# Supplementary material for: JWST interferometric imaging reveals the dusty torus obscuring the supermassive black hole of Circinus galaxy
Source: Nat Commun. 2026 Jan 13;17:42. doi: 10.1038/s41467-025-66010-5 (PMC12800092; doi:10.1038/s41467-025-66010-5)
Supplement: Supplementary file 3 — Source Data [file 41467_2025_66010_MOESM3_ESM.zip]

Archive with 47 entries (46 files):
- SourceData/
- SourceData/Circinus_Nenkova_AMI_700.fits
- SourceData/Circinus_Hoenig17D_of_wd_euf_ebvzd_model.txt
- __MACOSX/SourceData/._Circinus_Hoenig17D_of_wd_euf_ebvzd_model.txt
- SourceData/Circinus_Nenkova_4.3.fits
- __MACOSX/SourceData/._Circinus_Nenkova_4.3.fits
- SourceData/CO32_mom0.fits
- __MACOSX/SourceData/._CO32_mom0.fits
- SourceData/Circinus_F430M_wcs_cal_e12.fits
- SourceData/Circinus_Nenkova_AMI_4.3.fits
- SourceData/Circinus_Nenkova_700.fits
- __MACOSX/SourceData/._Circinus_Nenkova_700.fits
- SourceData/Circinus_Nenkova_AMI_4.8.fits
- SourceData/Circinus_Nenkova08_of_wd_euf_ebvzd_model.txt
- __MACOSX/SourceData/._Circinus_Nenkova08_of_wd_euf_ebvzd_model.txt
- SourceData/12p0_finalim.fits
- __MACOSX/SourceData/._12p0_finalim.fits
- SourceData/Circinus_F380M_wcs_cal_e12.fits
- SourceData/Circinus_F480M_wcs_cal_e12.fits
- SourceData/B7cont.fits
- __MACOSX/SourceData/._B7cont.fits
- SourceData/B6cont.fits
- __MACOSX/SourceData/._B6cont.fits
- SourceData/Circinus_Nenkova_4.8.fits
- SourceData/Circinus_Nenkova_AMI_10.fits
- SourceData/cir-m.fits
- __MACOSX/SourceData/._cir-m.fits
- SourceData/HCN32_mom0.fits
- __MACOSX/SourceData/._HCN32_mom0.fits
- SourceData/Circinus_Nenkova_AMI_3.8.fits
- SourceData/Circinus_Stalev16S_of_wd_euf_ebvzd_model.txt
- __MACOSX/SourceData/._Circinus_Stalev16S_of_wd_euf_ebvzd_model.txt
- SourceData/circinus_sed.csv
- __MACOSX/SourceData/._circinus_sed.csv
- SourceData/B8cont.fits
- __MACOSX/SourceData/._B8cont.fits
- SourceData/Circinus_Nenkova_3.8.fits
- SourceData/cir-l.fits
- __MACOSX/SourceData/._cir-l.fits
- SourceData/Circinus_Nenkova_cld.fits
- __MACOSX/SourceData/._Circinus_Nenkova_cld.fits
- SourceData/Circinus_N_2004-05-06T02-26.fits
- __MACOSX/SourceData/._Circinus_N_2004-05-06T02-26.fits
- SourceData/Circinus_Nenkova_10.fits
- __MACOSX/SourceData/._Circinus_Nenkova_10.fits
- SourceData/Circinus_Fritz06_of_wd_euf_ebvzd_model.txt
- __MACOSX/SourceData/._Circinus_Fritz06_of_wd_euf_ebvzd_model.txt
