# Supplementary material for: JWST interferometric imaging reveals the dusty torus obscuring the supermassive black hole of Circinus galaxy
Source: Nat Commun. 2026 Jan 13;17:42. doi: 10.1038/s41467-025-66010-5 (PMC12800092; doi:10.1038/s41467-025-66010-5)
Supplement: Supplementary file 3 — Source Data [file 41467_2025_66010_MOESM3_ESM.zip › SourceData/Circinus_Hoenig17D_of_wd_euf_ebvzd_model.txt]

READ SERR 1
@Circinus_Hoenig17D_of_wd_euf_ebvzd_model.pco
!
954.61908 45.4147568 0.146553114
871.352417 37.8519402 0.204834953
801.467407 32.0330429 0.278428674
741.974182 27.460165 0.369620621
690.712769 23.8012505 0.483250499
646.083557 20.8279552 0.628226876
606.876587 18.3790493 0.803899169
572.159485 16.338068 1.0138737
541.202209 14.6191769 1.26236737
513.425049 13.1579905 1.5536685
488.361603 11.9054451 1.90346241
465.632538 10.8236246 2.32143068
444.926086 9.88284969 2.80579543
425.983612 9.05962181 3.36339593
408.588837 8.33514214 4.00163698
392.559479 7.69422436 4.68447113
377.740753 7.12449265 5.40474319
364.000488 6.61578226 6.20286369
351.225006 6.15967894 7.08401585
339.316162 5.74917078 8.05311108
328.188629 5.37837601 9.11611652
317.767914 5.04233265 10.2779236
307.988739 4.73682928 11.5446463
298.79364 4.45827436 12.9050922
290.131775 4.20358896 14.320672
281.958069 3.97012091 15.8397598
274.232361 3.7555778 17.4719276
266.918823 3.5579679 19.2202587
259.985291 3.3755548 21.090456
253.402924 3.2068193 23.0885487
247.145691 3.05042744 25.4349804
241.190048 2.90520358 28.1806717
235.51474 2.77010918 31.1431503
230.100403 2.64422369 34.3397713
224.929459 2.52672887 37.7805061
219.985825 2.41689491 41.4749641
215.254868 2.31407022 45.4428253
210.723129 2.21767092 49.6910744
206.378281 2.12717223 54.237915
202.209 2.04210234 59.0923576
198.204865 1.96203554 63.8324852
194.356247 1.88658714 68.4035187
190.654251 1.81540859 73.2069778
187.090652 1.74818373 78.2460022
183.657852 1.68462503 83.522522
180.348755 1.62447059 89.0666122
177.156799 1.56748164 94.8527832
174.075882 1.51343989 100.908699
171.100296 1.46214545 107.238297
168.224731 1.41341543 113.845345
165.444244 1.36708152 120.734222
162.754166 1.32298923 127.937126
160.150177 1.28099632 135.417908
157.62822 1.24097145 143.214539
155.184448 1.2027936 151.337433
152.815308 1.16635084 159.775772
150.51741 1.13153958 168.424118
148.287613 1.09826386 175.666733
146.12291 1.06643474 182.573471
144.020508 1.0359695 189.659851
141.977753 1.00679147 196.896423
139.992126 0.978828907 204.240585
138.061279 0.95201534 211.341599
136.182983 0.926288664 218.544235
134.355103 0.901590943 225.892059
132.575638 0.877867997 233.383667
130.842697 0.85506916 241.015686
129.15448 0.833147109 248.612152
127.509277 0.812057495 256.233521
125.905464 0.791758597 263.961273
124.341492 0.772211373 271.834259
122.815903 0.753379285 279.829468
121.327301 0.735227764 287.983276
119.874344 0.717724383 296.269379
118.45578 0.700838745 304.784393
117.070404 0.68454206 313.448242
115.717049 0.668807268 322.261353
114.394638 0.653608859 331.212952
113.102104 0.638922691 340.305847
111.838455 0.624725997 349.542419
110.60273 0.61099726 358.915985
109.39402 0.597716153 368.624359
108.211441 0.584863424 378.67276
107.054153 0.572420835 388.836792
105.921364 0.560371161 399.174683
104.812294 0.548697948 409.708618
103.726212 0.537385762 420.467529
102.662407 0.526419818 431.358887
101.620201 0.515786171 442.501495
100.598938 0.505471468 453.745819
99.5980072 0.495463133 467.893524
98.6167908 0.485749125 485.095947
97.6547241 0.476318002 502.765991
96.7112503 0.467158914 520.900391
95.7858276 0.45826152 539.512024
94.8779526 0.449615896 558.190002
93.9871216 0.441212624 576.277649
93.1128693 0.433042794 594.71405
92.2547302 0.425097764 613.549438
91.412262 0.417369425 632.780945
90.5850449 0.409849942 652.477173
89.7726593 0.402531832 672.182556
88.9747162 0.395408005 691.446533
88.1908417 0.388471633 711.164307
87.4206543 0.381716192 731.272705
86.6638031 0.375135452 751.675781
85.9199448 0.368723422 772.610596
85.1887436 0.362474412 793.751282
84.4698868 0.356382906 814.813049
83.7630615 0.350443691 836.140808
83.0679626 0.344651729 857.688782
82.3843079 0.339002162 879.751587
81.7118149 0.333490372 902.195068
81.0502167 0.328111917 924.919495
80.3992386 0.322862566 948.049316
79.7586441 0.317738175 970.698059
79.1281662 0.312734812 992.92804
78.5075836 0.307848722 1015.42664
77.8966599 0.303076237 1038.22668
77.295166 0.298413873 1061.36194
76.7028961 0.29385829 1084.82458
76.1196289 0.28940624 1108.62756
75.5451736 0.285054594 1132.75049
74.9793167 0.280800343 1156.97852
74.421875 0.276640654 1180.81152
73.8726654 0.272572726 1204.87366
73.3314972 0.268593848 1229.18408
72.7982025 0.264701456 1253.77637
72.2726059 0.260893077 1278.66418
71.7545471 0.257166296 1303.99744
71.2438583 0.25351882 1329.64954
70.7403946 0.249948382 1355.41846
70.2439957 0.246452838 1381.56787
69.754509 0.243030116 1406.77429
69.2718048 0.239678219 1431.05371
68.7957306 0.23639518 1455.87634
68.3261566 0.233179137 1480.79785
67.8629456 0.230028272 1505.95117
67.4059753 0.226940855 1531.521
66.9551239 0.223915175 1557.1416
66.5102539 0.220949605 1583.19287
66.0712662 0.218042567 1609.4032
65.638031 0.215192527 1635.82288
65.2104416 0.212398008 1662.6991
64.7883835 0.209657565 1688.28723
64.3717575 0.206969813 1713.73071
63.960453 0.204333425 1739.21619
63.5543709 0.20174709 1764.82568
63.1534157 0.199209556 1790.8678
62.7574844 0.196719587 1817.05786
62.3664894 0.19427602 1843.33789
61.9803352 0.191877693 1869.85107
61.5989342 0.189523518 1896.77417
61.2221985 0.187212393 1923.81653
60.8500443 0.184943289 1951.01025
60.4823875 0.182715192 1978.41052
60.1191444 0.180527121 2005.94727
59.7602386 0.178378105 2032.53003
59.4055939 0.176267251 2058.91748
59.05513 0.174193636 2085.53638
58.7087822 0.172156408 2112.37061
58.3664703 0.170154706 2139.26758
58.0281296 0.168187708 2166.40137
57.6936874 0.16625464 2193.69238
57.3630753 0.164354682 2221.21094
57.0362358 0.162487134 2248.86157
56.7130966 0.160651222 2276.7251
56.3936005 0.158846244 2304.72241
56.0776825 0.157071531 2333.13159
55.7652817 0.155326396 2361.50903
55.4563484 0.15361017 2390.15137
55.1508141 0.151922241 2419.00415
54.848629 0.150261983 2450.43164
54.5497398 0.148628786 2483.35205
54.2540894 0.147022069 2516.53296
53.9616241 0.145441279 2550.14087
53.6722984 0.143885836 2584.08813
53.3860588 0.142355219 2618.01147
53.1028519 0.14084889 2652.17749
52.8226395 0.139366359 2686.59009
52.5453644 0.137907088 2721.90332
52.2709846 0.136470631 2756.81055
51.9994583 0.135056511 2791.96558
51.7307396 0.13366425 2827.67651
51.4647827 0.132293403 2863.83398
51.2015457 0.130943537 2899.65161
50.9409866 0.129614234 2936.14648
50.6830673 0.128305063 2973.13989
50.4277458 0.12701562 3009.65283
50.174984 0.125745535 3047.26636
49.9247437 0.124494396 3087.15015
49.6769905 0.123261839 3129.43066
49.4316788 0.122047499 3173.15723
49.1887817 0.12085101 3215.802
48.9482574 0.119672038 3260.4729
48.7100754 0.118510224 3303.98535
48.4742012 0.117365256 3349.07397
48.2405968 0.116236798 3393.57373
48.0092354 0.115124539 3439.29297
47.7800827 0.114028163 3484.64917
47.5531082 0.112947382 3531.16943
47.3282776 0.111881889 3577.12036
47.1055679 0.110831402 3624.69727
46.8849373 0.109795645 3670.98364
46.6663704 0.108774342 3719.89185
46.4498291 0.107767217 3767.07324
46.2352867 0.106774017 3815.92603
46.0227165 0.105794482 3864.74512
45.8120956 0.104828365 3913.36499
45.6033897 0.103875428 3964.13281
45.3965797 0.102935418 4013.41284
45.1916351 0.102008112 4063.84058
44.9885368 0.101093285 4112.04004
44.7872505 0.100190707 4152.60303
44.5877609 9.9300161E-2 4193.67236
44.3900375 9.84214395E-2 4235.30713
44.1940613 9.75543261E-2 4276.28809
43.9998093 9.66986269E-2 4317.67627
43.8072586 9.58541334E-2 4360.37061
43.6163826 9.50206518E-2 4402.11719
43.4271622 9.41980034E-2 4444.05664
43.2395782 9.3385987E-2 4486.74463
43.0536079 9.25844237E-2 4529.93604
42.8692322 9.17931348E-2 4572.6665
42.6864281 9.10119489E-2 4615.64502
42.5051727 9.02406946E-2 4658.7959
42.3254547 8.94792005E-2 4703.20312
42.1472473 8.87273103E-2 4746.94434
41.9705353 8.79848525E-2 4790.80371
41.7952995 8.72516781E-2 4834.93994
41.621521 8.65276232E-2 4879.38135
41.4491806 8.58125538E-2 4924.36084
41.2782593 8.51063058E-2 4969.67773
41.1087456 8.44087377E-2 5014.70996
40.9406166 8.37197155E-2 5060.07568
40.7738571 8.30390975E-2 5105.61084
40.6084518 8.23667422E-2 5151.35156
40.4443817 8.17025229E-2 5197.5166
40.2816353 8.10463056E-2 5243.72217
40.1201897 8.03979561E-2 5290.25732
39.9600334 7.97573626E-2 5332.98877
39.8011551 7.91243911E-2 5370.90039
39.6435318 7.84989297E-2 5409.16943
39.4871521 7.78808519E-2 5447.27783
39.3320007 7.72700459E-2 5485.63672
39.1780624 7.66663924E-2 5524.18066
39.0253258 7.60697946E-2 5562.7666
38.8737755 7.54801258E-2 5601.42773
38.7234001 7.48972893E-2 5640.29102
38.5741806 7.43211806E-2 5679.36719
38.4261093 7.37516955E-2 5718.3999
38.2791672 7.31887221E-2 5757.60693
38.1333466 7.26321787E-2 5796.92236
37.9886322 7.20819533E-2 5836.35254
37.8450127 7.15379566E-2 5875.94775
37.7024727 7.10000992E-2 5915.50684
37.5610046 7.04682842E-2 5955.45264
37.4205971 6.99424222E-2 5995.16406
37.2812309 6.94224238E-2 6035.2666
37.1428986 6.89081997E-2 6075.45947
37.0055923 6.83996752E-2 6115.49609
36.869297 6.78967535E-2 6156.19434
36.7340012 6.73993602E-2 6196.72021
36.5996933 6.69074133E-2 6237.39697
36.4663658 6.64208308E-2 6278.12891
36.3340034 6.59395382E-2 6318.93506
36.2026024 6.54634535E-2 6359.83057
36.0721436 6.49925098E-2 6400.72559
35.942627 6.45266324E-2 6441.92627
35.8140335 6.4065747E-2 6483.11572
35.6863594 6.36097789E-2 6524.80762
35.5595894 6.31586611E-2 6566.70557
35.4337196 6.27123266E-2 6608.09668
35.3087349 6.22707047E-2 6649.98047
35.1846313 6.18337318E-2 6691.61719
35.0613976 6.14013448E-2 6733.26367
34.9390221 6.09734729E-2 6772.37744
34.8174973 6.05500638E-2 6810.99414
34.6968155 6.01310432E-2 6848.77686
34.5769691 5.97163625E-2 6886.90088
34.4579468 5.93059547E-2 6925.06592
34.3397408 5.8899764E-2 6963.41943
34.2223434 5.84977306E-2 7002.354
34.1057472 5.80998026E-2 7040.72754
33.9899406 5.77059165E-2 7079.10498
33.8749199 5.73160276E-2 7117.54053
33.7606735 5.69300726E-2 7156.771
33.6471939 5.65480031E-2 7195.82959
33.5344772 5.61697707E-2 7234.24023
33.4225121 5.57953157E-2 7273.04639
33.3112907 5.54245971E-2 7312.75293
33.2008095 5.50575592E-2 7351.94629
33.0910568 5.46941534E-2 7390.65479
32.982029 5.4334335E-2 7429.90918
32.8737183 5.39780557E-2 7470.04443
32.7661133 5.36252707E-2 7509.16504
32.659214 5.32759316E-2 7548.16211
32.5530052 5.29299937E-2 7588.79785
32.4474907 5.2587416E-2 7628.11426
32.3426552 5.22481538E-2 7667.32861
32.2384949 5.19121625E-2 7707.92529
32.1350021 5.15794046E-2 7747.90723
32.0321732 5.12498356E-2 7787.27148
31.9299984 5.09234108E-2 7828.04834
31.828476 5.06001003E-2 7868.26025
31.7275963 5.02798557E-2 7907.76416
31.6273537 4.99626435E-2 7948.77002
31.5277424 4.96484227E-2 7989.35645
31.4287567 4.93371561E-2 8028.82568
31.3303909 4.90288101E-2 8070.61719
31.2326393 4.87233438E-2 8110.82568
31.1354942 4.84207235E-2 8151.09326
31.0389519 4.81209122E-2 8192.89648
30.9430084 4.78238799E-2 8232.78125
30.8476543 4.75295894E-2 8274.35254
30.7528877 4.72380035E-2 8315.25
30.658699 4.6949096E-2 8355.90918
30.5650883 4.66628298E-2 8398.00781
30.4720459 4.6379175E-2 8438.35645
30.3795681 4.60980982E-2 8480.45117
30.2876511 4.58195657E-2 8521.68066
30.1962872 4.55435552E-2 8562.66113
30.1054745 4.52700257E-2 8605.15039
30.0152054 4.49989587E-2 8642.31836
29.9254761 4.47303131E-2 8671.05273
29.8362808 4.44640703E-2 8697.9541
29.7476177 4.42001969E-2 8725.01074
29.6594791 4.39386666E-2 8752.17578
29.5718613 4.3679446E-2 8778.99707
29.4847584 4.34225164E-2 8806.11328
29.3981686 4.31678481E-2 8833.16699
29.3120842 4.29154113E-2 8860.14551
29.2265034 4.26651835E-2 8887.17773
29.1414223 4.24171351E-2 8914.2168
29.0568333 4.21712473E-2 8941.23242
28.9727345 4.19274904E-2 8968.35059
28.889122 4.16858383E-2 8995.40527
28.8059902 4.14462723E-2 9022.45215
28.7233334 4.12087664E-2 9049.49609
28.6411514 4.09732945E-2 9076.61133
28.5594387 4.07398343E-2 9103.66895
28.4781914 4.05083634E-2 9130.67773
28.3974037 4.02788632E-2 9157.7959
28.3170738 4.00513038E-2 9184.93945
28.237196 3.98256704E-2 9211.92188
28.1577682 3.96019369E-2 9238.90332
28.0787868 3.9380081E-2 9266.17676
28.000246 3.91600877E-2 9290.86816
27.9221439 3.8941931E-2 9311.95508
27.8444767 3.87255922E-2 9333.18848
27.7672405 3.85110527E-2 9353.94727
27.6904316 3.82982902E-2 9375.30664
27.6140461 3.80872861E-2 9395.88184
27.5380802 3.78780216E-2 9417.0498
27.462532 3.76704782E-2 9437.81934
27.3873959 3.74646336E-2 9458.77051
27.3126717 3.72604728E-2 9479.91406
27.2383537 3.70579734E-2 9500.50879
27.1644382 3.68571244E-2 9521.75293
27.0909233 3.66578996E-2 9542.35547
27.0178051 3.64602916E-2 9566.86621
26.9450798 3.62642705E-2 9600.93555
26.8727455 3.60698327E-2 9637.29297
26.8008003 3.58769484E-2 9672.28516
26.7292366 3.568561E-2 9709.35156
26.6580563 3.5495799E-2 9744.78125
26.5872517 3.53074968E-2 9780.48828
26.5168247 3.51206884E-2 9817.59277
26.4467678 3.49353626E-2 9852.83594
26.3770809 3.47514972E-2 9889.45117
26.3077602 3.45690772E-2 9925.76172
26.2388039 3.43880914E-2 9961.31543
26.1702061 3.4208525E-2 9998.50684
26.1019669 3.40303592E-2 10034.4023
26.0340843 3.3853583E-2 10070.1299
25.9665527 3.36781815E-2 10097.3516
25.8993702 3.35041396E-2 10122.6182
25.8325348 3.33314426E-2 10147.8291
25.7660427 3.31600755E-2 10173.1084
25.699892 3.29900272E-2 10198.3652
25.6340809 3.28212865E-2 10223.5576
25.5686054 3.26538347E-2 10248.8379
25.5034637 3.24876606E-2 10273.8613
25.4386539 3.23227532E-2 10299.1221
25.3741722 3.21590975E-2 10324.4424
25.3100166 3.19966823E-2 10349.6787
25.2461853 3.18354927E-2 10374.7988
25.1826725 3.16755213E-2 10399.998
25.119482 3.15167494E-2 10425.1895
25.0566044 3.13591696E-2 10450.5996
24.9940434 3.12027689E-2 10473.3477
24.9317932 3.10475361E-2 10494.8672
24.8698521 3.08934581E-2 10516.5029
24.808218 3.07405237E-2 10537.2969
24.7468891 3.05887219E-2 10558.4639
24.6858616 3.04380432E-2 10579.9336
24.6251354 3.02884728E-2 10601.3564
24.5647068 3.01400051E-2 10622.1016
24.5045738 2.99926233E-2 10643.4922
24.4447346 2.98463218E-2 10664.8975
24.3851871 2.97010876E-2 10685.7324
24.3259296 2.95569114E-2 10706.7363
24.2669601 2.94137821E-2 10728.2559
24.2082729 2.92716902E-2 10749.4121
24.1498718 2.91306246E-2 10770.6104
24.0917511 2.89905779E-2 10791.3174
24.0339088 2.8851537E-2 10811.8281
23.9763432 2.87134945E-2 10827.8652
23.919054 2.85764411E-2 10840.5498
23.8620358 2.84403656E-2 10853.5078
23.8052902 2.83052605E-2 10867.1436
23.7488136 2.81711146E-2 10880.752
23.692606 2.80379225E-2 10894.0059
23.6366615 2.79056709E-2 10906.1924
23.5809822 2.77743526E-2 10919.7686
23.5255642 2.764396E-2 10933.6348
23.4704056 2.75144838E-2 10946.9912
23.4155045 2.73859147E-2 10958.9805
23.3608608 2.72582434E-2 10972.1943
23.3064709 2.71314643E-2 10985.8008
23.2523346 2.70055663E-2 10999.5186
23.1984482 2.68805437E-2 11012.2168
23.1448097 2.67563872E-2 11024.2773
23.0914211 2.66330894E-2 11037.9385
23.0382767 2.6510641E-2 11051.1074
22.9853783 2.63890345E-2 11064.5273
22.9327202 2.62682643E-2 11077.1592
22.8803043 2.61483211E-2 11089.1689
22.8281269 2.60291956E-2 11102.3389
22.776186 2.59108841E-2 11115.458
22.7244816 2.57933773E-2 11128.4971
22.6730118 2.56766677E-2 11141.5557
22.6217747 2.55607497E-2 11153.0059
22.5707684 2.54456121E-2 11166.1133
22.5199909 2.53312532E-2 11179.1475
22.4694424 2.52176635E-2 11192.1318
22.4191208 2.51048338E-2 11204.8896
22.3690224 2.49927621E-2 11217.8643
22.319149 2.48814374E-2 11229.4102
22.269495 2.47708559E-2 11242.3857
22.2200642 2.46610101E-2 11255.2949
22.1708508 2.45518927E-2 11268.0859
22.1218548 2.44434979E-2 11280.7715
22.0730762 2.43358202E-2 11293.6924
22.0245113 2.42288522E-2 11305.2549
21.97616 2.41225883E-2 11313.667
21.9280205 2.40170211E-2 11321.7646
21.8800907 2.39121448E-2 11330.2031
21.8323708 2.38079559E-2 11338.6553
21.7848587 2.3704445E-2 11346.709
21.7375526 2.36016065E-2 11355.04
21.6904526 2.34994385E-2 11362.541
21.6435547 2.339793E-2 11370.0244
21.596859 2.32970808E-2 11378.0645
21.5503654 2.31968798E-2 11386.1719
21.5040722 2.30973251E-2 11394.3486
21.4579754 2.29984093E-2 11402.5713
21.412077 2.29001269E-2 11410.7773
21.366375 2.2802474E-2 11418.8506
21.3208656 2.27054432E-2 11426.8096
21.2755527 2.26090327E-2 11433.2793
21.2304306 2.25132331E-2 11441.624
21.1854992 2.24180426E-2 11449.7568
21.1407566 2.23234538E-2 11457.6074
21.0962048 2.2229461E-2 11465.6787
21.0518379 2.21360624E-2 11473.6504
21.0076599 2.20432505E-2 11481.4297
20.963665 2.19510216E-2 11489.7412
20.9198551 2.18593702E-2 11497.3643
20.8762264 2.17682905E-2 11505.416
20.8327808 2.16777809E-2 11512.6396
20.7895145 2.15878338E-2 11520.0918
20.7464294 2.14984436E-2 11528.0332
20.7035217 2.14096103E-2 11535.8477
20.6607895 2.13213246E-2 11543.6963
20.6182346 2.12335847E-2 11551.4805
20.5758553 2.1146385E-2 11559.3125
20.5336494 2.10597198E-2 11567.1172
20.4916153 2.09735874E-2 11575.0361
20.4497547 2.0887984E-2 11582.7158
20.4080639 2.08029021E-2 11590.542
20.3665428 2.07183398E-2 11598.1123
20.3251896 2.06342898E-2 11605.9336
20.2840042 2.05507521E-2 11613.749
20.2429867 2.04677209E-2 11621.0664
20.2021332 2.03851908E-2 11628.3164
20.1614437 2.030316E-2 11636.1533
20.1209202 2.02216227E-2 11643.6631
20.0805569 2.01405752E-2 11651.6582
20.0403576 2.00600158E-2 11658.8457
20.0003166 1.9979937E-2 11663.7656
19.9604359 1.99003369E-2 11664.2969
19.9207153 1.98212117E-2 11665.3604
19.8811512 1.97425578E-2 11666.6074
19.8417454 1.96643714E-2 11667.4541
19.802494 1.95866488E-2 11668.6943
19.7633972 1.95093844E-2 11669.4229
19.7244549 1.94325782E-2 11670.4785
19.685667 1.93562228E-2 11671.2891
19.6470299 1.92803182E-2 11672.4404
19.6085453 1.92048587E-2 11673.3662
19.5702095 1.91298407E-2 11674.3418
19.5320244 1.90552622E-2 11675.4326
19.493988 1.89811178E-2 11676.2979
19.4561005 1.89074073E-2 11677.541
19.4183578 1.88341234E-2 11678.4922
19.380764 1.8761266E-2 11679.0771
19.3433132 1.86888296E-2 11680.0176
19.3060074 1.86168123E-2 11681.2139
19.2688465 1.85452104E-2 11682.5566
19.2318268 1.84740219E-2 11683.1875
19.1949482 1.84032414E-2 11683.9395
19.1582127 1.8332867E-2 11685.2061
19.1216164 1.82628948E-2 11686.3125
19.0851612 1.81933232E-2 11686.9961
19.0488434 1.81241482E-2 11688.123
19.0126648 1.80553682E-2 11684.2568
18.9766216 1.79869775E-2 11673.7998
18.9407158 1.7918976E-2 11660.7646
18.9049454 1.78513583E-2 11648.0078
18.8693104 1.77841224E-2 11635.4941
18.8338089 1.77172665E-2 11622.4209
18.7984409 1.76507868E-2 11609.5537
18.7632046 1.75846796E-2 11596.9756
18.7281017 1.75189432E-2 11584.6777
18.6931286 1.74535755E-2 11571.8682
18.658287 1.73885729E-2 11559.082
18.6235733 1.73239317E-2 11547.0361
18.5889912 1.72596518E-2 11534.4541
18.5545349 1.71957277E-2 11521.7412
18.5202065 1.71321593E-2 11509.5342
18.4860058 1.7068943E-2 11497.3594
18.451931 1.7006075E-2 11485.2705
18.4179821 1.69435535E-2 11472.6133
18.3841572 1.68813765E-2 11460.668
18.3504562 1.68195404E-2 11448.666
18.3168774 1.67580452E-2 11436.0547
18.2834225 1.66968852E-2 11424.4746
18.2500896 1.66360587E-2 11411.5771
18.2168789 1.65755656E-2 11398.5234
18.1837883 1.65154021E-2 11386.5635
18.150816 1.64555646E-2 11374.7246
18.1179657 1.63960513E-2 11363.3867
18.0852318 1.63368601E-2 11350.9551
18.052618 1.62779912E-2 11339.2471
18.0201206 1.62194371E-2 11324.1934
17.9877396 1.61611997E-2 11300.3037
17.9554749 1.61032751E-2 11271.7646
17.9233265 1.60456616E-2 11243.2998
17.8912926 1.59883574E-2 11214.9365
17.8593731 1.59313586E-2 11186.9053
17.8275661 1.58746652E-2 11158.4922
17.7958736 1.58182718E-2 11131.2461
17.7642937 1.57621801E-2 11102.8643
17.7328243 1.57063864E-2 11072.376
17.7014675 1.5650887E-2 11044.376
17.6702194 1.5595682E-2 11016.2207
17.6390839 1.55407693E-2 10989.6484
17.608057 1.54861454E-2 10962.4619
17.5771389 1.54318083E-2 10935.1436
17.5463295 1.53777581E-2 10908.4033
17.5156269 1.532399E-2 10881.9111
17.485033 1.52705042E-2 10855.3223
17.454546 1.52172977E-2 10829.0322
17.4241638 1.51643688E-2 10802.9629
17.3938885 1.51117165E-2 10776.2715
17.3637161 1.5059337E-2 10745.1543
17.3336506 1.50072295E-2 10719.4365
17.303688 1.49553912E-2 10693.7451
17.2738285 1.4903822E-2 10668.1738
17.244072 1.48525191E-2 10642.8145
17.2144184 1.48014799E-2 10617.4199
17.184866 1.47507042E-2 10591.9883
17.1554146 1.47001892E-2 10566.916
17.1260643 1.46499332E-2 10542.3955
17.0968151 1.45999342E-2 10514.6367
17.0676651 1.45501904E-2 10486.1943
17.0386143 1.45007009E-2 10462.0732
17.0096607 1.44514637E-2 10433.6729
16.9808083 1.44024761E-2 10402.0986
16.9520512 1.43537372E-2 10369.4385
16.9233932 1.43052461E-2 10337.0049
16.8948307 1.42569998E-2 10304.959
16.8663635 1.42089976E-2 10272.9609
16.8379936 1.41612366E-2 10234.7441
16.8097191 1.41137168E-2 10200.999
16.781538 1.40664354E-2 10169.4668
16.7534523 1.40193915E-2 10138.4883
16.725462 1.39725823E-2 10107.4424
16.6975632 1.39260078E-2 10076.1934
16.6697559 1.38796661E-2 10045.208
16.6420441 1.38335554E-2 10015.04
16.6144218 1.37876738E-2 9975.71191
16.5868931 1.37420194E-2 9945.2168
16.559454 1.36965923E-2 9915.46289
16.5321064 1.36513896E-2 9885.58887
16.5048485 1.36064105E-2 9855.74805
16.4776802 1.3561653E-2 9826.20996
16.4506016 1.35171162E-2 9796.77539
16.4236107 1.34727992E-2 9759.77246
16.3967094 1.34286992E-2 9729.11719
16.3698959 1.33848153E-2 9700.34961
16.3431702 1.33411456E-2 9671.73242
16.3165321 1.32976901E-2 9643.18457
16.2899799 1.3254446E-2 9614.7998
16.2635136 1.32114133E-2 9585.37109
16.237133 1.31685892E-2 9548.78418
16.2108383 1.31259728E-2 9521.05957
16.1846294 1.30835632E-2 9493.04785
16.1585045 1.30413584E-2 9465.56348
16.1324635 1.29993586E-2 9438.40625
16.1065063 1.29575608E-2 9410.65039
16.0806332 1.29159642E-2 9375.89648
16.0548439 1.28745669E-2 9346.69922
16.0291348 1.2833369E-2 9319.9873
16.0035095 1.27923684E-2 9295.34277
15.9779654 1.27515644E-2 9272.34473
15.9525032 1.2710955E-2 9249.63574
15.9271212 1.26705393E-2 9219.46973
15.9018202 1.26303155E-2 9195.16016
15.8766003 1.25902835E-2 9172.7998
15.8514595 1.25504415E-2 9150.68555
15.8263979 1.25107886E-2 9128.68848
15.8014154 1.24713229E-2 9105.79492
15.7765121 1.24320434E-2 9074.88574
15.751688 1.23929502E-2 9053.14648
15.7269402 1.23540405E-2 9031.61523
15.7022715 1.23153133E-2 9010.14648
15.6776791 1.22767687E-2 8988.68457
15.6531639 1.22384038E-2 8961.79199
15.6287251 1.22002196E-2 8936.08496
15.6043625 1.21622132E-2 8915.07031
15.5800762 1.21243838E-2 8894.35059
15.5558653 1.20867314E-2 8873.7793
15.5317287 1.2049254E-2 8850.24121
15.5076675 1.20119499E-2 8821.83496
15.4836817 1.1974819E-2 8801.41895
15.4597683 1.19378604E-2 8781.1123
15.4359293 1.19010732E-2 8761.04492
15.4121637 1.18644545E-2 8740.10449
15.3884716 1.18280053E-2 8709.82715
15.364852 1.17917238E-2 8690.25781
15.3413048 1.1755609E-2 8670.70996
15.3178291 1.1719659E-2 8651.2041
15.294426 1.16838748E-2 8630.1543
15.2710934 1.16482535E-2 8600.92188
15.2478323 1.16127953E-2 8581.73535
15.2246418 1.15774982E-2 8562.67773
15.2015228 1.15423622E-2 8543.65918
15.1784725 1.15073863E-2 8520.83105
15.1554928 1.14725688E-2 8494.6416
15.1325827 1.14379087E-2 8475.64062
15.1097412 1.1403406E-2 8457.00098
15.0869684 1.13690589E-2 8438.72363
15.0642643 1.13348663E-2 8412.93262
15.0416288 1.13008283E-2 8390.60645
15.0190611 1.12669431E-2 8373.10449
14.9965611 1.12332106E-2 8356.91797
14.9741278 1.11996289E-2 8342.25098
14.9517622 1.11661972E-2 8318.0625
14.9294634 1.11329155E-2 8303.69434
14.9072304 1.10997828E-2 8289.62207
14.8850641 1.10667972E-2 8275.73926
14.8629627 1.10339588E-2 8255.5752
14.8409281 1.10012656E-2 8237.10938
14.8189583 1.09687177E-2 8223.28125
14.7970524 1.09363152E-2 8209.62012
14.7752123 1.09040551E-2 8194.17676
14.7534361 1.08719375E-2 8171.47412
14.7317247 1.08399615E-2 8157.91553
14.7100763 1.08081261E-2 8144.57129
14.6884918 1.07764313E-2 8131.42627
14.6669703 1.07448762E-2 8107.84717
14.6455126 1.0713459E-2 8093.95703
14.6241169 1.06821787E-2 8080.88672
14.6027832 1.06510362E-2 8067.75098
14.5815125 1.06200287E-2 8046.80322
14.5603027 1.05891572E-2 8030.48975
14.539156 1.05584199E-2 8017.83252
14.5180693 1.05278166E-2 8005.76074
14.4970446 1.04973456E-2 7988.97363
14.4760799 1.04670068E-2 7976.61523
14.4551764 1.04367994E-2 7968.03809
14.4343328 1.04067223E-2 7959.48193
14.4135494 1.03767756E-2 7945.6123
14.3928251 1.03469575E-2 7932.39648
14.3721609 1.03172679E-2 7924.00098
14.3515558 1.02877058E-2 7915.70117
14.3310099 1.02582714E-2 7901.30273
14.310523 1.02289626E-2 7889.05127
14.2900944 1.01997787E-2 7880.67383
14.2697239 1.01707196E-2 7872.29834
14.2494116 1.01417853E-2 7857.66064
14.2291565 1.01129739E-2 7846.12256
14.2089596 1.00842845E-2 7837.98096
14.1888189 1.0055718E-2 7829.91016
14.1687365 1.00272717E-2 7813.65674
14.1487103 9.99894645E-3 7803.73877
14.1287403 9.97074135E-3 7795.86572
14.1088266 9.94265545E-3 7787.76904
14.0889692 9.91468783E-3 7770.18018
14.0691681 9.88683756E-3 7762.30859
14.0494223 9.85910464E-3 7754.6001
14.0297318 9.83148906E-3 7743.8374
14.0100956 9.80398897E-3 7728.27197
13.9905157 9.77660343E-3 7720.27295
13.9709892 9.74933337E-3 7712.22266
13.9515181 9.72217694E-3 7696.80859
13.9321003 9.69513319E-3 7684.55615
13.9127369 9.66820307E-3 7676.4873
13.8934278 9.64138377E-3 7668.3999
13.8741713 9.61467717E-3 7649.15137
13.854969 9.58808046E-3 7641.22168
13.8358192 9.56159458E-3 7633.47363
13.8167219 9.53521859E-3 7621.13379
13.797678 9.50895064E-3 7606.26562
13.7786865 9.48279165E-3 7598.67822
13.7597466 9.45674069E-3 7591.21191
13.740859 9.43079684E-3 7573.2085
13.722024 9.40495916E-3 7564.33691
13.7032394 9.37922765E-3 7556.91016
13.6845064 9.35360137E-3 7544.8374
13.6658249 9.32808034E-3 7530.31152
13.6471939 9.30266362E-3 7522.95508
13.6286144 9.2773512E-3 7515.56738
13.6100845 9.25214123E-3 7497.53467
13.5916052 9.2270337E-3 7489.36572
13.5731764 9.20202862E-3 7482.32178
13.5547972 9.17712506E-3 7469.37549
13.5364676 9.15232208E-3 7456.15088
13.5181875 9.12761968E-3 7449.07764
13.4999571 9.10301786E-3 7440.51318
13.4817753 9.07851476E-3 7422.44434
13.4636431 9.05411039E-3 7415.13086
13.4455595 9.0298038E-3 7407.8999
13.4275236 9.00559593E-3 7391.15771
13.4095364 8.98148492E-3 7381.50879
13.3915977 8.95747077E-3 7374.58447
13.3737068 8.93355254E-3 7361.38867
13.3558636 8.90973024E-3 7347.92041
13.338068 8.88600294E-3 7341.18604
13.3203192 8.86236969E-3 7331.91748
13.302618 8.83883145E-3 7314.81055
13.2849636 8.81538633E-3 7308.32324
13.2673569 8.79203435E-3 7301.88916
13.2497959 8.7687755E-3 7282.66895
13.2322817 8.74560885E-3 7275.70117
13.2148132 8.72253347E-3 7269.37646
13.1973915 8.69954936E-3 7253.04932
13.1800146 8.67665652E-3 7243.30664
13.1626844 8.65385309E-3 7237.13281
13.1453991 8.63113999E-3 7223.71973
13.1281595 8.60851631E-3 7211.44043
13.1109648 8.58598109E-3 7205.38965
13.0938158 8.56353436E-3 7194.21191
13.0767107 8.5411761E-3 7179.93408
13.0596514 8.51890445E-3 7173.93994
13.042635 8.49672034E-3 7164.31543
13.0256643 8.47462192E-3 7148.72607
13.0087366 8.45261011E-3 7143.41455
12.9918537 8.43068399E-3 7136.01025
12.9750137 8.40884354E-3 7120.46924
12.9582176 8.38708784E-3 7115.59277
12.9414654 8.36541597E-3 7109.45947
12.9247561 8.34382791E-3 7092.72949
12.9080896 8.32232367E-3 7088.02002
12.8914671 8.30090232E-3 7082.72656
12.8748865 8.27956293E-3 7065.65332
12.8583488 8.25830642E-3 7060.95605
12.8418531 8.23713187E-3 7055.98535
12.8254004 8.21603835E-3 7038.61377
12.8089886 8.19502585E-3 7034.18457
12.7926197 8.17409344E-3 7029.51514
12.7762928 8.15324113E-3 7012.15186
12.7600069 8.13246891E-3 7007.77197
12.743762 8.11177585E-3 7002.86621
12.7275591 8.09116196E-3 6985.5498
12.7113981 8.0706263E-3 6981.43262
12.6952772 8.05016886E-3 6976.21436
12.6791973 8.02978873E-3 6959.78369
12.6631575 8.0094859E-3 6955.68213
12.6471586 7.98926037E-3 6949.55859
12.6312008 7.9691112E-3 6934.04785
12.6152821 7.94903841E-3 6930.12842
12.5994043 7.92904105E-3 6923.00049
12.5835657 7.90911913E-3 6908.38916
12.5677681 7.88927171E-3 6904.6582
12.5520086 7.86949974E-3 6896.34473
12.5362902 7.84980133E-3 6883.43262
12.5206099 7.83017743E-3 6879.53711
12.5049686 7.81062618E-3 6868.82617
12.4893675 7.7911485E-3 6855.20459
12.4738045 7.77174393E-3 6850.12988
12.4582806 7.75241107E-3 6835.46973
12.4427948 7.73315085E-3 6824.32031
12.4273472 7.71396235E-3 6819.44482
12.4119387 7.69484462E-3 6802.40771
12.3965683 7.67579814E-3 6793.91504
12.3812351 7.65682245E-3 6789.1543
12.365941 7.63791706E-3 6769.53125
12.3506832 7.61908153E-3 6764.02979
12.3354645 7.60031538E-3 6756.90234
12.320282 7.58161861E-3 6738.7002
12.3051376 7.56299077E-3 6734.33447
12.2900305 7.54443184E-3 6724.13818
12.2749596 7.52594089E-3 6709.38281
12.2599268 7.50751747E-3 6705.03076
12.2449293 7.48916203E-3 6691.00635
12.22997 7.47087365E-3 6680.33447
12.2150459 7.45265232E-3 6676.17969
12.2001591 7.43449759E-3 6658.1377
12.1853085 7.41640897E-3 6651.64404
12.1704931 7.39838602E-3 6645.79199
12.155715 7.38042919E-3 6627.26074
12.1409712 7.36253755E-3 6623.35938
12.1262646 7.34471064E-3 6612.98096
12.1115923 7.32694846E-3 6599.22559
12.0969563 7.309251E-3 6595.43066
12.0823555 7.29161734E-3 6580.0708
12.06779 7.27404701E-3 6571.41162
12.0532589 7.25654047E-3 6567.88916
12.038764 7.23909726E-3 6547.64795
12.0243025 7.22171692E-3 6544.14014
12.0098772 7.20439851E-3 6535.18799
11.9954853 7.18714297E-3 6519.08057
11.9811277 7.16994889E-3 6515.09277
11.9668055 7.15281675E-3 6499.50781
11.9525166 7.1357456E-3 6489.67871
11.938262 7.11873593E-3 6485.50293
11.9240417 7.10178632E-3 6464.20557
11.9098549 7.08489772E-3 6460.39404
11.8957024 7.06806919E-3 6449.64502
11.8815832 7.05130072E-3 6435.25781
11.8674965 7.0345914E-3 6431.6958
11.8534441 7.01794168E-3 6414.14307
11.8394251 7.0013511E-3 6406.63721
11.8254385 6.98481919E-3 6400.45459
11.8114853 6.96834596E-3 6381.92773
11.7975655 6.95193047E-3 6378.54736
11.7836781 6.93557318E-3 6364.85596
11.7698231 6.91927364E-3 6353.93115
11.7560005 6.90303138E-3 6350.84082
11.7422113 6.88684639E-3 6329.59424
11.7284536 6.87071821E-3 6326.34668
11.7147284 6.85464637E-3 6315.87158
11.7010345 6.83863088E-3 6302.3125
11.6873732 6.82267174E-3 6299.37012
11.6737442 6.80676848E-3 6280.52637
11.6601467 6.79092063E-3 6275.26855
11.6465807 6.77512772E-3 6266.87793
11.6330462 6.75939023E-3 6251.38721
11.6195431 6.74370723E-3 6248.5083
11.6060705 6.7280787E-3 6230.57178
11.5926304 6.71250466E-3 6222.23193
11.5792208 6.69698464E-3 6213.10889
11.5658426 6.68151863E-3 6193.77295
11.552495 6.66610571E-3 6190.13184
11.5391779 6.65074633E-3 6171.12744
11.5258913 6.63543958E-3 6162.21045
11.5126362 6.62018592E-3 6153.47461
11.4994106 6.60498487E-3 6134.46143
11.4862156 6.58983598E-3 6131.14453
11.4730511 6.57473924E-3 6111.96436
11.4599171 6.55969419E-3 6103.51855
11.4468126 6.54470082E-3 6094.3877
11.4337378 6.52975868E-3 6076.23291
11.4206934 6.51486777E-3 6073.20166
11.4076786 6.50002761E-3 6053.14111
11.3946934 6.48523821E-3 6046.15039
11.3817377 6.47049909E-3 6035.84717
11.3688116 6.45581027E-3 6019.10791
11.3559141 6.44117128E-3 6016.27637
11.3430462 6.42658258E-3 5994.65674
11.3302078 6.41204277E-3 5989.85693
11.3173981 6.39755232E-3 5977.37939
11.3046179 6.38311123E-3 5962.79199
11.2918663 6.36871858E-3 5959.25488
11.2791424 6.35437481E-3 5934.87744
11.266448 6.34007948E-3 5932.05811
11.2537823 6.3258321E-3 5915.62646
11.2411451 6.31163316E-3 5904.31006
11.2285357 6.29748171E-3 5897.13477
11.2159548 6.28337776E-3 5876.69141
11.2034025 6.26932085E-3 5874.16699
11.1908779 6.25531143E-3 5853.81689
11.178381 6.24134904E-3 5846.92285
11.1659126 6.22743322E-3 5835.37598
11.153471 6.21356349E-3 5819.96875
11.141058 6.19974034E-3 5817.19971
11.1286726 6.18596328E-3 5792.99902
11.1163139 6.17223233E-3 5790.8208
11.1039829 6.15854701E-3 5774.10156
11.0916796 6.14490686E-3 5764.20312
11.0794039 6.13131188E-3 5755.83887
11.0671549 6.11776207E-3 5737.94775
11.0549326 6.10425742E-3 5736.09375
11.042737 6.09079702E-3 5713.39404
11.0305691 6.07738132E-3 5709.9082
11.0184278 6.06401032E-3 5695.09131
11.0063133 6.05068263E-3 5683.76807
10.9942245 6.03739917E-3 5676.78809
10.9821634 6.02415949E-3 5657.45654
10.9701281 6.01096312E-3 5655.79736
10.9581194 5.99781051E-3 5633.70361
10.9461374 5.98470028E-3 5629.90186
10.9341803 5.97163383E-3 5615.22656
10.9222507 5.95860928E-3 5604.05029
10.910346 5.94562804E-3 5596.77881
10.898468 5.93268871E-3 5578.33203
10.8866158 5.91979176E-3 5577.07568
10.8747883 5.90693671E-3 5554.12109
10.8629875 5.89412358E-3 5551.71826
10.8512125 5.88135188E-3 5535.74512
10.8394623 5.8686221E-3 5526.49072
10.8277378 5.8559333E-3 5517.44287
10.8160381 5.84328547E-3 5501.42676
10.8043642 5.83067862E-3 5499.11523
10.792716 5.81811275E-3 5476.79492
10.7810917 5.8055874E-3 5475.96289
10.7694931 5.79310255E-3 5456.9917
10.7579193 5.78065775E-3 5451.29346
10.7463703 5.768253E-3 5439.01953
10.7348461 5.75588783E-3 5426.90918
10.7233467 5.74356318E-3 5420.71924
10.7118721 5.73127717E-3 5402.72461
10.7004223 5.71903121E-3 5402.30762
10.6889963 5.70682436E-3 5379.21289
10.6775942 5.69465617E-3 5378.35547
10.6662178 5.68252709E-3 5361.00098
10.6548643 5.67043666E-3 5354.55371
10.6435356 5.65838488E-3 5343.3374
10.6322308 5.64637175E-3 5331.07324
10.6209497 5.63439634E-3 5325.27051
10.6096935 5.62245911E-3 5307.55225
10.5984602 5.61056007E-3 5307.3252
10.5872507 5.59869828E-3 5284.24463
10.5760651 5.58687467E-3 5284.39209
10.5649033 5.57508785E-3 5266.44775
10.5537653 5.56333875E-3 5261.50098
10.5426502 5.55162644E-3 5248.46387
10.531558 5.53995138E-3 5238.65088
10.5204897 5.52831311E-3 5230.89307
10.5094452 5.51671116E-3 5215.47412
10.4984236 5.50514599E-3 5212.33447
10.4874249 5.49361669E-3 5191.58936
10.476449 5.48212416E-3 5191.86475
10.4654961 5.47066703E-3 5169.0376
10.454566 5.45924623E-3 5167.92139
10.4436588 5.44786127E-3 5149.95166
10.4327745 5.43651171E-3 5144.2124
10.4219131 5.42519754E-3 5131.11816
10.4110737 5.41391876E-3 5120.6416
10.4002571 5.4026749E-3 5111.95947
10.3894634 5.39146597E-3 5097.21338
10.3786917 5.38029196E-3 5093.10303
10.3679419 5.36915287E-3 5074.08203
10.3572149 5.35804825E-3 5074.32812
10.3465099 5.34697808E-3 5051.14551
10.3358269 5.33594191E-3 5052.02539
10.3251657 5.3249402E-3 5031.80859
10.3145266 5.31397248E-3 5029.26416
10.3039103 5.30303828E-3 5013.09277
10.2933149 5.29213808E-3 5006.70996
10.2827415 5.28127141E-3 4994.46777
10.2721891 5.27043827E-3 4984.35986
10.2616596 5.25963819E-3 4975.89795
10.2511511 5.24887163E-3 4962.15771
10.2406635 5.23813767E-3 4957.34424
10.2301979 5.22743678E-3 4940.24854
10.2197542 5.21676848E-3 4938.99121
10.2093315 5.20613324E-3 4918.5166
10.1989298 5.19553013E-3 4920.0127
10.188549 5.18495962E-3 4897.40674
10.1781893 5.17442124E-3 4898.41162
10.1678514 5.16391452E-3 4878.97705
10.1575336 5.1534404E-3 4877.01709
10.1472378 5.14299795E-3 4861.06396
10.1369619 5.13258716E-3 4856.0127
10.1267071 5.12220757E-3 4842.71436
10.1164732 5.11186011E-3 4834.98291
10.1062593 5.10154339E-3 4824.76514
10.0960674 5.09125832E-3 4814.15527
10.0858946 5.081004E-3 4806.53906
10.0757427 5.07078087E-3 4793.55566
10.0656118 5.06058848E-3 4788.70801
10.055501 5.05042681E-3 4773.0249
10.0454102 5.04029542E-3 4770.60596
10.0353394 5.03019476E-3 4753.05029
10.0252886 5.02012437E-3 4753.14502
10.0152588 5.01008425E-3 4732.64502
10.005249 5.00007439E-3 4734.91113
9.99525833 4.99009434E-3 4708.88916
9.98528862 4.98014409E-3 4711.0708
9.97533798 4.97022318E-3 4687.2998
9.96540737 4.96033253E-3 4687.32812
9.95549679 4.95047122E-3 4665.90576
9.94560528 4.94063925E-3 4663.75195
9.9357338 4.93083615E-3 4644.32178
9.92588234 4.92106285E-3 4640.18555
9.91604996 4.91131796E-3 4622.87598
9.90623665 4.9016024E-3 4616.96533
9.89644337 4.89191571E-3 4601.81396
9.88666916 4.88225743E-3 4594.14648
9.87691402 4.87262802E-3 4580.81494
9.86717892 4.86302655E-3 4571.43311
9.85746193 4.85345395E-3 4559.6875
9.84776497 4.84390929E-3 4549.16211
9.83808613 4.83439304E-3 4539.3252
9.82842731 4.82490426E-3 4527.49463
9.81878662 4.81544388E-3 4519.08887
9.809165 4.80601145E-3 4505.85938
9.79956245 4.79660649E-3 4498.64648
9.78997898 4.787229E-3 4484.51123
9.78041363 4.77787899E-3 4478.59961
9.77086735 4.76855645E-3 4463.27539
9.76133919 4.75926092E-3 4458.34961
9.7518301 4.74999286E-3 4442.34082
9.74233913 4.74075181E-3 4438.45508
9.73286724 4.73153731E-3 4421.73096
9.72341347 4.72234981E-3 4418.68652
9.71397781 4.71318932E-3 4401.18066
9.70456028 4.70405538E-3 4398.83008
9.69516182 4.69494797E-3 4381.89209
9.68578053 4.68586665E-3 4380.42578
9.6764183 4.67681233E-3 4362.89111
9.66707325 4.66778362E-3 4361.8501
9.65774727 4.65878146E-3 4344.16406
9.64843845 4.64980491E-3 4343.54443
9.63914776 4.64085443E-3 4325.52734
9.62987518 4.63192957E-3 4325.12646
9.62061977 4.62303078E-3 4307.42285
9.61138248 4.6141576E-3 4307.26465
9.60216331 4.60531004E-3 4288.97656
9.59296131 4.59648762E-3 4288.7583
9.58377743 4.58769035E-3 4271.15625
9.57461071 4.57891868E-3 4271.01953
9.56546116 4.57017217E-3 4253.28564
9.55632973 4.56145033E-3 4252.92139
9.54721546 4.55275364E-3 4236.71436
9.53811836 4.5440821E-3 4236.37549
9.52903938 4.53543477E-3 4220.78467
9.51997662 4.52681258E-3 4220.17188
9.51093197 4.51821461E-3 4204.99268
9.50190449 4.50964132E-3 4203.96729
9.49289322 4.50109225E-3 4189.40869
9.48390007 4.49256739E-3 4187.88086
9.47492313 4.48406674E-3 4173.77051
9.46596336 4.47559031E-3 4171.58838
9.45702076 4.46713809E-3 4158.2251
9.44809532 4.45870962E-3 4155.35352
9.4391861 4.4503049E-3 4143.15967
9.43029404 4.44192393E-3 4139.65723
9.42141819 4.4335667E-3 4128.06543
9.41255951 4.42523323E-3 4123.53955
9.40371704 4.41692304E-3 4115.43555
9.39489174 4.40863613E-3 4111.55273
9.38608265 4.40037251E-3 4105.3916
9.37728977 4.39213216E-3 4101.43164
9.36851406 4.3839151E-3 4095.77344
9.35975456 4.37572086E-3 4090.60254
9.35101128 4.36754944E-3 4086.25293
9.3422842 4.3594013E-3 4080.49463
9.33357334 4.35127551E-3 4076.9563
9.32487869 4.343173E-3 4069.90625
9.31620121 4.33509285E-3 4067.5271
9.30753899 4.32703504E-3 4059.43042
9.29889297 4.31899959E-3 4058.31738
9.29026318 4.31098696E-3 4049.34888
9.28164864 4.30299621E-3 4049.35742
9.27305031 4.29502781E-3 4038.8501
9.26446819 4.2870813E-3 4040.17139
9.25590229 4.27915715E-3 4028.37012
9.24735165 4.27125487E-3 4031.10059
9.23881721 4.26337402E-3 4018.36157
9.23029804 4.25551552E-3 4022.22681
9.22179508 4.24767844E-3 4008.00708
9.21330738 4.23986325E-3 4011.57422
9.20483589 4.23206948E-3 3999.4707
9.19637966 4.22429712E-3 4001.55371
9.18793869 4.21654619E-3 3990.69165
9.17951298 4.20881668E-3 3991.12695
9.17110348 4.20110812E-3 3982.13428
9.16270828 4.19342099E-3 3980.96802
9.1543293 4.18575481E-3 3973.5144
9.14596558 4.17810958E-3 3970.54785
9.13761711 4.17048531E-3 3965.05542
9.12928391 4.16288199E-3 3960.41724
9.12096596 4.15529963E-3 3956.73706
9.11266232 4.14773775E-3 3950.24487
9.10437489 4.14019637E-3 3948.43042
9.09610176 4.13267547E-3 3939.92334
9.08784389 4.12517553E-3 3940.12524
9.07960129 4.11769561E-3 3929.77832
9.07137299 4.11023619E-3 3932.02002
9.06315994 4.10279678E-3 3919.67041
9.05496216 4.0953774E-3 3923.37476
9.04677868 4.08797851E-3 3910.02856
9.0386095 4.08059964E-3 3913.07715
9.03045559 4.07324079E-3 3902.07983
9.02231693 4.06590151E-3 3902.95557
9.01419258 4.05858224E-3 3894.39673
9.00608253 4.05128254E-3 3893.09204
8.99798775 4.04400285E-3 3889.58936
8.98990631 4.03674273E-3 3888.02319
8.98184013 4.0295017E-3 3885.92407
8.97378826 4.02228069E-3 3882.31006
8.96575069 4.01507877E-3 3882.22388
8.95772839 4.00789594E-3 3877.22949
8.94971943 4.00073268E-3 3878.85107
8.94172478 3.99358897E-3 3871.71924
8.93374538 3.98646388E-3 3875.22266
8.92577934 3.97935789E-3 3866.38062
8.91782761 3.97227099E-3 3869.9707
8.90989017 3.96520272E-3 3862.72778
8.90196705 3.95815354E-3 3864.45825
8.89405727 3.95112345E-3 3859.46143
8.88616276 3.94411152E-3 3859.30713
8.87828159 3.93711869E-3 3855.98511
8.87041378 3.93014401E-3 3853.57251
8.86256027 3.92318796E-3 3852.57788
8.85472107 3.91625054E-3 3848.40576
8.84689522 3.90933175E-3 3849.40381
8.83908367 3.90243065E-3 3842.84155
8.83128548 3.89554817E-3 3846.02734
8.82350159 3.88868386E-3 3837.47656
8.81573105 3.88183771E-3 3840.98926
8.80797386 3.87500948E-3 3833.7688
8.80023098 3.86819942E-3 3835.36938
8.79250145 3.86140705E-3 3830.63037
8.78478527 3.85463284E-3 3830.00269
8.77708244 3.84787633E-3 3827.53247
8.76939392 3.84113751E-3 3824.57935
8.7617178 3.83441639E-3 3824.40991
8.75405598 3.82771296E-3 3818.96753
8.74640751 3.821027E-3 3821.26733
8.73877239 3.81435873E-3 3813.72705
8.73114967 3.80770769E-3 3817.17505
8.72354126 3.80107411E-3 3809.24487
8.71594524 3.79445776E-3 3811.36011
8.70836353 3.78785888E-3 3806.39502
8.70079422 3.78127699E-3 3806.09888
8.69323826 3.77471233E-3 3803.45947
8.68569565 3.7681649E-3 3800.44702
8.67816544 3.76163423E-3 3800.49951
8.67064857 3.75512056E-3 3794.99512
8.66314507 3.74862389E-3 3797.66699
8.65565395 3.74214421E-3 3789.30737
8.64817619 3.73568106E-3 3792.69116
8.64071178 3.72923468E-3 3785.82568
8.63325977 3.72280506E-3 3787.20947
8.62582016 3.71639198E-3 3783.09375
8.6183939 3.70999542E-3 3781.72485
8.61098003 3.70361563E-3 3780.39673
8.60357952 3.6972519E-3 3776.23535
8.59619141 3.69090494E-3 3777.70068
8.58881569 3.68457404E-3 3770.51538
8.58145332 3.67825944E-3 3773.84912
8.5741024 3.67196114E-3 3766.05542
8.56676483 3.6656789E-3 3768.33228
8.55943966 3.65941296E-3 3763.34863
8.55212784 3.65316286E-3 3762.61621
8.54482746 3.64692882E-3 3760.73389
8.53753948 3.64071084E-3 3757.06665
8.53026485 3.6345087E-3 3758.22461
8.52300167 3.62832216E-3 3751.53491
8.51575089 3.62215168E-3 3754.81909
8.50851345 3.6159968E-3 3745.46411
8.50128746 3.60985775E-3 3747.6687
8.49407387 3.60373408E-3 3739.36255
8.48687172 3.59762623E-3 3736.73071
8.47968292 3.59153375E-3 3733.10498
8.47250557 3.58545664E-3 3726.00537
8.46534157 3.57939512E-3 3726.97388
8.45818806 3.57334898E-3 3715.30078
8.4510479 3.56731797E-3 3718.52222
8.44391918 3.56130232E-3 3706.78564
8.43680286 3.55530181E-3 3707.57349
8.42969799 3.54931667E-3 3700.81787
8.42260551 3.54334642E-3 3696.90698
8.41552448 3.53739131E-3 3694.91772
8.40845585 3.5314511E-3 3686.2124
8.40139866 3.5255258E-3 3689.07031
8.39435387 3.51961562E-3 3675.55884
8.38732052 3.51372012E-3 3678.71582
8.38029861 3.50783952E-3 3669.35474
8.37328911 3.50197358E-3 3667.85303
8.36629105 3.49612231E-3 3663.63477
8.35930443 3.49028572E-3 3657.22046
8.35232925 3.48446378E-3 3657.99927
8.34536648 3.47865652E-3 3646.39478
8.33841515 3.47286346E-3 3649.50366
8.33147526 3.46708507E-3 3638.57788
8.32454681 3.46132112E-3 3638.88965
8.31762981 3.45557136E-3 3633.12378
8.31072426 3.44983605E-3 3628.27295
8.30383015 3.44411517E-3 3627.74023
8.29694748 3.43840825E-3 3617.69824
8.29007626 3.43271554E-3 3620.7605
8.28321743 3.42703704E-3 3608.61719
8.27636814 3.4213725E-3 3609.98047
8.26953125 3.41572193E-3 3603.3877
8.2627058 3.41008557E-3 3599.42896
8.25589085 3.40446318E-3 3598.22559
8.24908733 3.39885452E-3 3588.87085
8.24229527 3.3932596E-3 3591.8877
8.23551464 3.38767865E-3 3579.56323
8.22874451 3.38211143E-3 3581.33276
8.22198582 3.37655796E-3 3574.48511
8.21523857 3.37101822E-3 3570.66577
8.20850182 3.36549198E-3 3569.46533
8.2017765 3.35997925E-3 3560.12866
8.19506264 3.35448026E-3 3563.10059
8.18835831 3.34899453E-3 3551.12207
8.18166637 3.34352232E-3 3552.61353
8.17498493 3.3380636E-3 3546.23462
8.16831398 3.33261816E-3 3541.94629
8.16165447 3.32718622E-3 3541.43799
8.15500546 3.32176732E-3 3531.49683
8.14836693 3.31636169E-3 3534.42529
8.14173985 3.31096933E-3 3523.40698
8.13512325 3.30559001E-3 3523.96289
8.12851715 3.30022373E-3 3518.76294
8.12192249 3.29487072E-3 3513.36768
8.11533833 3.28953052E-3 3514.16821
8.10876465 3.28420359E-3 3502.94531
8.10220146 3.27888923E-3 3505.83032
8.09564877 3.27358791E-3 3496.42725
8.08910656 3.26829962E-3 3495.41138
8.0825758 3.26302391E-3 3492.08203
8.07605457 3.25776101E-3 3485.0376
8.06954479 3.25251068E-3 3487.79077
8.06304455 3.24727339E-3 3474.63599
8.05655479 3.24204843E-3 3477.479
8.05007648 3.23683606E-3 3470.26025
8.04360771 3.23163648E-3 3466.97974
8.03714943 3.22644925E-3 3466.05005
8.03070164 3.22127459E-3 3456.60815
8.02426434 3.21611227E-3 3459.42285
8.01783752 3.21096252E-3 3448.68359
8.0114212 3.20582488E-3 3448.93237
8.00501442 3.20069981E-3 3443.8252
7.99861813 3.19558685E-3 3436.71826
7.99223185 3.19048623E-3 3438.72485
7.98585606 3.18539771E-3 3423.78418
7.97949028 3.18032154E-3 3426.55444
7.97313452 3.17525724E-3 3417.58521
7.96678925 3.17020528E-3 3413.62329
7.96045399 3.1651652E-3 3412.2312
7.95412874 3.16013722E-3 3400.7041
7.94781351 3.15512111E-3 3403.44336
7.94150829 3.15011712E-3 3391.2561
7.93521309 3.14512476E-3 3390.44775
7.92892742 3.14014452E-3 3386.06152
7.92265224 3.13517591E-3 3377.59619
7.91638708 3.13021918E-3 3380.30469
7.91013145 3.12527409E-3 3365.48877
7.90388584 3.12034087E-3 3367.5166
7.89765024 3.1154193E-3 3360.43799
7.89142418 3.11050913E-3 3354.58765
7.88520813 3.10561084E-3 3355.46558
7.87900162 3.10072396E-3 3341.85718
7.87280512 3.09584872E-3 3344.52026
7.86661816 3.09098489E-3 3335.28345
7.86044121 3.08613246E-3 3331.81348
7.8542738 3.08129145E-3 3330.58179
7.84811592 3.07646184E-3 3319.16943
7.84196806 3.07164364E-3 3321.80273
7.83582926 3.06683686E-3 3310.66919
7.82970047 3.06204124E-3 3309.13989
7.82358122 3.05725681E-3 3306.10254
7.8174715 3.05248355E-3 3296.39868
7.81137133 3.04772146E-3 3299.0022
7.80528069 3.04297055E-3 3286.37573
7.7991991 3.03823082E-3 3286.42651
7.79312754 3.03350203E-3 3281.96875
7.78706551 3.02878441E-3 3273.73145
7.78101254 3.02407774E-3 3276.30591
7.7749691 3.01938201E-3 3262.6626
7.76893473 3.01469723E-3 3263.94849
7.76291037 3.01002315E-3 3258.44922
7.75689459 3.00536025E-3 3251.34009
7.75088882 3.00070806E-3 3253.88623
7.74489212 2.99606659E-3 3239.26099
7.73890448 2.99143582E-3 3241.41919
7.73292637 2.98681599E-3 3235.28735
7.72695732 2.98220664E-3 3229.03052
7.72099733 2.977608E-3 3231.35693
7.71504688 2.97302008E-3 3216.48779
7.70910549 2.96844286E-3 3218.99219
7.70317316 2.96387589E-3 3212.50122
7.69724989 2.95931962E-3 3206.66455
7.69133568 2.95477384E-3 3208.74634
7.68543053 2.95023853E-3 3194.36182
7.67953491 2.9457137E-3 3196.83813
7.67364788 2.94119935E-3 3190.29468
7.66776991 2.93669524E-3 3184.53711
7.661901 2.93220137E-3 3186.7063
7.65604115 2.92771799E-3 3172.31323
7.65019035 2.92324484E-3 3174.76196
7.64434814 2.91878195E-3 3168.46606
7.638515 2.91432906E-3 3162.39966
7.63269091 2.90988665E-3 3164.83496
7.6268754 2.90545425E-3 3150.36133
7.62106895 2.90103187E-3 3152.64697
7.61527109 2.89661973E-3 3147.05005
7.60948229 2.8922176E-3 3140.49634
7.60370255 2.88782548E-3 3142.90479
7.59793139 2.88344338E-3 3129.25391
7.59216881 2.87907128E-3 3130.76099
7.58641481 2.8747092E-3 3126.06567
7.58066988 2.8703569E-3 3118.54834
7.57493353 2.86601437E-3 3120.92993
7.56920576 2.86168186E-3 3108.46997
7.56348658 2.85735913E-3 3108.87134
7.55777645 2.85304617E-3 3105.48413
7.55207443 2.848743E-3 3096.85376
7.54638147 2.84444937E-3 3099.20972
7.54069662 2.84016575E-3 3088.19995
7.53502083 2.83589144E-3 3087.19678
7.52935314 2.83162715E-3 3085.34839
7.52369404 2.82737217E-3 3075.11694
7.51804352 2.82312697E-3 3077.44653
7.51240158 2.81889131E-3 3068.12744
7.50676823 2.81466497E-3 3065.3667
7.50114298 2.81044841E-3 3065.17407
7.49552631 2.80624116E-3 3051.68188
7.48991776 2.80204345E-3 3053.98438
7.48431826 2.79785506E-3 3045.8042
7.47872639 2.79367599E-3 3040.30396
7.4731431 2.78950646E-3 3042.50659
7.4675684 2.78534601E-3 3026.69434
7.4620018 2.7811951E-3 3028.96899
7.45644379 2.77705328E-3 3023.38232
7.45089388 2.77292076E-3 3015.26123
7.44535208 2.76879757E-3 3017.52124
7.43981838 2.76468345E-3 3004.41333
7.43429327 2.76057865E-3 3003.9939
7.42877626 2.75648269E-3 3001.41821
7.42326736 2.75239605E-3 2990.52075
7.41776657 2.74831848E-3 2992.75366
7.41227388 2.74425E-3 2982.81982
7.40678978 2.74019036E-3 2979.3208
7.4013133 2.73613981E-3 2979.98804
7.39584494 2.73209834E-3 2965.92334
7.39038467 2.72806571E-3 2968.12915
7.38493252 2.72404216E-3 2961.60791
7.37948847 2.72002746E-3 2954.6543
7.37405252 2.71602138E-3 2956.84644
7.36862469 2.71202438E-3 2943.40625
7.36320448 2.70803622E-3 2943.54492
7.35779238 2.70405668E-3 2940.86914
7.35238838 2.70008598E-3 2930.29883
7.34699202 2.69612414E-3 2932.4646
7.34160376 2.69217091E-3 2923.01929
7.3362236 2.68822629E-3 2919.26001
7.33085108 2.68429052E-3 2920.63062
7.32548618 2.68036313E-3 2905.95923
7.32012939 2.67644459E-3 2908.09863
7.31478024 2.67253444E-3 2902.92944
7.30943918 2.66863313E-3 2894.98511
7.30410576 2.66473996E-3 2897.11206
7.29878044 2.66085565E-3 2885.63135
7.29346228 2.65697972E-3 2884.16748
7.28815222 2.65311217E-3 2883.51123
7.28284979 2.64925323E-3 2870.89087
7.27755547 2.64540245E-3 2872.99146
7.2722683 2.64156028E-3 2866.22485
7.26698923 2.63772649E-3 2860.12378
7.26171732 2.63390085E-3 2862.21191
7.25645351 2.63008359E-3 2849.31738
7.25119734 2.62627471E-3 2849.26978
7.24594831 2.62247398E-3 2847.45068
7.2407074 2.61868164E-3 2836.25757
7.23547363 2.61489744E-3 2838.32031
7.2302475 2.6111214E-3 2830.64917
7.22502899 2.60735373E-3 2825.45605
7.21981812 2.60359398E-3 2827.50659
7.21461487 2.59984238E-3 2814.11328
7.20941877 2.59609893E-3 2814.69751
7.20423031 2.59236363E-3 2812.53442
7.19904947 2.58863624E-3 2801.94287
7.19387579 2.58491701E-3 2803.96851
7.18870974 2.58120568E-3 2796.18213
7.18355083 2.57750251E-3 2791.11353
7.17839956 2.57380726E-3 2793.12671
7.17325592 2.57011969E-3 2780.12671
7.16811895 2.56644026E-3 2780.57104
7.16299009 2.56276876E-3 2778.77979
7.15786791 2.55910517E-3 2767.82617
7.15275335 2.55544926E-3 2769.81519
7.14764643 2.55180127E-3 2762.82251
7.14254618 2.54816096E-3 2757.21631
7.13745356 2.54452857E-3 2759.1936
7.13236809 2.54090386E-3 2747.11987
7.12729025 2.53728707E-3 2746.64819
7.12221909 2.53367773E-3 2746.02759
7.11715508 2.53007631E-3 2734.13843
7.11209869 2.52648257E-3 2736.09131
7.10704947 2.52289628E-3 2730.52002
7.10200691 2.51931767E-3 2723.51855
7.09697199 2.51574675E-3 2725.45972
7.09194422 2.51218351E-3 2715.16333
7.08692312 2.50862772E-3 2713.04761
7.08190966 2.50507938E-3 2714.31055
7.07690287 2.50153872E-3 2700.78809
7.07190371 2.49800552E-3 2702.70605
7.06691122 2.49447976E-3 2699.32202
7.06192541 2.49096146E-3 2690.24902
7.05694723 2.48745061E-3 2692.15503
7.05197573 2.4839472E-3 2684.2832
7.04701138 2.48045125E-3 2679.77173
7.0420537 2.47696252E-3 2681.6665
7.03710365 2.47348123E-3 2669.55859
7.03215981 2.47000717E-3 2669.50732
7.02722359 2.46654055E-3 2669.03345
7.02229404 2.46308115E-3 2657.19751
7.01737118 2.45962921E-3 2659.06934
7.01245546 2.45618424E-3 2654.41675
7.00754642 2.45274673E-3 2646.88379
7.00264454 2.44931621E-3 2648.74438
6.99774933 2.44589313E-3 2639.12134
6.99286079 2.44247704E-3 2635.27075
6.98797941 2.43906816E-3 2637.11914
6.98310423 2.43566651E-3 2623.32837
6.97823668 2.43227184E-3 2623.82422
6.97337532 2.42888415E-3 2622.8042
6.96852112 2.42550368E-3 2610.57715
6.96367311 2.42213043E-3 2612.40161
6.95883226 2.41876394E-3 2607.25781
6.95399809 2.41540466E-3 2599.09351
6.94917059 2.41205236E-3 2600.90552
6.94435024 2.40870682E-3 2591.94165
6.93953609 2.40536849E-3 2587.8811
6.93472862 2.40203692E-3 2589.68213
6.92992783 2.39871233E-3 2576.70825
6.92513371 2.39539449E-3 2576.47363
6.92034626 2.39208387E-3 2576.51099
6.91556549 2.38877977E-3 2563.45288
6.91079092 2.38548266E-3 2565.23047
6.9060235 2.3821923E-3 2561.60474
6.90126228 2.37890892E-3 2552.24463
6.89650774 2.37563229E-3 2554.01025
6.89175987 2.37236219E-3 2546.84766
6.8870182 2.36909906E-3 2541.07178
6.88228321 2.36584246E-3 2542.82642
6.87755489 2.36259284E-3 2532.26099
6.87283325 2.35934975E-3 2529.95142
6.86811733 2.3561134E-3 2531.69434
6.86340857 2.35288357E-3 2517.81567
6.858706 2.3496605E-3 2518.85669
6.85401011 2.34644394E-3 2518.02002
6.84932041 2.34323414E-3 2505.97217
6.84463692 2.34003086E-3 2507.69263
6.8399601 2.33683409E-3 2503.74609
6.83528948 2.33364385E-3 2494.97778
6.83062553 2.33046012E-3 2496.68701
6.82596779 2.32728315E-3 2489.70996
6.82131624 2.32411246E-3 2484.00806
6.81667137 2.32094829E-3 2485.70605
6.8120327 2.31779041E-3 2475.82983
6.80740023 2.31463928E-3 2473.0896
6.80277395 2.3114942E-3 2474.77686
6.79815435 2.30835588E-3 2462.07227
6.79354048 2.30522384E-3 2462.18213
6.78893328 2.30209809E-3 2462.68628
6.78433228 2.29897862E-3 2449.67188
6.77973747 2.29586568E-3 2451.33716
6.77514887 2.29275902E-3 2449.19287
6.77056646 2.28965865E-3 2438.86206
6.76599026 2.28656456E-3 2440.5166
6.76142025 2.28347653E-3 2435.80273
6.75685596 2.28039501E-3 2428.00537
6.75229836 2.27731979E-3 2429.64941
6.74774694 2.27425061E-3 2422.5271
6.74320126 2.27118749E-3 2417.25952
6.73866224 2.26813089E-3 2418.89258
6.73412895 2.26508034E-3 2409.5437
6.72960186 2.26203585E-3 2406.67554
6.72508097 2.25899741E-3 2408.29785
6.7205658 2.25596526E-3 2396.56689
6.71605682 2.25293916E-3 2395.91992
6.71155405 2.24991911E-3 2397.53198
6.707057 2.24690535E-3 2383.77222
6.70256662 2.24389741E-3 2385.2981
6.69808149 2.24089553E-3 2384.90234
6.69360304 2.23789969E-3 2373.03979
6.68912983 2.23490992E-3 2374.63086
6.6846633 2.23192596E-3 2372.28906
6.68020248 2.22894829E-3 2362.58984
6.67574739 2.2259762E-3 2364.17065
6.6712985 2.22301041E-3 2359.94727
6.66685534 2.2200502E-3 2352.10449
6.66241837 2.21709604E-3 2353.6748
6.65798712 2.21414794E-3 2347.62427
6.65356159 2.21120543E-3 2341.54834
6.64914227 2.20826897E-3 2343.1084
6.64472866 2.20533833E-3 2335.43506
6.64032078 2.20241351E-3 2331.12622
6.63591862 2.19949451E-3 2332.67651
6.63152266 2.19658134E-3 2323.49707
6.62713242 2.19367375E-3 2320.83398
6.6227479 2.19077221E-3 2322.37427
6.61836958 2.18787626E-3 2311.57471
6.61399651 2.18498614E-3 2310.39087
6.60962963 2.1821016E-3 2311.9209
6.605268 2.17922288E-3 2299.82202
6.60091257 2.17634975E-3 2300.07861
6.59656286 2.17348244E-3 2301.52588
6.5922184 2.17062072E-3 2288.30591
6.58788013 2.16776459E-3 2289.81641
6.58354759 2.16491427E-3 2289.9917
6.57922077 2.16206955E-3 2277.97534
6.5748992 2.15923018E-3 2279.47607
6.57058382 2.15639663E-3 2278.52271
6.56627369 2.15356867E-3 2267.88794
6.56196928 2.15074606E-3 2269.37891
6.55767059 2.14792904E-3 2267.3291
6.55337763 2.14511785E-3 2257.72192
6.54909039 2.14231177E-3 2259.20337
6.54480839 2.13951152E-3 2256.15552
6.54053211 2.13671662E-3 2247.51367
6.53626156 2.13392708E-3 2248.98535
6.53199625 2.13114312E-3 2245.09009
6.52773714 2.12836475E-3 2237.44507
6.5234828 2.12559151E-3 2238.90747
6.51923466 2.12282385E-3 2234.2373
6.51499176 2.12006154E-3 2227.47827
6.51075411 2.1173046E-3 2228.93091
6.50652266 2.11455324E-3 2223.15723
6.50229597 2.111807E-3 2216.70459
6.49807501 2.10906612E-3 2218.14722
6.49385977 2.10633082E-3 2211.38403
6.48964977 2.10360065E-3 2205.34106
6.4854455 2.10087583E-3 2206.77393
6.48124647 2.09815614E-3 2199.44727
6.47705269 2.0954418E-3 2194.05054
6.47286463 2.09273282E-3 2195.47314
6.46868181 2.09002919E-3 2187.58789
6.46450472 2.08733045E-3 2182.70239
6.46033239 2.08463729E-3 2184.1145
6.45616579 2.08194903E-3 2175.9519
6.45200491 2.07926612E-3 2171.58521
6.4478488 2.07658857E-3 2172.9873
6.44369841 2.07391591E-3 2164.47192
6.43955326 2.0712486E-3 2160.43115
6.43541336 2.06858618E-3 2161.82373
6.43127871 2.06592912E-3 2153.04248
6.42714977 2.06327718E-3 2149.24243
6.42302561 2.06063036E-3 2150.62524
6.41890717 2.05798843E-3 2141.83667
6.41479397 2.05535162E-3 2138.27246
6.41068554 2.05271994E-3 2139.64502
6.40658283 2.05009338E-3 2130.70947
6.40248537 2.0474717E-3 2127.18506
6.39839315 2.04485515E-3 2128.5481
6.39430571 2.04224372E-3 2119.77661
6.39022398 2.03963718E-3 2116.3125
6.3861475 2.03703553E-3 2117.66577
6.38207579 2.03443901E-3 2108.90967
6.3780098 2.03184737E-3 2105.31177
6.37394857 2.02926062E-3 2106.65552
6.3698926 2.02667899E-3 2098.2002
6.36584187 2.02410226E-3 2094.46436
6.36179638 2.02153018E-3 2095.79907
6.35775566 2.01896322E-3 2087.62915
6.35372019 2.01640115E-3 2083.6438
6.34968996 2.01384397E-3 2084.96899
6.34566498 2.01129145E-3 2077.19897
6.34164476 2.00874405E-3 2072.8833
6.3376298 2.00620131E-3 2074.19873
6.33362007 2.00366345E-3 2066.89258
6.32961512 2.00113025E-3 2062.15845
6.32561541 1.99860195E-3 2063.4646
6.32162094 1.99607853E-3 2056.7312
6.31763124 1.99356E-3 2051.50269
6.31364679 1.99104589E-3 2052.79956
6.30966711 1.98853668E-3 2046.64026
6.30569267 1.98603235E-3 2040.797
6.301723 1.98353268E-3 2042.08472
6.2977581 1.98103767E-3 2036.72009
6.29379892 1.97854731E-3 2030.30603
6.28984404 1.97606185E-3 2031.58484
6.28589439 1.9735808E-3 2026.96887
6.28195 1.97110465E-3 2019.7843
6.27800989 1.96863292E-3 2021.05396
6.27407503 1.96616608E-3 2017.26453
6.27014542 1.96370366E-3 2009.22241
6.26622057 1.96124613E-3 2010.48242
6.26230049 1.95879303E-3 2007.68835
6.25838518 1.95634458E-3 1998.87183
6.25447512 1.95390056E-3 2000.12329
6.25056982 1.95146131E-3 1998.30103
6.24666929 1.9490266E-3 1988.41565
6.24277353 1.94659643E-3 1989.65833
6.23888302 1.94417068E-3 1988.93311
6.2349968 1.94174959E-3 1978.08472
6.23111582 1.93933304E-3 1979.3186
6.22723961 1.93692092E-3 1979.74548
6.22336817 1.93451333E-3 1967.86511
6.2195015 1.93211017E-3 1969.09021
6.21563959 1.92971155E-3 1970.31567
6.21178246 1.92731747E-3 1957.97632
6.20793056 1.9249277E-3 1958.76782
6.20408297 1.92254246E-3 1959.98438
6.20024014 1.92016154E-3 1949.07422
6.19640207 1.91778515E-3 1948.5575
6.19256926 1.91541319E-3 1949.7655
6.18874073 1.91304553E-3 1940.30347
6.18491697 1.9106823E-3 1938.4032
6.18109798 1.90832349E-3 1939.60254
6.17728376 1.90596899E-3 1931.64331
6.17347383 1.9036188E-3 1928.29626
6.16966915 1.90127303E-3 1929.48694
6.16586876 1.89893157E-3 1923.08521
6.16207314 1.89659442E-3 1918.22485
6.15828228 1.89426169E-3 1919.40747
6.15449619 1.89193315E-3 1914.64587
6.15071487 1.88960892E-3 1908.20959
6.14693785 1.88728899E-3 1909.38354
6.14316559 1.88497326E-3 1906.31323
6.1393981 1.88266183E-3 1898.23108
6.1356349 1.88035471E-3 1899.39685
6.13187647 1.87805179E-3 1898.09204
6.12812281 1.87575305E-3 1888.30688
6.12437344 1.8734585E-3 1889.46448
6.12062883 1.87116826E-3 1889.97949
6.116889 1.86888222E-3 1878.43005
6.11315346 1.86660036E-3 1879.57935
6.10942268 1.86432258E-3 1880.72852
6.1056962 1.86204899E-3 1869.83228
6.10197401 1.8597797E-3 1869.73059
6.09825706 1.85751438E-3 1870.87146
6.09454441 1.85525324E-3 1861.98755
6.09083605 1.8529963E-3 1859.9259
6.08713198 1.85074343E-3 1861.0592
6.08343315 1.84849463E-3 1854.21631
6.07973814 1.84625003E-3 1850.10693
6.0760479 1.84400938E-3 1851.23169
6.07236195 1.84177293E-3 1846.58655
6.06868076 1.83954043E-3 1840.46155
6.06500387 1.83731213E-3 1841.57861
6.06133175 1.83508778E-3 1839.09705
6.05766344 1.83286751E-3 1830.80225
6.0539999 1.83065119E-3 1831.91138
6.05034113 1.82843895E-3 1831.66211
6.04668617 1.82623067E-3 1821.12012
6.04303598 1.82402646E-3 1822.22131
6.03939009 1.82182621E-3 1823.32251
6.03574896 1.81962992E-3 1812.54407
6.03211164 1.81743759E-3 1812.69385
6.0284791 1.81524921E-3 1813.78723
6.02485085 1.81306479E-3 1805.34631
6.02122688 1.81088434E-3 1803.10315
6.01760721 1.80870784E-3 1804.1886
6.01399183 1.80653518E-3 1798.28186
6.01038122 1.80436659E-3 1793.66321
6.00677443 1.80220173E-3 1794.74109
6.0031724 1.80004083E-3 1791.01074
5.99957418 1.79788377E-3 1783.2959
5.99598074 1.79573067E-3 1784.36597
5.99239159 1.79358141E-3 1783.38318
5.98880625 1.79143599E-3 1772.8772
5.98522568 1.78929442E-3 1773.93872
5.9816494 1.78715668E-3 1775.00024
5.97807693 1.78502279E-3 1763.15906
5.97450924 1.78289274E-3 1763.42004
5.97094536 1.78076641E-3 1764.47351
5.96738625 1.77864393E-3 1755.74561
5.96383095 1.77652529E-3 1753.10193
5.96027994 1.77441037E-3 1754.14746
5.95673323 1.77229929E-3 1748.37134
5.9531908 1.77019183E-3 1742.71387
5.94965267 1.76808832E-3 1743.75122
5.94611835 1.76598842E-3 1741.07605
5.94258833 1.76389236E-3 1732.43726
5.9390626 1.76179991E-3 1733.46655
5.93554115 1.7597113E-3 1733.91663
5.932024 1.75762631E-3 1722.27734
5.92851067 1.75554503E-3 1723.29883
5.92500162 1.75346748E-3 1724.32031
5.92149687 1.75139366E-3 1714.65625
5.91799641 1.74932345E-3 1713.06006
5.91449976 1.74725696E-3 1714.07385
5.91100693 1.74519408E-3 1707.79297
5.90751886 1.74313481E-3 1703
5.90403461 1.74107926E-3 1704.00586
5.90055466 1.73902733E-3 1701.01782
5.89707851 1.736979E-3 1692.87988
5.89360666 1.73493428E-3 1693.87793
5.89013863 1.73289317E-3 1694.28455
5.88667488 1.73085579E-3 1682.86865
5.88321543 1.7288219E-3 1683.85889
5.87975979 1.7267915E-3 1684.84949
5.87630796 1.72476482E-3 1675.80493
5.87286043 1.72274164E-3 1673.96326
5.86941719 1.72072195E-3 1674.94617
5.86597776 1.71870599E-3 1669.34387
5.86254215 1.7166934E-3 1663.98413
5.85911083 1.71468442E-3 1664.95923
5.8556838 1.71267893E-3 1662.97705
5.85226011 1.71067705E-3 1654.13416
5.84884071 1.70867855E-3 1655.10193
5.84542561 1.70668366E-3 1656.06946
5.84201431 1.70469214E-3 1645.04834
5.83860683 1.70270423E-3 1645.35022
5.83520317 1.7007197E-3 1646.31055
5.8318038 1.69873866E-3 1638.922
5.82840824 1.69676112E-3 1635.53369
5.82501698 1.69478694E-3 1636.48657
5.82162905 1.69281638E-3 1632.90271
5.81824541 1.69084908E-3 1625.82825
5.81486607 1.68888527E-3 1626.77393
5.81149006 1.68692484E-3 1626.99585
5.80811834 1.68496789E-3 1616.23328
5.80474997 1.68301433E-3 1617.17151
5.80138588 1.68106414E-3 1618.11011
5.79802608 1.67911733E-3 1609.71436
5.79466963 1.677174E-3 1607.51501
5.79131699 1.67523394E-3 1608.44617
5.78796864 1.67329726E-3 1604.04614
5.7846241 1.67136395E-3 1598.0094
5.78128338 1.6694339E-3 1598.93359
5.77794647 1.66750734E-3 1598.4856
5.77461338 1.66558404E-3 1588.45801
5.7712841 1.66366401E-3 1589.37476
5.76795864 1.66174746E-3 1590.29187
5.76463699 1.65983406E-3 1581.64539
5.76131916 1.65792403E-3 1579.90979
5.75800514 1.65601727E-3 1580.81958
5.75469494 1.65411388E-3 1576.32397
5.75138855 1.65221363E-3 1570.56628
5.74808645 1.65031676E-3 1571.46948
5.74478769 1.64842315E-3 1571.07471
5.74149275 1.64653268E-3 1561.15747
5.73820114 1.64464558E-3 1562.05371
5.73491383 1.64276164E-3 1562.94934
5.73163033 1.64088106E-3 1554.77722
5.72835064 1.63900363E-3 1552.79846
5.72507429 1.63712935E-3 1553.6875
5.72180176 1.63525844E-3 1549.71619
5.71853304 1.63339067E-3 1543.48596
5.71526814 1.63152604E-3 1544.36816
5.71200705 1.62966468E-3 1544.7124
5.70874977 1.62780646E-3 1534.33203
5.70549583 1.62595138E-3 1535.20764
5.70224571 1.62409956E-3 1536.08313
5.6989994 1.62225077E-3 1528.91675
5.69575691 1.62040524E-3 1525.9823
5.69251776 1.61856285E-3 1526.85107
5.68928242 1.6167236E-3 1524.16699
5.68605089 1.61488738E-3 1516.9281
5.68282318 1.61305442E-3 1517.79004
5.67959881 1.61122449E-3 1518.6521
5.67637825 1.60939782E-3 1508.68713
5.67316103 1.60757406E-3 1508.66797
5.66994762 1.60575355E-3 1509.52344
5.66673803 1.60393608E-3 1504.16455
5.66353226 1.60212163E-3 1499.70044
5.66032982 1.60031032E-3 1500.54932
5.65713072 1.59850204E-3 1499.70972
5.65393591 1.59669691E-3 1490.72339
5.65074396 1.5948948E-3 1491.56567
5.6475563 1.59309572E-3 1492.40796
5.64437151 1.59129966E-3 1484.66748
5.64119101 1.58950663E-3 1482.59387
5.63801384 1.58771663E-3 1483.42981
5.63484001 1.58592965E-3 1480.39685
5.63167 1.58414582E-3 1473.76013
5.62850332 1.5823649E-3 1474.58972
5.62534046 1.58058689E-3 1475.41907
5.62218094 1.57881202E-3 1465.74585
5.61902523 1.57704006E-3 1465.76172
5.61587286 1.57527102E-3 1466.58459
5.6127243 1.57350511E-3 1461.66443
5.60957909 1.57174212E-3 1456.96985
5.60643721 1.56998204E-3 1457.7865
5.60329914 1.56822486E-3 1457.65198
5.60016441 1.56647072E-3 1448.1825
5.59703302 1.56471948E-3 1448.99292
5.59390545 1.56297127E-3 1449.80334
5.59078121 1.56122586E-3 1443.38501
5.58766031 1.55948347E-3 1440.33997
5.58454323 1.55774399E-3 1441.14417
5.58142948 1.55600731E-3 1439.59326
5.57831907 1.55427365E-3 1431.69897
5.57521248 1.55254279E-3 1432.49719
5.57210922 1.55081495E-3 1433.29517
5.5690093 1.54908991E-3 1425.64331
5.56591272 1.54736778E-3 1423.88599
5.56281948 1.54564844E-3 1424.67786
5.55973005 1.54393201E-3 1422.01892
5.55664396 1.5422185E-3 1415.33533
5.55356121 1.54050777E-3 1416.12109
5.5504818 1.53879984E-3 1416.90698
5.5474062 1.53709482E-3 1408.40369
5.54433346 1.5353926E-3 1407.64771
5.54126453 1.53369328E-3 1408.42749
5.53819895 1.53199665E-3 1404.94019
5.53513622 1.53030292E-3 1399.12549
5.53207731 1.52861199E-3 1399.89954
5.52902222 1.52692385E-3 1400.67346
5.52596998 1.52523851E-3 1391.56287
5.52292109 1.52355595E-3 1391.47888
5.51987553 1.5218762E-3 1392.24683
5.51683331 1.52019924E-3 1388.2865
5.5137949 1.51852507E-3 1383.09351
5.51075935 1.51685358E-3 1383.85547
5.50772762 1.51518488E-3 1384.61755
5.50469875 1.51351898E-3 1374.77612
5.50167322 1.51185575E-3 1375.05847
5.49865103 1.51019532E-3 1375.81445
5.49563265 1.50853756E-3 1371.09741
5.49261713 1.5068826E-3 1365.56421
5.48960495 1.50523032E-3 1366.31372
5.48659611 1.50358072E-3 1367.06311
5.4835906 1.5019339E-3 1356.57922
5.48058844 1.50028977E-3 1356.93298
5.47758961 1.49864831E-3 1357.67615
5.47459364 1.49700954E-3 1353.10168
5.47160149 1.49537344E-3 1347.64062
5.46861219 1.49374013E-3 1348.37732
5.46562672 1.49210938E-3 1349.11414
5.4626441 1.49048131E-3 1338.9646
5.45966434 1.48885592E-3 1339.11108
5.4566884 1.48723321E-3 1339.84155
5.4537158 1.48561317E-3 1335.64172
5.45074606 1.4839957E-3 1329.85034
5.44777966 1.4823809E-3 1330.57458
5.44481659 1.48076878E-3 1331.29883
5.44185638 1.47915923E-3 1321.81458
5.43889999 1.47755235E-3 1321.46167
5.43594646 1.47594814E-3 1322.17969
5.43299627 1.47434638E-3 1318.70129
5.43004894 1.4727473E-3 1312.35864
5.42710495 1.4711509E-3 1313.07056
5.4241643 1.46955706E-3 1313.78247
5.42122698 1.46796578E-3 1305.17859
5.41829252 1.46637706E-3 1304.02576
5.4153614 1.4647909E-3 1304.73157
5.41243315 1.46320742E-3 1302.24329
5.40950871 1.46162638E-3 1295.04114
5.40658665 1.4600479E-3 1295.74109
5.4036684 1.45847211E-3 1296.44104
5.40075302 1.45689875E-3 1289.02612
5.3978405 1.45532796E-3 1286.80334
5.39493179 1.45375973E-3 1287.49744
5.39202547 1.45219406E-3 1286.26208
5.38912296 1.45063095E-3 1277.92346
5.38622332 1.44907029E-3 1278.61145
5.38332653 1.44751207E-3 1279.29956
5.38043308 1.44595653E-3 1273.38367
5.3775425 1.44440343E-3 1269.83081
5.37465525 1.44285278E-3 1270.51318
5.37177134 1.44130469E-3 1270.80347
5.36889029 1.43975904E-3 1261.02576
5.3660121 1.43821584E-3 1261.70215
5.36313725 1.4366752E-3 1262.37842
5.36026573 1.435137E-3 1258.15234
5.3573966 1.43360137E-3 1252.9845
5.35453129 1.43206806E-3 1253.65515
5.35166836 1.43053732E-3 1254.32581
5.34880924 1.4290089E-3 1245.75281
5.34595251 1.42748305E-3 1245.02966
5.34309912 1.42595952E-3 1245.6947
5.34024858 1.42443855E-3 1243.44324
5.33740139 1.42292003E-3 1236.42505
5.33455706 1.42140384E-3 1237.08435
5.33171558 1.41989009E-3 1237.74353
5.32887745 1.41837879E-3 1231.27039
5.32604218 1.41686981E-3 1228.48511
5.32320976 1.4153634E-3 1229.13867
5.32038069 1.41385931E-3 1229.0979
5.31755447 1.41235755E-3 1220.02783
5.31473112 1.41085824E-3 1220.6759
5.31191111 1.40936137E-3 1221.32385
5.30909395 1.40786683E-3 1217.27185
5.30627966 1.40637462E-3 1212.22375
5.30346823 1.40488485E-3 1212.86646
5.30066013 1.40339741E-3 1213.50903
5.2978549 1.4019123E-3 1205.57922
5.29505253 1.40042964E-3 1204.46985
5.29225302 1.3989493E-3 1205.10706
5.28945684 1.39747129E-3 1203.66528
5.28666306 1.39599561E-3 1196.11804
5.2838726 1.39452226E-3 1196.74976
5.28108501 1.39305124E-3 1197.38159
5.27830029 1.39158254E-3 1192.24817
5.27551889 1.39011617E-3 1188.46277
5.27273989 1.38865213E-3 1189.08899
5.26996422 1.38719042E-3 1189.71545
5.26719141 1.38573092E-3 1181.01343
5.26442099 1.38427387E-3 1180.87476
5.2616539 1.38281903E-3 1181.49573
5.25889015 1.38136651E-3 1179.3446
5.25612879 1.37991621E-3 1172.64844
5.25337029 1.37846824E-3 1173.26404
5.25061464 1.37702259E-3 1173.87976
5.24786234 1.37557916E-3 1168.34167
5.24511242 1.37413805E-3 1165.1571
5.24236584 1.37269916E-3 1165.7677
5.23962164 1.3712626E-3 1166.37817
5.23688078 1.36982813E-3 1157.51758
5.2341423 1.3683961E-3 1157.67676
5.23140717 1.36696617E-3 1158.2821
5.22867441 1.36553857E-3 1156.07739
5.225945 1.36411318E-3 1149.62964
5.22321796 1.36269E-3 1150.22974
5.22049427 1.36126904E-3 1150.82983
5.21777296 1.35985028E-3 1145.46851
5.21505451 1.35843386E-3 1142.20361
5.2123394 1.35701953E-3 1142.79846
5.20962667 1.35560741E-3 1143.39355
5.20691681 1.35419762E-3 1135.08435
5.2042098 1.35278993E-3 1134.92456
5.20150566 1.35138445E-3 1135.51465
5.19880438 1.34998106E-3 1133.86963
5.19610548 1.34858E-3 1126.99976
5.19340992 1.34718104E-3 1127.58484
5.19071674 1.34578429E-3 1128.16968
5.18802691 1.34438975E-3 1123.64331
5.18533945 1.3429973E-3 1119.73389
5.18265486 1.34160707E-3 1120.31384
5.17997313 1.34021894E-3 1120.8938
5.17729378 1.33883301E-3 1113.60181
5.17461777 1.33744918E-3 1112.51904
5.17194414 1.33606757E-3 1113.09399
5.16927338 1.33468804E-3 1112.60107
5.16660547 1.33331062E-3 1104.80652
5.16393995 1.3319354E-3 1105.37683
5.16127777 1.33056229E-3 1105.9469
5.15861797 1.32919126E-3 1102.81799
5.15596104 1.32782233E-3 1097.67578
5.15330648 1.32645562E-3 1098.24109
5.15065479 1.32509088E-3 1098.80627
5.14800596 1.32372836E-3 1093.14746
5.14535999 1.32236793E-3 1090.5863
5.14271688 1.32100959E-3 1091.14673
5.14007616 1.31965335E-3 1091.70715
5.1374383 1.3182991E-3 1083.61865
5.13480282 1.31694705E-3 1083.53784
5.1321702 1.31559698E-3 1084.09363
5.12954044 1.31424912E-3 1082.90173
5.12691355 1.31290324E-3 1075.98462
5.12428904 1.31155935E-3 1076.53564
5.12166691 1.31021766E-3 1077.08667
5.11904812 1.30887795E-3 1073.59253
5.11643171 1.30754034E-3 1069.01917
5.11381769 1.30620482E-3 1069.56543
5.11120653 1.30487129E-3 1070.11182
5.10859823 1.30353973E-3 1064.44604
5.10599279 1.30221026E-3 1062.13135
5.10338926 1.3008829E-3 1062.67297
5.10078907 1.29955751E-3 1063.2146
5.09819126 1.2982341E-3 1055.39734
5.09559631 1.29691279E-3 1055.22229
5.09300375 1.29559345E-3 1055.7594
5.09041357 1.29427609E-3 1054.94128
5.08782673 1.29296072E-3 1047.87854
5.08524179 1.29164744E-3 1048.41113
5.08265972 1.29033613E-3 1048.9436
5.08008051 1.28902681E-3 1046.13525
5.07750368 1.28771947E-3 1041.0553
5.07492971 1.28641422E-3 1041.58337
5.07235813 1.28511083E-3 1042.11108
5.06978941 1.28380943E-3 1037.46008
5.06722307 1.28251E-3 1034.36487
5.06465912 1.28121267E-3 1034.88831
5.06209803 1.2799172E-3 1035.41174
5.05953932 1.27862371E-3 1028.88916
5.05698347 1.27733219E-3 1027.6134
5.05443001 1.27604255E-3 1028.13245
5.05187941 1.27475499E-3 1028.65137
5.04933119 1.2734693E-3 1020.44781
5.04678535 1.27218559E-3 1020.93683
5.04424238 1.27090374E-3 1021.45142
5.04170179 1.26962387E-3 1020.32336
5.03916407 1.26834598E-3 1013.82544
5.03662872 1.26706995E-3 1014.33563
5.03409576 1.2657959E-3 1014.84589
5.03156519 1.26452371E-3 1012.09509
5.02903748 1.26325351E-3 1007.19745
5.02651215 1.26198516E-3 1007.70331
5.02398968 1.2607188E-3 1008.20911
5.02146959 1.25945429E-3 1003.9939
5.01895189 1.25819165E-3 1000.70435
5.01643658 1.25693099E-3 1001.20599
5.01392412 1.25567219E-3 1001.70758
5.01141405 1.25441526E-3 995.982239
5.00890636 1.25316018E-3 994.127563
5.00640154 1.25190709E-3 994.624878
5.00389862 1.25065574E-3 995.122192
5.00139856 1.24940637E-3 987.556274
4.99890089 1.24815886E-3 987.047852
4.99640608 1.24691322E-3 987.540466
4.99391365 1.24566932E-3 987.602783
4.99142313 1.2444274E-3 979.203491
4.98893595 1.24318735E-3 979.69165
4.98645067 1.24194915E-3 980.17981
4.98396778 1.24071271E-3 978.884277
4.98148775 1.23947824E-3 972.021851
4.97901011 1.23824552E-3 972.505493
4.97653484 1.23701466E-3 972.988953
4.97406197 1.23578566E-3 970.402893
4.97159147 1.23455841E-3 964.85553
4.96912384 1.23333314E-3 965.334473
4.96665812 1.23210961E-3 965.81366
4.96419525 1.23088784E-3 961.995178
4.96173477 1.22966792E-3 957.654602
4.95927668 1.22844987E-3 958.129211
4.95682096 1.22723356E-3 958.603638
4.95436764 1.22601911E-3 953.736755
4.95191669 1.22480642E-3 950.619385
4.94946861 1.22359558E-3 951.089478
4.94702244 1.22238649E-3 951.559509
4.94457912 1.22117915E-3 945.586121
4.94213772 1.21997367E-3 943.518372
4.93969917 1.21876993E-3 943.984009
4.93726254 1.21756806E-3 944.449585
4.93482876 1.21636782E-3 937.615662
4.93239737 1.21516944E-3 936.580139
4.92996788 1.21397281E-3 937.041565
4.92754126 1.21277804E-3 937.502869
4.92511702 1.21158489E-3 929.719055
4.92269516 1.21039362E-3 929.601624
4.92027521 1.20920397E-3 930.058594
4.91785812 1.20801618E-3 930.241272
4.91544342 1.20683014E-3 922.305542
4.91303062 1.20564585E-3 922.75824
4.91062069 1.20446319E-3 923.210999
4.90821314 1.20328239E-3 922.606384
4.9058075 1.20210333E-3 915.403809
4.90340471 1.20092591E-3 915.852295
4.90100384 1.19975023E-3 916.30072
4.89860535 1.19857641E-3 915.0047
4.89620972 1.19740411E-3 908.628296
4.89381599 1.19623367E-3 909.072571
4.89142466 1.19506498E-3 909.516785
4.8890357 1.19389792E-3 907.591614
4.88664913 1.19273248E-3 901.876038
4.88426495 1.19156891E-3 902.316101
4.88188267 1.19040697E-3 902.756226
4.87950325 1.18924677E-3 900.285706
4.87712574 1.18808821E-3 895.193726
4.87475061 1.18693139E-3 895.629639
4.87237787 1.1857762E-3 896.065613
4.87000751 1.18462276E-3 893.121338
4.86763954 1.18347094E-3 888.564758
4.86527395 1.18232076E-3 888.996643
4.86291027 1.18117232E-3 889.428528
4.86054897 1.18002563E-3 886.027283
4.85819006 1.17888045E-3 881.892944
4.85583353 1.17773702E-3 882.320801
4.85347939 1.17659534E-3 882.748596
4.85112715 1.17545517E-3 879.053345
4.84877729 1.17431674E-3 875.355774
4.84642982 1.17317995E-3 875.779663
4.84408474 1.17204478E-3 876.203491
4.84174156 1.17091136E-3 872.227356
4.83940125 1.16977945E-3 868.857849
4.83706284 1.16864929E-3 869.27771
4.83472633 1.16752065E-3 869.697571
4.83239269 1.16639375E-3 865.483765
4.83006096 1.16526836E-3 862.353516
4.82773161 1.16414472E-3 862.769409
4.82540417 1.16302271E-3 863.185425
4.82307959 1.16190221E-3 858.878418
4.82075644 1.16078334E-3 855.973694
4.81843615 1.15966622E-3 856.385803
4.81611824 1.15855061E-3 856.797791
4.81380224 1.15743664E-3 852.351013
4.81148815 1.15632417E-3 849.538513
4.80917692 1.15521345E-3 849.946716
4.8068676 1.15410425E-3 850.354797
4.80456018 1.15299667E-3 845.932556
4.80225563 1.15189073E-3 843.219971
4.79995251 1.15078629E-3 843.624268
4.79765224 1.14968349E-3 844.028625
4.79535389 1.14858232E-3 839.650391
4.79305792 1.14748266E-3 836.944763
4.79076385 1.14638451E-3 837.345337
4.78847218 1.14528812E-3 837.745972
4.78618288 1.14419311E-3 833.461792
4.78389549 1.14309986E-3 830.692261
4.78161049 1.142008E-3 831.089111
4.77932739 1.14091777E-3 831.485901
4.77704668 1.13982917E-3 827.364441
4.77476835 1.13874208E-3 824.484253
4.77249193 1.13765651E-3 824.877319
4.77021742 1.13657257E-3 825.270386
4.76794577 1.13549014E-3 821.361694
4.76567554 1.13440922E-3 818.313049
4.76340771 1.13332982E-3 818.702454
4.76114225 1.13225204E-3 819.091919
4.75887871 1.13117578E-3 815.482544
4.75661755 1.13010104E-3 812.21814
4.75435829 1.12902781E-3 812.603882
4.75210142 1.12795609E-3 812.989685
4.74984694 1.12688588E-3 809.667175
4.74759388 1.1258173E-3 806.086792
4.74534321 1.12475012E-3 806.468811
4.74309492 1.12368457E-3 806.851013
4.74084854 1.12262042E-3 803.964905
4.73860455 1.1215579E-3 800.097229
4.73636246 1.12049677E-3 800.475708
4.73412275 1.11943728E-3 800.854248
4.73188448 1.11837918E-3 798.393494
4.72964907 1.11732259E-3 794.123474
4.72741556 1.11626752E-3 794.498535
4.72518396 1.11521396E-3 794.873474
4.72295475 1.11416192E-3 792.896179
4.72072744 1.11311127E-3 788.172119
4.71850204 1.11206213E-3 788.543579
4.71627903 1.11101451E-3 788.915161
4.71405792 1.10996841E-3 787.469238
4.7118392 1.10892369E-3 782.237305
4.70962238 1.1078805E-3 782.605286
4.70740747 1.10683881E-3 782.973267
4.70519495 1.10579852E-3 782.126648
4.70298433 1.10475975E-3 776.388977
4.7007761 1.10372249E-3 776.75354
4.69856977 1.10268663E-3 777.118164
4.69636536 1.10165216E-3 776.907654
4.69416285 1.10061921E-3 770.562744
4.69196272 1.09958765E-3 770.923828
4.6897645 1.09855761E-3 771.285034
4.68756866 1.09752908E-3 771.646118
4.68537426 1.09650183E-3 764.882507
4.68318272 1.09547621E-3 765.129517
4.6809926 1.09445187E-3 765.487244
4.67880487 1.09342905E-3 765.845032
4.67661905 1.09240762E-3 759.877502
4.67443514 1.09138759E-3 759.381531
4.67225313 1.09036907E-3 759.735962
4.67007351 1.08935195E-3 760.090332
4.66789579 1.08833623E-3 754.968567
4.66572046 1.0873219E-3 753.693176
4.66354656 1.08630909E-3 754.04425
4.66137505 1.08529767E-3 754.395386
4.65920544 1.08428753E-3 750.134521
4.65703773 1.08327891E-3 748.026611
4.65487242 1.08227169E-3 748.37439
4.65270853 1.08126586E-3 748.722168
4.65054703 1.08026143E-3 745.371948
4.64838791 1.07925839E-3 742.394653
4.64623022 1.07825676E-3 742.739258
4.64407444 1.07725663E-3 743.083679
4.64192104 1.07625779E-3 740.714661
4.63976955 1.07526022E-3 736.84967
4.63761997 1.07426418E-3 737.191101
4.63547277 1.07326952E-3 737.532288
4.63332701 1.07227627E-3 736.127075
4.63118362 1.07128429E-3 731.237671
4.62904167 1.07029371E-3 731.575745
4.6269021 1.06930453E-3 731.913879
4.62476444 1.06831675E-3 731.57019
4.62262917 1.06733036E-3 725.789246
4.62049532 1.06634526E-3 726.124207
4.61836386 1.06536155E-3 726.459106
4.61623383 1.06437923E-3 726.794067
4.61410618 1.0633982E-3 720.691223
4.61198044 1.06241857E-3 720.629272
4.60985661 1.06144033E-3 720.96106
4.60773468 1.06046337E-3 721.292847
4.60561466 1.05948781E-3 716.393188
4.60349655 1.05851353E-3 715.213867
4.60138035 1.05754065E-3 715.542542
4.59926653 1.05656905E-3 715.871216
4.59715414 1.05559884E-3 712.17218
4.59504414 1.05463003E-3 709.836731
4.59293556 1.05366251E-3 710.162354
4.59082937 1.05269626E-3 710.487915
4.58872509 1.05173141E-3 708.008362
4.58662224 1.05076784E-3 704.458252
4.58452177 1.04980555E-3 704.780701
4.58242321 1.04884466E-3 705.103333
4.58032656 1.04788505E-3 703.903076
4.57823181 1.04692671E-3 699.118347
4.57613897 1.04596978E-3 699.437744
4.57404804 1.04501413E-3 699.757385
4.57195854 1.04405975E-3 699.87323
4.56987143 1.04310678E-3 693.877686
4.56778622 1.04215497E-3 694.194153
4.56570292 1.04120455E-3 694.51062
4.56362152 1.04025542E-3 694.827271
4.56154203 1.03930756E-3 689.76593
4.55946445 1.03836111E-3 688.944214
4.55738831 1.03741582E-3 689.257812
4.55531454 1.03647192E-3 689.571411
4.55324268 1.03552919E-3 685.947083
4.55117226 1.03458785E-3 683.75293
4.54910421 1.03364768E-3 684.063599
4.54703808 1.03270891E-3 684.374207
4.54497337 1.0317713E-3 682.184448
4.54291058 1.03083509E-3 678.560913
4.54085016 1.02990004E-3 678.86853
4.53879118 1.02896639E-3 679.176331
4.5367341 1.0280339E-3 678.480957
4.53467894 1.0271027E-3 673.443604
4.53262568 1.02617277E-3 673.748535
4.53057432 1.02524413E-3 674.053345
4.52852488 1.02431676E-3 674.358154
4.52647734 1.02339056E-3 668.870483
4.52443123 1.02246576E-3 668.664856
4.52238703 1.02154212E-3 668.966858
4.52034521 1.02061965E-3 669.268738
4.51830482 1.01969857E-3 665.339661
4.51626635 1.01877865E-3 663.580933
4.51422977 1.01786002E-3 663.880127
4.51219463 1.01694267E-3 664.179321
4.51016188 1.01602648E-3 661.885254
4.50813055 1.01511157E-3 658.570007
4.50610161 1.01419783E-3 658.866394
4.5040741 1.01328536E-3 659.16272
4.50204849 1.01237418E-3 658.417786
4.50002432 1.01146416E-3 653.037842
4.49800253 1.01055542E-3 653.331116
4.49598217 1.00964785E-3 653.624451
4.49396372 1.00874156E-3 653.917786
4.49194717 1.00783643E-3 648.251648
4.48993254 1.00693258E-3 647.754822
4.48791933 1.0060299E-3 648.045227
4.48590851 1.00512849E-3 648.335449
4.48389912 1.00422825E-3 644.602295
4.48189163 1.00332918E-3 642.254944
4.47988558 1.00243138E-3 642.542358
4.47788191 1.00153475E-3 642.829712
4.47587967 1.00063928E-3 641.01123
4.47387934 9.99745098E-4 636.749695
4.47188044 9.98852076E-4 637.03418
4.46988392 9.97960218E-4 637.318481
4.46788883 9.97069525E-4 637.466614
4.46589565 9.96180112E-4 631.289856
4.4639039 9.95291863E-4 631.571289
4.46191454 9.94404778E-4 631.852661
4.45992661 9.93518974E-4 632.134033
4.4579401 9.92634217E-4 627.764282
4.45595598 9.91750741E-4 626.202332
4.45397329 9.9086843E-4 626.480896
4.45199251 9.89987282E-4 626.75946
4.45001316 9.89107182E-4 624.42804
4.44803572 9.88228479E-4 620.847839
4.44606018 9.87350824E-4 621.123474
4.44408655 9.86474333E-4 621.39917
4.44211435 9.85599007E-4 621.138977
4.44014406 9.84724844E-4 615.533264
4.43817568 9.83851845E-4 615.80603
4.43620872 9.82980011E-4 616.078857
4.43424368 9.82109457E-4 616.351685
4.43228006 9.81239951E-4 611.823853
4.43031883 9.80371609E-4 610.531921
4.42835903 9.79504315E-4 610.80188
4.42640066 9.78638302E-4 611.071838
4.4244442 9.77773452E-4 608.729797
4.42248964 9.7690965E-4 605.338074
4.42053652 9.76047071E-4 605.605408
4.4185853 9.75185598E-4 605.87262
4.41663599 9.7432523E-4 605.69104
4.41468811 9.73466085E-4 600.131775
4.41274214 9.72607988E-4 600.396301
4.4107976 9.71751113E-4 600.660706
4.40885496 9.70895286E-4 600.925171
4.40691423 9.70040623E-4 596.747009
4.40497494 9.69187124E-4 595.252502
4.40303707 9.68334731E-4 595.514221
4.40110159 9.67483444E-4 595.776001
4.39916754 9.66633263E-4 593.86853
4.39723492 9.65784246E-4 590.178955
4.3953042 9.64936335E-4 590.437927
4.3933754 9.6408953E-4 590.697021
4.39144802 9.6324383E-4 590.955933
4.38952208 9.62399237E-4 585.201233
4.38759804 9.61555808E-4 585.358093
4.38567591 9.60713427E-4 585.614441
4.38375521 9.59872152E-4 585.870789
4.38183641 9.59032041E-4 582.481262
4.37991953 9.58192977E-4 580.351562
4.3780036 9.5735502E-4 580.605286
4.37609005 9.56518168E-4 580.859009
4.37417746 9.55682423E-4 579.803955
4.37226725 9.54847783E-4 575.351196
4.37035847 9.54014249E-4 575.602234
4.36845112 9.53181763E-4 575.853333
4.36654568 9.52350383E-4 576.104431
4.36464167 9.51520109E-4 571.503113
4.36273956 9.50690883E-4 570.6922
4.36083889 9.49862762E-4 570.940735
4.35894012 9.4903569E-4 571.18927
4.35704279 9.48209723E-4 568.967712
4.35514736 9.47384862E-4 565.758606
4.35325336 9.46561049E-4 566.004578
4.3513608 9.45738342E-4 566.250488
4.34947014 9.44916683E-4 566.474365
4.34758139 9.44096071E-4 560.925476
4.34569407 9.43276566E-4 561.168762
4.34380817 9.42458108E-4 561.412231
4.34192419 9.41640697E-4 561.655579
4.34004164 9.40824335E-4 558.534851
4.33816099 9.40009078E-4 556.359924
4.33628178 9.3919487E-4 556.60083
4.33440399 9.38381709E-4 556.841736
4.33252811 9.37569654E-4 556.205505
4.33065367 9.36758588E-4 551.561768
4.32878113 9.3594857E-4 551.800171
4.32691002 9.35139658E-4 552.038513
4.32504034 9.34331736E-4 552.276978
4.32317257 9.3352492E-4 548.464783
4.32130623 9.32719093E-4 547.080933
4.3194418 9.31914372E-4 547.316895
4.31757879 9.31110641E-4 547.552856
4.31571722 9.30307957E-4 546.268555
4.31385756 9.29506321E-4 542.343079
4.31199932 9.28705733E-4 542.57666
4.31014252 9.27906134E-4 542.810059
4.30828762 9.27107583E-4 543.043579
4.30643415 9.2631008E-4 538.750122
4.3045826 9.25513625E-4 537.932373
4.30273199 9.24718159E-4 538.163391
4.30088329 9.23923741E-4 538.394531
4.2990365 9.23130312E-4 536.696838
4.29719114 9.22337931E-4 533.302063
4.29534721 9.21546598E-4 533.530823
4.29350471 9.20756254E-4 533.759583
4.29166412 9.199669E-4 533.988342
4.28982496 9.19178594E-4 529.402832
4.28798723 9.18391277E-4 528.945312
4.28615141 9.17605008E-4 529.171753
4.28431702 9.16819728E-4 529.398071
4.28248405 9.16035438E-4 527.466064
4.280653 9.15252196E-4 524.373718
4.2788229 9.14469943E-4 524.597778
4.27699471 9.1368868E-4 524.821716
4.27516842 9.12908406E-4 525.045837
4.27334309 9.12129122E-4 520.39325
4.27151966 9.11350886E-4 520.100952
4.26969767 9.10573581E-4 520.322632
4.26787758 9.09797323E-4 520.544373
4.26605844 9.09022056E-4 518.583435
4.26424122 9.08247777E-4 515.614197
4.2624259 9.0747443E-4 515.833618
4.26061153 9.06702131E-4 516.05304
4.25879908 9.05930821E-4 516.272461
4.25698757 9.05160443E-4 511.701996
4.25517845 9.04391112E-4 511.381805
4.25337029 9.03622713E-4 511.598969
4.25156355 9.02855303E-4 511.816162
4.24975872 9.02088883E-4 510.006317
4.24795532 9.01323452E-4 506.955688
4.24615335 9.00558953E-4 507.170593
4.24435329 8.99795443E-4 507.38559
4.24255419 8.99032922E-4 507.600494
4.24075699 8.98271333E-4 503.340759
4.23896122 8.97510734E-4 502.816864
4.23716688 8.96751124E-4 503.029572
4.23537445 8.95992445E-4 503.242279
4.23358297 8.95234756E-4 501.764282
4.2317934 8.94477998E-4 498.473114
4.23000526 8.9372223E-4 498.683655
4.22821856 8.92967393E-4 498.894165
4.22643328 8.92213488E-4 499.104706
4.22464943 8.91460571E-4 495.291107
4.22286749 8.90708587E-4 494.38855
4.2210865 8.89957591E-4 494.596924
4.21930742 8.89207528E-4 494.805206
4.21752977 8.88458395E-4 493.817047
4.21575356 8.87710252E-4 490.100464
4.21397924 8.86962982E-4 490.306702
4.21220589 8.86216701E-4 490.512848
4.21043396 8.85471411E-4 490.718994
4.20866394 8.84726993E-4 487.522766
4.20689535 8.83983506E-4 486.080597
4.20512819 8.83241009E-4 486.284637
4.20336246 8.82499386E-4 486.488647
4.20159817 8.81758751E-4 486.162628
4.1998353 8.8101899E-4 481.900513
4.19807386 8.80280219E-4 482.102448
4.19631433 8.7954232E-4 482.304504
4.19455576 8.78805411E-4 482.50647
4.19279909 8.78069375E-4 480.058746
4.19104338 8.77334271E-4 477.905945
4.18928957 8.76600156E-4 478.105896
4.18753719 8.75866855E-4 478.305756
4.18578625 8.75134545E-4 478.505646
4.18403673 8.74403166E-4 474.068054
4.18228865 8.7367266E-4 473.991119
4.18054199 8.72943085E-4 474.188904
4.17879677 8.72214383E-4 474.38678
4.17705297 8.71486671E-4 472.872864
4.17531061 8.70759832E-4 469.886444
4.17357016 8.70033866E-4 470.082153
4.17183065 8.69308831E-4 470.278046
4.17009258 8.68584728E-4 470.473785
4.16835642 8.67861498E-4 467.046234
4.16662121 8.67139199E-4 466.009766
4.16488791 8.66417831E-4 466.203583
4.16315556 8.65697279E-4 466.397308
4.16142511 8.64977657E-4 465.944489
4.15969563 8.64258967E-4 461.971497
4.15796804 8.6354115E-4 462.163239
4.15624142 8.62824207E-4 462.355011
4.1545167 8.62108194E-4 462.546783
4.15279293 8.61393055E-4 460.301117
4.15107107 8.60678789E-4 458.180115
4.14935017 8.59965396E-4 458.369843
4.14763117 8.59252934E-4 458.55957
4.1459136 8.58541345E-4 458.74942
4.14419699 8.5783063E-4 454.749207
4.14248228 8.57120787E-4 454.384949
4.14076853 8.56411876E-4 454.572784
4.13905621 8.5570378E-4 454.760681
4.13734579 8.54996615E-4 453.798859
4.13563633 8.54290265E-4 450.453552
4.1339283 8.53584846E-4 450.639404
4.13222218 8.52880301E-4 450.825348
4.13051701 8.5217657E-4 451.0112
4.12881327 8.51473771E-4 448.415039
4.12711096 8.50771845E-4 446.728882
4.12541008 8.50070734E-4 446.912811
4.12371063 8.49370495E-4 447.096802
4.12201262 8.4867113E-4 447.280823
4.12031603 8.47972638E-4 443.121094
4.11862087 8.4727502E-4 443.033234
4.11692715 8.46578274E-4 443.215302
4.11523438 8.45882343E-4 443.3974
4.11354351 8.45187285E-4 442.319458
4.1118536 8.44493101E-4 439.195587
4.1101656 8.43799789E-4 439.375793
4.10847855 8.43107293E-4 439.556
4.10679293 8.42415669E-4 439.736237
4.10510874 8.41724861E-4 437.197815
4.10342598 8.41034926E-4 435.571381
4.10174465 8.40345805E-4 435.749725
4.10006475 8.39657616E-4 435.92804
4.09838629 8.38970183E-4 436.106415
4.09670877 8.38283624E-4 432.155762
4.09503317 8.37597938E-4 431.963226
4.09335852 8.36913066E-4 432.13974
4.0916853 8.3622901E-4 432.316254
4.0900135 8.35545827E-4 431.487183
4.08834314 8.34863517E-4 428.217896
4.08667421 8.34181963E-4 428.392578
4.08500671 8.33501283E-4 428.567261
4.08334017 8.32821417E-4 428.741974
4.08167505 8.32142425E-4 426.597626
4.08001184 8.31464247E-4 424.66745
4.07834959 8.30786885E-4 424.840332
4.07668829 8.30110337E-4 425.013184
4.0750289 8.29434604E-4 425.186066
4.07337093 8.28759745E-4 421.789764
4.07171392 8.280857E-4 421.144836
4.07005835 8.2741247E-4 421.315948
4.0684042 8.26740055E-4 421.487061
4.06675148 8.26068455E-4 421.247406
4.06509972 8.2539767E-4 417.48056
4.06344986 8.247277E-4 417.649933
4.06180096 8.24058545E-4 417.819214
4.06015348 8.23390204E-4 417.988586
4.05850744 8.22722679E-4 416.582855
4.05686283 8.22055968E-4 414.02359
4.05521917 8.21390073E-4 414.191162
4.05357695 8.20724992E-4 414.358765
4.05193615 8.20060726E-4 414.526367
4.05029678 8.19397217E-4 412.008484
4.04865885 8.18734581E-4 410.584686
4.04702187 8.18072702E-4 410.750549
4.04538631 8.17411637E-4 410.916412
4.04375219 8.1675133E-4 411.082275
4.0421195 8.16091895E-4 407.529724
4.04048777 8.15433217E-4 407.192993
4.03885794 8.14775354E-4 407.357147
4.03722906 8.14118306E-4 407.521271
4.03560114 8.13462015E-4 407.157196
4.03397512 8.12806538E-4 403.645355
4.03235006 8.12151819E-4 403.807831
4.03072643 8.11497914E-4 403.970276
4.02910423 8.10844824E-4 404.132782
4.02748299 8.1019249E-4 402.785889
4.02586317 8.09540914E-4 400.277313
4.02424479 8.08890152E-4 400.43811
4.02262783 8.08240206E-4 400.598938
4.02101183 8.07591015E-4 400.759674
4.01939726 8.0694264E-4 398.506714
4.01778412 8.06295022E-4 396.9664
4.01617193 8.0564816E-4 397.125519
4.01456165 8.05002055E-4 397.284668
4.01295233 8.04356823E-4 397.443787
4.01134396 8.0371229E-4 394.299774
4.00973749 8.03068513E-4 393.65094
4.00813198 8.02425551E-4 393.808441
4.00652742 8.01783404E-4 393.965912
4.00492477 8.01141956E-4 394.077606
4.00332308 8.00501322E-4 390.071381
4.00172281 7.99861387E-4 390.227203
4.0001235 7.99222267E-4 390.383026
3.99852586 7.98583962E-4 390.538818
3.99692917 7.97946355E-4 389.779572
3.99533391 7.97309505E-4 386.476654
3.99374008 7.9667347E-4 386.630707
3.99214721 7.96038134E-4 386.784821
3.99055576 7.95403612E-4 386.938904
3.98896575 7.94769847E-4 385.361298
3.98737669 7.9413678E-4 382.903107
3.98578906 7.93504529E-4 383.05542
3.98420286 7.92873034E-4 383.207733
3.98261762 7.92242237E-4 383.360107
3.9810338 7.91612256E-4 381.040802
3.97945118 7.90982973E-4 379.389984
3.97786975 7.90354447E-4 379.54068
3.97628975 7.89726677E-4 379.691254
3.97471094 7.89099664E-4 379.841919
3.97313333 7.88473408E-4 376.812134
3.97155714 7.87847908E-4 375.89743
3.96998191 7.87223107E-4 376.046387
3.96840811 7.86599063E-4 376.195343
3.9668355 7.85975775E-4 376.344238
3.96526432 7.85353244E-4 372.647217
3.9636941 7.84731412E-4 372.417358
3.9621253 7.84110336E-4 372.564606
3.9605577 7.83490017E-4 372.711914
3.95899129 7.82870397E-4 372.601044
3.95742631 7.82251533E-4 368.850403
3.95586228 7.81633426E-4 368.996063
3.95429969 7.81016017E-4 369.141724
3.95273829 7.80399365E-4 369.287354
3.95117807 7.79783411E-4 368.582306
3.94961905 7.79168215E-4 365.425781
3.94806147 7.78553716E-4 365.569763
3.94650483 7.77939975E-4 365.713776
3.94494963 7.77326932E-4 365.857758
3.94339561 7.76714587E-4 364.623871
3.94184279 7.76102999E-4 362.074097
3.94029117 7.75492168E-4 362.216461
3.93874073 7.74882035E-4 362.358887
3.93719172 7.74272601E-4 362.501282
3.93564367 7.73663924E-4 360.761505
3.93409705 7.73055945E-4 358.717224
3.93255162 7.72448664E-4 358.858002
3.93100715 7.71842082E-4 358.99884
3.9294641 7.71236257E-4 359.139648
3.92792225 7.7063113E-4 356.970215
3.92638159 7.70026702E-4 355.41684
3.92484212 7.6942303E-4 355.556061
3.92330384 7.68819998E-4 355.695312
3.921767 7.68217724E-4 355.834534
3.9202311 7.67616148E-4 353.247772
3.9186964 7.6701527E-4 352.119171
3.9171629 7.66415091E-4 352.256866
3.91563082 7.65815668E-4 352.394531
3.91409969 7.65216886E-4 352.532196
3.91257 7.64618861E-4 349.603149
3.91104126 7.64021475E-4 348.867523
3.90951371 7.63424847E-4 349.003662
3.90798759 7.62828859E-4 349.139801
3.90646243 7.62233627E-4 349.27594
3.9049387 7.61639036E-4 346.031158
3.90341592 7.61045201E-4 345.637482
3.90189457 7.60452007E-4 345.772064
3.90037417 7.59859511E-4 345.906677
3.89885497 7.59267714E-4 346.041229
3.89733696 7.58676615E-4 342.533875
3.89582038 7.58086215E-4 342.443268
3.89430475 7.57496513E-4 342.576416
3.89279032 7.56907451E-4 342.709503
3.89127707 7.56319147E-4 342.805176
3.88976502 7.55731482E-4 339.14566
3.88825417 7.55144516E-4 339.277313
3.8867445 7.5455819E-4 339.408875
3.88523602 7.53972621E-4 339.540527
3.8837285 7.53387692E-4 339.414429
3.88222241 7.52803462E-4 336.00238
3.88071728 7.52219872E-4 336.132477
3.87921357 7.51636981E-4 336.262634
3.87771082 7.51054788E-4 336.392792
3.87620926 7.50473235E-4 336.084351
3.87470889 7.49892381E-4 332.900665
3.87320971 7.49312167E-4 333.029358
3.87171173 7.48732651E-4 333.15802
3.8702147 7.48153834E-4 333.286713
3.8687191 7.47575657E-4 332.832214
3.86722445 7.46998179E-4 329.797119
3.865731 7.46421341E-4 329.924347
3.86423874 7.45845202E-4 330.051636
3.86274767 7.45269703E-4 330.178864
3.86125779 7.44694844E-4 329.62262
3.85976887 7.44120684E-4 326.743744
3.85828114 7.43547163E-4 326.869568
3.8567946 7.42974342E-4 326.995361
3.85530925 7.42402161E-4 327.121185
3.85382509 7.41830678E-4 326.496735
3.85234213 7.41259777E-4 323.717346
3.85086012 7.40689575E-4 323.841797
3.8493793 7.40120071E-4 323.966156
3.84789968 7.39551149E-4 324.090576
3.846421 7.38982926E-4 323.434113
3.84494376 7.38415401E-4 320.717865
3.84346747 7.37848459E-4 320.840912
3.84199214 7.37282215E-4 320.963898
3.84051824 7.36716553E-4 321.086914
3.83904529 7.36151589E-4 320.43222
3.83757353 7.35587324E-4 317.738617
3.83610296 7.35023641E-4 317.86026
3.83463359 7.34460598E-4 317.981903
3.83316517 7.33898254E-4 318.103546
3.83169794 7.33336492E-4 317.486481
3.8302319 7.32775428E-4 314.798828
3.82876682 7.32215005E-4 314.919098
3.82730293 7.31655222E-4 315.039398
3.82584023 7.31096021E-4 315.159637
3.82437849 7.30537518E-4 314.607941
3.82291818 7.29979656E-4 311.857849
3.82145858 7.29422434E-4 311.976746
3.82000041 7.28865853E-4 312.095703
3.8185432 7.28309853E-4 312.214661
3.81708717 7.27754552E-4 311.769196
3.8156321 7.27199833E-4 308.970245
3.81417847 7.26645812E-4 309.08786
3.81272554 7.26092374E-4 309.205475
3.81127405 7.25539576E-4 309.32309
3.80982351 7.24987418E-4 309.010986
3.80837393 7.244359E-4 306.095886
3.80692577 7.23885023E-4 306.212158
3.80547857 7.23334728E-4 306.328461
3.80403233 7.22785073E-4 306.444733
3.80258727 7.22236058E-4 306.29715
3.80114341 7.21687684E-4 303.259491
3.7997005 7.21139892E-4 303.374512
3.79825878 7.2059274E-4 303.489471
3.79681826 7.20046228E-4 303.604492
3.79537868 7.19500356E-4 303.651215
3.79394031 7.18955067E-4 300.422333
3.79250288 7.18410418E-4 300.536011
3.79106665 7.17866351E-4 300.64975
3.78963137 7.17322924E-4 300.763458
3.78819728 7.16780138E-4 300.877106
3.78676438 7.16237933E-4 297.792084
3.78533244 7.15696369E-4 297.748932
3.78390145 7.15155387E-4 297.861389
3.78247166 7.14615046E-4 297.973816
3.78104305 7.14075286E-4 298.086243
3.7796154 7.13536167E-4 295.279266
3.77818894 7.12997688E-4 294.980621
3.77676344 7.12459732E-4 295.091827
3.77533913 7.11922476E-4 295.203003
3.77391577 7.11385743E-4 295.314178
3.7724936 7.10849708E-4 292.817902
3.77107239 7.10314198E-4 292.237061
3.76965213 7.09779328E-4 292.346985
3.7682333 7.0924504E-4 292.45694
3.76681519 7.08711392E-4 292.566864
3.76539826 7.08178326E-4 290.39801
3.76398253 7.07645842E-4 289.504761
3.76256776 7.07113999E-4 289.613464
3.76115417 7.06582738E-4 289.722168
3.75974154 7.06052058E-4 289.830872
3.75832987 7.05522019E-4 288.033905
3.75691938 7.04992563E-4 286.810333
3.75550985 7.04463688E-4 286.917816
3.75410151 7.03935395E-4 287.025299
3.75269413 7.03407684E-4 287.132812
3.75128794 7.02880614E-4 285.722565
3.7498827 7.02354126E-4 284.140076
3.74847841 7.01828219E-4 284.246338
3.74707532 7.01302895E-4 284.352631
3.74567318 7.00778153E-4 284.458893
3.74427223 7.00253993E-4 283.45636
3.74287224 6.99730474E-4 281.486298
3.7414732 6.99207478E-4 281.5914
3.74007535 6.98685122E-4 281.696503
3.73867846 6.98163349E-4 281.801605
3.73728275 6.97642099E-4 281.23645
3.735888 6.9712149E-4 278.858124
3.73449421 6.96601463E-4 278.962067
3.73310161 6.96081959E-4 279.065979
3.73170996 6.95563096E-4 279.169861
3.73031926 6.95044815E-4 279.062042
3.72892976 6.94527058E-4 276.264648
3.72754121 6.94009941E-4 276.367432
3.72615361 6.93493348E-4 276.470154
3.72476721 6.92977395E-4 276.572937
3.72338176 6.92461967E-4 276.67569
3.7219975 6.9194712E-4 273.950684
3.72061396 6.91432855E-4 273.783356
3.71923161 6.90919172E-4 273.884949
3.71785045 6.90406014E-4 273.986572
3.71647 6.89893495E-4 274.088165
3.71509075 6.89381501E-4 271.897278
3.71371245 6.88870088E-4 271.224243
3.71233535 6.88359258E-4 271.324707
3.71095896 6.87849009E-4 271.425201
3.709584 6.87339285E-4 271.525635
3.70820975 6.86830143E-4 269.890869
3.70683646 6.86321582E-4 268.698853
3.70546436 6.85813546E-4 268.798187
3.70409322 6.8530615E-4 268.897522
3.70272326 6.84799219E-4 268.996887
3.70135403 6.84292929E-4 267.924255
3.69998598 6.83787162E-4 266.178772
3.69861889 6.83281978E-4 266.276978
3.69725299 6.82777318E-4 266.375214
3.6958878 6.82273239E-4 266.47345
3.69452381 6.81769743E-4 265.99527
3.69316077 6.81266771E-4 263.698547
3.69179869 6.8076438E-4 263.795685
3.69043779 6.80262514E-4 263.892822
3.68907762 6.7976123E-4 263.98996
3.68771863 6.79260469E-4 264.087097
3.6863606 6.78760291E-4 261.255676
3.68500352 6.78260636E-4 261.319672
3.68364763 6.77761564E-4 261.415741
3.6822927 6.77263015E-4 261.51178
3.68093848 6.76765048E-4 261.607819
3.67958546 6.76267606E-4 259.441803
3.67823339 6.75770687E-4 258.877899
3.67688251 6.7527435E-4 258.972839
3.67553234 6.74778596E-4 259.067841
3.67418337 6.74283307E-4 259.162811
3.67283535 6.737886E-4 257.668884
3.67148829 6.73294475E-4 256.463074
3.67014217 6.72800816E-4 256.557007
3.66879702 6.72307797E-4 256.650909
3.66745281 6.71815244E-4 256.744843
3.6661098 6.71323272E-4 255.931183
3.6647675 6.70831825E-4 254.053604
3.6634264 6.70340902E-4 254.146469
3.66208625 6.69850502E-4 254.239349
3.66074705 6.69360685E-4 254.332199
3.65940881 6.68871391E-4 254.224411
3.65807152 6.68382621E-4 251.682129
3.65673518 6.67894376E-4 251.773956
3.6553998 6.67406712E-4 251.865784
3.65406561 6.66919572E-4 251.957611
3.65273213 6.66432956E-4 252.049454
3.65139985 6.65946864E-4 249.836212
3.65006852 6.65461295E-4 249.40686
3.64873791 6.64976251E-4 249.497635
3.64740849 6.6449173E-4 249.58847
3.64608002 6.64007792E-4 249.679276
3.6447525 6.63524319E-4 248.236359
3.64342594 6.63041428E-4 247.077042
3.64210033 6.62559061E-4 247.166824
3.64077568 6.6207716E-4 247.256607
3.63945198 6.61595841E-4 247.34639
3.63812923 6.61115046E-4 246.672119
3.63680768 6.60634774E-4 244.757202
3.63548684 6.60154969E-4 244.845978
3.63416696 6.59675745E-4 244.934738
3.63284802 6.59197045E-4 245.023529
3.63153005 6.58718869E-4 245.112305
3.63021326 6.58241159E-4 242.490768
3.62889719 6.57764031E-4 242.552307
3.62758207 6.57287368E-4 242.640091
3.62626815 6.56811229E-4 242.72789
3.62495494 6.56335615E-4 242.815643
3.62364268 6.55860582E-4 241.011688
3.62233138 6.55385957E-4 240.268845
3.62102127 6.54911913E-4 240.355652
3.61971188 6.54438394E-4 240.442429
3.61840343 6.5396534E-4 240.529251
3.61709595 6.53492811E-4 239.572342
3.61578941 6.53020805E-4 238.025787
3.61448383 6.52549323E-4 238.111618
3.61317921 6.52078365E-4 238.197464
3.61187553 6.51607872E-4 238.283295
3.61057281 6.51137903E-4 238.172333
3.60927105 6.50668459E-4 235.789337
3.60797024 6.50199538E-4 235.874222
3.60667014 6.49731082E-4 235.959091
3.60537124 6.49263151E-4 236.043976
3.60407305 6.48795685E-4 236.12883
3.60277605 6.48328802E-4 234.231262
3.60147977 6.47862384E-4 233.649994
3.60018468 6.47396431E-4 233.733932
3.5988903 6.46931003E-4 233.817841
3.59759688 6.46466098E-4 233.901764
3.59630442 6.46001718E-4 232.91362
3.5950129 6.45537802E-4 231.467697
3.59372211 6.45074353E-4 231.550674
3.5924325 6.44611428E-4 231.633667
3.59114385 6.44149026E-4 231.71666
3.58985591 6.4368709E-4 231.62735
3.58856893 6.43225678E-4 229.279297
3.58728313 6.4276479E-4 229.361374
3.58599806 6.42304309E-4 229.443405
3.58471394 6.4184441E-4 229.525482
3.58343053 6.41384977E-4 229.607559
3.58214831 6.4092601E-4 227.874283
3.58086681 6.40467566E-4 227.211914
3.57958651 6.40009588E-4 227.29303
3.57830691 6.39552134E-4 227.374176
3.57702827 6.39095146E-4 227.455307
3.57575035 6.38638623E-4 226.668732
3.57447362 6.38182624E-4 225.081863
3.57319784 6.37727091E-4 225.162109
3.57192278 6.37272082E-4 225.24234
3.57064867 6.36817538E-4 225.322586
3.56937551 6.3636346E-4 225.402817
3.56810308 6.35909906E-4 223.045898
3.56683183 6.35456818E-4 223.036545
3.56556129 6.35004195E-4 223.115906
3.56429172 6.34552096E-4 223.195221
3.56302309 6.34100463E-4 223.274551
3.56175542 6.33649295E-4 221.91124
3.56048846 6.33198651E-4 220.934662
3.5592227 6.32748415E-4 221.013107
3.55795765 6.32298703E-4 221.091553
3.55669332 6.31849514E-4 221.170013
3.55543017 6.31400733E-4 220.805466
3.55416775 6.30952476E-4 218.861404
3.55290627 6.30504626E-4 218.938965
3.55164576 6.30057359E-4 219.016541
3.55038619 6.29610498E-4 219.094131
3.54912734 6.29164104E-4 219.171707
3.54786944 6.28718233E-4 217.357651
3.5466125 6.2827277E-4 216.874252
3.54535627 6.27827831E-4 216.950974
3.54410124 6.27383357E-4 217.027695
3.54284692 6.26939349E-4 217.10437
3.54159331 6.26495807E-4 216.327515
3.5403409 6.2605273E-4 214.837616
3.5390892 6.25610177E-4 214.913452
3.53783846 6.25168032E-4 214.989319
3.53658843 6.24726352E-4 215.06517
3.53533959 6.24285196E-4 215.141022
3.53409147 6.23844448E-4 212.99382
3.53284407 6.23404223E-4 212.885284
3.53159785 6.22964406E-4 212.960281
3.53035235 6.22525113E-4 213.035263
3.52910757 6.22086227E-4 213.110291
3.52786398 6.21647865E-4 212.029434
3.5266211 6.21209911E-4 210.871735
3.52537918 6.20772422E-4 210.945892
3.52413797 6.20335399E-4 211.02005
3.52289772 6.19898899E-4 211.094223
3.52165842 6.19462808E-4 211.087158
3.52041984 6.19027182E-4 208.893463
3.51918221 6.18592021E-4 208.966797
3.51794553 6.18157268E-4 209.040131
3.51670957 6.17723039E-4 209.113464
3.51547456 6.17289275E-4 209.186798
3.5142405 6.16855919E-4 207.91185
3.51300716 6.16423029E-4 206.983917
3.51177478 6.15990604E-4 207.056427
3.51054335 6.15558645E-4 207.128937
3.50931263 6.15127152E-4 207.201447
3.50808263 6.14696066E-4 207.037308
3.50685382 6.14265446E-4 205.041901
3.50562572 6.13835291E-4 205.113586
3.50439835 6.13405602E-4 205.185287
3.50317216 6.12976321E-4 205.257004
3.50194645 6.12547563E-4 205.32872
3.50072193 6.12119155E-4 203.904358
3.49949813 6.1169127E-4 203.066071
3.49827504 6.11263851E-4 203.136932
3.49705291 6.1083684E-4 203.207794
3.49583173 6.10410236E-4 203.278656
3.49461126 6.09984156E-4 203.040466
3.49339175 6.09558483E-4 201.03801
3.49217319 6.09133276E-4 201.108047
3.49095535 6.08708477E-4 201.178085
3.48973823 6.08284143E-4 201.248108
3.48852205 6.07860275E-4 201.31813
3.48730683 6.07436814E-4 199.903549
3.48609233 6.07013819E-4 199.090408
3.48487878 6.06591231E-4 199.159607
3.48366594 6.06169109E-4 199.228821
3.48245406 6.05747453E-4 199.29805
3.48124313 6.05326204E-4 199.100845
3.48003292 6.04905363E-4 197.10083
3.47882342 6.04485045E-4 197.169235
3.47761488 6.04065077E-4 197.237656
3.47640705 6.03645633E-4 197.306046
3.47520018 6.03226537E-4 197.374435
3.47399426 6.02807966E-4 196.067368
3.47278905 6.02389744E-4 195.181686
3.4715848 6.01972046E-4 195.249283
3.47038126 6.01554697E-4 195.316864
3.46917844 6.01137814E-4 195.38446
3.46797657 6.00721396E-4 195.323151
3.46677566 6.00305386E-4 193.233505
3.46557546 5.99889783E-4 193.300308
3.46437597 5.99474646E-4 193.367096
3.46317744 5.99059917E-4 193.433899
3.46197987 5.98645653E-4 193.500702
3.460783 5.98231796E-4 192.407089
3.45958686 5.97818347E-4 191.36322
3.45839167 5.97405364E-4 191.429245
3.45719719 5.96992788E-4 191.495255
3.45600367 5.96580678E-4 191.561264
3.45481086 5.96168917E-4 191.627274
3.453619 5.95757621E-4 189.534836
3.45242786 5.95346792E-4 189.501251
3.45123768 5.94936311E-4 189.566498
3.45004821 5.94526296E-4 189.631744
3.44885945 5.94116747E-4 189.696976
3.44767165 5.93707548E-4 188.895981
3.44648457 5.93298813E-4 187.604523
3.44529843 5.92890487E-4 187.668991
3.44411302 5.92482567E-4 187.733475
3.44292855 5.92075114E-4 187.797928
3.4417448 5.91668009E-4 187.862411
3.44056177 5.91261371E-4 186.131302
3.43937969 5.90855139E-4 185.782227
3.43819857 5.90449374E-4 185.845932
3.43701792 5.90043957E-4 185.909668
3.43583822 5.89639007E-4 185.973373
3.43465948 5.89234463E-4 185.544235
3.43348122 5.88830328E-4 183.917236
3.43230414 5.88426599E-4 183.980194
3.43112755 5.88023278E-4 184.043137
3.42995191 5.87620365E-4 184.106125
3.42877722 5.87217917E-4 184.169083
3.42760301 5.86815819E-4 182.874191
3.42642999 5.86414186E-4 182.129364
3.42525744 5.8601296E-4 182.191589
3.42408586 5.85612142E-4 182.253815
3.42291498 5.85211732E-4 182.31604
3.42174506 5.84811729E-4 182.339523
3.42057586 5.84412133E-4 180.296707
3.41940737 5.84012945E-4 180.358154
3.41823959 5.83614164E-4 180.419662
3.41707277 5.83215791E-4 180.481155
3.41590691 5.82817825E-4 180.542648
3.41474152 5.82420267E-4 179.762955
3.41357708 5.82023116E-4 178.553436
3.4124136 5.81626373E-4 178.614197
3.41125059 5.81230037E-4 178.674973
3.41008854 5.80834108E-4 178.735748
3.4089272 5.80438587E-4 178.796524
3.40776682 5.80043416E-4 177.243958
3.40660715 5.79648709E-4 176.815735
3.4054482 5.79254411E-4 176.875793
3.4042902 5.78860461E-4 176.935852
3.40313292 5.78466977E-4 176.995911
3.40197635 5.78073843E-4 176.792542
3.40082049 5.77681174E-4 175.030792
3.39966559 5.77288854E-4 175.090149
3.39851141 5.76896942E-4 175.149506
3.39735794 5.76505437E-4 175.208847
3.39620543 5.76114282E-4 175.268204
3.39505339 5.75723592E-4 174.355377
3.39390254 5.75333252E-4 173.333344
3.39275217 5.74943318E-4 173.391998
3.39160275 5.74553793E-4 173.450668
3.39045405 5.74164675E-4 173.509293
3.38930607 5.73775964E-4 173.567963
3.3881588 5.73387602E-4 171.97908
3.38701248 5.72999648E-4 171.651688
3.38586688 5.72612102E-4 171.709671
3.38472199 5.72224963E-4 171.767639
3.38357782 5.71838173E-4 171.825607
3.38243461 5.7145179E-4 171.606796
3.3812921 5.71065815E-4 169.920425
3.38015032 5.70680248E-4 169.977707
3.37900949 5.70295029E-4 170.034988
3.37786913 5.69910218E-4 170.092285
3.37672973 5.69525757E-4 170.149551
3.37559104 5.69141761E-4 169.302917
3.37445331 5.68758114E-4 168.26062
3.37331605 5.68374817E-4 168.31723
3.37217975 5.67991985E-4 168.373871
3.37104416 5.67609502E-4 168.430481
3.36990929 5.67227369E-4 168.487076
3.36877513 5.66845702E-4 167.05452
3.36764193 5.66464325E-4 166.629349
3.36650944 5.66083414E-4 166.685303
3.36537743 5.65702852E-4 166.741241
3.36424661 5.6532264E-4 166.79718
3.36311626 5.64942893E-4 166.756393
3.36198664 5.64563437E-4 164.944321
3.36085796 5.64184447E-4 164.999603
3.35973001 5.63805806E-4 165.054901
3.35860276 5.63427515E-4 165.110168
3.35747623 5.63049631E-4 165.165466
3.35635066 5.62672154E-4 164.580109
3.35522556 5.62295027E-4 163.341064
3.35410142 5.61918248E-4 163.395706
3.35297799 5.61541878E-4 163.450363
3.35185528 5.61165914E-4 163.505005
3.35073328 5.607903E-4 163.559647
3.349612 5.60415094E-4 162.453339
3.34849167 5.60040178E-4 161.742432
3.34737182 5.59665728E-4 161.796417
3.34625292 5.59291628E-4 161.850418
3.34513474 5.58917876E-4 161.904419
3.34401727 5.58544532E-4 161.95842
3.34290051 5.58171538E-4 160.378098
3.34178448 5.5779895E-4 160.17186
3.34066939 5.57426712E-4 160.225235
3.33955479 5.57054824E-4 160.278595
3.33844113 5.56683342E-4 160.331955
3.3373282 5.5631221E-4 160.174286
3.33621597 5.55941486E-4 158.55394
3.33510447 5.5557111E-4 158.606674
3.33399367 5.55201084E-4 158.659424
3.3328836 5.54831466E-4 158.712143
3.33177423 5.54462196E-4 158.764893
3.33066583 5.54093276E-4 158.162399
3.3295579 5.53724705E-4 157.000488
3.32845092 5.53356542E-4 157.052612
3.32734442 5.52988786E-4 157.104736
3.32623887 5.52621321E-4 157.156845
3.32513404 5.52254263E-4 157.208969
3.32402992 5.51887555E-4 156.199402
3.32292652 5.51521254E-4 155.474304
3.32182384 5.51155244E-4 155.525818
3.32072186 5.50789642E-4 155.577316
3.31962061 5.50424389E-4 155.62883
3.31852007 5.50059543E-4 155.680328
3.31742048 5.49694989E-4 154.282333
3.31632137 5.49330842E-4 153.956085
3.31522298 5.48967044E-4 154.006973
3.31412554 5.48603595E-4 154.057877
3.31302857 5.48240554E-4 154.108765
3.31193256 5.47877862E-4 154.159683
3.31083703 5.47515461E-4 152.392975
3.30974245 5.47153468E-4 152.443283
3.30864859 5.46791882E-4 152.493576
3.3075552 5.46430587E-4 152.543869
3.30646276 5.46069641E-4 152.594162
3.30537105 5.45709103E-4 152.301651
3.30428004 5.45348914E-4 150.909988
3.30318952 5.44989074E-4 150.959686
3.30209994 5.44629584E-4 151.009399
3.30101109 5.44270442E-4 151.059113
3.29992294 5.4391165E-4 151.108826
3.29883552 5.43553208E-4 150.493683
3.2977488 5.43195172E-4 149.434784
3.29666257 5.42837428E-4 149.483917
3.29557729 5.42480091E-4 149.533035
3.29449272 5.42123045E-4 149.582169
3.29340887 5.41766407E-4 149.631302
3.29232574 5.41410118E-4 148.717575
3.29124331 5.4105412E-4 147.967545
3.29016137 5.40698529E-4 148.016098
3.28908038 5.40343288E-4 148.064651
3.28800011 5.39988396E-4 148.113205
3.28692055 5.39633853E-4 148.161743
3.28584146 5.39279601E-4 146.985962
3.28476334 5.38925757E-4 146.525894
3.28368592 5.38572262E-4 146.573898
3.28260899 5.38219116E-4 146.621872
3.281533 5.37866261E-4 146.669846
3.2804575 5.37513813E-4 146.717834
3.27938294 5.37161715E-4 145.287704
3.27830887 5.36809908E-4 145.086105
3.27723575 5.36458509E-4 145.133484
3.2761631 5.361074E-4 145.180939
3.27509117 5.35756641E-4 145.228348
3.2740202 5.35406289E-4 145.275772
3.2729497 5.35056228E-4 143.630096
3.27187991 5.34706516E-4 143.66568
3.27081084 5.34357154E-4 143.71254
3.26974249 5.34008141E-4 143.759415
3.26867485 5.33659419E-4 143.806274
3.26760769 5.33311104E-4 143.651581
3.26654148 5.3296308E-4 142.215652
3.26547599 5.32615464E-4 142.261963
3.26441097 5.32268139E-4 142.308258
3.26334691 5.31921163E-4 142.354568
3.26228333 5.31574478E-4 142.400894
3.26122046 5.31228201E-4 142.05278
3.26015854 5.30882215E-4 140.819321
3.2590971 5.30536636E-4 140.865067
3.25803638 5.30191348E-4 140.910858
3.25697637 5.29846351E-4 140.956604
3.25591683 5.29501762E-4 141.00238
3.25485826 5.29157463E-4 140.486679
3.25380039 5.28813514E-4 139.439209
3.25274301 5.28469915E-4 139.484436
3.25168633 5.28126664E-4 139.529678
3.25063062 5.27783704E-4 139.574905
3.24957538 5.27441094E-4 139.620117
3.24852085 5.27098833E-4 138.957932
3.2474668 5.26756921E-4 138.072205
3.24641371 5.26415301E-4 138.116898
3.24536133 5.26074029E-4 138.161591
3.24430943 5.25733107E-4 138.206299
3.24325824 5.25392476E-4 138.251007
3.24220777 5.25052194E-4 137.462265
3.24115801 5.24712261E-4 136.71579
3.24010897 5.24372619E-4 136.759964
3.23906064 5.24033327E-4 136.804153
3.23801279 5.23694383E-4 136.848312
3.23696589 5.23355731E-4 136.892471
3.23591948 5.23017428E-4 135.998734
3.23487377 5.22679475E-4 135.37381
3.23382878 5.22341812E-4 135.41748
3.23278427 5.22004499E-4 135.461121
3.23174071 5.21667534E-4 135.504791
3.23069763 5.21330861E-4 135.548416
3.22965527 5.20994479E-4 134.573837
3.22861362 5.20658505E-4 134.048187
3.22757268 5.20322821E-4 134.091339
3.22653246 5.19987429E-4 134.134491
3.22549272 5.19652385E-4 134.177612
3.22445393 5.19317691E-4 134.220749
3.22341561 5.18983288E-4 133.175507
3.22237778 5.18649176E-4 132.726944
3.22134089 5.18315472E-4 132.769592
3.22030473 5.17982E-4 132.812225
3.21926904 5.17648936E-4 132.854828
3.21823406 5.17316163E-4 132.897476
3.2171998 5.1698368E-4 131.811676
3.21616602 5.16651548E-4 131.425674
3.21513319 5.16319706E-4 131.467789
3.21410084 5.15988213E-4 131.509918
3.2130692 5.15657011E-4 131.552063
3.21203828 5.15326159E-4 131.594193
3.21100783 5.14995598E-4 130.478745
3.2099781 5.14665386E-4 130.132263
3.20894909 5.14335465E-4 130.173904
3.20792079 5.14005835E-4 130.21553
3.20689321 5.13676554E-4 130.257172
3.2058661 5.13347622E-4 130.298813
3.20483971 5.13018982E-4 129.174942
3.20381403 5.12690633E-4 128.852631
3.20278907 5.12362632E-4 128.893768
3.20176458 5.12034923E-4 128.934921
3.20074081 5.11707563E-4 128.976074
3.19971776 5.11380436E-4 129.017227
3.19869542 5.11053717E-4 127.906242
3.19767356 5.1072723E-4 127.588577
3.19665241 5.10401151E-4 127.629257
3.19563198 5.10075304E-4 127.669945
3.19461226 5.09749807E-4 127.710602
3.19359303 5.09424601E-4 127.751274
3.1925745 5.09099686E-4 126.660118
3.19155669 5.0877512E-4 126.32888
3.19053936 5.08450845E-4 126.369057
3.18952274 5.08126919E-4 126.409271
3.18850684 5.07803285E-4 126.449448
3.18749166 5.07479941E-4 126.489624
3.18647695 5.07156888E-4 125.446083
3.18546295 5.06834185E-4 125.08815
3.18444967 5.06511773E-4 125.127876
3.18343687 5.06189652E-4 125.16758
3.18242478 5.0586788E-4 125.207306
3.18141341 5.05546341E-4 125.247009
3.18040276 5.05225209E-4 124.262512
3.17939258 5.0490431E-4 123.859108
3.17838311 5.04583702E-4 123.898369
3.17737412 5.04263444E-4 123.937607
3.17636609 5.03943476E-4 123.976868
3.1753583 5.03623858E-4 124.016129
3.17435145 5.03304473E-4 123.102562
3.17334509 5.02985436E-4 122.634911
3.17233944 5.02666691E-4 122.673706
3.17133451 5.02348237E-4 122.712502
3.17033005 5.02030074E-4 122.751289
3.16932631 5.0171226E-4 122.790085
3.16832328 5.01394738E-4 121.970352
3.16732073 5.01077506E-4 121.427101
3.16631889 5.00760565E-4 121.465446
3.16531777 5.00443915E-4 121.503784
3.16431713 5.00127557E-4 121.542107
3.1633172 4.99811547E-4 121.580444
3.16231799 4.99495829E-4 120.865852
3.16131926 4.99180343E-4 120.230881
3.16032124 4.98865207E-4 120.268761
3.15932393 4.9855042E-4 120.306625
3.1583271 4.98235866E-4 120.344521
3.15733099 4.97921603E-4 120.382416
3.15633535 4.97607689E-4 119.787682
3.15534043 4.97294008E-4 119.047974
3.15434623 4.96980676E-4 119.085411
3.1533525 4.96667577E-4 119.122849
3.15235949 4.96354827E-4 119.160271
3.15136719 4.96042368E-4 119.197739
3.15037537 4.95730201E-4 118.734604
3.14938426 4.95418324E-4 117.871735
3.14839363 4.95106739E-4 117.908745
3.14740372 4.94795444E-4 117.945747
3.14641452 4.9448444E-4 117.982742
3.1454258 4.94173728E-4 118.019753
3.14443779 4.93863365E-4 117.704208
3.14345026 4.93553234E-4 116.704781
3.14246368 4.93243395E-4 116.741364
3.14147735 4.92933847E-4 116.777908
3.14049172 4.92624647E-4 116.814499
3.13950682 4.92315681E-4 116.851044
3.13852262 4.92007006E-4 116.698189
3.13753891 4.91698622E-4 115.559822
3.13655567 4.91390587E-4 115.59594
3.13557339 4.91082785E-4 115.63208
3.13459134 4.90775274E-4 115.668228
3.13361025 4.90468054E-4 115.704369
3.13262963 4.90161125E-4 115.723969
3.13164949 4.89854487E-4 114.415009
3.13067007 4.8954814E-4 114.450745
3.12969136 4.89242084E-4 114.48645
3.12871313 4.88936319E-4 114.522156
3.12773561 4.88630787E-4 114.557854
3.12675858 4.88325604E-4 114.593582
3.12578225 4.88020683E-4 113.456665
3.12480664 4.87716054E-4 113.322701
3.12383151 4.87411715E-4 113.357994
3.12285686 4.87107667E-4 113.393288
3.12188292 4.86803881E-4 113.428589
3.12090969 4.86500387E-4 113.463882
3.11993694 4.86197183E-4 112.534599
3.11896491 4.85894241E-4 112.201111
3.11799335 4.8559162E-4 112.235992
3.11702251 4.8528926E-4 112.270851
3.11605239 4.84987162E-4 112.305733
3.1150825 4.84685384E-4 112.340622
3.11411357 4.84383869E-4 111.63623
3.11314511 4.84082615E-4 111.092651
3.11217713 4.83781681E-4 111.127121
3.11120987 4.8348101E-4 111.161598
3.11024332 4.831806E-4 111.196053
3.10927725 4.8288051E-4 111.23053
3.10831165 4.82580683E-4 110.760315
3.10734701 4.82281117E-4 109.996651
3.10638261 4.81981842E-4 110.030716
3.10541892 4.81682859E-4 110.064789
3.10445595 4.81384137E-4 110.098862
3.10349345 4.81085706E-4 110.132912
3.10253167 4.80787538E-4 109.905533
3.10157037 4.8048966E-4 108.905167
3.10060954 4.80192044E-4 108.93882
3.09964943 4.79894719E-4 108.972496
3.09869003 4.79597657E-4 109.006149
3.09773111 4.79300885E-4 109.039818
3.09677291 4.79004375E-4 109.067558
3.09581518 4.78708127E-4 107.827713
3.09485793 4.7841217E-4 107.860992
3.0939014 4.78116504E-4 107.894257
3.09294558 4.77821101E-4 107.927528
3.09199023 4.77525959E-4 107.960793
3.09103537 4.77231108E-4 107.994057
3.09008121 4.76936519E-4 107.024445
3.08912778 4.76642192E-4 106.797997
3.08817458 4.76348156E-4 106.830856
3.08722234 4.76054382E-4 106.863731
3.08627057 4.75760899E-4 106.896614
3.08531928 4.75467677E-4 106.929504
3.08436871 4.75174718E-4 106.239906
3.08341861 4.74882021E-4 105.734924
3.08246899 4.74589615E-4 105.767418
3.08152008 4.74297471E-4 105.799889
3.08057189 4.74005588E-4 105.832382
3.07962418 4.73713997E-4 105.864883
3.07867694 4.73422668E-4 105.477463
3.07773042 4.731316E-4 104.693878
3.07678437 4.72840795E-4 104.72599
3.07583904 4.72550251E-4 104.758095
3.07489419 4.72259999E-4 104.790215
3.07395005 4.71970008E-4 104.822319
3.07300639 4.7168028E-4 104.737671
3.07206345 4.71390813E-4 103.651093
3.07112074 4.71101608E-4 103.682831
3.07017899 4.70812694E-4 103.714561
3.06923771 4.70524014E-4 103.746292
3.06829691 4.70235624E-4 103.778038
3.06735659 4.69947496E-4 103.809769
3.06641698 4.6965963E-4 102.826279
3.06547809 4.69372026E-4 102.65963
3.06453967 4.69084684E-4 102.690994
3.06360173 4.68797603E-4 102.722343
3.06266427 4.68510785E-4 102.753708
3.06172752 4.68224229E-4 102.78508
3.06079149 4.67937934E-4 102.131676
3.05985594 4.67651931E-4 101.641914
3.05892086 4.67366161E-4 101.672905
3.0579865 4.67080652E-4 101.703896
3.05705261 4.66795405E-4 101.734886
3.0561192 4.6651045E-4 101.765869
3.05518651 4.66225727E-4 101.454193
3.05425429 4.65941266E-4 100.630646
3.05332279 4.65657067E-4 100.661285
3.05239177 4.6537313E-4 100.691917
3.05146122 4.65089455E-4 100.722549
3.05053139 4.64806042E-4 100.753181
3.04960203 4.64522891E-4 100.783806
3.04867315 4.64239973E-4 99.6442108
3.04774499 4.63957345E-4 99.6663895
3.0468173 4.63674951E-4 99.6966629
3.04589033 4.63392818E-4 99.7269211
3.04496384 4.63110977E-4 99.7571945
3.04403782 4.62829339E-4 99.787468
3.04311252 4.62547992E-4 99.0112381
3.04218769 4.62266908E-4 98.6741486
3.04126358 4.61986056E-4 98.7040634
3.04033971 4.61705466E-4 98.7339783
3.03941655 4.61425137E-4 98.7638855
3.03849411 4.61145071E-4 98.793808
3.03757215 4.60865238E-4 98.396492
3.03665066 4.60585667E-4 97.6982574
3.03572965 4.60306357E-4 97.727829
3.03480935 4.6002731E-4 97.7573853
3.03388953 4.59748495E-4 97.7869568
3.03297043 4.59469971E-4 97.8165131
3.0320518 4.59191651E-4 97.8003235
3.03113365 4.58913622E-4 96.7265396
3.03021598 4.58635826E-4 96.7557602
3.02929902 4.58358292E-4 96.7849731
3.02838254 4.58080991E-4 96.8141861
3.02746677 4.57803952E-4 96.8434067
3.02655149 4.57527174E-4 96.8726196
3.02563667 4.5725063E-4 96.1072083
3.02472234 4.56974347E-4 95.7915878
3.02380872 4.56698326E-4 95.8204575
3.02289557 4.56422538E-4 95.8493423
3.02198315 4.56147012E-4 95.8782043
3.02107096 4.55871719E-4 95.907074
3.02015948 4.55596688E-4 95.5504684
3.01924872 4.5532189E-4 94.8432846
3.0183382 4.55047353E-4 94.8718262
3.0174284 4.54773079E-4 94.9003677
3.01651931 4.54499037E-4 94.928894
3.01561046 4.54225228E-4 94.957428
3.01470232 4.53951681E-4 94.9859619
3.01379466 4.53678396E-4 93.9277039
3.01288748 4.53405344E-4 93.930748
3.01198101 4.53132525E-4 93.9589462
3.01107502 4.52859967E-4 93.9871521
3.01016951 4.52587672E-4 94.0153427
3.00926471 4.5231558E-4 94.0435638
3.00836039 4.5204378E-4 93.4082565
3.00745654 4.51772183E-4 92.9918823
3.00655317 4.51500848E-4 93.0197525
3.00565052 4.51229775E-4 93.0476227
3.00474834 4.50958934E-4 93.0754852
3.00384665 4.50688327E-4 93.1033554
3.00294566 4.50417952E-4 92.9039993
3.00204492 4.5014784E-4 92.0669327
3.00114489 4.49877989E-4 92.0944748
3.00024557 4.49608342E-4 92.1220093
2.99934649 4.49338957E-4 92.149559
2.99844813 4.49069805E-4 92.1770935
2.99755025 4.48800914E-4 92.2046432
2.99665284 4.48532257E-4 91.3576126
2.99575615 4.48263832E-4 91.1724167
2.99485993 4.47995641E-4 91.1996155
2.9939642 4.47727711E-4 91.2268372
2.99306893 4.47460014E-4 91.2540436
2.99217439 4.47192549E-4 91.2812653
2.99128032 4.46925318E-4 90.8888626
2.99038672 4.46658349E-4 90.2588806
2.98949361 4.46391612E-4 90.2857666
2.98860097 4.46125108E-4 90.3126602
2.98770905 4.45858837E-4 90.3395538
2.9868176 4.45592828E-4 90.3664551
2.98592663 4.45327023E-4 90.3933487
2.98503637 4.4506148E-4 89.3914413
2.98414636 4.44796169E-4 89.3774872
2.98325706 4.44531091E-4 89.4040451
2.98236823 4.44266276E-4 89.4306335
2.98148012 4.44001664E-4 89.4571991
2.98059225 4.43737285E-4 89.4837952
2.9797051 4.43473167E-4 88.9622192
2.97881842 4.43209283E-4 88.4850082
2.97793221 4.42945631E-4 88.5112686
2.97704673 4.42682183E-4 88.5375366
2.97616148 4.42418997E-4 88.5637894
2.97527695 4.42156044E-4 88.5900574
2.97439289 4.41893353E-4 88.543869
2.97350931 4.41630866E-4 87.5975494
2.97262645 4.41368611E-4 87.6235046
2.97174382 4.41106589E-4 87.6494598
2.97086191 4.408448E-4 87.675415
2.96998048 4.40583244E-4 87.7013702
2.96909952 4.4032195E-4 87.7273254
2.96821928 4.4006086E-4 87.1259537
2.96733928 4.39800002E-4 86.7412491
2.96645999 4.39539377E-4 86.7668991
2.96558118 4.39278985E-4 86.7925491
2.96470284 4.39018826E-4 86.8181992
2.96382523 4.387589E-4 86.8438339
2.96294785 4.38499206E-4 86.7402725
2.96207118 4.38239746E-4 85.8742752
2.96119499 4.37980489E-4 85.8996201
2.96031928 4.37721494E-4 85.9249573
2.95944405 4.37462731E-4 85.9503021
2.95856929 4.37204173E-4 85.9756546
2.95769525 4.36945847E-4 86.0009842
2.95682168 4.36687755E-4 85.3785858
2.95594859 4.36429895E-4 85.0354996
2.95507598 4.36172268E-4 85.0605316
2.95420384 4.35914873E-4 85.0855865
2.95333219 4.35657683E-4 85.1106339
2.95246124 4.35400754E-4 85.1356659
2.95159054 4.35144029E-4 85.025444
2.95072055 4.34887537E-4 84.1819916
2.94985104 4.34631249E-4 84.2067413
2.948982 4.34375223E-4 84.2314835
2.94811368 4.341194E-4 84.2562332
2.9472456 4.3386381E-4 84.280983
2.94637799 4.33608453E-4 84.3057327
2.9455111 4.333533E-4 83.7134552
2.94464469 4.33098408E-4 83.3608704
2.94377875 4.32843721E-4 83.3853149
2.94291329 4.32589237E-4 83.4097824
2.94204831 4.32335015E-4 83.4342422
2.94118404 4.32080997E-4 83.4586945
2.94032001 4.31827211E-4 83.3912277
2.9394567 4.3157363E-4 82.5261917
2.93859386 4.31320281E-4 82.5503616
2.9377315 4.31067165E-4 82.5745316
2.93686962 4.30814282E-4 82.5986938
2.93600821 4.30561602E-4 82.6228638
2.93514729 4.30309126E-4 82.6470413
2.93428683 4.30056913E-4 82.1296768
2.9334271 4.29804903E-4 81.7176361
2.9325676 4.29553096E-4 81.7415237
2.93170881 4.29301552E-4 81.7654037
2.93085051 4.29050182E-4 81.7892838
2.92999268 4.28799074E-4 81.813179
2.92913532 4.2854817E-4 81.8359146
2.92827845 4.2829747E-4 80.8947449
2.92742205 4.28047002E-4 80.9183426
2.92656612 4.27796767E-4 80.9419327
2.92571092 4.27546736E-4 80.9655457
2.92485595 4.27296938E-4 80.989151
2.92400169 4.27047344E-4 81.0127487
2.92314792 4.26797982E-4 80.6204529
2.92229462 4.26548824E-4 80.1061172
2.92144156 4.26299899E-4 80.1294403
2.92058921 4.26051178E-4 80.1527634
2.91973758 4.2580266E-4 80.1760864
2.91888618 4.25554405E-4 80.1994095
2.91803527 4.25306323E-4 80.2227325
2.91718483 4.25058475E-4 79.4334641
2.91633511 4.2481086E-4 79.3232803
2.91548562 4.24563448E-4 79.3463287
2.91463685 4.2431624E-4 79.3693695
2.91378832 4.24069265E-4 79.3924255
2.9129405 4.23822494E-4 79.4154663
2.91209316 4.23575955E-4 79.1871872
2.91124606 4.2332962E-4 78.5277863
2.91039968 4.23083489E-4 78.55056
2.90955377 4.22837591E-4 78.5733337
2.90870833 4.22591896E-4 78.5961151
2.90786338 4.22346406E-4 78.6188889
2.90701914 4.22101148E-4 78.641655
2.90617514 4.21856093E-4 78.0445023
2.90533161 4.21611243E-4 77.7569885
2.90448856 4.21366625E-4 77.7794952
2.90364623 4.21122211E-4 77.802002
2.90280414 4.2087803E-4 77.8245087
2.90196252 4.20634024E-4 77.8470154
2.90112162 4.2039025E-4 77.8227539
2.90028095 4.20146709E-4 76.9728012
2.899441 4.19903343E-4 76.9950333
2.89860153 4.19660209E-4 77.0172729
2.8977623 4.1941728E-4 77.0395203
2.89692378 4.19174554E-4 77.0617676
2.89608574 4.18932061E-4 77.0839996
2.89524794 4.18689742E-4 76.7230225
2.89441085 4.18447657E-4 76.2221527
2.89357424 4.18205804E-4 76.244133
2.8927381 4.17964126E-4 76.2661057
2.89190245 4.1772268E-4 76.2880936
2.89106727 4.17481409E-4 76.3100739
2.89023256 4.17240371E-4 76.3320465
2.88939834 4.16999537E-4 75.650032
2.88856459 4.16758936E-4 75.4758377
2.88773131 4.16518509E-4 75.4975662
2.88689852 4.16278315E-4 75.5192871
2.8860662 4.16038296E-4 75.541008
2.88523436 4.15798509E-4 75.5627289
2.88440299 4.15558927E-4 75.4693985
2.8835721 4.15319548E-4 74.7124863
2.88274169 4.15080402E-4 74.7339478
2.88191175 4.1484143E-4 74.7554092
2.8810823 4.14602662E-4 74.7768707
2.88025331 4.14364127E-4 74.7983322
2.87942481 4.14125767E-4 74.8198013
2.87859678 4.13887639E-4 74.4348907
2.87776923 4.13649686E-4 73.9830475
2.87694216 4.13411966E-4 74.0042496
2.87611556 4.1317445E-4 74.0254593
2.87528944 4.12937137E-4 74.0466766
2.8744638 4.12699999E-4 74.0678864
2.87363863 4.12463094E-4 74.0890961
2.87281394 4.12226393E-4 73.4266663
2.87198973 4.11989895E-4 73.2578506
2.87116599 4.11753601E-4 73.2788239
2.87034273 4.11517482E-4 73.2997742
2.86951995 4.11281595E-4 73.3207321
2.86869764 4.11045912E-4 73.3416901
2.86787581 4.10810433E-4 73.2843475
2.86705446 4.10575129E-4 72.5176773
2.86623359 4.10340057E-4 72.5383911
2.86541295 4.1010516E-4 72.5590973
2.86459303 4.09870496E-4 72.5798035
2.86377358 4.09636006E-4 72.6005173
2.86295462 4.0940172E-4 72.6212387
2.86213589 4.09167667E-4 72.3119507
2.86131787 4.08933789E-4 71.807457
2.8605001 4.08700114E-4 71.8279266
2.85968304 4.08466614E-4 71.848381
2.85886645 4.08233347E-4 71.868866
2.85805011 4.08000284E-4 71.8893204
2.85723424 4.07767395E-4 71.9097977
2.85641909 4.0753471E-4 71.3634186
2.85560417 4.07302257E-4 71.1017761
2.85478973 4.0706998E-4 71.121994
2.85397601 4.06837877E-4 71.1422195
2.85316253 4.06606006E-4 71.1624451
2.85234952 4.06374311E-4 71.1826706
2.85153699 4.06142848E-4 71.2029037
2.85072494 4.0591156E-4 70.4372177
2.84991336 4.05680446E-4 70.4048767
2.84910226 4.05449566E-4 70.4248657
2.84829164 4.0521886E-4 70.4448547
2.84748125 4.04988357E-4 70.4648514
2.84667158 4.04758059E-4 70.4848328
2.84586239 4.04527964E-4 70.3437119
2.84505343 4.04298044E-4 69.6926956
2.8442452 4.04068327E-4 69.7124481
2.84343719 4.03838814E-4 69.7322006
2.84262967 4.03609505E-4 69.7519455
2.84182286 4.03380371E-4 69.7716904
2.84101629 4.0315144E-4 69.7914505
2.8402102 4.02922684E-4 69.4517288
2.83940458 4.02694161E-4 69.0091553
2.83859944 4.02465812E-4 69.0286713
2.83779478 4.02237638E-4 69.0481796
2.83699036 4.02009697E-4 69.0677109
2.83618665 4.0178193E-4 69.0872269
2.83538318 4.01554338E-4 69.1067505
2.83458042 4.01326979E-4 68.582283
2.8337779 4.01099795E-4 68.3309784
2.8329761 4.00872785E-4 68.3502655
2.83217454 4.00645979E-4 68.3695526
2.83137345 4.00419376E-4 68.3888474
2.83057284 4.00192948E-4 68.4081345
2.82977271 3.99966724E-4 68.4274216
2.82897305 3.99740704E-4 67.732811
2.82817364 3.99514858E-4 67.6592636
2.82737494 3.99289216E-4 67.6783218
2.82657647 3.99063749E-4 67.6973801
2.82577872 3.98838485E-4 67.7164459
2.82498121 3.98613396E-4 67.7354965
2.82418418 3.98388511E-4 67.6830368
2.82338762 3.98163829E-4 66.9750443
2.82259154 3.97939322E-4 66.9938736
2.82179594 3.9771499E-4 67.0127029
2.82100058 3.97490861E-4 67.0315475
2.82020593 3.97266936E-4 67.0503845
2.81941152 3.97043186E-4 67.0692215
2.81861782 3.96819611E-4 66.8658295
2.81782436 3.96596268E-4 66.3162003
2.81703138 3.96373071E-4 66.3348083
2.81623888 3.96150077E-4 66.3534241
2.81544685 3.95927258E-4 66.3720322
2.81465507 3.95704643E-4 66.3906555
2.81386399 3.95482231E-4 66.4092636
2.81307316 3.95259965E-4 66.0674591
2.8122828 3.95037932E-4 65.6623077
2.81149292 3.94816045E-4 65.6807022
2.81070352 3.94594361E-4 65.6991043
2.80991459 3.94372881E-4 65.7174911
2.80912614 3.94151575E-4 65.7358856
2.80833817 3.93930444E-4 65.7542725
2.80755043 3.93709517E-4 65.2901001
2.80676317 3.93488765E-4 65.0181198
2.80597639 3.93268187E-4 65.0363007
2.80519009 3.93047812E-4 65.0544739
2.80440426 3.92827613E-4 65.0726547
2.80361891 3.92607617E-4 65.0908279
2.8028338 3.92387796E-4 65.1090088
2.8020494 3.92168149E-4 64.5295639
2.80126524 3.91948706E-4 64.3756027
2.80048156 3.91729409E-4 64.3935699
2.79969835 3.91510344E-4 64.4115295
2.79891539 3.91291425E-4 64.4294968
2.79813313 3.9107271E-4 64.4474564
2.79735112 3.90854169E-4 64.465416
2.79656959 3.90635832E-4 63.7898293
2.79578853 3.90417641E-4 63.7436066
2.79500794 3.90199653E-4 63.7613525
2.79422784 3.89981869E-4 63.77911
2.79344797 3.89764231E-4 63.7968597
2.79266882 3.89546796E-4 63.8146095
2.79188991 3.89329536E-4 63.8008652
2.79111147 3.89112451E-4 63.0966377
2.79033351 3.88895569E-4 63.1141777
2.78955579 3.88678833E-4 63.1317177
2.78877878 3.884623E-4 63.1492577
2.78800201 3.88245971E-4 63.1668091
2.78722572 3.88029788E-4 63.1843452
2.78644991 3.87813809E-4 63.0871925
2.78567457 3.87597975E-4 62.4755325
2.78489947 3.87382344E-4 62.4928665
2.78412485 3.87166889E-4 62.5102005
2.78335071 3.86951637E-4 62.5275345
2.78257704 3.8673653E-4 62.5448647
2.78180385 3.86521628E-4 62.5621986
2.78103113 3.863069E-4 62.3927536
2.78025866 3.86092346E-4 61.8584671
2.77948666 3.85877967E-4 61.8755951
2.77871513 3.85663763E-4 61.8927231
2.77794409 3.85449734E-4 61.9098549
2.77717328 3.85235908E-4 61.9269829
2.77640319 3.85022227E-4 61.9441147
2.77563334 3.84808751E-4 61.7139511
2.77486396 3.84595449E-4 61.2500229
2.77409482 3.84382321E-4 61.2669487
2.7733264 3.84169369E-4 61.2838745
2.77255821 3.83956591E-4 61.300808
2.7717905 3.83743987E-4 61.3177376
2.77102327 3.83531558E-4 61.3346634
2.77025628 3.83319304E-4 61.0535202
2.76949 3.83107254E-4 60.6446533
2.76872396 3.82895349E-4 60.6613884
2.7679584 3.82683618E-4 60.6781197
2.76719332 3.82472092E-4 60.6948433
2.76642847 3.8226071E-4 60.7115707
2.7656641 3.82049533E-4 60.7282982
2.76490021 3.81838501E-4 60.4067574
2.76413679 3.81627673E-4 60.0448227
2.76337385 3.8141699E-4 60.0613594
2.76261115 3.81206512E-4 60.0778923
2.76184893 3.80996178E-4 60.0944214
2.76108718 3.80786019E-4 60.1109505
2.76032567 3.80576064E-4 60.1274872
2.75956488 3.80366255E-4 59.7773285
2.75880432 3.80156649E-4 59.4527054
2.75804424 3.79947189E-4 59.4690361
2.75728464 3.79737903E-4 59.4853745
2.75652528 3.79528792E-4 59.5017128
2.75576639 3.79319856E-4 59.5180473
2.75500798 3.79111094E-4 59.5343819
2.75425005 3.78902507E-4 59.164341
2.75349236 3.78694094E-4 58.8653603
2.75273514 3.78485856E-4 58.8815002
2.7519784 3.78277793E-4 58.8976402
2.75122213 3.78069875E-4 58.9137878
2.75046611 3.77862161E-4 58.9299278
2.74971056 3.77654593E-4 58.9460754
2.74895549 3.77447199E-4 58.5664711
2.74820089 3.7723998E-4 58.2844543
2.74744654 3.77032935E-4 58.3004074
2.74669266 3.76826065E-4 58.3163605
2.74593925 3.76619369E-4 58.3323135
2.74518633 3.7641282E-4 58.3482666
2.74443364 3.76206444E-4 58.3642159
2.74368143 3.76000244E-4 57.9830475
2.7429297 3.75794218E-4 57.7071381
2.7421782 3.75588366E-4 57.7229042
2.74142718 3.7538269E-4 57.7386665
2.74067664 3.75177158E-4 57.7544327
2.73992658 3.74971802E-4 57.770195
2.73917675 3.7476662E-4 57.7859612
2.7384274 3.74561612E-4 57.4144745
2.73767853 3.7435678E-4 57.1364441
2.73693013 3.74152092E-4 57.1520233
2.73618197 3.7394758E-4 57.1675949
2.73543429 3.73743242E-4 57.1831703
2.73468709 3.73539078E-4 57.1987534
2.73394012 3.7333506E-4 57.2143326
2.73319364 3.73131217E-4 56.8609009
2.73244762 3.72927549E-4 56.5720291
2.73170185 3.72724026E-4 56.587429
2.73095679 3.72520706E-4 56.6028252
2.73021173 3.72317532E-4 56.6182175
2.72946739 3.72114504E-4 56.6336136
2.72872329 3.71911679E-4 56.6490059
2.72797966 3.71709E-4 56.3218918
2.72723651 3.71506496E-4 56.0129623
2.72649384 3.71304137E-4 56.0281754
2.7257514 3.71101953E-4 56.0433884
2.72500944 3.70899943E-4 56.0586052
2.72426772 3.70698108E-4 56.0738106
2.72352648 3.70496418E-4 56.0890274
2.72278571 3.70294903E-4 55.7958984
2.72204542 3.70093534E-4 55.4573898
2.72130537 3.69892339E-4 55.4724236
2.7205658 3.69691319E-4 55.4874611
2.7198267 3.69490444E-4 55.5024948
2.71908784 3.69289744E-4 55.5175247
2.71834946 3.69089219E-4 55.5325584
2.71761155 3.68888839E-4 55.2832146
2.71687388 3.68688634E-4 54.9081841
2.71613669 3.68488574E-4 54.9230385
2.71539998 3.68288689E-4 54.9378967
2.71466351 3.68088979E-4 54.9527512
2.71392751 3.67889414E-4 54.9676018
2.71319199 3.67690023E-4 54.9824638
2.71245694 3.67490778E-4 54.7835999
2.71172214 3.67291708E-4 54.3632164
2.71098757 3.67092813E-4 54.3778992
2.71025372 3.66894034E-4 54.3925743
2.7095201 3.66695458E-4 54.4072609
2.70878696 3.66497028E-4 54.4219398
2.70805407 3.66298773E-4 54.4366226
2.70732164 3.66100663E-4 54.2974319
2.7065897 3.65902728E-4 53.8270416
2.70585799 3.65704938E-4 53.8415451
2.70512676 3.65507294E-4 53.85606
2.70439601 3.65309854E-4 53.8705711
2.70366573 3.6511253E-4 53.8850746
2.7029357 3.6491538E-4 53.8995819
2.7022059 3.64718406E-4 53.8271446
2.70147681 3.64521577E-4 53.3027992
2.70074797 3.64324922E-4 53.3171425
2.70001936 3.64128413E-4 53.3314857
2.69929147 3.63932049E-4 53.345829
2.69856381 3.6373586E-4 53.3601646
2.6978364 3.63539846E-4 53.3744965
2.69710946 3.63343977E-4 53.3745995
2.696383 3.63148254E-4 52.789341
2.69565701 3.62952705E-4 52.8035164
2.69493127 3.62757302E-4 52.817688
2.694206 3.62562074E-4 52.8318672
2.69348097 3.62366991E-4 52.8460388
2.69275641 3.62172053E-4 52.8602142
2.69203234 3.61977291E-4 52.8743896
2.6913085 3.61782673E-4 52.3468704
2.69058514 3.61588231E-4 52.2963791
2.68986225 3.61393933E-4 52.3103905
2.6891396 3.61199782E-4 52.3244019
2.68841743 3.61005805E-4 52.3384209
2.6876955 3.60811973E-4 52.3524246
2.68697405 3.60618287E-4 52.3664398
2.68625307 3.60424776E-4 51.9299736
2.68553233 3.6023141E-4 51.7939644
2.68481207 3.60038219E-4 51.8078156
2.68409228 3.59845173E-4 51.8216667
2.68337274 3.59652273E-4 51.8355179
2.68265367 3.59459518E-4 51.8493652
2.68193507 3.59266938E-4 51.8632164
2.68121672 3.59074533E-4 51.5231667
2.6804986 3.58882244E-4 51.2944946
2.6797812 3.58690129E-4 51.3081932
2.6790638 3.5849816E-4 51.3218765
2.67834711 3.58306337E-4 51.3355675
2.67763066 3.58114688E-4 51.3492622
2.67691469 3.57923185E-4 51.3629494
2.67619896 3.57731828E-4 51.1276588
2.6754837 3.57540644E-4 50.8013344
2.67476892 3.57349578E-4 50.8148689
2.67405438 3.57158686E-4 50.8284035
2.67334008 3.56967968E-4 50.841938
2.6726265 3.56777367E-4 50.8554726
2.67191315 3.56586941E-4 50.8690033
2.67120004 3.5639666E-4 50.7432175
2.6704874 3.56206525E-4 50.3118324
2.66977525 3.56016564E-4 50.3252106
2.66906333 3.5582672E-4 50.3385849
2.66835189 3.5563705E-4 50.3519669
2.66764092 3.55447526E-4 50.365345
2.6669302 3.55258177E-4 50.3787231
2.66621995 3.55068943E-4 50.3691025
2.66550994 3.54879885E-4 49.8254585
2.66480041 3.54690972E-4 49.8386803
2.66409111 3.54502205E-4 49.8519058
2.66338229 3.54313583E-4 49.8651352
2.66267395 3.54125135E-4 49.8783569
2.66196585 3.53936804E-4 49.8915787
2.66125822 3.53748648E-4 49.904808
2.66055083 3.53560637E-4 49.4458771
2.65984392 3.53372772E-4 49.3606377
2.65913725 3.53185053E-4 49.3737144
2.65843105 3.52997478E-4 49.3867836
2.65772533 3.52810079E-4 49.3998528
2.65701985 3.52622796E-4 49.4129333
2.65631485 3.52435687E-4 49.4260063
2.65561008 3.52248724E-4 49.0972977
2.6549058 3.52061907E-4 48.8845177
2.65420198 3.51875235E-4 48.897438
2.65349841 3.51688708E-4 48.9103546
2.65279508 3.51502327E-4 48.9232826
2.65209246 3.51316121E-4 48.9362068
2.65138984 3.51130031E-4 48.9491272
2.65068793 3.50944087E-4 48.7581787
2.64998603 3.50758317E-4 48.4121399
2.64928484 3.50572693E-4 48.4249115
2.64858389 3.50387185E-4 48.4376869
2.64788318 3.50201852E-4 48.4504662
2.64718294 3.50016664E-4 48.4632339
2.64648318 3.49831622E-4 48.4760094
2.64578366 3.49646725E-4 48.4284821
2.64508462 3.49461974E-4 47.9457321
2.64438581 3.49277369E-4 47.9583588
2.64368749 3.49092879E-4 47.9709892
2.6429894 3.48908565E-4 47.9836197
2.64229178 3.48724396E-4 47.9962425
2.64159465 3.48540401E-4 48.008873
2.64089775 3.48356523E-4 48.0214996
2.64020109 3.48172791E-4 47.5703926
2.63950491 3.47989204E-4 47.4952736
2.6388092 3.47805762E-4 47.5077591
2.63811374 3.47622467E-4 47.5202408
2.63741875 3.47439316E-4 47.5327187
2.636724 3.47256282E-4 47.545208
2.63602972 3.47073423E-4 47.5576859
2.63533568 3.46890709E-4 47.2649994
2.63464212 3.46708141E-4 47.0367432
2.6339488 3.46525718E-4 47.0490799
2.63325596 3.4634344E-4 47.0614204
2.63256359 3.4616128E-4 47.073761
2.63187146 3.45979293E-4 47.0860977
2.63117957 3.45797424E-4 47.0984383
2.63048816 3.45615728E-4 46.9680481
2.62979722 3.45434149E-4 46.5829163
2.62910652 3.45252716E-4 46.5951118
2.62841606 3.45071458E-4 46.6073074
2.62772608 3.44890315E-4 46.6195068
2.62703657 3.44709319E-4 46.6317062
2.6263473 3.44528467E-4 46.6439018
2.62565851 3.44347733E-4 46.6561012
2.62496996 3.44167172E-4 46.1574097
2.62428188 3.43986758E-4 46.1449089
2.62359405 3.4380646E-4 46.1569672
2.62290645 3.43626307E-4 46.1690216
2.62221956 3.434463E-4 46.181076
2.62153268 3.43266438E-4 46.1931343
2.62084651 3.43086722E-4 46.2051926
2.62016034 3.42907151E-4 45.881588
2.61947489 3.42727726E-4 45.6972961
2.61878943 3.42548417E-4 45.7092133
2.6181047 3.42369254E-4 45.7211304
2.61741996 3.42190237E-4 45.7330475
2.61673594 3.42011364E-4 45.7449684
2.61605191 3.41832638E-4 45.7568855
2.6153686 3.41654028E-4 45.6156082
2.6146853 3.41475592E-4 45.258213
2.6140027 3.41297273E-4 45.2699966
2.61332011 3.41119099E-4 45.2817764
2.612638 3.40941042E-4 45.29356
2.61195636 3.40763159E-4 45.3053436
2.61127496 3.40585393E-4 45.3171196
2.61059403 3.40407772E-4 45.3288994
2.60991335 3.40230297E-4 44.8489037
2.60923314 3.40052968E-4 44.8299103
2.60855317 3.39875754E-4 44.8415527
2.60787368 3.39698687E-4 44.853199
2.60719442 3.39521765E-4 44.8648453
2.60651565 3.39344988E-4 44.8764877
2.60583711 3.39168328E-4 44.8881378
2.60515881 3.38991813E-4 44.6041412
2.60448098 3.38815444E-4 44.3974419
2.60380363 3.38639191E-4 44.4089546
2.60312653 3.38463113E-4 44.4204674
2.60244966 3.38287151E-4 44.4319801
2.60177326 3.38111306E-4 44.4434891
2.60109735 3.37935635E-4 44.454998
2.60042167 3.37760081E-4 44.3671494
2.59974623 3.37584672E-4 43.96838
2.59907126 3.37409379E-4 43.9797592
2.59839654 3.37234262E-4 43.9911346
2.59772229 3.37059231E-4 44.0025139
2.59704852 3.36884375E-4 44.0138969
2.59637475 3.36709636E-4 44.02528
2.59570146 3.36535042E-4 44.0366554
2.59502864 3.36360594E-4 43.6426277
2.59435606 3.36186262E-4 43.5532074
2.59368396 3.36012075E-4 43.5644531
2.59301209 3.35838005E-4 43.5757027
2.59234047 3.3566411E-4 43.5869522
2.59166932 3.35490331E-4 43.5982018
2.59099865 3.35316668E-4 43.6094551
2.59032822 3.35143151E-4 43.4235268
2.58965802 3.3496978E-4 43.1304779
2.5889883 3.34796525E-4 43.1415977
2.58831882 3.34623415E-4 43.1527176
2.58764982 3.34450451E-4 43.1638374
2.58698106 3.34277604E-4 43.1749573
2.58631277 3.34104901E-4 43.1860771
2.58564472 3.33932316E-4 43.1971893
2.58497691 3.33759876E-4 42.7294197
2.58430958 3.33587581E-4 42.7255974
2.58364248 3.33415403E-4 42.7365913
2.58297586 3.3324337E-4 42.7475777
2.58230972 3.33071453E-4 42.7585716
2.58164358 3.32899683E-4 42.7695694
2.58097792 3.32728028E-4 42.7805557
2.58031273 3.32556519E-4 42.5289459
2.57964778 3.32385156E-4 42.3100357
2.57898331 3.32213909E-4 42.3209076
2.57831883 3.32042779E-4 42.3317719
2.57765508 3.31871823E-4 42.3426361
2.57699156 3.31700954E-4 42.3535042
2.57632828 3.3153026E-4 42.3643684
2.57566524 3.31359654E-4 42.3354836
2.57500267 3.31189221E-4 41.9004784
2.57434058 3.31018906E-4 41.9112167
2.57367873 3.30848707E-4 41.9219551
2.57301712 3.30678653E-4 41.9326973
2.57235599 3.30508716E-4 41.9434395
2.57169509 3.30338924E-4 41.9541817
2.57103467 3.30169249E-4 41.96492
2.57037449 3.29999719E-4 41.6789207
2.56971455 3.29830335E-4 41.5051918
2.56905508 3.29661038E-4 41.5158081
2.56839609 3.29491915E-4 41.5264282
2.5677371 3.2932288E-4 41.5370445
2.56707859 3.2915402E-4 41.547657
2.56642056 3.28985247E-4 41.5582771
2.56576276 3.28816619E-4 41.5037193
2.5651052 3.28648137E-4 41.1018448
2.56444812 3.28479771E-4 41.1123428
2.56379128 3.28311551E-4 41.1228371
2.56313491 3.28143418E-4 41.1333313
2.56247878 3.2797546E-4 41.1438255
2.56182313 3.27807618E-4 41.1543236
2.56116748 3.27639893E-4 41.1648216
2.56051254 3.27472284E-4 40.8726768
2.55985761 3.2730485E-4 40.7145081
2.55920315 3.27137503E-4 40.7248878
2.55854917 3.26970301E-4 40.73526
2.55789542 3.26803216E-4 40.745636
2.55724192 3.26636276E-4 40.7560158
2.55658889 3.26469453E-4 40.7663879
2.5559361 3.26302747E-4 40.7140884
2.55528355 3.26136185E-4 40.3185959
2.55463147 3.25969741E-4 40.3288498
2.55397964 3.25803441E-4 40.3391075
2.55332828 3.25637258E-4 40.3493652
2.55267715 3.25471192E-4 40.3596191
2.55202651 3.25305271E-4 40.369873
2.55137587 3.25139466E-4 40.3801308
2.55072594 3.24973807E-4 40.1073685
2.55007601 3.24808236E-4 39.9376564
2.54942656 3.24642839E-4 39.9477959
2.54877758 3.24477529E-4 39.9579391
2.5481286 3.24312365E-4 39.9680748
2.54748034 3.24147317E-4 39.9782143
2.54683208 3.23982385E-4 39.9883537
2.5461843 3.238176E-4 39.9645996
2.54553676 3.2365293E-4 39.549572
2.54488969 3.23488406E-4 39.559597
2.54424286 3.23323969E-4 39.5696182
2.54359651 3.23159678E-4 39.5796394
2.54295015 3.22995533E-4 39.5896606
2.54230452 3.22831474E-4 39.5996819
2.54165888 3.22667562E-4 39.6096992
2.54101372 3.22503794E-4 39.3819427
2.5403688 3.22340115E-4 39.1738358
2.53972435 3.2217658E-4 39.1837387
2.53908014 3.22013162E-4 39.1936455
2.53843641 3.2184986E-4 39.2035522
2.53779268 3.21686704E-4 39.213459
2.53714967 3.21523665E-4 39.223362
2.53650665 3.21360742E-4 39.2332649
2.53586411 3.21197935E-4 38.8162689
2.53522182 3.21035273E-4 38.8058205
2.53457999 3.20872728E-4 38.8156128
2.53393841 3.207103E-4 38.8254051
2.53329706 3.20547988E-4 38.8351974
2.53265619 3.20385821E-4 38.8449898
2.53201556 3.20223742E-4 38.8547859
2.53137541 3.20061808E-4 38.6972809
2.53073525 3.1990002E-4 38.4277
2.53009582 3.19738319E-4 38.4373779
2.52945638 3.19576764E-4 38.4470558
2.52881742 3.19415325E-4 38.4567375
2.52817869 3.19254003E-4 38.4664192
2.52754045 3.19092796E-4 38.4761009
2.52690244 3.18931707E-4 38.4857788
2.52626467 3.18770763E-4 38.1495743
2.52562737 3.18609935E-4 38.061039
2.52499032 3.18449223E-4 38.0706024
2.5243535 3.18288628E-4 38.0801811
2.52371716 3.1812815E-4 38.0897446
2.52308106 3.17967817E-4 38.099308
2.5224452 3.178076E-4 38.1088829
2.52180982 3.176475E-4 38.0451851
2.52117467 3.17487516E-4 37.6929169
2.52053976 3.17327649E-4 37.7023735
2.51990533 3.17167898E-4 37.711834
2.51927114 3.17008264E-4 37.7212906
2.51863718 3.16848775E-4 37.730751
2.5180037 3.16689402E-4 37.7402115
2.51737046 3.16530146E-4 37.7496643
2.5167377 3.16371006E-4 37.5235939
2.51610494 3.16211983E-4 37.3352966
2.51547265 3.16053076E-4 37.3446465
2.51484084 3.15894285E-4 37.3539963
2.51420927 3.1573564E-4 37.3633499
2.51357794 3.15577083E-4 37.3726959
2.51294684 3.15418671E-4 37.3820457
2.51231623 3.15260375E-4 37.3913956
2.51168585 3.15102196E-4 37.0126877
2.51105571 3.14944133E-4 36.9809418
2.51042604 3.14786186E-4 36.9901848
2.50979662 3.14628356E-4 36.9994316
2.50916743 3.14470642E-4 37.0086746
2.50853872 3.14313045E-4 37.0179138
2.50791025 3.14155594E-4 37.0271568
2.50728226 3.13998229E-4 36.9303017
2.50665426 3.13840981E-4 36.622261
2.50602674 3.13683879E-4 36.6314011
2.50539947 3.13526893E-4 36.6405373
2.50477266 3.13369994E-4 36.6496773
2.5041461 3.13213241E-4 36.6588097
2.50351977 3.13056604E-4 36.6679497
2.50289392 3.12900054E-4 36.6770859
2.50226831 3.1274365E-4 36.4400749
2.50164294 3.12587363E-4 36.2721901
2.50101781 3.12431192E-4 36.2812195
2.50039315 3.12275137E-4 36.2902527
2.49976873 3.12119169E-4 36.2992859
2.49914479 3.11963347E-4 36.3083153
2.49852085 3.11807642E-4 36.3173485
2.49789739 3.11652053E-4 36.3263817
2.4972744 3.1149658E-4 35.9630852
2.49665141 3.11341224E-4 35.9297104
2.4960289 3.11185984E-4 35.9386406
2.49540663 3.11030861E-4 35.947567
2.49478483 3.10875825E-4 35.9564972
2.49416327 3.10720934E-4 35.9654274
2.49354196 3.1056616E-4 35.9743538
2.49292088 3.10411502E-4 35.9002838
2.49230027 3.10256961E-4 35.5771675
2.49167991 3.10102507E-4 35.5859909
2.49105978 3.09948198E-4 35.5948181
2.49044013 3.09794006E-4 35.6036415
2.48982072 3.09639901E-4 35.6124687
2.48920155 3.09485942E-4 35.6212921
2.48858285 3.0933207E-4 35.6301155
2.48796415 3.09178344E-4 35.4405823
2.48734593 3.09024705E-4 35.2404022
2.48672819 3.08871182E-4 35.2491264
2.48611045 3.08717805E-4 35.2578506
2.48549318 3.08564515E-4 35.2665749
2.48487639 3.08411341E-4 35.2752953
2.48425961 3.08258284E-4 35.2840233
2.48364329 3.08105344E-4 35.2927437
2.48302722 3.0795249E-4 34.9941063
2.48241138 3.07799783E-4 34.9051704
2.48179603 3.07647191E-4 34.9137917
2.48118091 3.07494687E-4 34.9224167
2.48056602 3.07342329E-4 34.9310379
2.47995138 3.07190057E-4 34.9396629
2.47933722 3.07037903E-4 34.948288
2.47872329 3.06885864E-4 34.9503098
2.47810984 3.06733942E-4 34.5659599
2.47749639 3.06582137E-4 34.574482
2.47688341 3.06430447E-4 34.5830078
2.47627068 3.06278846E-4 34.5915337
2.47565818 3.06127389E-4 34.6000595
2.47504616 3.0597602E-4 34.6085854
2.47443438 3.05824768E-4 34.6171074
2.47382283 3.05673631E-4 34.5222511
2.47321177 3.05522612E-4 34.2348289
2.4726007 3.05371708E-4 34.2432556
2.47199011 3.05220892E-4 34.2516785
2.47138 3.05070222E-4 34.2601089
2.47076988 3.04919638E-4 34.2685356
2.47016025 3.04769172E-4 34.2769585
2.46955085 3.04618821E-4 34.2853889
2.46894169 3.04468587E-4 34.1035042
2.46833301 3.04318441E-4 33.9108505
2.46772456 3.0416841E-4 33.9191742
2.46711636 3.04018497E-4 33.9275055
2.46650839 3.03868699E-4 33.9358368
2.4659009 3.03719018E-4 33.9441681
2.46529365 3.03569454E-4 33.9524994
2.46468663 3.03419976E-4 33.9608307
2.46407986 3.03270615E-4 33.6947403
2.46347356 3.03121371E-4 33.5851898
2.46286726 3.02972243E-4 33.5934219
2.46226168 3.02823202E-4 33.6016541
2.46165609 3.02674278E-4 33.60989
2.46105099 3.0252547E-4 33.6181259
2.46044588 3.02376779E-4 33.626358
2.45984125 3.02228204E-4 33.634594
2.4592371 3.02079716E-4 33.2997704
2.45863295 3.01931344E-4 33.2685318
2.45802927 3.0178309E-4 33.2766724
2.45742583 3.01634951E-4 33.2848129
2.45682287 3.014869E-4 33.2929497
2.45621991 3.01338965E-4 33.3010902
2.45561743 3.01191147E-4 33.3092346
2.45501518 3.01043416E-4 33.2866592
2.45441318 3.0089583E-4 32.9407578
2.45381165 3.00748332E-4 32.9488068
2.45321035 3.0060095E-4 32.956852
2.4526093 3.00453656E-4 32.964901
2.45200849 3.00306478E-4 32.9729424
2.45140791 3.00159416E-4 32.9809875
2.45080781 3.00012471E-4 32.9890366
2.45020795 2.99865613E-4 32.9042015
2.44960833 2.99718871E-4 32.6285248
2.44900918 2.99572246E-4 32.6364784
2.44841003 2.99425708E-4 32.6444321
2.44781137 2.99279287E-4 32.6523857
2.44721293 2.99132982E-4 32.6603394
2.44661474 2.98986793E-4 32.668293
2.44601703 2.98840692E-4 32.6762466
2.44541955 2.98694707E-4 32.5344772
2.44482231 2.9854881E-4 32.3172226
2.44422531 2.98403029E-4 32.3250847
2.44362855 2.98257364E-4 32.3329468
2.44303226 2.98111816E-4 32.3408089
2.44243622 2.97966355E-4 32.348671
2.44184041 2.9782101E-4 32.3565331
2.44124484 2.97675753E-4 32.364399
2.44064975 2.97530612E-4 32.1720734
2.44005466 2.97385588E-4 32.0076828
2.43946004 2.9724068E-4 32.0154533
2.4388659 2.97095859E-4 32.0232277
2.43827176 2.96951126E-4 32.0309982
2.4376781 2.96806538E-4 32.0387726
2.43708444 2.96662038E-4 32.0465431
2.43649125 2.96517625E-4 32.0543137
2.43589854 2.96373357E-4 31.8208694
2.43530583 2.96229147E-4 31.7039642
2.4347136 2.96085083E-4 31.711647
2.43412161 2.95941107E-4 31.7193317
2.43352985 2.95797247E-4 31.7270145
2.43293834 2.95653474E-4 31.7346973
2.43234706 2.95509817E-4 31.742384
2.43175626 2.95366248E-4 31.750061
2.4311657 2.95222795E-4 31.4779568
2.43057537 2.95079459E-4 31.4006023
2.42998528 2.9493621E-4 31.4081974
2.42939568 2.94793077E-4 31.4157925
2.4288063 2.94650032E-4 31.4233894
2.42821693 2.94507103E-4 31.4309807
2.42762828 2.9436429E-4 31.4385777
2.42703962 2.94221565E-4 31.4461708
2.42645121 2.94078956E-4 31.1438198
2.42586327 2.93936435E-4 31.1005726
2.42527556 2.9379403E-4 31.108078
2.4246881 2.93651712E-4 31.1155872
2.42410088 2.93509511E-4 31.1230946
2.42351413 2.93367397E-4 31.1306019
2.42292738 2.93225399E-4 31.1381092
2.42234111 2.93083518E-4 31.1456146
2.42175508 2.92941724E-4 30.8174381
2.42116928 2.92800047E-4 30.8022537
2.42058396 2.92658457E-4 30.8096752
2.41999865 2.92516983E-4 30.8170986
2.41941381 2.92375596E-4 30.8245182
2.4188292 2.92234297E-4 30.8319378
2.41824484 2.92093144E-4 30.8393612
2.41766095 2.91952048E-4 30.8467808
2.41707706 2.91811099E-4 30.5016613
2.41649365 2.91670236E-4 30.5089989
2.41591048 2.91529461E-4 30.5163345
2.41532755 2.91388802E-4 30.523674
2.41474485 2.9124823E-4 30.5310078
2.41416264 2.91107775E-4 30.5383434
2.41358042 2.90967408E-4 30.5456791
2.41299868 2.90827156E-4 30.5374908
2.41241717 2.90686992E-4 30.2099075
2.41183591 2.90546945E-4 30.2171612
2.41125488 2.90406984E-4 30.2244129
2.41067433 2.90267111E-4 30.2316666
2.41009378 2.90127384E-4 30.2389183
2.40951371 2.89987714E-4 30.2461681
2.40893388 2.89848162E-4 30.253418
2.40835428 2.89708725E-4 30.2343826
2.40777516 2.89569376E-4 29.9216042
2.40719604 2.89430114E-4 29.9287739
2.4066174 2.89290969E-4 29.9359398
2.406039 2.89151911E-4 29.9431057
2.40546083 2.89012969E-4 29.9502773
2.40488291 2.88874115E-4 29.957449
2.40430522 2.88735377E-4 29.964613
2.40372801 2.88596726E-4 29.9401455
2.4031508 2.88458192E-4 29.6334476
2.40257406 2.88319745E-4 29.6405296
2.40199757 2.88181385E-4 29.6476173
2.40142131 2.88043142E-4 29.6547012
2.40084553 2.87904986E-4 29.661787
2.40026975 2.87766947E-4 29.6688728
2.39969444 2.87628995E-4 29.6759586
2.39911914 2.8749113E-4 29.6518803
2.39854431 2.87353381E-4 29.3521595
2.39796972 2.8721572E-4 29.3591633
2.39739561 2.87078175E-4 29.3661709
2.3968215 2.86940718E-4 29.3731728
2.39624786 2.86803348E-4 29.3801804
2.39567423 2.86666094E-4 29.3871841
2.39510107 2.86528928E-4 29.3941879
2.39452815 2.86391878E-4 29.3749771
2.39395547 2.86254915E-4 29.0692806
2.39338326 2.8611804E-4 29.0762062
2.39281106 2.85981281E-4 29.0831318
2.39223933 2.8584461E-4 29.0900536
2.3916676 2.85708025E-4 29.0969772
2.39109635 2.85571557E-4 29.1039009
2.39052534 2.85435177E-4 29.1108265
2.38995457 2.85298913E-4 29.1019268
2.38938427 2.85162736E-4 28.7914619
2.38881397 2.85026646E-4 28.7983055
2.38824415 2.84890673E-4 28.8051529
2.38767457 2.84754758E-4 28.8119965
2.38710499 2.84618989E-4 28.8188419
2.38653588 2.84483278E-4 28.8256836
2.38596725 2.84347683E-4 28.8325329
2.38539863 2.84212176E-4 28.8388329
2.38483024 2.84076785E-4 28.5166588
2.38426232 2.83941481E-4 28.5234241
2.38369465 2.83806265E-4 28.5301914
2.38312697 2.83671165E-4 28.5369568
2.38255978 2.83536152E-4 28.5437222
2.38199282 2.83401227E-4 28.5504913
2.38142633 2.83266389E-4 28.5572567
2.38085985 2.83131667E-4 28.564024
2.38029361 2.82997033E-4 28.2621651
2.37972784 2.82862486E-4 28.249424
2.37916231 2.82728055E-4 28.256115
2.37859702 2.82593712E-4 28.262804
2.37803197 2.82459456E-4 28.2694912
2.37746716 2.82325316E-4 28.2761784
2.37690258 2.82191264E-4 28.2828693
2.37633824 2.82057299E-4 28.2895603
2.37577438 2.81923421E-4 28.0154133
2.37521076 2.8178966E-4 27.9779758
2.37464714 2.81655986E-4 27.9845867
2.374084 2.815224E-4 27.9911976
2.37352109 2.813889E-4 27.9978085
2.37295842 2.81255518E-4 28.0044212
2.37239599 2.81122222E-4 28.0110321
2.37183404 2.80989014E-4 28.0176449
2.37127209 2.80855922E-4 27.7765598
2.37071061 2.80722918E-4 27.7101765
2.37014914 2.8059E-4 27.716713
2.36958814 2.8045717E-4 27.7232494
2.36902738 2.80324428E-4 27.7297859
2.36846685 2.80191802E-4 27.7363205
2.36790657 2.80059263E-4 27.7428551
2.36734676 2.79926811E-4 27.7493935
2.36678696 2.79794447E-4 27.5440826
2.36622739 2.79662199E-4 27.4437027
2.3656683 2.79530039E-4 27.4501648
2.36510944 2.79397966E-4 27.456625
2.36455059 2.7926598E-4 27.4630852
2.36399221 2.7913411E-4 27.4695454
2.36343408 2.79002299E-4 27.4760075
2.36287618 2.78870604E-4 27.4824657
2.36231875 2.78738997E-4 27.3180504
2.36176133 2.78607506E-4 27.179718
2.36120415 2.78476073E-4 27.1861057
2.36064744 2.78344756E-4 27.1924896
2.36009097 2.78213527E-4 27.1988773
2.3595345 2.78082385E-4 27.2052631
2.35897851 2.77951331E-4 27.2116489
2.35842276 2.77820393E-4 27.2180347
2.35786724 2.77689513E-4 27.0990257
2.35731196 2.77558749E-4 26.9193001
2.35675693 2.77428073E-4 26.9256134
2.35620236 2.77297484E-4 26.9319248
2.3556478 2.77166982E-4 26.9382381
2.35509372 2.77036597E-4 26.9445515
2.35453963 2.76906299E-4 26.9508648
2.35398602 2.7677606E-4 26.9571781
2.35343266 2.76645937E-4 26.8871384
2.35287952 2.76515901E-4 26.6617012
2.35232663 2.76385981E-4 26.667942
2.35177398 2.7625612E-4 26.6741829
2.35122156 2.76126375E-4 26.6804237
2.35066938 2.75996688E-4 26.6866646
2.35011744 2.75867118E-4 26.6929054
2.34956598 2.75737635E-4 26.6991463
2.34901452 2.75608239E-4 26.681448
2.34846354 2.75478931E-4 26.4049644
2.34791255 2.75349739E-4 26.4111328
2.34736204 2.75220606E-4 26.4173012
2.34681177 2.75091588E-4 26.4234715
2.34626174 2.74962629E-4 26.429636
2.34571195 2.74833787E-4 26.4358082
2.34516239 2.74705031E-4 26.4419785
2.34461308 2.74576363E-4 26.4481468
2.344064 2.74447782E-4 26.1828041
2.3435154 2.74319289E-4 26.1562958
2.34296679 2.74190912E-4 26.1623955
2.34241843 2.74062593E-4 26.1684952
2.34187055 2.73934391E-4 26.1745892
2.3413229 2.73806247E-4 26.1806889
2.34077525 2.73678219E-4 26.1867886
2.34022808 2.73550279E-4 26.1928864
2.33968115 2.73422425E-4 25.9918671
2.33913445 2.7329466E-4 25.9053116
2.338588 2.73166981E-4 25.9113388
2.33804178 2.7303939E-4 25.9173679
2.3374958 2.72911886E-4 25.9233971
2.33695006 2.72784469E-4 25.9294243
2.33640456 2.72657169E-4 25.9354515
2.33585954 2.72529927E-4 25.9414806
2.33531451 2.72402773E-4 25.8071918
2.33476973 2.72275734E-4 25.6570625
2.33422542 2.72148754E-4 25.6630192
2.33368134 2.72021891E-4 25.6689796
2.33313727 2.71895115E-4 25.6749382
2.33259368 2.71768396E-4 25.6808987
2.33205032 2.71641795E-4 25.6868553
2.33150721 2.7151528E-4 25.6928158
2.33096409 2.71388853E-4 25.6277733
2.33042145 2.71262485E-4 25.4096718
2.32987905 2.71136232E-4 25.4155617
2.32933688 2.71010067E-4 25.4214516
2.32879519 2.70883989E-4 25.4273415
2.32825351 2.70757999E-4 25.4332352
2.32771206 2.70632096E-4 25.4391251
2.32717085 2.7050628E-4 25.445013
2.32663012 2.70380551E-4 25.4509048
2.32608938 2.7025491E-4 25.167387
2.32554913 2.70129356E-4 25.1710205
2.32500887 2.70003889E-4 25.1768436
2.32446909 2.6987851E-4 25.1826649
2.32392931 2.69753218E-4 25.1884899
2.32339001 2.69628013E-4 25.1943111
2.32285094 2.69502896E-4 25.2001343
2.32231188 2.69377866E-4 25.2059555
2.32177329 2.69252923E-4 25.0012627
2.32123494 2.69128068E-4 24.9281216
2.32069683 2.690033E-4 24.9338779
2.32015896 2.68878619E-4 24.9396343
2.31962132 2.68754025E-4 24.9453907
2.31908393 2.68629519E-4 24.951149
2.31854677 2.685051E-4 24.9569016
2.31800985 2.6838074E-4 24.9626579
2.31747317 2.68256495E-4 24.8403664
2.31693697 2.68132339E-4 24.6875153
2.31640077 2.68008269E-4 24.6932087
2.3158648 2.67884257E-4 24.6988907
2.31532931 2.67760362E-4 24.7045841
2.31479383 2.67636555E-4 24.7102757
2.31425858 2.67512805E-4 24.7159634
2.3137238 2.67389172E-4 24.7216511
2.31318903 2.67265597E-4 24.684864
2.31265473 2.6714211E-4 24.4511185
2.31212044 2.67018739E-4 24.4567471
2.31158662 2.66895426E-4 24.4623699
2.31105304 2.667722E-4 24.4679947
2.31051946 2.66649062E-4 24.4736214
2.30998635 2.66526011E-4 24.4792423
2.30945349 2.66403047E-4 24.484869
2.30892086 2.66280171E-4 24.4904919
2.30838823 2.66157382E-4 24.2592964
2.30785608 2.6603468E-4 24.2191429
2.30732417 2.65912036E-4 24.2247028
2.3067925 2.65789509E-4 24.2302608
2.30626106 2.6566704E-4 24.2358246
2.30572987 2.65544688E-4 24.2413788
2.30519891 2.65422394E-4 24.2469368
2.30466819 2.65300187E-4 24.2524967
2.30413771 2.65178067E-4 24.1173306
2.30360746 2.65056035E-4 23.9874554
2.30307746 2.6493409E-4 23.9929523
2.30254769 2.64812232E-4 23.9984455
2.30201817 2.64690461E-4 24.0039444
2.30148888 2.64568749E-4 24.0094414
2.30095983 2.64447153E-4 24.0149364
2.30043101 2.64325616E-4 24.0204296
2.29990268 2.64204165E-4 23.9801636
2.29937434 2.64082802E-4 23.7552338
2.29884624 2.63961527E-4 23.760664
2.29831839 2.63840338E-4 23.7660942
2.297791 2.63719237E-4 23.7715282
2.29726362 2.63598195E-4 23.7769604
2.29673648 2.63477268E-4 23.7823925
2.29620957 2.633564E-4 23.7878284
2.29568315 2.63235619E-4 23.7932606
2.29515672 2.63114925E-4 23.5794735
2.29463053 2.62994319E-4 23.5318527
2.29410481 2.62873771E-4 23.5372219
2.2935791 2.62753339E-4 23.542593
2.29305363 2.62632966E-4 23.5479641
2.29252863 2.6251268E-4 23.5533352
2.29200363 2.62392481E-4 23.5587044
2.29147911 2.6227237E-4 23.5640774
2.29095459 2.62152345E-4 23.4532547
2.29043031 2.62032409E-4 23.3038807
2.2899065 2.6191253E-4 23.3091908
2.2893827 2.61792738E-4 23.3144989
2.28885937 2.61673034E-4 23.3198032
2.28833604 2.61553418E-4 23.3251171
2.28781319 2.61433888E-4 23.3304253
2.28729033 2.61314417E-4 23.3357334
2.28676772 2.61195033E-4 23.3313942
2.28624558 2.61075736E-4 23.07934
2.28572345 2.60956527E-4 23.0845871
2.28520179 2.60837405E-4 23.0898342
2.28468013 2.60718341E-4 23.0950832
2.28415895 2.60599394E-4 23.1003323
2.28363776 2.60480505E-4 23.1055794
2.28311682 2.60361703E-4 23.1108265
2.28259635 2.60242959E-4 23.1160736
2.28207588 2.60124332E-4 22.9548454
2.28155589 2.60005763E-4 22.8611565
2.2810359 2.59887282E-4 22.8663445
2.28051639 2.59768887E-4 22.8715305
2.27999687 2.5965058E-4 22.8767166
2.2794776 2.59532331E-4 22.8819103
2.2789588 2.5941417E-4 22.8870964
2.27844 2.59296095E-4 22.8922844
2.27792144 2.59178109E-4 22.8444633
2.27740335 2.5906018E-4 22.6416283
2.27688527 2.58942368E-4 22.6467552
2.27636743 2.58824613E-4 22.651886
2.27585006 2.58706918E-4 22.6570148
2.27533269 2.58589338E-4 22.6621418
2.27481556 2.58471817E-4 22.6672707
2.27429891 2.58354383E-4 22.6723976
2.27378225 2.58237036E-4 22.6775284
2.27326584 2.58119748E-4 22.4829769
2.27274966 2.58002576E-4 22.4258251
2.27223396 2.57885462E-4 22.4308929
2.27171826 2.57768406E-4 22.4359646
2.2712028 2.57651467E-4 22.4410305
2.27068758 2.57534586E-4 22.4461002
2.2701726 2.57417792E-4 22.4511662
2.26965785 2.57301086E-4 22.4562378
2.26914334 2.57184438E-4 22.3833771
2.26862931 2.57067877E-4 22.2106647
2.26811528 2.56951404E-4 22.2156754
2.26760149 2.56835017E-4 22.2206917
2.26708794 2.56718689E-4 22.2256985
2.26657462 2.56602449E-4 22.2307091
2.26606154 2.56486295E-4 22.2357197
2.26554847 2.563702E-4 22.2407322
2.26503587 2.56254192E-4 22.2457447
2.26452351 2.56138272E-4 22.0378132
2.26401138 2.56022409E-4 21.9996891
2.2634995 2.55906663E-4 22.0046406
2.26298785 2.55790976E-4 22.009594
2.26247621 2.55675346E-4 22.0145493
2.26196504 2.55559804E-4 22.0194988
2.26145411 2.55444349E-4 22.0244541
2.26094317 2.55328981E-4 22.0294094
2.26043272 2.55213701E-4 21.9484787
2.2599225 2.55098479E-4 21.7876091
2.25941229 2.54983315E-4 21.7925053
2.25890255 2.54868268E-4 21.7974014
2.25839281 2.54753279E-4 21.8022995
2.25788355 2.54638377E-4 21.8071976
2.25737429 2.54523533E-4 21.8120899
2.2568655 2.54408777E-4 21.8169899
2.25635672 2.54294107E-4 21.8218842
2.25584817 2.54179497E-4 21.6178741
2.25533986 2.54064973E-4 21.5816708
2.25483203 2.53950537E-4 21.5865154
2.2543242 2.53836188E-4 21.5913525
2.2538166 2.53721897E-4 21.5961933
2.25330925 2.53607664E-4 21.6010323
2.25280213 2.53493548E-4 21.6058769
2.25229526 2.5337949E-4 21.6107159
2.25178862 2.53265491E-4 21.5377121
2.25128222 2.53151607E-4 21.3719635
2.25077605 2.53037782E-4 21.3767509
2.25027013 2.52924016E-4 21.3815365
2.24976444 2.52810336E-4 21.3863163
2.24925876 2.52696744E-4 21.3911037
2.24875355 2.52583239E-4 21.3958893
2.24824858 2.52469792E-4 21.4006729
2.24774361 2.52356433E-4 21.4054604
2.24723911 2.52243131E-4 21.2205982
2.24673462 2.52129917E-4 21.1701412
2.2462306 2.52016762E-4 21.1748734
2.24572659 2.51903723E-4 21.1796017
2.24522305 2.51790741E-4 21.1843319
2.24471951 2.51677819E-4 21.1890602
2.2442162 2.51564983E-4 21.1937904
2.24371314 2.51452235E-4 21.1985188
2.24321055 2.51339545E-4 21.1498833
2.24270797 2.51226942E-4 20.9651413
2.24220562 2.51114398E-4 20.9698143
2.24170351 2.5100194E-4 20.974493
2.24120164 2.5088957E-4 20.979166
2.24069977 2.50777259E-4 20.9838428
2.24019837 2.50665034E-4 20.9885178
2.23969722 2.50552868E-4 20.9931946
2.2391963 2.50440789E-4 20.9978676
2.23869538 2.50328798E-4 20.8468838
2.23819494 2.50216865E-4 20.7669945
2.2376945 2.50105018E-4 20.771616
2.23719454 2.49993231E-4 20.7762394
2.23669457 2.4988153E-4 20.780859
2.23619485 2.49769917E-4 20.7854824
2.2356956 2.49658362E-4 20.7901039
2.23519635 2.49546865E-4 20.7947254
2.23469734 2.49435456E-4 20.7849426
2.23419857 2.49324134E-4 20.5657444
2.23370004 2.4921287E-4 20.5703125
2.23320174 2.49101693E-4 20.5748825
2.23270369 2.48990604E-4 20.5794506
2.23220587 2.48879573E-4 20.5840206
2.23170805 2.487686E-4 20.5885925
2.23121071 2.48657714E-4 20.5931606
2.23071337 2.48546916E-4 20.5977306
2.2302165 2.48436176E-4 20.494381
2.22971964 2.48325523E-4 20.3701153
2.22922325 2.48214928E-4 20.37463
2.22872686 2.48104421E-4 20.3791504
2.22823071 2.47993972E-4 20.3836632
2.2277348 2.4788361E-4 20.3881798
2.22723913 2.47773307E-4 20.3927002
2.2267437 2.47663091E-4 20.3972168
2.2262485 2.47552933E-4 20.4017277
2.22575355 2.47442862E-4 20.2111683
2.22525883 2.47332879E-4 20.1770725
2.22476435 2.47222953E-4 20.1815338
2.22426987 2.47113087E-4 20.1859989
2.22377586 2.47003307E-4 20.1904621
2.22328186 2.46893615E-4 20.1949291
2.22278833 2.4678398E-4 20.1993923
2.22229481 2.46674404E-4 20.2038574
2.22180152 2.46564945E-4 20.1625729
2.22130847 2.46455515E-4 19.9805737
2.22081566 2.46346171E-4 19.9849854
2.22032309 2.46236916E-4 19.989399
2.21983075 2.46127718E-4 19.9938126
2.21933866 2.46018579E-4 19.9982243
2.2188468 2.45909527E-4 20.0026379
2.21835494 2.45800562E-4 20.0070534
2.21786356 2.45691655E-4 20.011467
2.21737218 2.45582807E-4 19.8920803
2.21688104 2.45474046E-4 19.792141
2.21639037 2.45365372E-4 19.796505
2.21589971 2.45256757E-4 19.800869
2.21540928 2.451482E-4 19.8052292
2.21491909 2.4503973E-4 19.8095913
2.21442914 2.44931347E-4 19.8139572
2.21393943 2.44823023E-4 19.8183174
2.21344972 2.44714756E-4 19.8226795
2.21296048 2.44606577E-4 19.6284256
2.21247149 2.44498457E-4 19.6035805
2.21198249 2.44390423E-4 19.607893
2.21149373 2.44282448E-4 19.6122055
2.21100545 2.44174531E-4 19.616518
2.21051717 2.44066716E-4 19.6208324
2.21002913 2.43958959E-4 19.625145
2.20954132 2.43851275E-4 19.6294556
2.20905375 2.43743663E-4 19.5924206
2.20856643 2.43636125E-4 19.4143047
2.2080791 2.43528659E-4 19.4185677
2.20759225 2.43421251E-4 19.4228306
2.2071054 2.43313931E-4 19.4270935
2.20661902 2.43206669E-4 19.4313564
2.20613265 2.43099479E-4 19.4356213
2.20564651 2.42992362E-4 19.4398823
2.20516062 2.42885319E-4 19.4441471
2.20467496 2.42778347E-4 19.340765
2.20418954 2.42671449E-4 19.2289181
2.20370436 2.42564609E-4 19.2331314
2.20321941 2.42457842E-4 19.2373466
2.20273447 2.42351161E-4 19.2415619
2.20225 2.4224454E-4 19.2457752
2.20176554 2.4213799E-4 19.2499866
2.20128131 2.420315E-4 19.2542019
2.20079732 2.41925096E-4 19.258419
2.20031357 2.41818751E-4 19.0989666
2.19983006 2.41712478E-4 19.0515079
2.19934678 2.41606278E-4 19.0556755
2.19886374 2.41500151E-4 19.0598412
2.19838071 2.41394097E-4 19.0640068
2.19789815 2.412881E-4 19.0681763
2.19741559 2.41182177E-4 19.0723419
2.19693351 2.41076326E-4 19.0765076
2.19645143 2.40970548E-4 19.0759106
2.19596958 2.40864829E-4 18.8713665
2.19548798 2.40759196E-4 18.8754826
2.19500637 2.40653622E-4 18.8796062
2.19452524 2.40548121E-4 18.8837242
2.19404435 2.40442678E-4 18.8878441
2.19356346 2.40337322E-4 18.8919659
2.19308305 2.40232024E-4 18.8960857
2.19260263 2.40126799E-4 18.9002037
2.19212246 2.40021633E-4 18.8480377
2.19164252 2.39916553E-4 18.6983662
2.19116282 2.39811532E-4 18.7024422
2.19068336 2.39706584E-4 18.7065182
2.19020391 2.39601693E-4 18.7105923
2.18972492 2.39496891E-4 18.7146683
2.18924594 2.39392146E-4 18.7187386
2.18876719 2.39287474E-4 18.7228127
2.18828869 2.3918286E-4 18.7268887
2.18781042 2.39078319E-4 18.62747
2.18733239 2.38973851E-4 18.5264683
2.1868546 2.38869456E-4 18.5304966
2.18637705 2.38765118E-4 18.5345249
2.1858995 2.38660854E-4 18.5385551
2.18542242 2.38556662E-4 18.5425835
2.18494534 2.38452529E-4 18.5466118
2.18446851 2.38348483E-4 18.5506401
2.18399191 2.3824448E-4 18.5546703
2.18351555 2.38140565E-4 18.4113922
2.18303943 2.38036708E-4 18.3548164
2.18256354 2.37932923E-4 18.358799
2.18208766 2.37829197E-4 18.3627815
2.18161201 2.37725544E-4 18.366766
2.18113685 2.37621964E-4 18.3707523
2.18066168 2.37518441E-4 18.3747349
2.18018675 2.37415006E-4 18.3787174
2.17971206 2.37311615E-4 18.3827019
2.17923737 2.37208311E-4 18.2023525
2.17876315 2.37105065E-4 18.1866322
2.17828894 2.37001877E-4 18.1905708
2.1778152 2.36898763E-4 18.1945095
2.17734146 2.3679572E-4 18.1984482
2.17686796 2.36692751E-4 18.2023869
2.1763947 2.3658984E-4 18.2063255
2.17592168 2.36487002E-4 18.2102661
2.17544866 2.36384221E-4 18.1974449
2.17497611 2.36281514E-4 18.0141144
2.17450356 2.36178865E-4 18.0180092
2.17403126 2.36076288E-4 18.021904
2.17355919 2.35973785E-4 18.0257988
2.17308736 2.35871339E-4 18.0296917
2.17261577 2.35768966E-4 18.0335884
2.17214441 2.35666666E-4 18.0374851
2.17167306 2.35564425E-4 18.0413818
2.17120218 2.35462241E-4 17.9963264
2.17073131 2.35360145E-4 17.847971
2.17026067 2.35258092E-4 17.8518238
2.16979027 2.35156127E-4 17.8556747
2.16932011 2.3505422E-4 17.8595257
2.16884995 2.34952371E-4 17.8633766
2.16838026 2.34850595E-4 17.8672314
2.16791058 2.34748877E-4 17.8710804
2.16744113 2.34647232E-4 17.8749313
2.16697192 2.3454566E-4 17.8015366
2.16650295 2.34444145E-4 17.6833
2.16603422 2.34342704E-4 17.6871071
2.16556573 2.34241321E-4 17.690918
2.16509724 2.34139996E-4 17.6947231
2.16462922 2.34038758E-4 17.698534
2.16416121 2.33937564E-4 17.702343
2.16369343 2.33836457E-4 17.706152
2.16322589 2.33735394E-4 17.709959
2.16275835 2.33634419E-4 17.6124268
2.16229129 2.33533487E-4 17.5207481
2.16182423 2.33432627E-4 17.5245152
2.16135764 2.33331841E-4 17.5282803
2.16089106 2.33231112E-4 17.5320454
2.16042471 2.33130457E-4 17.5358105
2.15995836 2.33029859E-4 17.5395794
2.15949249 2.32929335E-4 17.5433445
2.15902662 2.32828868E-4 17.5471096
2.15856123 2.3272846E-4 17.4282017
2.15809584 2.32628125E-4 17.3583107
2.15763068 2.32527862E-4 17.3620338
2.15716577 2.32427657E-4 17.3657589
2.15670085 2.32327511E-4 17.369482
2.15623641 2.32227438E-4 17.3732052
2.15577197 2.32127422E-4 17.3769302
2.15530777 2.3202748E-4 17.3806515
2.15484381 2.31927595E-4 17.3843746
2.15438008 2.31827769E-4 17.2486572
2.1539166 2.31728016E-4 17.1977158
2.15345335 2.31628335E-4 17.2013988
2.1529901 2.31528713E-4 17.20508
2.15252709 2.31429149E-4 17.2087612
2.15206432 2.31329657E-4 17.2124424
2.15160179 2.31230224E-4 17.2161274
2.1511395 2.31130849E-4 17.2198067
2.1506772 2.31031547E-4 17.2234917
2.15021539 2.30932303E-4 17.0746632
2.14975357 2.30833131E-4 17.0387955
2.14929199 2.30734018E-4 17.0424385
2.14883065 2.30634963E-4 17.0460815
2.14836955 2.30535981E-4 17.0497208
2.14790845 2.30437057E-4 17.0533619
2.14744782 2.30338206E-4 17.057003
2.1469872 2.30239413E-4 17.0606441
2.14652681 2.30140678E-4 17.0642853
2.14606667 2.30042016E-4 16.9056396
2.14560652 2.29943413E-4 16.8812885
2.14514685 2.29844867E-4 16.8848877
2.14468718 2.29746394E-4 16.8884888
2.14422774 2.2964798E-4 16.8920879
2.14376855 2.29549638E-4 16.8956909
2.14330959 2.2945134E-4 16.8992882
2.14285088 2.29353129E-4 16.9028912
2.14239216 2.29254962E-4 16.9064903
2.14193368 2.29156867E-4 16.7411861
2.14147568 2.29058831E-4 16.7249241
2.14101768 2.28960853E-4 16.7284851
2.14055967 2.28862948E-4 16.7320461
2.14010215 2.287651E-4 16.7356052
2.13964462 2.28667312E-4 16.7391663
2.13918734 2.28569595E-4 16.7427273
2.13873029 2.28471938E-4 16.7462864
2.13827348 2.28374338E-4 16.7498474
2.13781691 2.28276811E-4 16.5817928
2.13736033 2.28179342E-4 16.5701981
2.13690424 2.28081932E-4 16.5737171
2.13644814 2.27984579E-4 16.57724
2.13599229 2.278873E-4 16.580761
2.13553667 2.27790078E-4 16.58428
2.13508105 2.27692915E-4 16.5877991
2.13462567 2.27595825E-4 16.59132
2.13417077 2.27498793E-4 16.5948391
2.13371587 2.27401819E-4 16.4278049
2.1332612 2.27304903E-4 16.4176998
2.13280654 2.2720806E-4 16.4211826
2.13235235 2.27111275E-4 16.4246635
2.13189816 2.27014549E-4 16.4281445
2.13144422 2.2691788E-4 16.4316254
2.13099051 2.26821285E-4 16.4351063
2.13053703 2.26724733E-4 16.4385891
2.13008356 2.26628268E-4 16.4420681
2.12963033 2.26531847E-4 16.2764874
2.12917733 2.26435484E-4 16.2646198
2.12872458 2.26339194E-4 16.2680607
2.12827206 2.26242963E-4 16.2715015
2.12781978 2.26146789E-4 16.2749443
2.1273675 2.26050688E-4 16.2783871
2.12691545 2.25954631E-4 16.2818298
2.12646365 2.25858646E-4 16.2852707
2.12601209 2.2576272E-4 16.2887154
2.12556052 2.25666852E-4 16.130661
2.12510943 2.25571057E-4 16.1139793
2.12465835 2.25475305E-4 16.117384
2.1242075 2.25379626E-4 16.1207905
2.12375689 2.25284006E-4 16.1241913
2.12330627 2.25188443E-4 16.1275959
2.12285614 2.25092939E-4 16.1309986
2.12240601 2.24997508E-4 16.1344032
2.12195611 2.24902135E-4 16.1378059
2.12150645 2.24806805E-4 15.9890165
2.1210568 2.24711548E-4 15.964448
2.12060761 2.24616349E-4 15.9678144
2.12015843 2.24521224E-4 15.971179
2.11970949 2.24426141E-4 15.9745464
2.11926079 2.24331132E-4 15.97791
2.11881208 2.24236181E-4 15.9812765
2.11836362 2.24141288E-4 15.984642
2.11791563 2.24046453E-4 15.9880075
2.11746764 2.23951676E-4 15.8523531
2.11701965 2.23856958E-4 15.8170662
2.11657214 2.23762298E-4 15.8203926
2.11612463 2.2366771E-4 15.8237238
2.11567736 2.23573181E-4 15.8270493
2.11523032 2.2347871E-4 15.8303785
2.11478353 2.23384282E-4 15.8337049
2.11433697 2.23289928E-4 15.8370352
2.11389041 2.23195646E-4 15.8403616
2.11344409 2.23101408E-4 15.7195711
2.11299801 2.23007228E-4 15.6704063
2.11255193 2.22913121E-4 15.6736984
2.11210632 2.22819057E-4 15.6769876
2.11166072 2.22725066E-4 15.6802778
2.11121535 2.22631119E-4 15.683569
2.11077023 2.22537245E-4 15.6868601
2.11032534 2.22443428E-4 15.6901512
2.10988045 2.2234967E-4 15.6934433
2.1094358 2.22255971E-4 15.5901804
2.10899138 2.22162329E-4 15.5242605
2.10854721 2.22068746E-4 15.5275135
2.10810328 2.2197522E-4 15.5307674
2.10765934 2.21881768E-4 15.5340223
2.10721564 2.21788359E-4 15.5372744
2.10677218 2.21695009E-4 15.5405302
2.10632896 2.21601731E-4 15.5437832
2.10588574 2.21508497E-4 15.5470381
2.10544276 2.21415336E-4 15.4651327
2.10500002 2.21322218E-4 15.3805571
2.10455751 2.21229173E-4 15.3837738
2.10411525 2.21136186E-4 15.3869905
2.10367298 2.21043243E-4 15.3902082
2.10323095 2.20950373E-4 15.3934269
2.10278916 2.20857561E-4 15.3966417
2.10234761 2.20764792E-4 15.3998623
2.10190606 2.20672096E-4 15.403079
2.10146499 2.20579459E-4 15.34447
2.10102391 2.20486865E-4 15.2377901
2.10058284 2.20394344E-4 15.2409706
2.10014224 2.20301881E-4 15.244153
2.09970164 2.20209477E-4 15.2473345
2.09926128 2.20117116E-4 15.2505159
2.09882116 2.20024827E-4 15.2536983
2.09838128 2.19932597E-4 15.2568789
2.09794164 2.19840425E-4 15.2600594
2.09750199 2.19748297E-4 15.2273159
2.09706259 2.19656242E-4 15.096076
2.09662342 2.19564245E-4 15.0992222
2.09618425 2.19472291E-4 15.1023693
2.09574533 2.1938041E-4 15.1055145
2.09530687 2.19288573E-4 15.1086626
2.09486818 2.19196809E-4 15.1118069
2.09442997 2.19105088E-4 15.114953
2.09399176 2.1901344E-4 15.1180992
2.09355402 2.18921836E-4 15.1138325
2.09311628 2.1883029E-4 14.9556332
2.09267855 2.18738816E-4 14.958744
2.09224129 2.18647387E-4 14.961854
2.09180403 2.18556015E-4 14.9649649
2.09136701 2.18464702E-4 14.9680786
2.09093022 2.18373447E-4 14.9711876
2.09049344 2.1828225E-4 14.9742985
2.09005713 2.18191111E-4 14.9774084
2.08962083 2.18100031E-4 14.9805202
2.08918452 2.18008994E-4 14.8408403
2.08874869 2.1791803E-4 14.8204937
2.08831286 2.17827124E-4 14.8235703
2.08787727 2.17736262E-4 14.8266468
2.08744192 2.17645458E-4 14.8297224
2.08700681 2.17554727E-4 14.832798
2.08657169 2.17464039E-4 14.8358746
2.08613706 2.1737341E-4 14.8389511
2.08570218 2.17282839E-4 14.8420277
2.08526778 2.17192326E-4 14.7355213
2.08483362 2.17101857E-4 14.6815529
2.08439946 2.1701146E-4 14.6845951
2.08396554 2.16921107E-4 14.6876345
2.08353162 2.16830827E-4 14.6906767
2.08309817 2.16740591E-4 14.693718
2.08266473 2.16650413E-4 14.6967592
2.08223152 2.16560293E-4 14.6998034
2.08179855 2.16470231E-4 14.7028446
2.08136559 2.16380213E-4 14.6345558
2.08093309 2.16290267E-4 14.5457611
2.0805006 2.16200366E-4 14.5487709
2.08006811 2.16110537E-4 14.5517797
2.0796361 2.16020751E-4 14.5547857
2.07920408 2.15931024E-4 14.5577936
2.07877231 2.15841341E-4 14.5608015
2.07834077 2.1575173E-4 14.5638084
2.07790923 2.15662178E-4 14.5668173
2.07747817 2.15572669E-4 14.5372238
2.07704711 2.15483218E-4 14.4100342
2.07661605 2.15393826E-4 14.4130077
2.07618546 2.15304492E-4 14.4159813
2.07575488 2.15215201E-4 14.4189548
2.07532454 2.15125983E-4 14.4219313
2.07489443 2.15036809E-4 14.4249048
2.07446456 2.14947693E-4 14.4278784
2.07403469 2.14858635E-4 14.4308529
2.07360506 2.14769621E-4 14.4338264
2.07317567 2.1468068E-4 14.2848558
2.07274628 2.14591782E-4 14.2788754
2.07231712 2.14502943E-4 14.2818174
2.07188821 2.14414162E-4 14.2847576
2.07145953 2.14325424E-4 14.2876978
2.07103109 2.14236759E-4 14.2906389
2.07060266 2.14148138E-4 14.2935791
2.07017446 2.14059575E-4 14.2965212
2.06974626 2.13971056E-4 14.2994604
2.06931853 2.13882609E-4 14.195056
2.06889081 2.13794207E-4 14.1455412
2.06846333 2.13705862E-4 14.1484499
2.06803608 2.13617575E-4 14.1513567
2.06760883 2.13529333E-4 14.1542645
2.06718183 2.13441162E-4 14.1571732
2.06675506 2.13353036E-4 14.1600828
2.06632853 2.13264968E-4 14.1629887
2.06590199 2.13176943E-4 14.1658974
2.0654757 2.13088977E-4 14.1089287
2.06504965 2.13001069E-4 14.0143099
2.06462383 2.12913219E-4 14.0171852
2.06419802 2.12825427E-4 14.0200615
2.06377244 2.12737679E-4 14.0229368
2.0633471 2.12649989E-4 14.0258121
2.06292176 2.12562343E-4 14.0286875
2.0624969 2.1247477E-4 14.0315638
2.06207204 2.1238724E-4 14.0344381
2.06164718 2.12299768E-4 14.0260916
2.06122279 2.12212341E-4 13.8835506
2.06079841 2.12124985E-4 13.8863935
2.06037426 2.12037674E-4 13.8892365
2.05995035 2.11950406E-4 13.8920813
2.05952644 2.11863211E-4 13.8949232
2.05910277 2.1177606E-4 13.8977671
2.05867934 2.11688952E-4 13.9006109
2.05825615 2.11601917E-4 13.9034538
2.05783296 2.11514925E-4 13.9062977
2.05741 2.11427992E-4 13.7935343
2.05698729 2.11341103E-4 13.7567797
2.05656457 2.11254286E-4 13.7595911
2.05614233 2.11167498E-4 13.7624025
2.05572009 2.11080784E-4 13.7652149
2.05529785 2.10994112E-4 13.7680273
2.05487609 2.10907499E-4 13.7708378
2.05445433 2.10820945E-4 13.7736492
2.0540328 2.10734433E-4 13.7764597
2.05361128 2.10647981E-4 13.7179785
2.05319023 2.10561571E-4 13.6290197
2.05276918 2.1047522E-4 13.6317978
2.05234814 2.10388927E-4 13.6345787
2.05192757 2.10302693E-4 13.6373596
2.051507 2.10216502E-4 13.6401396
2.05108666 2.10130354E-4 13.6429186
2.05066657 2.1004428E-4 13.6456976
2.05024648 2.09958249E-4 13.6484785
2.04982662 2.09872276E-4 13.6453362
2.04940701 2.09786347E-4 13.5008516
2.04898763 2.09700476E-4 13.5036011
2.04856825 2.09614649E-4 13.5063496
2.04814911 2.0952888E-4 13.5090981
2.04772997 2.09443169E-4 13.5118494
2.04731131 2.09357517E-4 13.5145988
2.04689264 2.09271908E-4 13.5173464
2.04647422 2.09186343E-4 13.5200949
2.04605579 2.09100835E-4 13.5228443
2.04563785 2.09015387E-4 13.4268141
2.0452199 2.08929996E-4 13.3780928
2.04480219 2.08844649E-4 13.3808117
2.04438448 2.08759346E-4 13.3835297
2.04396701 2.08674101E-4 13.3862486
2.04354978 2.08588914E-4 13.3889666
2.04313278 2.0850377E-4 13.3916836
2.04271579 2.08418685E-4 13.3944035
2.04229903 2.08333659E-4 13.3971224
2.04188251 2.08248675E-4 13.3612833
2.041466 2.0816375E-4 13.2537107
2.04104972 2.08078869E-4 13.2564001
2.04063368 2.07994046E-4 13.2590866
2.04021788 2.07909266E-4 13.261776
2.03980207 2.07824545E-4 13.2644644
2.03938651 2.07739868E-4 13.2671518
2.03897119 2.07655248E-4 13.2698402
2.03855586 2.07570687E-4 13.2725286
2.03814077 2.0748617E-4 13.2752161
2.03772593 2.0740171E-4 13.1522961
2.03731132 2.07317295E-4 13.1316061
2.03689671 2.07232937E-4 13.134264
2.03648233 2.07148623E-4 13.1369219
2.03606796 2.07064368E-4 13.1395807
2.03565407 2.06980156E-4 13.1422367
2.03524017 2.06896002E-4 13.1448956
2.03482652 2.06811907E-4 13.1475534
2.03441286 2.06727855E-4 13.1502123
2.03399944 2.06643846E-4 13.0932493
2.03358626 2.06559896E-4 13.0094252
2.03317332 2.06476005E-4 13.0120525
2.03276038 2.06392157E-4 13.0146818
2.03234768 2.06308352E-4 13.0173101
2.03193521 2.06224606E-4 13.0199375
2.03152275 2.06140918E-4 13.0225658
2.03111053 2.06057273E-4 13.0251951
2.03069854 2.05973673E-4 13.0278225
2.03028679 2.0589013E-4 13.0304518
2.02987504 2.05806646E-4 12.8945808
2.02946353 2.05723205E-4 12.8907557
2.02905202 2.05639808E-4 12.8933554
2.02864099 2.05556469E-4 12.8959541
2.02822995 2.05473189E-4 12.8985519
2.02781916 2.05389952E-4 12.9011526
2.02740836 2.05306758E-4 12.9037523
2.0269978 2.05223623E-4 12.9063501
2.02658749 2.05140532E-4 12.9089499
2.02617717 2.05057499E-4 12.8413181
2.02576733 2.04974509E-4 12.7692823
2.02535725 2.04891578E-4 12.7718534
2.02494764 2.0480869E-4 12.7744226
2.02453804 2.0472586E-4 12.7769928
2.02412868 2.04643075E-4 12.779561
2.02371955 2.04560347E-4 12.7821312
2.02331042 2.04477663E-4 12.7847013
2.02290154 2.04395023E-4 12.7872696
2.02249289 2.0431244E-4 12.7898407
2.02208447 2.04229902E-4 12.6516905
2.02167606 2.04147422E-4 12.6535063
2.02126789 2.04064985E-4 12.6560497
2.02085972 2.03982607E-4 12.6585903
2.02045178 2.03900272E-4 12.66113
2.02004409 2.03817981E-4 12.6636724
2.01963663 2.03735748E-4 12.666213
2.01922917 2.03653573E-4 12.6687536
2.01882195 2.03571428E-4 12.6712961
2.01841497 2.03489355E-4 12.604558
2.01800799 2.03407311E-4 12.5343685
2.01760125 2.03325326E-4 12.5368795
2.01719475 2.03243384E-4 12.5393925
2.01678824 2.031615E-4 12.5419064
2.01638198 2.0307966E-4 12.5444174
2.01597595 2.02997879E-4 12.5469322
2.01557016 2.02916141E-4 12.5494442
2.01516438 2.02834446E-4 12.5519571
2.01475883 2.0275281E-4 12.554471
2.01435328 2.02671217E-4 12.4225702
2.01394796 2.02589683E-4 12.4198475
2.01354289 2.02508192E-4 12.4223318
2.01313806 2.02426745E-4 12.4248161
2.01273322 2.02345356E-4 12.4273014
2.01232862 2.02264011E-4 12.4297857
2.01192427 2.02182709E-4 12.432271
2.01151991 2.02101466E-4 12.4347563
2.01111579 2.02020266E-4 12.4372406
2.01071191 2.0193911E-4 12.3814964
2.01030803 2.01858013E-4 12.3032618
2.00990438 2.01776973E-4 12.3057184
2.00950098 2.01695962E-4 12.308177
2.00909758 2.0161501E-4 12.3106337
2.00869441 2.01534102E-4 12.3130913
2.00829148 2.01453251E-4 12.315546
2.00788856 2.01372444E-4 12.3180027
2.0074861 2.01291681E-4 12.3204613
2.00708342 2.01210976E-4 12.3229179
2.0066812 2.01130315E-4 12.2079535
2.00627899 2.01049697E-4 12.1907606
2.00587702 2.00969138E-4 12.1931896
2.00547504 2.00888622E-4 12.1956196
2.00507331 2.0080815E-4 12.1980486
2.00467181 2.00727736E-4 12.2004776
2.00427055 2.00647366E-4 12.2029076
2.0038693 2.00567039E-4 12.2053366
2.00346828 2.00486757E-4 12.2077665
2.00306726 2.00406532E-4 12.1729259
2.00266647 2.00326351E-4 12.0776491
2.00226593 2.00246228E-4 12.0800514
2.00186563 2.00166149E-4 12.0824537
2.00146532 2.00086113E-4 12.084856
2.00106525 2.00006121E-4 12.0872593
2.00066543 1.99926188E-4 12.0896616
2.0002656 1.99846298E-4 12.0920649
1.99986589 1.99766451E-4 12.0944653
1.99946654 1.99686663E-4 12.0968685
1.99906719 1.99606904E-4 12.0119343
1.99866807 1.99527218E-4 11.9725943
1.99826908 1.99447561E-4 11.9749727
1.99787033 1.99367962E-4 11.9773493
1.99747157 1.99288406E-4 11.9797258
1.99707317 1.99208895E-4 11.9821014
1.99667478 1.99129427E-4 11.9844799
1.99627662 1.99050017E-4 11.9868555
1.99587858 1.98970651E-4 11.9892321
1.99548078 1.98891328E-4 11.984024
1.99508297 1.98812064E-4 11.866477
1.99468541 1.98732843E-4 11.8688278
1.99428809 1.98653666E-4 11.8711796
1.99389088 1.98574533E-4 11.8735313
1.9934938 1.98495458E-4 11.8758821
1.99309683 1.98416412E-4 11.878233
1.9927001 1.98337424E-4 11.8805857
1.99230349 1.98258494E-4 11.8829365
1.99190712 1.98179594E-4 11.8852882
1.99151075 1.98100752E-4 11.8339949
1.99111474 1.98021953E-4 11.7634211
1.99071872 1.97943198E-4 11.765748
1.99032295 1.97864501E-4 11.768074
1.98992729 1.97785834E-4 11.770401
1.98953176 1.97707224E-4 11.772727
1.98913646 1.97628658E-4 11.775054
1.98874128 1.97550151E-4 11.7773809
1.98834622 1.97471672E-4 11.779707
1.9879514 1.97393252E-4 11.782033
1.9875567 1.97314876E-4 11.6876917
1.98716211 1.97236543E-4 11.6609697
1.98676777 1.97158253E-4 11.6632719
1.98637342 1.97080022E-4 11.665575
1.98597944 1.97001835E-4 11.6678743
1.98558545 1.96923691E-4 11.6701775
1.9851917 1.96845591E-4 11.6724777
1.98479807 1.96767534E-4 11.6747818
1.98440468 1.96689536E-4 11.6770821
1.98401129 1.96611567E-4 11.6673574
1.98361814 1.96533656E-4 11.5569372
1.98322523 1.96455789E-4 11.5592146
1.98283231 1.9637798E-4 11.5614901
1.98243964 1.963002E-4 11.5637674
1.9820472 1.96222478E-4 11.5660448
1.98165476 1.961448E-4 11.5683222
1.98126256 1.96067165E-4 11.5705986
1.98087049 1.95989574E-4 11.572876
1.98047864 1.95912027E-4 11.5751524
1.98008692 1.95834538E-4 11.5275202
1.97969532 1.95757078E-4 11.4564447
1.97930384 1.95679677E-4 11.4586983
1.97891259 1.95602319E-4 11.4609509
1.97852147 1.95525005E-4 11.4632025
1.97813046 1.95447734E-4 11.465456
1.97773969 1.95370521E-4 11.4677095
1.97734892 1.95293338E-4 11.4699612
1.97695851 1.95216213E-4 11.4722137
1.9765681 1.95139131E-4 11.4744654
1.97617793 1.95062094E-4 11.3921165
1.97578788 1.94985099E-4 11.3570929
1.97539794 1.94908149E-4 11.3593216
1.97500825 1.94831242E-4 11.3615494
1.97461867 1.94754393E-4 11.3637791
1.97422922 1.94677574E-4 11.3660069
1.97383988 1.94600812E-4 11.3682356
1.97345078 1.94524095E-4 11.3704653
1.9730618 1.94447421E-4 11.372695
1.97267306 1.9437079E-4 11.3749218
1.97228432 1.94294204E-4 11.2596159
1.97189581 1.9421766E-4 11.2577105
1.97150743 1.94141176E-4 11.2599154
1.97111928 1.9406472E-4 11.2621212
1.97073126 1.93988322E-4 11.2643251
1.97034335 1.93911968E-4 11.26653
1.96995556 1.93835644E-4 11.2687359
1.96956801 1.93759377E-4 11.2709389
1.96918058 1.93683154E-4 11.2731447
1.96879327 1.93606975E-4 11.2490482
1.96840608 1.93530854E-4 11.1571274
1.96801913 1.93454762E-4 11.1593084
1.96763229 1.93378713E-4 11.1614904
1.96724558 1.93302723E-4 11.1636696
1.9668591 1.93226762E-4 11.1658516
1.96647274 1.9315086E-4 11.1680317
1.96608651 1.93074986E-4 11.1702137
1.96570039 1.9299917E-4 11.1723948
1.96531451 1.92923399E-4 11.1745758
1.96492875 1.9284767E-4 11.1233063
1.9645431 1.92771986E-4 11.0606289
1.96415758 1.9269633E-4 11.0627871
1.9637723 1.92620748E-4 11.0649452
1.96338713 1.92545194E-4 11.0671024
1.96300209 1.92469684E-4 11.0692625
1.96261728 1.92394218E-4 11.0714207
1.96223259 1.92318796E-4 11.0735779
1.96184802 1.92243417E-4 11.0757351
1.96146357 1.92168096E-4 11.0778942
1.96107936 1.92092804E-4 11.0007334
1.96069515 1.92017571E-4 10.9633493
1.96031129 1.91942367E-4 10.9654837
1.95992744 1.91867221E-4 10.9676199
1.95954382 1.91792104E-4 10.9697533
1.95916021 1.91717045E-4 10.9718876
1.95877695 1.91642015E-4 10.9740238
1.95839369 1.91567044E-4 10.9761581
1.95801067 1.91492101E-4 10.9782915
1.95762777 1.91417217E-4 10.9804277
1.95724499 1.91342377E-4 10.8820362
1.95686233 1.91267565E-4 10.8682995
1.95647991 1.91192812E-4 10.87041
1.9560976 1.91118103E-4 10.8725224
1.95571542 1.91043437E-4 10.8746357
1.95533347 1.909688E-4 10.8767471
1.95495152 1.90894221E-4 10.8788586
1.95456982 1.90819686E-4 10.880971
1.95418823 1.90745195E-4 10.8830824
1.95380688 1.90670733E-4 10.8803654
1.95342565 1.90596329E-4 10.7705441
1.95304441 1.90521969E-4 10.7726316
1.95266354 1.90447638E-4 10.7747221
1.95228267 1.90373365E-4 10.7768106
1.95190203 1.90299135E-4 10.7789001
1.95152152 1.90224935E-4 10.7809896
1.95114112 1.90150793E-4 10.7830801
1.95076084 1.90076695E-4 10.7851686
1.9503808 1.90002625E-4 10.7872572
1.95000088 1.89928614E-4 10.7665167
1.94962108 1.89854632E-4 10.6770859
1.9492414 1.89780709E-4 10.6791525
1.94886196 1.89706814E-4 10.6812201
1.94848263 1.89632978E-4 10.6832876
1.94810343 1.8955917E-4 10.6853533
1.94772434 1.89485421E-4 10.6874208
1.9473455 1.89411701E-4 10.6894884
1.94696677 1.89338025E-4 10.691555
1.94658816 1.89264407E-4 10.6936226
1.94620967 1.89190818E-4 10.65695
1.94583142 1.89117272E-4 10.5835352
1.94545317 1.89043771E-4 10.5855799
1.94507515 1.88970313E-4 10.5876255
1.94469738 1.88896898E-4 10.5896702
1.94431961 1.88823527E-4 10.5917149
1.94394207 1.887502E-4 10.5937605
1.94356465 1.88676902E-4 10.5958052
1.94318736 1.88603663E-4 10.5978498
1.94281018 1.88530466E-4 10.5998955
1.94243324 1.88457299E-4 10.5501013
1.94205642 1.88384191E-4 10.4912653
1.94167972 1.88311111E-4 10.493289
1.94130313 1.88238089E-4 10.4953117
1.94092667 1.88165097E-4 10.4973354
1.94055045 1.88092148E-4 10.4993582
1.94017434 1.88019243E-4 10.5013819
1.93979836 1.87946382E-4 10.5034046
1.93942261 1.87873564E-4 10.5054283
1.93904686 1.8780079E-4 10.5074511
1.93867135 1.87728059E-4 10.4462099
1.93829596 1.87655358E-4 10.3989897
1.93792069 1.87582715E-4 10.4009914
1.93754566 1.87510101E-4 10.4029932
1.93717074 1.8743753E-4 10.404995
1.93679595 1.87365018E-4 10.4069958
1.93642128 1.87292535E-4 10.4089966
1.93604672 1.87220096E-4 10.4109993
1.9356724 1.871477E-4 10.4130011
1.93529809 1.87075333E-4 10.4150028
1.93492401 1.87003025E-4 10.3457575
1.93455017 1.8693076E-4 10.3083897
1.93417633 1.86858524E-4 10.3103695
1.93380272 1.86786332E-4 10.3123493
1.93342924 1.86714198E-4 10.3143301
1.93305588 1.86642093E-4 10.3163109
1.93268263 1.86570018E-4 10.3182907
1.93230951 1.86498E-4 10.3202705
1.93193662 1.86426027E-4 10.3222504
1.93156385 1.86354082E-4 10.3242311
1.93119121 1.86282196E-4 10.2482376
1.93081868 1.86210338E-4 10.2181349
1.93044639 1.86138524E-4 10.2200947
1.93007421 1.86066754E-4 10.2220526
1.92970216 1.85995028E-4 10.2240114
1.92933023 1.85923331E-4 10.2259712
1.92895842 1.85851692E-4 10.2279291
1.92858684 1.85780082E-4 10.2298889
1.92821527 1.85708515E-4 10.2318487
1.92784393 1.85636993E-4 10.2338066
1.92747271 1.85565514E-4 10.1534958
1.92710173 1.85494078E-4 10.1284246
1.92673075 1.85422672E-4 10.1303625
1.92636001 1.85351324E-4 10.1323013
1.92598939 1.85280005E-4 10.1342382
1.92561889 1.8520873E-4 10.1361771
1.9252485 1.85137498E-4 10.1381149
1.92487836 1.8506631E-4 10.1400528
1.92450821 1.84995151E-4 10.1419916
1.92413831 1.84924036E-4 10.1439285
1.92376852 1.84852965E-4 10.0621939
1.92339897 1.84781937E-4 10.0402765
1.92302942 1.84710952E-4 10.0421953
1.92266011 1.84640012E-4 10.0441122
1.92229092 1.845691E-4 10.04603
1.92192185 1.84498233E-4 10.0479479
1.9215529 1.84427408E-4 10.0498648
1.92118406 1.84356628E-4 10.0517826
1.92081547 1.84285891E-4 10.0536995
1.92044699 1.84215183E-4 10.0556173
1.92007864 1.84144519E-4 9.97278023
1.9197104 1.84073899E-4 9.95145893
1.91934228 1.84003322E-4 9.95335484
1.9189744 1.83932774E-4 9.95525265
1.91860652 1.83862285E-4 9.95714951
1.91823888 1.83791824E-4 9.95904636
1.91787136 1.83721408E-4 9.96094322
1.91750407 1.8365102E-4 9.96284008
1.91713679 1.83580691E-4 9.96473598
1.91676974 1.8351039E-4 9.9666338
1.91640282 1.83440134E-4 9.88714886
1.91603589 1.83369921E-4 9.86491203
1.91566932 1.83299737E-4 9.86678886
1.91530275 1.83229611E-4 9.86866474
1.9149363 1.83159515E-4 9.87054157
1.91457009 1.83089462E-4 9.8724184
1.914204 1.83019438E-4 9.87429619
1.91383803 1.82949472E-4 9.87617111
1.91347218 1.82879536E-4 9.87804794
1.91310656 1.82809643E-4 9.87992477
1.91274095 1.82739779E-4 9.8036356
1.91237557 1.82669974E-4 9.77803993
1.91201031 1.82600197E-4 9.77989483
1.91164517 1.82530464E-4 9.78175259
1.91128016 1.82460761E-4 9.78360939
1.91091526 1.82391115E-4 9.78546524
1.91055059 1.82321499E-4 9.78732204
1.91018605 1.82251926E-4 9.78917789
1.90982163 1.82182383E-4 9.7910347
1.90945733 1.82112897E-4 9.7928915
1.90909314 1.82043441E-4 9.72284222
1.90872908 1.81974014E-4 9.69222069
1.90836525 1.81904645E-4 9.69405746
1.90800154 1.81835305E-4 9.69589329
1.90763795 1.81766009E-4 9.69773102
1.90727448 1.81696756E-4 9.69956684
1.90691113 1.81627533E-4 9.70140457
1.9065479 1.81558353E-4 9.70324039
1.90618491 1.81489217E-4 9.70507812
1.90582192 1.81420124E-4 9.7069149
1.90545917 1.81351061E-4 9.64500618
1.90509653 1.81282041E-4 9.60737324
1.90473402 1.8121305E-4 9.60918999
1.90437174 1.81144118E-4 9.6110096
1.90400946 1.81075215E-4 9.61282539
1.90364742 1.81006355E-4 9.61464214
1.9032855 1.80937524E-4 9.61645889
1.9029237 1.80868738E-4 9.6182766
1.90256202 1.80799994E-4 9.62009335
1.90220046 1.80731295E-4 9.6219101
1.90183902 1.80662624E-4 9.5695734
1.90147781 1.80593997E-4 9.52298546
1.90111673 1.80525414E-4 9.52478409
1.90075576 1.8045686E-4 9.52658272
1.90039492 1.8038835E-4 9.52837944
1.90003419 1.80319883E-4 9.53017712
1.89967358 1.80251445E-4 9.53197479
1.89931321 1.80183051E-4 9.53377247
1.89895284 1.80114701E-4 9.53556919
1.89859271 1.8004638E-4 9.53736687
1.8982327 1.79978102E-4 9.49656296
1.89787281 1.79909868E-4 9.43911552
1.89751303 1.79841663E-4 9.44089508
1.89715338 1.79773502E-4 9.44267273
1.89679396 1.79705385E-4 9.44445133
1.89643455 1.79637296E-4 9.44622993
1.89607537 1.79569251E-4 9.44800854
1.89571631 1.7950125E-4 9.44978714
1.89535737 1.79433278E-4 9.45156479
1.89499855 1.7936535E-4 9.45334339
1.89463997 1.79297465E-4 9.42592621
1.89428139 1.7922961E-4 9.356143
1.89392304 1.79161798E-4 9.35790253
1.8935647 1.7909403E-4 9.35966206
1.8932066 1.7902629E-4 9.36142063
1.89284861 1.78958595E-4 9.36318016
1.89249074 1.78890943E-4 9.36493969
1.89213312 1.7882332E-4 9.36669922
1.89177549 1.78755727E-4 9.3684597
1.8914181 1.78688191E-4 9.37021828
1.89106071 1.78620685E-4 9.35792446
1.89070356 1.78553222E-4 9.27411175
1.89034653 1.78485789E-4 9.2758522
1.88998961 1.78418399E-4 9.27759171
1.88963282 1.78351038E-4 9.27933311
1.88927627 1.78283721E-4 9.28107357
1.88891971 1.78216447E-4 9.28281307
1.88856339 1.78149217E-4 9.28455448
1.88820708 1.78082017E-4 9.28629494
1.887851 1.78014845E-4 9.28803635
1.88749504 1.77947717E-4 9.2897768
1.8871392 1.77880633E-4 9.19509602
1.8867836 1.77813592E-4 9.19424725
1.886428 1.7774658E-4 9.19596958
1.88607252 1.77679598E-4 9.19769192
1.88571727 1.77612674E-4 9.19941521
1.88536215 1.77545779E-4 9.20113564
1.88500714 1.77478913E-4 9.20285797
1.88465214 1.7741209E-4 9.20458031
1.88429749 1.77345311E-4 9.20630264
1.88394284 1.77278562E-4 9.20802402
1.88358831 1.77211856E-4 9.13230991
1.88323402 1.77145179E-4 9.11302948
1.88287973 1.77078546E-4 9.1147337
1.88252568 1.77011956E-4 9.11643696
1.88217175 1.76945396E-4 9.11814022
1.88181782 1.76878879E-4 9.11984348
1.88146412 1.76812391E-4 9.12154675
1.88111067 1.76745947E-4 9.12325096
1.88075721 1.76679532E-4 9.12495422
1.88040388 1.76613161E-4 9.12665749
1.88005078 1.76546833E-4 9.07221413
1.87969768 1.76480535E-4 9.03321171
1.87934482 1.7641428E-4 9.0348978
1.87899208 1.76348054E-4 9.03658295
1.87863946 1.76281872E-4 9.03826809
1.87828696 1.76215719E-4 9.03995228
1.87793458 1.7614961E-4 9.04163933
1.87758231 1.76083544E-4 9.04332352
1.87723029 1.76017507E-4 9.04501057
1.87687826 1.75951514E-4 9.04669476
1.87652647 1.75885551E-4 9.01423264
1.87617469 1.7581963E-4 8.95335484
1.87582314 1.75753739E-4 8.95502186
1.87547171 1.75687892E-4 8.95668888
1.8751204 1.75622074E-4 8.95835686
1.87476921 1.75556299E-4 8.96002388
1.87441814 1.75490553E-4 8.9616909
1.87406731 1.75424851E-4 8.96335888
1.87371647 1.75359193E-4 8.9650259
1.87336576 1.75293564E-4 8.96669292
1.87301528 1.75227979E-4 8.95821571
1.87266493 1.75162422E-4 8.87498856
1.87231469 1.75096895E-4 8.87663841
1.87196457 1.75031411E-4 8.87828827
1.87161458 1.74965971E-4 8.87993717
1.8712647 1.74900561E-4 8.88158703
1.87091494 1.74835193E-4 8.88323593
1.8705653 1.74769855E-4 8.88488579
1.87021589 1.74704561E-4 8.8865366
1.86986649 1.74639295E-4 8.88818645
1.86951733 1.74574074E-4 8.88983536
1.86916816 1.74508881E-4 8.81142998
1.86881924 1.74443732E-4 8.79799271
1.86847043 1.74378627E-4 8.79962444
1.86812174 1.74313536E-4 8.80125618
1.86777318 1.74248504E-4 8.80288887
1.86742473 1.741835E-4 8.80452061
1.8670764 1.74118526E-4 8.8061533
1.86672831 1.74053595E-4 8.80778408
1.86638021 1.73988694E-4 8.80941582
1.86603236 1.73923836E-4 8.81104755
1.86568451 1.73859007E-4 8.76056767
1.86533689 1.73794222E-4 8.72052479
1.8649894 1.73729466E-4 8.72213936
1.8646419 1.73664754E-4 8.72375298
1.86429465 1.7360007E-4 8.72536945
1.86394751 1.73535431E-4 8.72698307
1.86360049 1.7347082E-4 8.72859764
1.86325371 1.73406253E-4 8.73021221
1.86290693 1.73341716E-4 8.73182678
1.86256027 1.73277222E-4 8.73344135
1.86221385 1.73212757E-4 8.71173096
1.86186743 1.73148335E-4 8.64359951
1.86152124 1.73083943E-4 8.64519691
1.86117506 1.7301958E-4 8.64679432
1.86082911 1.7295526E-4 8.64839172
1.86048329 1.72890985E-4 8.64998913
1.86013758 1.72826738E-4 8.65158653
1.85979199 1.7276252E-4 8.65318394
1.85944653 1.72698346E-4 8.65478134
1.85910118 1.72634202E-4 8.65637684
1.85875595 1.725701E-4 8.6579752
1.85841095 1.72506028E-4 8.57430935
1.85806596 1.72442E-4 8.5690155
1.85772109 1.72378001E-4 8.57059574
1.85737646 1.7231403E-4 8.57217598
1.85703194 1.72250104E-4 8.57375717
1.85668743 1.72186221E-4 8.57533646
1.85634315 1.72122367E-4 8.57691669
1.85599899 1.72058542E-4 8.57849693
1.85565495 1.71994761E-4 8.58007622
1.85531104 1.71931009E-4 8.58165741
1.85496724 1.71867301E-4 8.53012753
1.85462356 1.71803622E-4 8.4933691
1.85427999 1.71739972E-4 8.49493313
1.85393655 1.71676365E-4 8.4964962
1.85359323 1.71612803E-4 8.49806023
1.85325015 1.71549254E-4 8.49962234
1.85290706 1.71485764E-4 8.50118542
1.85256422 1.71422289E-4 8.50274944
1.85222137 1.71358857E-4 8.50431252
1.85187876 1.71295469E-4 8.50587559
1.85153615 1.7123211E-4 8.48779011
1.85119379 1.7116878E-4 8.41808891
1.85085154 1.71105494E-4 8.41963673
1.85050941 1.71042237E-4 8.42118359
1.85016739 1.70979023E-4 8.42272949
1.8498255 1.70915824E-4 8.4242754
1.84948373 1.70852683E-4 8.42582226
1.84914207 1.70789572E-4 8.42736816
1.84880054 1.70726489E-4 8.42891598
1.84845912 1.70663436E-4 8.43046284
1.84811783 1.70600426E-4 8.43200874
1.84777677 1.7053746E-4 8.35906219
1.84743571 1.70474508E-4 8.34552002
1.84709489 1.70411615E-4 8.34705067
1.84675407 1.70348736E-4 8.34858227
1.84641349 1.70285901E-4 8.35011101
1.84607291 1.70223095E-4 8.3516407
1.84573257 1.70160332E-4 8.3531723
1.84539235 1.70097599E-4 8.35470104
1.84505212 1.70034909E-4 8.35623169
1.84471214 1.69972249E-4 8.35776234
1.84437227 1.69909617E-4 8.32134628
1.84403253 1.69847015E-4 8.2718668
1.8436929 1.69784456E-4 8.27338123
1.84335339 1.69721941E-4 8.27489567
1.843014 1.69659455E-4 8.27640915
1.84267473 1.69596999E-4 8.27792168
1.84233558 1.69534571E-4 8.27943611
1.84199655 1.69472187E-4 8.28094959
1.84165776 1.69409832E-4 8.28246403
1.84131896 1.69347521E-4 8.28397751
1.84098029 1.69285238E-4 8.28528595
1.84064186 1.69222985E-4 8.19873333
1.84030342 1.69160776E-4 8.20023155
1.83996522 1.69098596E-4 8.20172882
1.83962703 1.69036444E-4 8.20322704
1.83928907 1.68974337E-4 8.20472431
1.83895111 1.68912258E-4 8.20622158
1.83861339 1.68850223E-4 8.20771885
1.83827579 1.68788203E-4 8.20921707
1.83793819 1.68726227E-4 8.21071434
1.83760083 1.68664294E-4 8.21221161
1.83726358 1.6860239E-4 8.16490936
1.83692646 1.68540515E-4 8.12770176
1.83658946 1.68478669E-4 8.12918377
1.83625257 1.68416867E-4 8.13066483
1.8359158 1.68355095E-4 8.13214684
1.83557916 1.68293365E-4 8.13362789
1.83524263 1.68231665E-4 8.13511086
1.83490622 1.68169994E-4 8.13659191
1.83456993 1.68108367E-4 8.13807297
1.83423376 1.68046754E-4 8.13955498
1.83389771 1.67985199E-4 8.13294125
1.83356178 1.67923659E-4 8.0555315
1.83322597 1.67862163E-4 8.0569973
1.83289039 1.67800696E-4 8.0584631
1.83255482 1.67739257E-4 8.05992794
1.83221936 1.67677863E-4 8.06139374
1.83188415 1.67616497E-4 8.06285954
1.83154893 1.67555176E-4 8.06432533
1.83121383 1.67493869E-4 8.06579018
1.83087897 1.67432605E-4 8.06725693
1.83054411 1.67371385E-4 8.06872177
1.83020949 1.6731018E-4 8.01802921
1.82987487 1.67249018E-4 7.98593903
1.82954049 1.671879E-4 7.98738909
1.82920611 1.67126796E-4 7.98883915
1.82887197 1.67065737E-4 7.99028921
1.82853794 1.67004706E-4 7.99173927
1.82820392 1.66943719E-4 7.99318981
1.82787013 1.66882746E-4 7.9946394
1.82753646 1.66821817E-4 7.99608994
1.8272028 1.66760932E-4 7.99753952
1.82686937 1.66700062E-4 7.99016809
1.82653606 1.66639235E-4 7.91522694
1.82620287 1.66578437E-4 7.91666031
1.82586968 1.66517682E-4 7.91809559
1.82553673 1.66456957E-4 7.91952991
1.8252039 1.66396261E-4 7.92096376
1.82487118 1.66335594E-4 7.92239904
1.82453859 1.66274971E-4 7.92383337
1.82420611 1.66214377E-4 7.92526817
1.82387364 1.66153812E-4 7.92670298
1.8235414 1.66093276E-4 7.9281373
1.82320929 1.66032783E-4 7.88073301
1.82287729 1.6597232E-4 7.8465333
1.82254541 1.65911886E-4 7.84795332
1.82221365 1.65851496E-4 7.84937239
1.82188201 1.65791134E-4 7.85079193
1.82155049 1.65730802E-4 7.852211
1.82121909 1.65670499E-4 7.85363007
1.8208878 1.65610225E-4 7.85504913
1.82055664 1.65549995E-4 7.8564682
1.8202256 1.65489793E-4 7.8578887
1.81989467 1.65429636E-4 7.856565
1.81956387 1.65369493E-4 7.7771039
1.81923318 1.65309393E-4 7.77850819
1.81890261 1.65249323E-4 7.77991247
1.81857216 1.65189296E-4 7.78131676
1.81824195 1.65129284E-4 7.78272057
1.81791174 1.65069316E-4 7.78412485
1.81758165 1.65009376E-4 7.78552914
1.81725168 1.64949481E-4 7.78693295
1.81692183 1.648896E-4 7.78833723
1.8165921 1.64829762E-4 7.78974056
1.81626248 1.64769954E-4 7.75221395
1.81593299 1.64710174E-4 7.70936298
1.81560361 1.64650439E-4 7.71075201
1.81527448 1.64590732E-4 7.71214151
1.81494534 1.64531055E-4 7.71353006
1.81461632 1.64471407E-4 7.71491909
1.81428742 1.64411787E-4 7.71630812
1.81395864 1.64352212E-4 7.71769714
1.81362998 1.64292665E-4 7.71908617
1.81330144 1.64233148E-4 7.7204752
1.81297302 1.6417366E-4 7.7218647
1.81264484 1.64114215E-4 7.65114307
1.81231666 1.640548E-4 7.6428051
1.81198859 1.63995413E-4 7.64417982
1.81166065 1.63936056E-4 7.64555407
1.81133282 1.63876728E-4 7.64692831
1.81100512 1.63817444E-4 7.64830208
1.81067753 1.63758188E-4 7.6496768
1.81035006 1.63698962E-4 7.65105152
1.81002271 1.63639765E-4 7.65242529
1.80969548 1.63580611E-4 7.65380001
1.80936849 1.63521472E-4 7.63260174
1.8090415 1.63462377E-4 7.5746727
1.80871463 1.63403311E-4 7.57603168
1.80838788 1.63344288E-4 7.57739162
1.80806124 1.6328528E-4 7.57875061
1.80773473 1.63226316E-4 7.58011055
1.80740833 1.6316738E-4 7.58147001
1.80708206 1.63108474E-4 7.58282995
1.8067559 1.63049597E-4 7.58418941
1.80642986 1.62990764E-4 7.5855484
1.80610394 1.62931945E-4 7.58690786
1.80577815 1.6287317E-4 7.53571796
1.80545247 1.62814424E-4 7.50870657
1.80512679 1.62755707E-4 7.51005125
1.80480134 1.62697033E-4 7.51139545
1.80447602 1.62638375E-4 7.51274109
1.80415082 1.62579759E-4 7.51408625
1.80382574 1.62521173E-4 7.5154314
1.80350077 1.62462617E-4 7.51677656
1.80317593 1.62404089E-4 7.51812029
1.80285108 1.62345605E-4 7.5194664
1.80252647 1.62287135E-4 7.52063847
1.80220199 1.62228709E-4 7.44237518
1.80187762 1.62170312E-4 7.44370604
1.80155325 1.62111945E-4 7.44503641
1.80122912 1.62053606E-4 7.44636726
1.80090511 1.61995311E-4 7.44769764
1.80058122 1.6193703E-4 7.44902849
1.80025733 1.61878794E-4 7.45035934
1.79993367 1.61820586E-4 7.45168972
1.79961002 1.61762408E-4 7.45302057
1.7992866 1.61704258E-4 7.45435143
1.79896319 1.61646152E-4 7.42904472
1.79864001 1.61588061E-4 7.37750816
1.79831684 1.61530013E-4 7.37882423
1.7979939 1.61471995E-4 7.3801403
1.79767096 1.61414006E-4 7.38145733
1.79734826 1.61356045E-4 7.38277388
1.79702556 1.61298114E-4 7.38408995
1.7967031 1.61240227E-4 7.38540602
1.79638064 1.61182354E-4 7.38672256
1.7960583 1.61124524E-4 7.38803911
1.79573607 1.61066724E-4 7.38935518
1.79541409 1.61008953E-4 7.33975744
1.79509211 1.60951211E-4 7.31326962
1.79477024 1.60893498E-4 7.31457186
1.79444849 1.60835829E-4 7.3158741
1.79412687 1.60778174E-4 7.31717682
1.79380536 1.60720563E-4 7.31847906
1.79348397 1.60662981E-4 7.31978178
1.7931627 1.60605428E-4 7.32108307
1.79284155 1.60547905E-4 7.32238626
1.79252052 1.6049041E-4 7.32368851
1.79219961 1.60432945E-4 7.32499075
1.79187882 1.60375508E-4 7.25307226
1.79155815 1.60318115E-4 7.24956369
1.79123759 1.60260752E-4 7.25085211
1.79091704 1.60203403E-4 7.25214052
1.79059672 1.60146097E-4 7.25342941
1.79027653 1.60088821E-4 7.2547183
1.78995633 1.60031574E-4 7.25600672
1.78963637 1.59974355E-4 7.25729465
1.78931653 1.59917181E-4 7.25858259
1.7889967 1.59860021E-4 7.25987196
1.7886771 1.59802905E-4 7.24490833
1.7883575 1.59745803E-4 7.18502474
1.78803802 1.59688745E-4 7.18629885
1.78771877 1.59631716E-4 7.18757391
1.78739953 1.59574716E-4 7.1888485
1.78708041 1.59517745E-4 7.19012308
1.78676152 1.59460804E-4 7.19139814
1.78644264 1.59403891E-4 7.19267273
1.78612387 1.59347008E-4 7.19394684
1.78580523 1.59290168E-4 7.19522142
1.7854867 1.59233343E-4 7.19649696
1.78516829 1.59176561E-4 7.16259718
1.78485 1.59119794E-4 7.12260818
1.78453183 1.59063071E-4 7.12386894
1.78421378 1.59006377E-4 7.12513065
1.78389573 1.58949711E-4 7.12639141
1.78357792 1.58893075E-4 7.12765265
1.78326023 1.58836468E-4 7.1289134
1.78294253 1.58779891E-4 7.13017464
1.78262508 1.58723342E-4 7.13143539
1.78230774 1.58666837E-4 7.13269663
1.78199041 1.58610346E-4 7.13395786
1.78167319 1.58553885E-4 7.08280277
1.78135622 1.58497467E-4 7.06048775
1.78103924 1.58441078E-4 7.06173611
1.78072238 1.58384704E-4 7.06298351
1.78040576 1.58328374E-4 7.06423092
1.78008914 1.58272072E-4 7.06547832
1.77977264 1.582158E-4 7.06672716
1.77945626 1.58159542E-4 7.06797409
1.77914 1.58103328E-4 7.06922102
1.77882385 1.58047143E-4 7.0704689
1.77850783 1.57991002E-4 7.07171631
1.77819192 1.57934875E-4 7.00515366
1.77787602 1.57878778E-4 6.99879789
1.77756035 1.57822709E-4 7.00003242
1.77724481 1.5776667E-4 7.00126743
1.77692926 1.57710674E-4 7.00250149
1.77661395 1.57654693E-4 7.00373554
1.77629864 1.57598755E-4 7.0049696
1.77598357 1.57542832E-4 7.00620413
1.7756685 1.57486953E-4 7.00743818
1.77535355 1.57431088E-4 7.00867176
1.77503884 1.57375267E-4 7.0033555
1.77472413 1.57319475E-4 6.93639994
1.77440953 1.57263697E-4 6.93762112
1.77409506 1.57207964E-4 6.9388423
1.7737807 1.57152259E-4 6.94006395
1.77346647 1.57096583E-4 6.94128466
1.77315223 1.57040937E-4 6.94250584
1.77283823 1.56985305E-4 6.94372654
1.77252436 1.56929716E-4 6.94494772
1.7722106 1.56874157E-4 6.94616842
1.77189684 1.56818627E-4 6.94739008
1.77158332 1.56763126E-4 6.92980814
1.7712698 1.56707654E-4 6.8760438
1.7709564 1.56652211E-4 6.87725258
1.77064323 1.56596798E-4 6.87845993
1.77033007 1.56541413E-4 6.87966824
1.77001703 1.56486072E-4 6.88087654
1.7697041 1.56430746E-4 6.88208389
1.7693913 1.56375449E-4 6.88329268
1.76907861 1.5632018E-4 6.88450003
1.76876605 1.56264941E-4 6.88570833
1.7684536 1.56209731E-4 6.88691616
1.76814115 1.5615455E-4 6.85868502
1.76782894 1.56099413E-4 6.81597757
1.76751673 1.56044291E-4 6.81717253
1.76720476 1.55989197E-4 6.81836796
1.76689279 1.55934133E-4 6.81956387
1.76658106 1.55879097E-4 6.82075882
1.76626933 1.55824106E-4 6.8219533
1.76595771 1.55769128E-4 6.82314873
1.76564622 1.5571418E-4 6.82434368
1.76533484 1.55659262E-4 6.82553911
1.76502359 1.55604386E-4 6.82673454
1.76471245 1.55549526E-4 6.78951836
1.76440144 1.55494694E-4 6.75632954
1.76409042 1.55439891E-4 6.75751305
1.76377964 1.55385118E-4 6.75869513
1.76346886 1.55330374E-4 6.75987768
1.76315832 1.55275673E-4 6.76105976
1.76284778 1.55220987E-4 6.76224232
1.76253748 1.5516633E-4 6.76342487
1.76222718 1.55111702E-4 6.76460695
1.761917 1.55057103E-4 6.76578903
1.76160693 1.55002534E-4 6.76697159
1.76129699 1.54947993E-4 6.72261953
1.76098716 1.54893482E-4 6.69738674
1.76067746 1.54838999E-4 6.69855595
1.76036775 1.54784546E-4 6.69972658
1.76005828 1.54730122E-4 6.70089579
1.75974882 1.54675727E-4 6.70206594
1.75943959 1.54621361E-4 6.70323515
1.75913036 1.54567024E-4 6.70440483
1.75882125 1.54512716E-4 6.70557499
1.75851238 1.54458423E-4 6.70674515
1.75820351 1.54404173E-4 6.70791388
1.75789475 1.54349953E-4 6.65789557
1.757586 1.54295762E-4 6.63880873
1.75727749 1.54241585E-4 6.63996601
1.75696909 1.54187452E-4 6.64112282
1.75666082 1.54133348E-4 6.64228058
1.75635254 1.54079258E-4 6.64343739
1.75604451 1.54025212E-4 6.64459515
1.75573647 1.53971181E-4 6.64575243
1.75542855 1.53917179E-4 6.64690971
1.75512075 1.5386322E-4 6.648067
1.75481308 1.53809277E-4 6.64922428
1.75450552 1.53755362E-4 6.59508896
1.75419807 1.53701476E-4 6.58064127
1.75389075 1.53647634E-4 6.58178663
1.75358355 1.53593806E-4 6.58293247
1.75327635 1.53540008E-4 6.5840764
1.75296938 1.53486239E-4 6.58522129
1.75266242 1.53432498E-4 6.58636665
1.75235558 1.53378773E-4 6.58751154
1.75204885 1.53325091E-4 6.58865643
1.75174236 1.53271438E-4 6.58980131
1.75143588 1.53217814E-4 6.5909462
1.75112939 1.53164205E-4 6.53431273
1.75082314 1.53110639E-4 6.52296305
1.75051701 1.53057088E-4 6.52409554
1.75021088 1.53003566E-4 6.52522802
1.74990499 1.52950088E-4 6.52636099
1.7495991 1.52896624E-4 6.52749348
1.74929345 1.52843189E-4 6.52862597
1.74898779 1.52789784E-4 6.52975845
1.74868226 1.52736407E-4 6.53089142
1.74837685 1.5268306E-4 6.53202391
1.74807155 1.52629742E-4 6.53315592
1.74776626 1.52576453E-4 6.47570848
1.7474612 1.52523193E-4 6.46596336
1.74715626 1.52469947E-4 6.46708345
1.74685133 1.52416746E-4 6.46820402
1.74654651 1.52363558E-4 6.46932459
1.74624181 1.523104E-4 6.47044516
1.74593735 1.52257286E-4 6.47156525
1.74563289 1.52204186E-4 6.47268581
1.74532843 1.52151115E-4 6.4738059
1.7450242 1.52098073E-4 6.47492695
1.7447201 1.52045061E-4 6.47604704
1.744416 1.51992077E-4 6.41926003
1.74411213 1.51939108E-4 6.40959311
1.74380827 1.51886183E-4 6.41070223
1.74350452 1.51833272E-4 6.41180992
1.74320102 1.51780405E-4 6.41291904
1.74289751 1.51727552E-4 6.41402769
1.742594 1.51674729E-4 6.41513634
1.74229074 1.51621934E-4 6.41624403
1.74198759 1.51569169E-4 6.41735315
1.74168444 1.51516433E-4 6.41846228
1.74138153 1.51463726E-4 6.41957045
1.74107862 1.51411048E-4 6.36407757
1.74077582 1.51358385E-4 6.35299969
1.74047315 1.51305765E-4 6.35409641
1.7401706 1.5125316E-4 6.35519314
1.73986816 1.51200584E-4 6.35628986
1.73956585 1.51148037E-4 6.35738659
1.73926353 1.51095519E-4 6.35848331
1.73896146 1.5104303E-4 6.35957956
1.73865938 1.50990571E-4 6.36067629
1.73835754 1.50938125E-4 6.36177349
1.73805571 1.50885724E-4 6.36287022
1.73775399 1.50833337E-4 6.31140041
1.73745227 1.50780994E-4 6.29768515
1.73715079 1.50728665E-4 6.29877043
1.73684943 1.50676366E-4 6.29985523
1.73654807 1.50624081E-4 6.30094004
1.73624694 1.50571839E-4 6.30202627
1.73594582 1.50519627E-4 6.3031106
1.73564482 1.50467429E-4 6.3041954
1.73534393 1.50415261E-4 6.30528069
1.73504317 1.50363136E-4 6.30636597
1.73474252 1.50311025E-4 6.30745077
1.73444188 1.50258944E-4 6.26022673
1.73414147 1.50206877E-4 6.2421875
1.73384106 1.50154854E-4 6.24325991
1.73354089 1.50102846E-4 6.24433374
1.73324072 1.50050881E-4 6.24540758
1.73294067 1.4999893E-4 6.24648046
1.73264074 1.49947009E-4 6.2475543
1.73234081 1.49895117E-4 6.24862719
1.73204112 1.49843254E-4 6.24970102
1.73174143 1.49791405E-4 6.25077391
1.73144197 1.49739601E-4 6.25184774
1.73114252 1.4968781E-4 6.21092033
1.73084319 1.49636049E-4 6.18753338
1.73054397 1.49584317E-4 6.18859529
1.73024487 1.49532614E-4 6.18965769
1.7299459 1.4948094E-4 6.19071913
1.72964692 1.49429281E-4 6.19178152
1.72934818 1.49377651E-4 6.19284296
1.72904944 1.49326064E-4 6.19390535
1.72875082 1.49274492E-4 6.19496727
1.72845232 1.49222949E-4 6.19602871
1.72815394 1.49171421E-4 6.1970911
1.72785568 1.49119936E-4 6.16350555
1.72755742 1.49068466E-4 6.13333559
1.7272594 1.49017025E-4 6.13438654
1.72696137 1.48965613E-4 6.13543701
1.72666347 1.48914231E-4 6.13648748
1.72636569 1.48862877E-4 6.13753796
1.72606802 1.48811538E-4 6.13858843
1.72577047 1.48760242E-4 6.13963938
1.72547305 1.48708961E-4 6.14068985
1.72517562 1.48657709E-4 6.14174032
1.72487843 1.48606487E-4 6.14279127
1.72458124 1.48555278E-4 6.11778927
1.72428417 1.48504114E-4 6.07948065
1.72398722 1.48452964E-4 6.08052063
1.72369039 1.48401843E-4 6.08156013
1.72339356 1.48350751E-4 6.08259916
1.72309697 1.48299674E-4 6.08363867
1.72280037 1.4824864E-4 6.08467817
1.7225039 1.48197621E-4 6.0857172
1.72220767 1.48146632E-4 6.08675671
1.72191131 1.48095671E-4 6.08779669
1.7216152 1.48044739E-4 6.08883524
1.7213192 1.47993822E-4 6.0735817
1.7210232 1.47942948E-4 6.02586508
1.72072744 1.47892089E-4 6.02689314
1.72043169 1.4784126E-4 6.0279212
1.72013605 1.47790459E-4 6.02894926
1.71984053 1.47739673E-4 6.0299778
1.71954513 1.4768893E-4 6.03100634
1.71924973 1.47638202E-4 6.0320344
1.71895456 1.47587503E-4 6.03306246
1.7186594 1.47536819E-4 6.03409004
1.71836436 1.47486178E-4 6.03511953
1.71806943 1.47435552E-4 6.0310421
1.71777463 1.47384955E-4 5.97309303
1.71747994 1.47334387E-4 5.9741106
1.71718526 1.47283848E-4 5.9751277
1.71689081 1.47233324E-4 5.97614527
1.71659636 1.47182844E-4 5.97716236
1.71630204 1.47132378E-4 5.97817993
1.71600783 1.47081926E-4 5.97919655
1.71571374 1.47031518E-4 5.98021412
1.71541977 1.46981125E-4 5.98123169
1.7151258 1.46930775E-4 5.98224878
1.71483195 1.4688044E-4 5.98326635
1.71453834 1.4683012E-4 5.92780399
1.71424472 1.46779843E-4 5.92169952
1.71395123 1.46729581E-4 5.92270613
1.71365774 1.46679347E-4 5.92371178
1.71336448 1.46629143E-4 5.92471886
1.71307123 1.46578954E-4 5.92572546
1.71277809 1.46528808E-4 5.92673159
1.71248507 1.46478676E-4 5.92773819
1.71219218 1.46428574E-4 5.92874432
1.7118994 1.46378501E-4 5.9297514
1.71160674 1.46328442E-4 5.93075705
1.71131408 1.46278413E-4 5.88909388
1.71102154 1.46228413E-4 5.86955261
1.71072924 1.46178441E-4 5.87054825
1.71043694 1.46128485E-4 5.87154436
1.71014464 1.46078557E-4 5.87254
1.70985258 1.46028658E-4 5.87353516
1.70956051 1.45978789E-4 5.87453079
1.70926869 1.45928949E-4 5.87552691
1.70897686 1.45879123E-4 5.87652254
1.70868516 1.45829326E-4 5.87751818
1.70839357 1.45779559E-4 5.87851381
1.70810199 1.45729806E-4 5.85186148
1.70781064 1.45680096E-4 5.81777811
1.70751929 1.45630402E-4 5.81876326
1.70722806 1.45580721E-4 5.8197484
1.70693696 1.45531085E-4 5.82073307
1.70664597 1.45481463E-4 5.82171822
1.70635509 1.4543187E-4 5.82270336
1.70606422 1.45382306E-4 5.82368851
1.70577347 1.45332757E-4 5.82467318
1.70548296 1.45283237E-4 5.82565832
1.70519233 1.45233746E-4 5.82664394
1.70490193 1.45184284E-4 5.81620026
1.70461166 1.45134851E-4 5.76668119
1.70432138 1.45085432E-4 5.76765633
1.70403135 1.45036043E-4 5.7686305
1.70374131 1.44986669E-4 5.76960468
1.7034514 1.44937338E-4 5.77057981
1.70316148 1.44888021E-4 5.77155399
1.7028718 1.44838734E-4 5.77252817
1.70258224 1.44789461E-4 5.77350283
1.70229268 1.44740217E-4 5.77447796
1.70200324 1.44691003E-4 5.77545214
1.70171392 1.44641817E-4 5.77642632
1.7014246 1.44592661E-4 5.73114777
1.70113552 1.44543519E-4 5.72735262
1.70084643 1.44494406E-4 5.72831869
1.70055759 1.44445308E-4 5.72928381
1.70026875 1.44396254E-4 5.73025084
1.6999799 1.44347214E-4 5.73121595
1.6996913 1.44298188E-4 5.73218203
1.69940281 1.44249207E-4 5.73314762
1.69911432 1.44200239E-4 5.73411322
1.69882596 1.44151301E-4 5.73507929
1.69853771 1.44102392E-4 5.73604536
1.69824958 1.44053498E-4 5.71147585
1.69796145 1.44004633E-4 5.69591475
1.69767356 1.43955796E-4 5.69687366
1.69738567 1.43906975E-4 5.69783211
1.6970979 1.43858182E-4 5.69879103
1.69681025 1.43809419E-4 5.69974995
1.69652271 1.43760684E-4 5.70070839
1.69623518 1.43711964E-4 5.70166731
1.69594777 1.43663274E-4 5.70262623
1.69566059 1.43614612E-4 5.70358467
1.69537342 1.43565965E-4 5.70454311
1.69508624 1.43517347E-4 5.69364405
1.6947993 1.43468758E-4 5.66493845
1.69451237 1.43420184E-4 5.66589022
1.69422567 1.43371639E-4 5.66684151
1.69393897 1.43323123E-4 5.66779375
1.69365227 1.43274636E-4 5.66874504
1.69336581 1.43226163E-4 5.66969728
1.69307947 1.4317772E-4 5.67064905
1.69279313 1.43129306E-4 5.67160034
1.69250691 1.43080906E-4 5.67255163
1.69222081 1.43032536E-4 5.67350388
1.69193482 1.42984194E-4 5.67445564
1.69164884 1.42935867E-4 5.63611031
1.69136298 1.42887569E-4 5.63469791
1.69107735 1.42839301E-4 5.63564253
1.69079161 1.42791047E-4 5.63658762
1.6905061 1.42742821E-4 5.63753223
1.69022071 1.42694626E-4 5.63847685
1.68993533 1.42646444E-4 5.63942146
1.68965006 1.42598306E-4 5.64036608
1.68936491 1.42550169E-4 5.64131069
1.68907988 1.42502075E-4 5.64225531
1.68879497 1.42453995E-4 5.6432004
1.68851006 1.42405945E-4 5.62050152
1.68822527 1.42357909E-4 5.60419226
1.68794072 1.42309902E-4 5.6051302
1.68765604 1.42261924E-4 5.60606766
1.68737161 1.42213976E-4 5.6070056
1.68708718 1.42166042E-4 5.60794353
1.68680298 1.42118137E-4 5.60888147
1.68651879 1.42070247E-4 5.60981941
1.68623471 1.42022385E-4 5.61075687
1.68595064 1.41974553E-4 5.61169481
1.6856668 1.4192675E-4 5.61263275
1.68538296 1.41878962E-4 5.6056366
1.68509924 1.41831188E-4 5.57314968
1.68481565 1.41783457E-4 5.57408094
1.68453217 1.41735742E-4 5.57501125
1.68424869 1.41688055E-4 5.57594204
1.68396533 1.41640383E-4 5.57687283
1.68368208 1.4159274E-4 5.57780361
1.68339896 1.41545126E-4 5.57873487
1.68311596 1.41497527E-4 5.57966566
1.68283296 1.41449957E-4 5.58059645
1.68255019 1.41402415E-4 5.58152723
1.68226743 1.41354889E-4 5.58245802
1.68198478 1.41307391E-4 5.55172729
1.68170214 1.41259923E-4 5.54387569
1.68141973 1.41212469E-4 5.54480028
1.68113732 1.41165045E-4 5.54572439
1.68085504 1.41117634E-4 5.54664803
1.68057287 1.41070268E-4 5.54757214
1.6802907 1.41022902E-4 5.54849625
1.68000877 1.40975579E-4 5.54942036
1.67972684 1.4092827E-4 5.55034494
1.67944503 1.40880991E-4 5.55126905
1.67916334 1.40833727E-4 5.55219269
1.67888176 1.40786491E-4 5.53876305
1.67860019 1.40739285E-4 5.51336956
1.67831874 1.40692093E-4 5.51428699
1.67803741 1.4064493E-4 5.51520395
1.67775619 1.40597782E-4 5.51612186
1.67747498 1.40550663E-4 5.51703882
1.677194 1.40503573E-4 5.51795626
1.67691302 1.40456497E-4 5.51887369
1.67663217 1.40409451E-4 5.51979065
1.67635131 1.40362434E-4 5.52070761
1.67607069 1.40315431E-4 5.52162504
1.67579007 1.40268457E-4 5.52254248
1.67550957 1.40221513E-4 5.48702765
1.67522919 1.40174583E-4 5.48393011
1.67494893 1.40127682E-4 5.48484039
1.67466867 1.40080796E-4 5.48575115
1.67438865 1.40033939E-4 5.48666191
1.67410862 1.39987111E-4 5.48757219
1.6738286 1.39940297E-4 5.48848295
1.67354882 1.39893513E-4 5.48939371
1.67326903 1.39846743E-4 5.49030399
1.67298937 1.39800002E-4 5.49121523
1.67270982 1.39753291E-4 5.49212503
1.6724304 1.39706593E-4 5.47603941
1.67215109 1.39659925E-4 5.45411205
1.67187178 1.39613272E-4 5.45501614
1.67159259 1.39566648E-4 5.45591974
1.67131352 1.39520052E-4 5.45682383
1.67103446 1.39473472E-4 5.45772743
1.67075562 1.3942692E-4 5.45863152
1.67047679 1.39380398E-4 5.4595356
1.67019808 1.3933389E-4 5.46043921
1.66991949 1.39287396E-4 5.46134329
1.6696409 1.39240947E-4 5.46224689
1.66936255 1.39194512E-4 5.46315098
1.66908419 1.39148091E-4 5.42684031
1.66880596 1.39101699E-4 5.42495966
1.66852772 1.39055337E-4 5.42585707
1.66824973 1.39008989E-4 5.426754
1.66797173 1.3896267E-4 5.42765188
1.66769385 1.38916366E-4 5.42854881
1.6674161 1.38870106E-4 5.4294467
1.66713834 1.38823845E-4 5.43034363
1.6668607 1.38777614E-4 5.43124104
1.6665833 1.38731411E-4 5.43213797
1.66630578 1.38685238E-4 5.4330349
1.6660285 1.3863908E-4 5.41760349
1.66575122 1.38592935E-4 5.39521599
1.66547418 1.3854682E-4 5.39610672
1.66519713 1.38500734E-4 5.39699745
1.66492009 1.38454663E-4 5.39788818
1.66464329 1.38408621E-4 5.39877892
1.66436648 1.38362608E-4 5.39966965
1.6640898 1.38316609E-4 5.40056038
1.66381323 1.38270625E-4 5.40145111
1.66353679 1.3822467E-4 5.40234184
1.66326034 1.38178744E-4 5.40323257
1.66298401 1.38132833E-4 5.40412283
1.66270781 1.38086951E-4 5.37074041
1.66243172 1.38041098E-4 5.36656904
1.66215563 1.37995259E-4 5.36745358
1.66187966 1.37949435E-4 5.36833763
1.66160381 1.37903655E-4 5.36922121
1.66132808 1.37857875E-4 5.37010527
1.66105247 1.37812138E-4 5.3709898
1.66077685 1.37766416E-4 5.37187338
1.66050136 1.37720708E-4 5.37275839
1.66022599 1.3767503E-4 5.37364244
1.65995061 1.3762938E-4 5.3745265
1.65967548 1.37583746E-4 5.36323881
1.65940034 1.37538125E-4 5.336905
1.65912533 1.37492549E-4 5.33778238
1.65885031 1.37446972E-4 5.33866024
1.65857553 1.37401439E-4 5.33953762
1.65830076 1.37355921E-4 5.34041548
1.6580261 1.37310417E-4 5.34129238
1.65775144 1.37264942E-4 5.34217024
1.65747702 1.37219497E-4 5.34304857
1.6572026 1.37174065E-4 5.34392548
1.6569283 1.37128663E-4 5.34480333
1.65665412 1.37083276E-4 5.34568119
1.65637994 1.37037918E-4 5.31857109
1.656106 1.36992574E-4 5.30875349
1.65583205 1.36947259E-4 5.30962467
1.65555811 1.36901959E-4 5.31049633
1.6552844 1.36856688E-4 5.31136703
1.6550107 1.36811446E-4 5.31223822
1.65473711 1.36766219E-4 5.3131094
1.65446365 1.36721006E-4 5.31398106
1.6541903 1.36675822E-4 5.31485224
1.65391695 1.36630668E-4 5.31572294
1.65364373 1.36585528E-4 5.3165946
1.65337062 1.36540417E-4 5.31290483
1.65309763 1.3649532E-4 5.27938461
1.65282464 1.36450253E-4 5.28025007
1.65255177 1.364052E-4 5.28111458
1.65227902 1.36360177E-4 5.28197956
1.65200639 1.36315182E-4 5.28284454
1.65173376 1.36270188E-4 5.28370905
1.65146124 1.36225237E-4 5.28457403
1.65118885 1.36180301E-4 5.28543901
1.65091658 1.36135379E-4 5.286304
1.6506443 1.36090486E-4 5.2871685
1.65037215 1.36045623E-4 5.28803301
1.65010011 1.36000774E-4 5.27004528
1.6498282 1.35955954E-4 5.25108814
1.64955628 1.35911148E-4 5.25194645
1.64928448 1.35866372E-4 5.25280476
1.6490128 1.3582161E-4 5.25366306
1.64874125 1.35776863E-4 5.25452137
1.64846969 1.3573216E-4 5.25538063
1.64819837 1.35687456E-4 5.25623846
1.64792693 1.35642797E-4 5.25709677
1.64765573 1.35598137E-4 5.25795555
1.64738464 1.35553521E-4 5.25881433
1.64711356 1.35508904E-4 5.25967216
1.6468426 1.35464332E-4 5.22863722
1.64657164 1.35419774E-4 5.22323036
1.64630091 1.3537523E-4 5.22408199
1.64603019 1.35330716E-4 5.22493458
1.64575958 1.35286216E-4 5.22578669
1.64548898 1.35241746E-4 5.22663879
1.64521861 1.3519729E-4 5.2274909
1.64494824 1.35152863E-4 5.22834301
1.644678 1.35108465E-4 5.22919559
1.64440775 1.35064067E-4 5.2300477
1.64413774 1.35019713E-4 5.23089981
1.64386773 1.34975373E-4 5.22561646
1.64359784 1.34931048E-4 5.1945672
1.64332795 1.34886752E-4 5.19541311
1.6430583 1.3484247E-4 5.19625902
1.64278865 1.34798218E-4 5.19710493
1.64251912 1.34753995E-4 5.19795084
1.64224958 1.34709786E-4 5.19879675
1.64198029 1.34665592E-4 5.19964266
1.641711 1.34621427E-4 5.20048857
1.6414417 1.34577276E-4 5.20133495
1.64117265 1.34533155E-4 5.20218086
1.64090359 1.34489048E-4 5.20302677
1.64063466 1.3444497E-4 5.18615818
1.64036584 1.34400907E-4 5.16662598
1.64009714 1.34356873E-4 5.16746569
1.63982844 1.34312868E-4 5.1683054
1.63955986 1.34268863E-4 5.16914511
1.63929129 1.34224902E-4 5.16998482
1.63902295 1.3418094E-4 5.17082405
1.63875461 1.34137023E-4 5.17166424
1.63848639 1.34093105E-4 5.17250443
1.63821828 1.34049216E-4 5.17334366
1.63795018 1.34005357E-4 5.17418337
1.6376822 1.33961512E-4 5.17502308
1.63741434 1.33917696E-4 5.14776564
1.63714659 1.33873895E-4 5.1390276
1.63687885 1.33830123E-4 5.13986111
1.63661122 1.33786365E-4 5.14069414
1.63634372 1.33742622E-4 5.14152765
1.63607621 1.33698908E-4 5.14236164
1.63580894 1.33655223E-4 5.14319468
1.63554168 1.33611553E-4 5.14402866
1.63527441 1.33567897E-4 5.14486265
1.63500738 1.3352427E-4 5.14569664
1.63474035 1.33480658E-4 5.14652967
1.63447344 1.33437075E-4 5.14720869
1.63420665 1.33393507E-4 5.11079359
1.63393986 1.33349968E-4 5.11162186
1.63367319 1.33306443E-4 5.11244869
1.63340664 1.33262947E-4 5.113276
1.63314021 1.33219466E-4 5.11410332
1.63287377 1.33176014E-4 5.11493063
1.63260746 1.33132577E-4 5.1157589
1.63234127 1.33089168E-4 5.11658621
1.63207507 1.33045774E-4 5.11741352
1.631809 1.33002395E-4 5.11824131
1.63154304 1.32959045E-4 5.11906862
1.6312772 1.32915709E-4 5.11091375
1.63101149 1.32872403E-4 5.08341122
1.63074577 1.32829111E-4 5.08423328
1.63048017 1.32785848E-4 5.08505535
1.63021457 1.327426E-4 5.08587694
1.62994909 1.32699381E-4 5.08669806
1.62968373 1.32656176E-4 5.08751917
1.62941849 1.32613E-4 5.08834076
1.62915337 1.32569839E-4 5.08916235
1.62888825 1.32526693E-4 5.08998346
1.62862325 1.32483576E-4 5.09080505
1.62835824 1.32440473E-4 5.09162617
1.62809348 1.32397399E-4 5.0756321
1.62782872 1.3235434E-4 5.0562191
1.62756407 1.3231131E-4 5.05703592
1.62729943 1.32268295E-4 5.05785179
1.62703502 1.32225294E-4 5.05866671
1.62677062 1.32182322E-4 5.05948162
1.62650621 1.32139379E-4 5.06029701
1.62624204 1.32096451E-4 5.06111288
1.62597787 1.32053538E-4 5.0619278
1.62571383 1.32010653E-4 5.06274319
1.62544978 1.31967783E-4 5.0635581
1.62518597 1.31924942E-4 5.06437397
1.62492216 1.31882116E-4 5.04144382
1.62465835 1.31839304E-4 5.02915955
1.62439477 1.31796522E-4 5.02996922
1.6241312 1.31753754E-4 5.03077841
1.62386775 1.31711015E-4 5.03158855
1.62360442 1.3166829E-4 5.03239727
1.62334108 1.31625595E-4 5.03320646
1.62307787 1.31582914E-4 5.03401661
1.62281477 1.31540248E-4 5.0348258
1.62255168 1.31497611E-4 5.03563499
1.6222887 1.31455003E-4 5.03644466
1.62202585 1.31412395E-4 5.03725386
1.62176311 1.3136983E-4 5.00829077
1.62150037 1.31327266E-4 5.00223255
1.62123775 1.31284731E-4 5.00303507
1.62097526 1.31242225E-4 5.00383902
1.62071288 1.31199718E-4 5.00464201
1.6204505 1.31157256E-4 5.00544596
1.62018824 1.31114793E-4 5.0062499
1.61992598 1.3107236E-4 5.00705338
1.61966395 1.31029956E-4 5.00785637
1.61940193 1.30987566E-4 5.00865984
1.61913991 1.30945191E-4 5.00946379
1.61887813 1.30902845E-4 5.01026678
1.61861634 1.30860513E-4 4.97610617
1.61835468 1.30818211E-4 4.97537994
1.61809301 1.30775923E-4 4.97617769
1.61783159 1.3073365E-4 4.97697496
1.61757016 1.30691406E-4 4.97777367
1.61730874 1.30649176E-4 4.97857094
1.61704755 1.30606975E-4 4.97936821
1.61678636 1.30564789E-4 4.98016644
1.61652529 1.30522618E-4 4.98096418
1.61626422 1.30480475E-4 4.98176098
1.61600339 1.30438348E-4 4.9825592
1.61574256 1.30396249E-4 4.98043108
1.61548173 1.30354165E-4 4.94772768
1.61522114 1.30312095E-4 4.94851875
1.61496055 1.30270055E-4 4.94931078
1.61470008 1.30228029E-4 4.95010233
1.61443961 1.30186032E-4 4.95089436
1.61417925 1.3014405E-4 4.95168638
1.61391902 1.30102097E-4 4.95247793
1.61365891 1.30060143E-4 4.95326996
1.61339879 1.30018234E-4 4.95406199
1.61313879 1.29976324E-4 4.95485353
1.61287892 1.29934444E-4 4.95564461
1.61261904 1.29892593E-4 4.95000935
1.61235929 1.29850741E-4 4.92139435
1.61209965 1.29808934E-4 4.9221797
1.61184013 1.29767126E-4 4.92296648
1.61158061 1.29725348E-4 4.92375183
1.61132121 1.29683584E-4 4.92453814
1.61106181 1.29641849E-4 4.92532444
1.61080265 1.29600128E-4 4.92611027
1.61054349 1.29558437E-4 4.92689657
1.61028433 1.29516746E-4 4.92768288
1.61002541 1.29475098E-4 4.92846775
1.60976648 1.29433451E-4 4.92925406
1.60950768 1.29391832E-4 4.92085361
1.60924888 1.29350243E-4 4.89499569
1.60899031 1.29308653E-4 4.89577627
1.60873163 1.29267108E-4 4.89655638
1.60847318 1.29225562E-4 4.89733648
1.60821474 1.29184045E-4 4.89811659
1.60795641 1.29142543E-4 4.89889717
1.6076982 1.2910107E-4 4.8996768
1.60743999 1.29059612E-4 4.90045738
1.60718203 1.29018168E-4 4.90123796
1.60692394 1.28976753E-4 4.90201855
1.60666609 1.28935353E-4 4.90279818
1.60640824 1.28893982E-4 4.89248466
1.60615051 1.28852625E-4 4.86867237
1.60589278 1.28811284E-4 4.86944675
1.60563529 1.28769956E-4 4.87022161
1.60537779 1.28728658E-4 4.87099552
1.6051203 1.28687388E-4 4.87176991
1.60486305 1.28646119E-4 4.87254477
1.60460579 1.28604879E-4 4.87331963
1.60434854 1.28563668E-4 4.87409401
1.60409153 1.28522472E-4 4.87486935
1.60383451 1.2848129E-4 4.87564325
1.60357761 1.28440122E-4 4.87641716
1.60332072 1.28398984E-4 4.86501455
1.60306394 1.2835786E-4 4.84234381
1.60280728 1.28316766E-4 4.84311199
1.60255075 1.28275686E-4 4.84388113
1.60229421 1.2823462E-4 4.84464931
1.60203779 1.28193584E-4 4.84541893
1.60178137 1.28152562E-4 4.84618807
1.60152519 1.28111555E-4 4.84695673
1.60126901 1.28070576E-4 4.84772539
1.60101283 1.28029613E-4 4.84849453
1.60075688 1.27988664E-4 4.84926271
1.60050094 1.27947744E-4 4.85003185
1.600245 1.27906838E-4 4.838521
1.5999893 1.27865962E-4 4.81646872
1.59973359 1.27825086E-4 4.81723166
1.59947801 1.27784253E-4 4.81799603
1.59922242 1.2774342E-4 4.81875849
1.59896696 1.27702617E-4 4.8195219
1.59871161 1.27661828E-4 4.82028532
1.59845638 1.27621068E-4 4.82104826
1.59820116 1.27580308E-4 4.82181168
1.59794605 1.27539592E-4 4.82257462
1.59769106 1.27498875E-4 4.82333803
1.59743607 1.27458188E-4 4.82410145
1.5971812 1.27417516E-4 4.81311369
1.59692633 1.27376872E-4 4.79053259
1.5966717 1.27336243E-4 4.79129076
1.59641707 1.27295629E-4 4.79204798
1.59616244 1.27255043E-4 4.79280567
1.59590805 1.27214458E-4 4.79356384
1.59565365 1.27173917E-4 4.79432154
1.59539926 1.27133375E-4 4.79507923
1.59514511 1.27092862E-4 4.7958374
1.59489095 1.27052364E-4 4.79659414
1.59463692 1.27011896E-4 4.79735231
1.59438288 1.26971441E-4 4.79810953
1.59412897 1.26931001E-4 4.78853941
1.59387517 1.26890591E-4 4.76477718
1.59362137 1.2685018E-4 4.76552963
1.59336782 1.26809813E-4 4.7662816
1.59311414 1.26769446E-4 4.7670331
1.5928607 1.26729108E-4 4.76778555
1.59260726 1.26688785E-4 4.768538
1.59235394 1.26648491E-4 4.76929045
1.59210074 1.26608196E-4 4.77004242
1.59184754 1.26567946E-4 4.77079391
1.59159446 1.26527695E-4 4.77154684
1.59134138 1.26487474E-4 4.77229881
1.59108841 1.26447267E-4 4.76488209
1.59083557 1.26407074E-4 4.7390976
1.59058285 1.26366911E-4 4.73984432
1.59033012 1.26326762E-4 4.74059153
1.59007752 1.26286628E-4 4.7413373
1.58982503 1.26246523E-4 4.74208355
1.58957255 1.26206432E-4 4.74283075
1.58932018 1.26166356E-4 4.743577
1.58906782 1.2612631E-4 4.74432421
1.58881569 1.26086277E-4 4.74507046
1.58856356 1.2604626E-4 4.74581671
1.58831143 1.26006256E-4 4.74656391
1.58805954 1.25966282E-4 4.74213028
1.58780766 1.25926323E-4 4.71372652
1.58755577 1.25886392E-4 4.714468
1.58730412 1.25846476E-4 4.71520948
1.58705246 1.25806575E-4 4.71595001
1.58680081 1.25766688E-4 4.71669149
1.5865494 1.2572683E-4 4.71743298
1.58629799 1.25686987E-4 4.71817446
1.58604658 1.25647159E-4 4.71891499
1.58579528 1.25607359E-4 4.71965647
1.58554411 1.2556756E-4 4.720397
1.58529305 1.25527804E-4 4.72113848
1.585042 1.25488048E-4 4.72038507
1.58479106 1.25448321E-4 4.68816948
1.58454025 1.25408609E-4 4.68890524
1.58428943 1.25368912E-4 4.689641
1.58403873 1.25329243E-4 4.69037676
1.58378816 1.25289589E-4 4.69111252
1.58353758 1.2524995E-4 4.69184875
1.58328712 1.25210339E-4 4.69258451
1.58303678 1.25170729E-4 4.69332027
1.58278644 1.25131148E-4 4.69405556
1.58253622 1.25091596E-4 4.69479179
1.58228612 1.25052058E-4 4.69552708
1.58203602 1.25012535E-4 4.69626331
1.58178604 1.24973027E-4 4.66579628
1.58153617 1.24933533E-4 4.66354942
1.58128631 1.24894068E-4 4.66427946
1.58103657 1.24854618E-4 4.66501045
1.58078694 1.24815197E-4 4.66574001
1.58053732 1.24775775E-4 4.666471
1.58028781 1.24736383E-4 4.66720104
1.58003843 1.24697021E-4 4.66793156
1.57978904 1.24657658E-4 4.66866159
1.57953978 1.24618324E-4 4.66939163
1.57929051 1.24579004E-4 4.6701231
1.57904148 1.245397E-4 4.67085314
1.57879233 1.24500424E-4 4.64603186
1.57854342 1.24461163E-4 4.6385994
1.57829452 1.24421917E-4 4.63932419
1.57804573 1.24382699E-4 4.64004898
1.57779706 1.24343482E-4 4.64077425
1.57754838 1.24304308E-4 4.64149904
1.57729983 1.24265134E-4 4.64222479
1.57705128 1.24225975E-4 4.64294958
1.57680285 1.24186845E-4 4.64367437
1.57655454 1.24147729E-4 4.64439964
1.57630634 1.24108643E-4 4.64512539
1.57605815 1.24069556E-4 4.64584923
1.57581007 1.24030499E-4 4.62696552
1.575562 1.23991456E-4 4.61354399
1.57531404 1.23952443E-4 4.61426449
1.57506621 1.23913444E-4 4.61498451
1.57481837 1.23874459E-4 4.61570406
1.57457066 1.23835489E-4 4.61642408
1.57432306 1.23796533E-4 4.61714363
1.57407546 1.23757607E-4 4.61786318
1.57382798 1.23718695E-4 4.61858273
1.57358062 1.23679798E-4 4.61930275
1.57333326 1.2364093E-4 4.6200223
1.57308602 1.23602076E-4 4.62074232
1.5728389 1.23563237E-4 4.60867167
1.57259178 1.23524413E-4 4.5885644
1.57234478 1.23485617E-4 4.5892787
1.5720979 1.23446836E-4 4.589993
1.57185102 1.2340807E-4 4.59070778
1.57160425 1.23369318E-4 4.59142208
1.57135749 1.23330596E-4 4.59213638
1.57111096 1.23291888E-4 4.59285116
1.57086432 1.23253194E-4 4.59356546
1.57061791 1.23214515E-4 4.59428024
1.57037151 1.23175865E-4 4.59499454
1.57012522 1.2313723E-4 4.59570932
1.56987894 1.23098609E-4 4.59123564
1.56963277 1.23060003E-4 4.56380749
1.56938672 1.23021426E-4 4.56451702
1.56914067 1.22982863E-4 4.56522655
1.56889474 1.22944315E-4 4.56593609
1.56864893 1.22905782E-4 4.56664515
1.56840312 1.22867277E-4 4.56735468
1.56815743 1.22828773E-4 4.56806374
1.56791186 1.22790298E-4 4.56877232
1.56766629 1.22751851E-4 4.5694828
1.56742084 1.22713405E-4 4.57019091
1.56717551 1.22674988E-4 4.57090044
1.56693017 1.22636586E-4 4.57160997
1.56668496 1.22598212E-4 4.54228401
1.56643975 1.22559839E-4 4.53995466
1.56619465 1.22521495E-4 4.54065895
1.56594968 1.22483165E-4 4.54136229
1.5657047 1.2244485E-4 4.54206657
1.56545985 1.22406549E-4 4.54277039
1.56521511 1.22368278E-4 4.54347467
1.56497037 1.22330021E-4 4.54417896
1.56472576 1.22291778E-4 4.54488325
1.56448126 1.22253565E-4 4.54558706
1.56423676 1.22215351E-4 4.54629135
1.56399238 1.22177167E-4 4.54699612
1.56374812 1.22138998E-4 4.52656603
1.56350386 1.22100857E-4 4.5152173
1.56325972 1.22062716E-4 4.51591635
1.56301558 1.22024605E-4 4.51661539
1.56277156 1.21986508E-4 4.51731443
1.56252766 1.21948426E-4 4.51801348
1.56228375 1.21910365E-4 4.51871204
1.56203997 1.21872319E-4 4.51941061
1.56179631 1.21834295E-4 4.52011013
1.56155264 1.21796293E-4 4.5208087
1.5613091 1.21758298E-4 4.52150774
1.56106567 1.21720324E-4 4.52220631
1.56082225 1.21682373E-4 4.51175117
1.56057894 1.21644436E-4 4.49094677
1.56033564 1.21606514E-4 4.49164104
1.56009245 1.21568613E-4 4.49233484
1.55984938 1.21530735E-4 4.49302912
1.55960631 1.21492863E-4 4.49372292
1.55936337 1.21455021E-4 4.49441671
1.55912054 1.21417186E-4 4.49511051
1.55887771 1.21379373E-4 4.49580383
1.558635 1.21341582E-4 4.49649811
1.55839241 1.21303805E-4 4.49719238
1.55814981 1.21266043E-4 4.49788618
1.55790734 1.21228302E-4 4.49781895
1.55766487 1.21190576E-4 4.46662855
1.55742252 1.21152865E-4 4.4673171
1.55718029 1.21115176E-4 4.46800661
1.55693805 1.21077508E-4 4.46869516
1.55669594 1.21039855E-4 4.46938372
1.55645394 1.21002216E-4 4.47007322
1.55621195 1.209646E-4 4.47076225
1.55597007 1.20926998E-4 4.47145081
1.5557282 1.2088941E-4 4.47213888
1.55548656 1.20851844E-4 4.47282791
1.5552448 1.20814293E-4 4.47351694
1.55500329 1.20776764E-4 4.47420549
1.55476177 1.20739249E-4 4.45285273
1.55452025 1.20701756E-4 4.44323683
1.55427897 1.2066427E-4 4.44392061
1.55403769 1.20626813E-4 4.4446044
1.55379641 1.20589364E-4 4.44528818
1.55355525 1.20551944E-4 4.44597197
1.55331421 1.20514531E-4 4.44665623
1.55307317 1.2047714E-4 4.44733906
1.55283225 1.20439763E-4 4.44802332
1.55259144 1.20402408E-4 4.4487071
1.55235064 1.20365068E-4 4.44939137
1.55210996 1.20327742E-4 4.45007515
1.55186939 1.20290439E-4 4.44054842
1.55162883 1.20253149E-4 4.41910648
1.55138838 1.20215882E-4 4.4197855
1.55114794 1.20178629E-4 4.42046404
1.55090761 1.20141391E-4 4.42114305
1.55066741 1.20104174E-4 4.42182255
1.5504272 1.20066972E-4 4.42250109
1.55018711 1.20029792E-4 4.42317915
1.54994714 1.19992626E-4 4.42385817
1.54970717 1.19955475E-4 4.42453766
1.54946733 1.19918339E-4 4.4252162
1.54922748 1.19881224E-4 4.42589474
1.54898775 1.19844131E-4 4.42657328
1.54874814 1.19807046E-4 4.39753246
1.54850852 1.19769982E-4 4.39581919
1.54826903 1.1973294E-4 4.39649343
1.54802966 1.19695913E-4 4.39716768
1.54779029 1.196589E-4 4.3978405
1.54755092 1.19621902E-4 4.39851522
1.54731178 1.19584925E-4 4.39918852
1.54707265 1.19547964E-4 4.39986229
1.54683363 1.19511024E-4 4.40053701
1.54659462 1.19474098E-4 4.40121031
1.54635572 1.19437187E-4 4.40188408
1.54611683 1.19400298E-4 4.40255737
1.54587805 1.19363423E-4 4.38688421
1.5456394 1.19326563E-4 4.37197542
1.54540074 1.19289725E-4 4.37264442
1.5451622 1.19252902E-4 4.37331295
1.54492378 1.19216093E-4 4.37398243
1.54468536 1.19179305E-4 4.37465096
1.54444706 1.19142533E-4 4.37532043
1.54420877 1.19105775E-4 4.37598896
1.54397058 1.19069038E-4 4.37665844
1.54373252 1.19032316E-4 4.37732744
1.54349446 1.18995617E-4 4.37799597
1.54325652 1.18958924E-4 4.37866449
1.5430187 1.18922253E-4 4.37696314
1.54278088 1.18885604E-4 4.3483696
1.54254305 1.1884897E-4 4.34903383
1.54230547 1.1881235E-4 4.34969759
1.54206789 1.18775744E-4 4.35036182
1.5418303 1.18739161E-4 4.35102558
1.54159296 1.18702592E-4 4.35168982
1.54135549 1.18666037E-4 4.35235405
1.54111826 1.18629505E-4 4.35301781
1.54088104 1.18592987E-4 4.35368156
1.54064381 1.18556483E-4 4.3543458
1.54040682 1.18520002E-4 4.35501003
1.54016984 1.18483527E-4 4.35567427
1.53993285 1.18447082E-4 4.33692503
1.53969598 1.18410644E-4 4.32537651
1.53945923 1.18374228E-4 4.3260355
1.53922248 1.18337826E-4 4.32669497
1.53898585 1.18301446E-4 4.32735395
1.53874934 1.18265081E-4 4.32801342
1.53851283 1.18228731E-4 4.32867241
1.53827643 1.18192394E-4 4.32933187
1.53804004 1.1815608E-4 4.32999134
1.53780377 1.1811978E-4 4.33065033
1.5375675 1.18083495E-4 4.33130932
1.53733146 1.18047232E-4 4.33196878
1.53709531 1.18010976E-4 4.32861471
1.53685939 1.17974749E-4 4.30204725
1.53662348 1.17938529E-4 4.30270147
1.53638768 1.17902331E-4 4.30335665
1.53615189 1.17866148E-4 4.30401087
1.53591621 1.17829979E-4 4.30466509
1.53568053 1.17793832E-4 4.30531979
1.53544497 1.177577E-4 4.30597401
1.53520954 1.17721582E-4 4.30662823
1.5349741 1.17685486E-4 4.30728292
1.53473878 1.17649397E-4 4.30793715
1.53450346 1.1761333E-4 4.30859184
1.53426826 1.17577285E-4 4.30924606
1.53403318 1.17541247E-4 4.29051113
1.5337981 1.17505231E-4 4.27927828
1.53356314 1.1746923E-4 4.27992773
1.53332829 1.1743325E-4 4.28057814
1.53309345 1.17397278E-4 4.28122711
1.53285873 1.17361327E-4 4.28187704
1.53262401 1.17325399E-4 4.28252697
1.5323894 1.17289477E-4 4.28317642
1.5321548 1.17253578E-4 4.28382587
1.53192031 1.17217693E-4 4.2844758
1.53168595 1.17181822E-4 4.28512526
1.53145158 1.17145973E-4 4.28577471
1.53121734 1.17110139E-4 4.28371382
1.53098321 1.1707432E-4 4.25597477
1.53074908 1.17038515E-4 4.25661945
1.53051507 1.17002732E-4 4.25726461
1.53028107 1.16966963E-4 4.2579093
1.53004718 1.16931209E-4 4.25855446
1.52981329 1.1689547E-4 4.25919914
1.52957964 1.16859752E-4 4.25984383
1.52934587 1.16824041E-4 4.26048899
1.52911234 1.1678836E-4 4.26113367
1.52887881 1.16752686E-4 4.26177883
1.52864528 1.16717034E-4 4.26242352
1.52841187 1.16681389E-4 4.2630682
1.52817857 1.16645766E-4 4.2474103
1.52794528 1.16610165E-4 4.23358631
1.52771211 1.16574571E-4 4.2342267
1.52747905 1.16538999E-4 4.23486662
1.527246 1.16503441E-4 4.23550653
1.52701294 1.16467905E-4 4.2361474
1.52678013 1.16432377E-4 4.23678732
1.52654731 1.1639687E-4 4.23742771
1.5263145 1.16361378E-4 4.2380681
1.5260818 1.163259E-4 4.23870802
1.52584922 1.16290437E-4 4.23934841
1.52561665 1.16254996E-4 4.23998833
1.52538419 1.16219569E-4 4.24062872
1.52515173 1.16184157E-4 4.2120924
1.52491939 1.16148767E-4 4.21114826
1.52468717 1.16113384E-4 4.21178341
1.52445495 1.16078023E-4 4.21241856
1.52422285 1.16042676E-4 4.21305466
1.52399087 1.16007344E-4 4.2136898
1.52375889 1.15972034E-4 4.2143259
1.52352691 1.15936731E-4 4.21496105
1.52329504 1.1590145E-4 4.21559715
1.5230633 1.15866183E-4 4.21623278
1.52283168 1.15830939E-4 4.21686792
1.52260005 1.15795701E-4 4.21750307
1.52236843 1.15760486E-4 4.20770168
1.52213693 1.15725285E-4 4.18834209
1.52190554 1.15690098E-4 4.1889739
1.52167416 1.15654926E-4 4.18960476
1.52144289 1.15619776E-4 4.19023514
1.52121174 1.1558464E-4 4.19086552
1.5209806 1.15549519E-4 4.19149637
1.52074957 1.15514413E-4 4.19212818
1.52051854 1.15479321E-4 4.19275856
1.52028763 1.15444251E-4 4.19338989
1.52005672 1.15409188E-4 4.19402027
1.51982594 1.15374147E-4 4.1946516
1.51959527 1.1533912E-4 4.19528246
1.5193646 1.15304116E-4 4.17421389
1.51913404 1.15269118E-4 4.16612434
1.51890349 1.15234143E-4 4.16675043
1.51867306 1.15199182E-4 4.16737652
1.51844275 1.15164235E-4 4.16800261
1.51821244 1.15129304E-4 4.16862917
1.51798224 1.15094394E-4 4.16925526
1.51775205 1.15059491E-4 4.16988182
1.51752198 1.1502461E-4 4.17050838
1.51729202 1.14989743E-4 4.17113447
1.51706207 1.14954892E-4 4.17176056
1.51683211 1.14920062E-4 4.17238712
1.5166024 1.14885239E-4 4.17122459
1.51637256 1.14850438E-4 4.1435442
1.51614296 1.14815652E-4 4.14416552
1.51591337 1.1478088E-4 4.14478731
1.51568377 1.14746123E-4 4.14540911
1.51545441 1.1471138E-4 4.1460309
1.51522493 1.14676659E-4 4.14665222
1.51499569 1.14641953E-4 4.14727402
1.51476645 1.14607254E-4 4.14789629
1.51453722 1.14572576E-4 4.14851809
1.51430809 1.14537921E-4 4.14913988
1.51407909 1.14503273E-4 4.1497612
1.51385009 1.14468647E-4 4.150383
1.51362121 1.14434028E-4 4.13951302
1.51339233 1.1439943E-4 4.12149954
1.51316357 1.14364848E-4 4.12211704
1.51293492 1.1433028E-4 4.12273407
1.51270628 1.14295734E-4 4.1233511
1.51247776 1.14261195E-4 4.12396812
1.51224923 1.14226677E-4 4.12458611
1.51202083 1.14192168E-4 4.12520266
1.51179242 1.14157679E-4 4.12582016
1.51156414 1.14123206E-4 4.12643766
1.51133597 1.14088754E-4 4.12705469
1.5111078 1.1405431E-4 4.1276722
1.51087976 1.1401988E-4 4.12828922
1.51065171 1.13985472E-4 4.10875082
1.51042378 1.13951079E-4 4.09979916
1.51019597 1.139167E-4 4.10041189
1.50996816 1.13882335E-4 4.10102463
1.50974047 1.13847986E-4 4.10163736
1.50951278 1.1381365E-4 4.10225058
1.50928521 1.13779337E-4 4.10286331
1.50905764 1.13745031E-4 4.10347605
1.50883019 1.13710747E-4 4.10408831
1.50860274 1.13676477E-4 4.10470152
1.50837553 1.13642222E-4 4.10531425
1.50814819 1.13607981E-4 4.10592699
1.5079211 1.13573755E-4 4.10653925
1.50769389 1.13539551E-4 4.07879353
1.50746691 1.13505354E-4 4.07796907
1.50723994 1.13471178E-4 4.07857704
1.50701296 1.13437018E-4 4.07918501
1.50678611 1.13402864E-4 4.07979393
1.50655937 1.13368733E-4 4.0804019
1.50633264 1.13334616E-4 4.08101034
1.50610602 1.13300521E-4 4.08161879
1.50587952 1.13266433E-4 4.08222675
1.50565302 1.1323236E-4 4.0828352
1.50542653 1.13198308E-4 4.08344269
1.50520015 1.13164271E-4 4.08405161
1.50497389 1.13130242E-4 4.07876635
1.50474763 1.13096234E-4 4.05583096
1.50452149 1.1306224E-4 4.05643511
1.50429547 1.13028262E-4 4.05703831
1.50406945 1.12994298E-4 4.05764294
1.50384343 1.12960355E-4 4.05824661
1.50361753 1.1292642E-4 4.05885029
1.50339174 1.12892507E-4 4.05945492
1.50316596 1.12858601E-4 4.06005859
1.5029403 1.12824717E-4 4.06066179
1.50271463 1.12790847E-4 4.06126595
1.50248909 1.12756992E-4 4.0618701
1.50226367 1.12723152E-4 4.0624733
1.50203824 1.12689326E-4 4.05062914
1.50181293 1.12655514E-4 4.03436232
1.50158763 1.12621718E-4 4.03496218
1.50136244 1.12587935E-4 4.03556108
1.50113726 1.12554175E-4 4.03616095
1.50091219 1.12520422E-4 4.03676081
1.50068724 1.1248669E-4 4.03736019
1.50046229 1.12452974E-4 4.0379591
1.50023735 1.12419271E-4 4.03855944
1.50001264 1.12385576E-4 4.03915882
1.49978781 1.12351903E-4 4.03975773
1.49956322 1.12318245E-4 4.04035711
1.49933863 1.12284601E-4 4.04095697
1.49911404 1.12250978E-4 4.02329397
1.49888957 1.12217363E-4 4.01289272
1.49866521 1.12183763E-4 4.01348782
1.49844086 1.12150185E-4 4.01408291
1.49821651 1.12116613E-4 4.014678
1.4979924 1.12083064E-4 4.01527309
1.49776828 1.12049522E-4 4.01586819
1.49754417 1.12016001E-4 4.01646328
1.49732018 1.11982496E-4 4.01705885
1.49709618 1.11949004E-4 4.01765394
1.49687243 1.1191552E-4 4.01824856
1.49664855 1.11882058E-4 4.01884413
1.49642479 1.11848611E-4 4.01943922
1.49620116 1.11815178E-4 3.99674416
1.49597764 1.11781766E-4 3.99148583
1.495754 1.11748363E-4 3.99207664
1.49553061 1.11714973E-4 3.9926672
1.49530721 1.11681598E-4 3.993258
1.49508381 1.11648245E-4 3.9938488
1.49486065 1.116149E-4 3.9944396
1.49463737 1.11581576E-4 3.9950304
1.49441433 1.11548259E-4 3.99562097
1.49419117 1.11514964E-4 3.99621177
1.49396825 1.11481677E-4 3.99680257
1.49374533 1.11448411E-4 3.99739337
1.49352241 1.1141516E-4 3.99798393
1.4932996 1.11381916E-4 3.97138906
1.49307692 1.11348694E-4 3.97051454
1.49285424 1.11315487E-4 3.97110105
1.49263167 1.11282294E-4 3.97168756
1.49240911 1.11249115E-4 3.97227407
1.49218667 1.11215952E-4 3.97286081
1.49196422 1.11182802E-4 3.97344732
1.4917419 1.11149668E-4 3.97403383
1.49151969 1.11116547E-4 3.97462034
1.49129748 1.11083442E-4 3.97520685
1.49107528 1.11050351E-4 3.97579312
1.49085319 1.11017274E-4 3.97637963
1.49063122 1.1098422E-4 3.9747963
1.49040926 1.10951172E-4 3.94873381
1.49018741 1.10918139E-4 3.94931602
1.48996568 1.10885121E-4 3.949898
1.48974383 1.10852125E-4 3.95048022
1.48952222 1.10819135E-4 3.95106268
1.48930061 1.10786161E-4 3.9516449
1.48907912 1.10753208E-4 3.95222735
1.48885763 1.10720262E-4 3.9528091
1.48863614 1.10687339E-4 3.95339155
1.48841488 1.10654422E-4 3.95397377
1.48819363 1.1062152E-4 3.95455623
1.48797238 1.1058864E-4 3.95513821
1.48775125 1.10555768E-4 3.95067096
1.48753011 1.10522917E-4 3.92764187
1.4873091 1.10490073E-4 3.92821956
1.4870882 1.10457251E-4 3.92879796
1.48686731 1.10424437E-4 3.92937636
1.48664653 1.10391644E-4 3.92995405
1.48642576 1.10358866E-4 3.93053198
1.4862051 1.10326095E-4 3.93110967
1.48598444 1.10293346E-4 3.93168759
1.48576391 1.10260604E-4 3.93226576
1.48554337 1.10227884E-4 3.93284392
1.48532295 1.10195171E-4 3.93342161
1.48510265 1.1016248E-4 3.93400002
1.48488235 1.10129804E-4 3.92744851
1.48466206 1.10097135E-4 3.90683627
1.48444188 1.10064488E-4 3.90741062
1.48422182 1.10031848E-4 3.90798402
1.48400176 1.0999923E-4 3.90855789
1.48378181 1.09966619E-4 3.909132
1.48356187 1.0993403E-4 3.90970516
1.48334205 1.09901448E-4 3.91027975
1.48312235 1.09868888E-4 3.91085315
1.48290265 1.09836343E-4 3.91142726
1.48268294 1.09803805E-4 3.91200066
1.48246336 1.09771288E-4 3.91257405
1.4822439 1.09738779E-4 3.91314816
1.48202443 1.09706285E-4 3.90516615
1.48180509 1.09673812E-4 3.88609219
1.48158574 1.09641347E-4 3.88666201
1.48136652 1.09608904E-4 3.88723111
1.48114729 1.09576467E-4 3.88780093
1.48092818 1.09544046E-4 3.88837075
1.4807092 1.09511646E-4 3.8889401
1.48049021 1.09479253E-4 3.88950968
1.48027122 1.09446875E-4 3.89007926
1.48005235 1.09414519E-4 3.89064908
1.4798336 1.0938217E-4 3.89121866
1.47961485 1.09349836E-4 3.89178848
1.47939622 1.09317516E-4 3.89235783
1.47917759 1.09285211E-4 3.88365531
1.47895908 1.09252927E-4 3.86540937
1.47874057 1.09220651E-4 3.86597443
1.47852218 1.0918839E-4 3.86654043
1.47830379 1.09156143E-4 3.86710548
1.47808552 1.0912391E-4 3.86767077
1.47786725 1.09091692E-4 3.86823678
1.47764909 1.09059489E-4 3.86880183
1.47743106 1.09027293E-4 3.86936736
1.47721303 1.08995118E-4 3.86993265
1.47699511 1.08962959E-4 3.87049866
1.4767772 1.08930813E-4 3.87106395
1.4765594 1.08898676E-4 3.87162924
1.47634161 1.08866559E-4 3.86297369
1.47612393 1.08834458E-4 3.84490442
1.47590625 1.08802364E-4 3.84546614
1.4756887 1.08770291E-4 3.84602737
1.47547114 1.08738226E-4 3.84658885
1.4752537 1.08706176E-4 3.84715009
1.47503638 1.08674147E-4 3.84771109
1.47481906 1.08642125E-4 3.84827256
1.47460175 1.08610118E-4 3.84883404
1.47438455 1.08578126E-4 3.84939551
1.47416747 1.08546155E-4 3.84995699
1.47395039 1.08514192E-4 3.85051823
1.47373343 1.08482243E-4 3.85108018
1.47351646 1.08450309E-4 3.84305429
1.47329962 1.08418382E-4 3.82432413
1.47308278 1.08386477E-4 3.82488132
1.47286606 1.08354587E-4 3.82543874
1.47264934 1.08322711E-4 3.8259964
1.47243273 1.08290842E-4 3.82655287
1.47221625 1.08258995E-4 3.82711077
1.47199976 1.08227156E-4 3.82766819
1.47178328 1.08195338E-4 3.82822514
1.47156692 1.08163527E-4 3.82878232
1.47135067 1.08131731E-4 3.82933998
1.47113442 1.0809995E-4 3.82989693
1.4709183 1.0806819E-4 3.83045435
1.47070217 1.08036438E-4 3.82384896
1.47048616 1.080047E-4 3.80398178
1.47027016 1.0797297E-4 3.80453491
1.47005427 1.07941261E-4 3.8050878
1.46983838 1.07909567E-4 3.80564094
1.46962261 1.07877888E-4 3.80619478
1.46940684 1.07846216E-4 3.80674767
1.46919119 1.07814565E-4 3.80730104
1.46897566 1.07782922E-4 3.80785465
1.46876001 1.07751293E-4 3.80840778
1.4685446 1.07719687E-4 3.80896091
1.46832919 1.07688087E-4 3.80951381
1.4681139 1.07656502E-4 3.81006765
1.46789861 1.07624932E-4 3.80548215
1.46768332 1.07593376E-4 3.78360224
1.46746814 1.07561827E-4 3.78415155
1.46725309 1.07530301E-4 3.78470063
1.46703804 1.07498789E-4 3.78525019
1.4668231 1.07467284E-4 3.78579926
1.46660817 1.07435793E-4 3.78634834
1.46639335 1.07404325E-4 3.78689814
1.46617854 1.07372864E-4 3.78744721
1.46596384 1.07341417E-4 3.78799605
1.46574926 1.07309985E-4 3.78854513
1.46553469 1.07278567E-4 3.78909516
1.46532011 1.07247164E-4 3.78964353
1.46510565 1.07215768E-4 3.78780699
1.4648912 1.07184394E-4 3.76355648
1.46467686 1.07153028E-4 3.76410151
1.46446264 1.07121683E-4 3.76464677
1.46424842 1.07090345E-4 3.76519227
1.46403432 1.07059022E-4 3.76573753
1.46382022 1.07027714E-4 3.76628256
1.46360612 1.0699642E-4 3.76682782
1.46339214 1.06965141E-4 3.76737332
1.46317828 1.06933869E-4 3.76791811
1.46296442 1.06902618E-4 3.76846361
1.46275067 1.06871375E-4 3.76900887
1.46253693 1.06840154E-4 3.76955438
1.46232331 1.0680894E-4 3.77009964
1.46210968 1.06777741E-4 3.74440002
1.46189618 1.06746556E-4 3.74395633
1.4616828 1.06715386E-4 3.7444973
1.46146929 1.06684223E-4 3.74503946
1.46125603 1.06653082E-4 3.74558043
1.46104276 1.06621948E-4 3.74612141
1.4608295 1.06590836E-4 3.74666286
1.46061635 1.06559732E-4 3.74720454
1.46040332 1.06528641E-4 3.74774528
1.4601903 1.06497566E-4 3.74828672
1.45997727 1.06466505E-4 3.74882841
1.45976436 1.06435458E-4 3.74936938
1.45955157 1.06404419E-4 3.74991059
1.45933878 1.06373402E-4 3.72838783
1.45912611 1.06342392E-4 3.72393155
1.45891345 1.06311396E-4 3.72446871
1.45870078 1.06280415E-4 3.72500634
1.45848835 1.06249448E-4 3.7255435
1.45827579 1.06218497E-4 3.72608042
1.45806336 1.06187552E-4 3.72661853
1.45785105 1.06156629E-4 3.72715592
1.45763874 1.06125714E-4 3.72769284
1.45742655 1.06094813E-4 3.72823095
1.45721436 1.06063926E-4 3.7287674
1.45700228 1.06033054E-4 3.72930551
1.45679033 1.06002197E-4 3.72984219
1.45657825 1.05971347E-4 3.71322227
1.45636642 1.05940519E-4 3.70411682
1.45615458 1.05909698E-4 3.7046504
1.45594275 1.05878891E-4 3.70518398
1.45573103 1.05848099E-4 3.70571709
1.45551932 1.05817322E-4 3.70625067
1.45530772 1.05786552E-4 3.70678377
1.45509624 1.05755804E-4 3.70731735
1.45488477 1.05725063E-4 3.70785093
1.45467329 1.05694337E-4 3.70838475
1.45446193 1.05663625E-4 3.70891833
1.45425069 1.05632927E-4 3.70945191
1.45403945 1.05602245E-4 3.70998549
1.45382822 1.05571577E-4 3.69872832
1.4536171 1.05540916E-4 3.68432546
1.4534061 1.05510269E-4 3.68485498
1.4531951 1.05479638E-4 3.68538451
1.45298421 1.0544902E-4 3.68591404
1.45277333 1.05418418E-4 3.68644381
1.45256245 1.05387822E-4 3.68697333
1.45235169 1.05357249E-4 3.68750262
1.45214105 1.05326682E-4 3.68803239
1.4519304 1.05296131E-4 3.68856215
1.45171988 1.05265593E-4 3.68909192
1.45150936 1.05235064E-4 3.68962145
1.45129895 1.05204555E-4 3.69015098
1.45108855 1.05174055E-4 3.68494058
1.45087826 1.05143568E-4 3.66466951
1.45066798 1.05113097E-4 3.66519475
1.45045781 1.05082639E-4 3.66572046
1.45024765 1.05052197E-4 3.66624618
1.4500376 1.05021762E-4 3.66677189
1.44982755 1.04991341E-4 3.66729736
1.44961762 1.04960935E-4 3.66782331
1.4494077 1.04930543E-4 3.6683495
1.44919789 1.04900166E-4 3.66887522
1.44898808 1.04869803E-4 3.66940069
1.44877839 1.04839448E-4 3.66992664
1.44856882 1.04809107E-4 3.67045259
1.44835913 1.04778781E-4 3.67097831
1.44814968 1.04748469E-4 3.64583302
1.44794023 1.04718165E-4 3.6454649
1.44773078 1.04687882E-4 3.64598727
1.44752145 1.04657607E-4 3.64650917
1.44731212 1.04627346E-4 3.64703059
1.4471029 1.04597093E-4 3.64755273
1.44689381 1.04566861E-4 3.6480751
1.4466846 1.04536637E-4 3.64859629
1.44647563 1.04506435E-4 3.64911866
1.44626665 1.04476239E-4 3.64964104
1.44605768 1.04446051E-4 3.65016246
1.44584882 1.04415885E-4 3.6506846
1.44564009 1.04385726E-4 3.65120625
1.44543135 1.04355582E-4 3.63366985
1.44522262 1.04325452E-4 3.62609029
1.445014 1.04295337E-4 3.62660885
1.44480538 1.04265237E-4 3.62712693
1.44459689 1.04235143E-4 3.62764502
1.44438851 1.04205064E-4 3.62816358
1.44418013 1.04175E-4 3.62868142
1.44397175 1.0414495E-4 3.62919998
1.44376349 1.04114908E-4 3.62971783
1.44355536 1.04084887E-4 3.63023567
1.44334722 1.04054874E-4 3.63075399
1.44313908 1.04024868E-4 3.63127208
1.44293106 1.03994884E-4 3.6317904
1.44272316 1.03964907E-4 3.62215519
1.44251525 1.03934952E-4 3.60671973
1.44230735 1.03905004E-4 3.607234
1.44209957 1.03875063E-4 3.60774827
1.44189191 1.03845145E-4 3.60826302
1.44168425 1.03815233E-4 3.60877728
1.44147658 1.03785336E-4 3.60929203
1.44126904 1.03755454E-4 3.6098063
1.44106162 1.03725586E-4 3.61032057
1.44085419 1.03695726E-4 3.61083484
1.44064689 1.0366588E-4 3.61134958
1.44043958 1.03636048E-4 3.61186361
1.44023228 1.03606231E-4 3.61237812
1.44002509 1.03576422E-4 3.61125612
1.43981802 1.03546634E-4 3.58728242
1.43961096 1.03516853E-4 3.58779287
1.43940389 1.0348708E-4 3.5883038
1.43919694 1.03457329E-4 3.5888145
1.43899012 1.03427585E-4 3.58932543
1.43878329 1.03397855E-4 3.58983564
1.43857646 1.0336814E-4 3.59034634
1.43836975 1.0333844E-4 3.59085727
1.43816316 1.03308746E-4 3.59136772
1.43795657 1.03279068E-4 3.59187818
1.43774998 1.03249404E-4 3.59238935
1.43754351 1.03219754E-4 3.5928998
1.43733716 1.03190112E-4 3.59341073
1.43713081 1.03160484E-4 3.57559037
1.43692446 1.03130871E-4 3.56861067
1.43671823 1.03101273E-4 3.56911778
1.43651211 1.03071681E-4 3.5696249
1.436306 1.03042104E-4 3.57013154
1.43609989 1.03012542E-4 3.57063866
1.43589389 1.02982995E-4 3.57114553
1.43568802 1.02953454E-4 3.57165241
1.43548214 1.02923928E-4 3.57215977
1.43527627 1.02894417E-4 3.57266665
1.43507051 1.0286492E-4 3.57317376
1.43486488 1.02835431E-4 3.57368088
1.43465924 1.02805956E-4 3.57418776
1.43445361 1.02776496E-4 3.56617522
1.43424809 1.0274705E-4 3.54957747
1.43404269 1.02717611E-4 3.55008054
1.43383718 1.02688187E-4 3.55058408
1.4336319 1.02658778E-4 3.55108786
1.43342662 1.02629376E-4 3.5515902
1.43322134 1.02599995E-4 3.55209398
1.43301618 1.02570622E-4 3.55259728
1.43281102 1.02541257E-4 3.55310059
1.43260598 1.02511913E-4 3.55360365
1.43240106 1.02482576E-4 3.55410695
1.43219614 1.02453254E-4 3.55461049
1.43199122 1.02423946E-4 3.55511379
1.43178642 1.02394646E-4 3.55561709
1.43158162 1.0236536E-4 3.5322566
1.43137693 1.02336089E-4 3.53092527
1.43117225 1.02306833E-4 3.53142524
1.43096769 1.02277583E-4 3.53192449
1.43076324 1.02248348E-4 3.53242469
1.43055868 1.02219128E-4 3.53292394
1.43035436 1.02189915E-4 3.53342414
1.43014991 1.02160717E-4 3.53392315
1.42994571 1.02131533E-4 3.53442287
1.42974138 1.02102364E-4 3.53492284
1.4295373 1.02073202E-4 3.53542233
1.42933309 1.02044054E-4 3.53592205
1.42912912 1.02014921E-4 3.53642154
1.42892504 1.01985803E-4 3.52425838
1.42872119 1.01956692E-4 3.51202345
1.42851722 1.01927595E-4 3.5125196
1.42831337 1.01898506E-4 3.51301551
1.42810965 1.01869438E-4 3.51351142
1.42790592 1.01840378E-4 3.51400757
1.42770231 1.01811325E-4 3.51450372
1.4274987 1.01782294E-4 3.51499963
1.42729521 1.0175327E-4 3.51549578
1.42709172 1.01724261E-4 3.51599193
1.42688823 1.01695266E-4 3.51648784
1.42668486 1.01666279E-4 3.51698399
1.4264816 1.01637306E-4 3.51747942
1.42627835 1.01608341E-4 3.51687479
1.42607522 1.01579397E-4 3.49326968
1.42587209 1.0155046E-4 3.49376202
1.42566895 1.01521538E-4 3.49425411
1.42546594 1.01492624E-4 3.49474692
1.42526305 1.01463724E-4 3.49523926
1.42506015 1.01434838E-4 3.49573135
1.42485726 1.01405967E-4 3.49622416
1.42465448 1.01377103E-4 3.49671674
1.42445171 1.01348254E-4 3.49720907
1.42424905 1.0131942E-4 3.49770117
1.42404652 1.01290592E-4 3.49819398
1.42384398 1.01261779E-4 3.49868631
1.42364144 1.01232981E-4 3.49917865
1.42343903 1.0120419E-4 3.48547697
1.42323661 1.01175414E-4 3.47492242
1.42303431 1.01146652E-4 3.47541142
1.42283201 1.01117905E-4 3.47590065
1.42262983 1.01089165E-4 3.47638965
1.42242765 1.01060439E-4 3.47687817
1.42222559 1.01031721E-4 3.47736716
1.42202353 1.01003017E-4 3.47785616
1.42182159 1.00974328E-4 3.47834444
1.42161965 1.00945654E-4 3.47883391
1.42141783 1.00916986E-4 3.47932267
1.42121601 1.00888334E-4 3.47981167
1.42101419 1.00859696E-4 3.48030066
1.42081249 1.00831065E-4 3.47939801
1.4206109 1.00802448E-4 3.45635104
1.42040932 1.00773839E-4 3.45683622
1.42020786 1.00745252E-4 3.45732117
1.42000639 1.00716672E-4 3.45780683
1.41980493 1.00688099E-4 3.45829225
1.41960359 1.00659548E-4 3.45877767
1.41940236 1.00631005E-4 3.45926309
1.41920102 1.00602469E-4 3.45974827
1.41899991 1.00573954E-4 3.46023345
1.4187988 1.00545447E-4 3.46071911
1.4185977 1.00516947E-4 3.46120429
1.41839671 1.00488469E-4 3.46168947
1.41819572 1.00459998E-4 3.46217537
1.41799486 1.00431535E-4 3.44965363
1.41779399 1.00403086E-4 3.43826795
1.41759324 1.00374651E-4 3.43874979
1.41739249 1.00346231E-4 3.4392314
1.41719186 1.00317819E-4 3.439713
1.41699123 1.00289421E-4 3.44019485
1.41679072 1.00261037E-4 3.4406774
1.41659021 1.00232661E-4 3.44115925
1.41638982 1.00204299E-4 3.44164062
1.41618943 1.00175952E-4 3.4421227
1.41598904 1.00147612E-4 3.4426043
1.41578877 1.00119287E-4 3.44308567
1.41558862 1.00090969E-4 3.44356751
1.41538846 1.00062665E-4 3.44404936
1.41518831 1.00034376E-4 3.4205637
1.41498828 1.00006102E-4 3.42015219
1.41478837 9.99778349E-5 3.42063022
1.41458845 9.99495824E-5 3.42110896
1.41438854 9.99213371E-5 3.42158675
1.41418874 9.98931064E-5 3.42206526
1.41398895 9.98648902E-5 3.422544
1.41378927 9.98366813E-5 3.42302227
1.4135896 9.9808487E-5 3.42350054
1.41339004 9.97803072E-5 3.42397881
1.41319048 9.97521347E-5 3.42445707
1.41299105 9.97239767E-5 3.42493534
1.41279161 9.96958261E-5 3.42541385
1.41259217 9.96676972E-5 3.41659641
1.41239297 9.96395684E-5 3.40185094
1.41219366 9.96114613E-5 3.40232587
1.41199446 9.95833616E-5 3.4028008
1.41179538 9.95552764E-5 3.40327549
1.4115963 9.95271985E-5 3.40375066
1.41139722 9.94991351E-5 3.40422511
1.41119826 9.94710863E-5 3.40470004
1.4109993 9.94430447E-5 3.40517473
1.41080046 9.94150178E-5 3.40565014
1.41060174 9.9386998E-5 3.40612483
1.41040289 9.93589929E-5 3.4066
1.41020429 9.93310023E-5 3.40707469
1.41000557 9.93030262E-5 3.40754938
1.40980709 9.92750574E-5 3.38923597
1.40960848 9.92470959E-5 3.384027
1.40941 9.9219149E-5 3.38449812
1.40921164 9.91912166E-5 3.38496995
1.40901327 9.91632987E-5 3.3854413
1.40881503 9.91353882E-5 3.3859129
1.40861678 9.91074921E-5 3.38638449
1.40841854 9.90796034E-5 3.38685608
1.40822041 9.90517292E-5 3.38732719
1.4080224 9.90238696E-5 3.38779855
1.40782428 9.89960172E-5 3.38826966
1.40762639 9.89681794E-5 3.38874125
1.4074285 9.89403488E-5 3.38921332
1.40723062 9.89125328E-5 3.38650393
1.40703285 9.88847314E-5 3.36582208
1.40683508 9.88569373E-5 3.36628985
1.40663743 9.88291577E-5 3.36675787
1.40643978 9.88013853E-5 3.36722612
1.40624213 9.87736348E-5 3.36769438
1.4060446 9.87458843E-5 3.36816216
1.40584719 9.87181556E-5 3.36863017
1.40564978 9.8690427E-5 3.36909819
1.40545237 9.86627201E-5 3.3695662
1.40525508 9.86350205E-5 3.37003422
1.40505791 9.86073355E-5 3.37050247
1.40486073 9.85796578E-5 3.37097001
1.40466356 9.85519946E-5 3.37143826
1.40446651 9.8524346E-5 3.36062551
1.40426946 9.84967046E-5 3.34825468
1.40407252 9.84690778E-5 3.3487196
1.40387559 9.84414582E-5 3.34918404
1.40367877 9.84138533E-5 3.34964871
1.40348196 9.83862556E-5 3.35011363
1.40328515 9.83586724E-5 3.35057783
1.40308845 9.83311038E-5 3.35104275
1.40289187 9.83035425E-5 3.35150766
1.4026953 9.82759957E-5 3.3519721
1.40249872 9.82484635E-5 3.35243678
1.40230227 9.82209385E-5 3.3529017
1.40210593 9.81934281E-5 3.35336637
1.40190947 9.8165925E-5 3.35383081
1.40171325 9.81384364E-5 3.33544421
1.40151691 9.81109552E-5 3.33054233
1.40132082 9.80834884E-5 3.33100367
1.4011246 9.80560362E-5 3.33146501
1.4009285 9.80285913E-5 3.33192658
1.40073252 9.80011609E-5 3.33238792
1.40053654 9.79737379E-5 3.33284926
1.40034068 9.79463293E-5 3.33331037
1.40014482 9.79189281E-5 3.33377147
1.39994895 9.78915486E-5 3.33423281
1.39975321 9.78641692E-5 3.33469415
1.39955747 9.78368043E-5 3.33515573
1.39936185 9.7809454E-5 3.33561659
1.39916623 9.77821182E-5 3.33460021
1.39897072 9.77547897E-5 3.3127172
1.39877522 9.77274685E-5 3.31317496
1.39857984 9.77001619E-5 3.31363297
1.39838445 9.76728697E-5 3.31409097
1.39818907 9.76455849E-5 3.31454897
1.3979938 9.76183146E-5 3.31500697
1.39779866 9.75910589E-5 3.31546497
1.39760351 9.75638031E-5 3.31592298
1.39740837 9.75365692E-5 3.31638098
1.39721334 9.75093426E-5 3.31683898
1.39701831 9.74821305E-5 3.31729698
1.39682341 9.74549257E-5 3.31775427
1.3966285 9.74277355E-5 3.31821251
1.39643371 9.74005525E-5 3.31103897
1.39623892 9.73733841E-5 3.29529142
1.39604425 9.73462302E-5 3.29574609
1.39584959 9.73190836E-5 3.29620075
1.39565492 9.72919443E-5 3.29665542
1.39546037 9.72648268E-5 3.29711032
1.39526582 9.72377093E-5 3.29756498
1.39507139 9.72106136E-5 3.29801965
1.39487708 9.71835179E-5 3.29847383
1.39468265 9.71564441E-5 3.2989285
1.39448845 9.71293775E-5 3.29938316
1.39429414 9.71023183E-5 3.29983783
1.39409995 9.70752735E-5 3.30029273
1.39390588 9.70482433E-5 3.30074692
1.39371181 9.70212204E-5 3.28812647
1.39351773 9.69942121E-5 3.27794909
1.39332378 9.6967211E-5 3.27840042
1.39312994 9.69402245E-5 3.27885199
1.39293611 9.69132452E-5 3.27930331
1.39274228 9.68862805E-5 3.2797544
1.39254856 9.68593304E-5 3.28020573
1.39235485 9.68323875E-5 3.28065729
1.39216113 9.68054519E-5 3.28110886
1.39196765 9.67785381E-5 3.28155971
1.39177406 9.67516244E-5 3.28201127
1.39158058 9.67247252E-5 3.2824626
1.39138722 9.66978405E-5 3.2829144
1.39119375 9.66709631E-5 3.28336525
1.39100051 9.66441003E-5 3.26607203
1.39080727 9.6617252E-5 3.26080108
1.39061403 9.65904037E-5 3.2612493
1.39042091 9.65635772E-5 3.26169729
1.39022779 9.65367581E-5 3.26214552
1.39003468 9.65099462E-5 3.26259375
1.38984168 9.64831488E-5 3.26304173
1.3896488 9.6456366E-5 3.26348996
1.38945591 9.64295905E-5 3.26393771
1.38926303 9.64028295E-5 3.26438594
1.38907027 9.63760758E-5 3.26483369
1.38887751 9.63493367E-5 3.26528215
1.38868487 9.63226048E-5 3.26573038
1.38849223 9.62958802E-5 3.26617813
1.3882997 9.62691774E-5 3.24471331
1.38810718 9.6242482E-5 3.24362493
1.38791478 9.62157937E-5 3.24407005
1.38772237 9.61891201E-5 3.2445147
1.38752997 9.61624537E-5 3.24495935
1.38733768 9.61358019E-5 3.24540424
1.3871454 9.61091573E-5 3.24584937
1.38695323 9.60825273E-5 3.24629426
1.38676107 9.60559119E-5 3.24673939
1.38656902 9.60293037E-5 3.24718404
1.38637698 9.60027028E-5 3.24762845
1.38618505 9.59761164E-5 3.24807382
1.38599312 9.59495446E-5 3.24851847
1.3858012 9.59229801E-5 3.24694705
1.38560939 9.58964301E-5 3.22601223
1.38541758 9.58698874E-5 3.22645378
1.38522589 9.5843352E-5 3.22689509
1.3850342 9.58168312E-5 3.22733736
1.38484263 9.57903248E-5 3.22777867
1.38465106 9.57638258E-5 3.22822022
1.38445961 9.57373413E-5 3.22866201
1.38426816 9.57108641E-5 3.2291038
1.38407671 9.56844015E-5 3.22954512
1.38388538 9.56579461E-5 3.22998691
1.38369417 9.56315052E-5 3.23042846
1.38350284 9.56050717E-5 3.23086977
1.38331175 9.55786454E-5 3.23131156
1.38312054 9.5552241E-5 3.22688866
1.38292944 9.55258365E-5 3.20919204
1.38273847 9.54994539E-5 3.20963001
1.3825475 9.54730713E-5 3.21006846
1.38235652 9.54467105E-5 3.21050692
1.38216567 9.54203497E-5 3.21094561
1.38197494 9.53940034E-5 3.21138406
1.38178408 9.53676717E-5 3.21182251
1.38159347 9.53413473E-5 3.2122612
1.38140273 9.53150375E-5 3.21269917
1.38121212 9.52887349E-5 3.21313787
1.38102162 9.52624468E-5 3.21357656
1.38083112 9.52361661E-5 3.21401501
1.38064063 9.52098999E-5 3.21445298
1.38045025 9.5183641E-5 3.20771813
1.38025987 9.51573966E-5 3.1921885
1.38006961 9.51311595E-5 3.19262409
1.37987936 9.51049369E-5 3.19305944
1.37968922 9.50787216E-5 3.19349456
1.37949908 9.50525209E-5 3.19392991
1.37930906 9.50263275E-5 3.19436479
1.37911904 9.50001413E-5 3.19480038
1.37892902 9.49739697E-5 3.19523573
1.37873912 9.49478126E-5 3.19567108
1.37854922 9.49216628E-5 3.1961062
1.37835944 9.48955276E-5 3.19654179
1.37816966 9.48693996E-5 3.1969769
1.37797987 9.48432789E-5 3.19741201
1.37779021 9.48171728E-5 3.18915081
1.37760067 9.47910812E-5 3.1755302
1.37741113 9.47649969E-5 3.17596245
1.37722158 9.47389199E-5 3.17639446
1.37703216 9.47128574E-5 3.17682648
1.37684274 9.46868095E-5 3.17725873
1.37665343 9.46607615E-5 3.17769074
1.37646413 9.46347354E-5 3.17812324
1.37627482 9.46087166E-5 3.17855501
1.37608564 9.45827051E-5 3.17898726
1.37589657 9.45567081E-5 3.17941928
1.37570739 9.45307183E-5 3.17985177
1.37551844 9.45047432E-5 3.18028378
1.37532938 9.44787753E-5 3.18071628
1.37514055 9.44528219E-5 3.17134547
1.3749516 9.44268759E-5 3.15866184
1.37476277 9.44009371E-5 3.159091
1.37457395 9.43750201E-5 3.15951991
1.37438524 9.43491032E-5 3.15994883
1.37419665 9.43232008E-5 3.16037798
1.37400794 9.42973129E-5 3.16080689
1.37381947 9.42714323E-5 3.16123581
1.37363088 9.4245559E-5 3.16166496
1.37344241 9.42197003E-5 3.16209412
1.37325406 9.41938488E-5 3.16252303
1.37306571 9.41680119E-5 3.16295195
1.37287736 9.41421822E-5 3.16338134
1.37268913 9.41163671E-5 3.16381001
1.3725009 9.40905593E-5 3.15415549
1.37231278 9.4064766E-5 3.1420567
1.37212467 9.403898E-5 3.142483
1.37193656 9.40132013E-5 3.14290905
1.37174857 9.39874371E-5 3.14333487
1.37156057 9.39616875E-5 3.14376044
1.3713727 9.39359452E-5 3.14418674
1.37118483 9.39102101E-5 3.14461279
1.37099707 9.38844896E-5 3.14503884
1.37080932 9.38587764E-5 3.14546466
1.37062168 9.38330777E-5 3.14589071
1.37043405 9.38073863E-5 3.14631629
1.37024641 9.37817094E-5 3.14674234
1.37005889 9.37560399E-5 3.14716816
1.36987138 9.37303776E-5 3.13774753
1.36968398 9.37047298E-5 3.12548709
1.36949658 9.36790966E-5 3.12591004
1.36930919 9.36534707E-5 3.12633252
1.36912191 9.3627852E-5 3.12675595
1.36893475 9.36022479E-5 3.12717843
1.36874759 9.35766511E-5 3.12760139
1.36856043 9.35510689E-5 3.1280241
1.36837339 9.35254939E-5 3.12844706
1.36818635 9.34999262E-5 3.12886977
1.36799932 9.3474373E-5 3.12929273
1.3678124 9.34488344E-5 3.12971592
1.36762559 9.3423303E-5 3.13013887
1.36743879 9.3397779E-5 3.13056159
1.36725199 9.33722695E-5 3.12197804
1.36706519 9.33467672E-5 3.10901356
1.36687863 9.33212723E-5 3.10943365
1.36669195 9.32957919E-5 3.10985327
1.36650538 9.3270326E-5 3.11027312
1.36631882 9.32448675E-5 3.11069298
1.36613238 9.32194162E-5 3.11111283
1.36594605 9.31939794E-5 3.11153221
1.36575961 9.31685499E-5 3.1119523
1.36557329 9.3143135E-5 3.1123724
1.36538708 9.31177274E-5 3.11279225
1.36520088 9.3092327E-5 3.11321211
1.36501467 9.30669412E-5 3.11363149
1.36482859 9.30415626E-5 3.11405158
1.3646425 9.30161987E-5 3.10691071
1.36445653 9.29908419E-5 3.09260345
1.36427057 9.29654998E-5 3.09302068
1.36408472 9.29401649E-5 3.09343743
1.36389875 9.29148373E-5 3.09385443
1.36371303 9.28895242E-5 3.09427118
1.3635273 9.28642257E-5 3.0946877
1.36334157 9.28389272E-5 3.09510422
1.36315584 9.28136506E-5 3.09552121
1.36297023 9.27883739E-5 3.09593797
1.36278474 9.27631118E-5 3.09635496
1.36259925 9.27378569E-5 3.09677172
1.36241376 9.27126166E-5 3.09718847
1.36222839 9.26873909E-5 3.09760523
1.36204302 9.26621651E-5 3.09245682
1.36185777 9.26369539E-5 3.07621694
1.36167252 9.26117573E-5 3.07663083
1.36148727 9.25865679E-5 3.07704449
1.36130214 9.25613858E-5 3.07745814
1.36111701 9.25362183E-5 3.0778718
1.36093199 9.2511058E-5 3.07828569
1.36074698 9.2485905E-5 3.07869959
1.36056209 9.24607666E-5 3.07911325
1.36037719 9.24356427E-5 3.0795269
1.3601923 9.24105188E-5 3.07994103
1.36000752 9.23854168E-5 3.08035469
1.35982275 9.23603147E-5 3.08076811
1.35963809 9.23352272E-5 3.08118248
1.35945344 9.2310147E-5 3.07864904
1.35926878 9.22850813E-5 3.06001186
1.35908425 9.22600229E-5 3.06042266
1.35889983 9.22349791E-5 3.06083345
1.3587153 9.22099425E-5 3.06124401
1.358531 9.21849132E-5 3.06165504
1.35834658 9.21598985E-5 3.06206608
1.35816228 9.2134891E-5 3.06247663
1.35797811 9.21098981E-5 3.06288719
1.35779393 9.20849125E-5 3.06329799
1.35760975 9.20599341E-5 3.06370878
1.35742569 9.20349703E-5 3.06411958
1.35724163 9.20100138E-5 3.06453037
1.35705757 9.19850718E-5 3.06494164
1.35687363 9.19601371E-5 3.06535196
1.35668981 9.19352096E-5 3.04409814
1.35650587 9.19102968E-5 3.04429269
1.35632217 9.18853912E-5 3.04470038
1.35613835 9.18605001E-5 3.04510832
1.35595465 9.18356163E-5 3.04551625
1.35577106 9.18107398E-5 3.04592395
1.35558748 9.17858779E-5 3.04633164
1.3554039 9.17610232E-5 3.04673958
1.35522044 9.17361758E-5 3.04714751
1.35503697 9.1711343E-5 3.04755497
1.35485351 9.16865174E-5 3.04796314
1.35467017 9.16617064E-5 3.04837108
1.35448694 9.16369027E-5 3.04877853
1.3543036 9.16121062E-5 3.04918647
1.35412049 9.15873243E-5 3.03170872
1.35393727 9.15625496E-5 3.02816892
1.35375416 9.15377896E-5 3.02857375
1.35357118 9.15130368E-5 3.02897882
1.35338819 9.14882912E-5 3.02938366
1.3532052 9.14635602E-5 3.02978849
1.35302234 9.14388365E-5 3.03019333
1.35283947 9.14141201E-5 3.03059816
1.3526566 9.13894182E-5 3.03100348
1.35247386 9.13647236E-5 3.03140807
1.35229123 9.13400436E-5 3.03181314
1.35210848 9.13153708E-5 3.0322175
1.35192597 9.12907053E-5 3.03262258
1.35174334 9.12660544E-5 3.03302741
1.35156083 9.12414107E-5 3.01998281
1.35137844 9.12167743E-5 3.01219654
1.35119593 9.11921525E-5 3.01259899
1.35101366 9.11675379E-5 3.01300097
1.35083127 9.11429379E-5 3.0134027
1.350649 9.11183452E-5 3.01380491
1.35046685 9.10937597E-5 3.01420689
1.3502847 9.10691888E-5 3.01460886
1.35010254 9.10446252E-5 3.0150106
1.34992051 9.10200688E-5 3.01541257
1.34973848 9.0995527E-5 3.01581478
1.34955657 9.09709925E-5 3.01621675
1.34937465 9.09464725E-5 3.01661873
1.34919274 9.09219598E-5 3.01702046
1.34901094 9.08974544E-5 3.00884771
1.34882915 9.08729562E-5 2.99620295
1.34864748 9.08484726E-5 2.99660206
1.3484658 9.08239963E-5 2.99700069
1.34828413 9.07995345E-5 2.99740005
1.34810257 9.077508E-5 2.9977994
1.34792101 9.07506401E-5 2.99819803
1.34773958 9.07262001E-5 2.99859715
1.34755814 9.07017748E-5 2.99899673
1.3473767 9.06773639E-5 2.99939561
1.34719539 9.06529604E-5 2.99979448
1.34701407 9.06285641E-5 3.0001936
1.34683287 9.06041751E-5 3.00059271
1.34665167 9.05798006E-5 3.00099134
1.34647059 9.05554334E-5 2.99830937
1.34628952 9.05310808E-5 2.98038626
1.34610844 9.05067354E-5 2.98078203
1.34592748 9.04823974E-5 2.98117852
1.34574652 9.04580666E-5 2.98157477
1.34556568 9.04337503E-5 2.98197126
1.34538484 9.04094486E-5 2.98236704
1.345204 9.03851469E-5 2.98276329
1.34502327 9.03608598E-5 2.98315954
1.34484255 9.03365872E-5 2.98355579
1.34466195 9.03123146E-5 2.98395205
1.34448135 9.02880565E-5 2.9843483
1.34430075 9.0263813E-5 2.98474431
1.34412026 9.02395695E-5 2.9851408
1.34393978 9.02153406E-5 2.98553681
1.34375942 9.01911262E-5 2.96745539
1.34357905 9.01669191E-5 2.96494246
1.34339869 9.01427193E-5 2.96533608
1.34321845 9.01185267E-5 2.96572924
1.3430382 9.00943487E-5 2.96612287
1.34285808 9.0070178E-5 2.96651626
1.34267795 9.00460145E-5 2.96690941
1.34249794 9.00218656E-5 2.9673028
1.34231782 8.9997724E-5 2.96769619
1.34213793 8.99735969E-5 2.96808934
1.34195793 8.99494698E-5 2.96848297
1.34177816 8.99253573E-5 2.96887612
1.34159827 8.99012593E-5 2.96926928
1.3414185 8.98771686E-5 2.96966267
1.34123874 8.98530852E-5 2.95827532
1.34105909 8.98290091E-5 2.94927764
1.34087944 8.98049475E-5 2.94966793
1.34069991 8.97808932E-5 2.9500587
1.34052038 8.97568461E-5 2.95044899
1.34034085 8.97328136E-5 2.95083976
1.34016144 8.97087884E-5 2.95123005
1.33998203 8.96847705E-5 2.95162082
1.33980262 8.96607671E-5 2.95201111
1.33962333 8.9636771E-5 2.95240164
1.33944416 8.96127895E-5 2.95279241
1.33926487 8.95888079E-5 2.9531827
1.3390857 8.95648409E-5 2.95357323
1.33890665 8.95408884E-5 2.95396376
1.33872759 8.9516936E-5 2.94966555
1.33854854 8.94929981E-5 2.93359327
1.33836961 8.94690675E-5 2.93398142
1.33819067 8.94451514E-5 2.93436909
1.33801186 8.94212426E-5 2.93475652
1.33783305 8.93973411E-5 2.93514442
1.33765423 8.93734541E-5 2.93553209
1.33747554 8.93495744E-5 2.93591976
1.33729684 8.9325702E-5 2.93630719
1.33711827 8.93018369E-5 2.93669534
1.33693969 8.92779863E-5 2.93708253
1.33676112 8.92541429E-5 2.9374702
1.33658266 8.92303142E-5 2.9378581
1.3364042 8.92064854E-5 2.93824577
1.33622575 8.91826712E-5 2.93863344
1.33604741 8.91588716E-5 2.92111278
1.33586919 8.91350792E-5 2.91856241
1.33569098 8.91112941E-5 2.91894746
1.33551276 8.90875162E-5 2.91933227
1.33533454 8.90637457E-5 2.91971755
1.33515644 8.90399897E-5 2.92010212
1.33497846 8.90162482E-5 2.92048717
1.33480036 8.89925068E-5 2.92087197
1.33462238 8.89687799E-5 2.92125726
1.33444452 8.89450603E-5 2.92164183
1.33426666 8.89213479E-5 2.92202687
1.3340888 8.88976501E-5 2.92241216
1.33391106 8.88739596E-5 2.92279673
1.33373332 8.88502836E-5 2.92318177
1.3335557 8.88266077E-5 2.913692
1.33337808 8.88029463E-5 2.90293527
1.33320045 8.87792921E-5 2.90331769
1.33302295 8.87556525E-5 2.90370011
1.33284545 8.87320202E-5 2.9040823
1.33266795 8.87083952E-5 2.90446424
1.33249056 8.86847774E-5 2.90484619
1.3323133 8.86611742E-5 2.90522861
1.33213592 8.86375783E-5 2.90561056
1.33195865 8.86139896E-5 2.90599275
1.33178151 8.85904155E-5 2.90637493
1.33160436 8.85668487E-5 2.90675712
1.33142722 8.85432892E-5 2.90713906
1.33125019 8.85197442E-5 2.90752125
1.33107316 8.84961992E-5 2.9068203
1.33089614 8.84726687E-5 2.88764143
1.33071923 8.84491528E-5 2.88802123
1.33054233 8.84256442E-5 2.88840055
1.33036554 8.84021356E-5 2.88877964
1.33018875 8.83786488E-5 2.88915944
1.33001208 8.8355162E-5 2.88953876
1.3298353 8.83316898E-5 2.88991809
1.32965875 8.83082248E-5 2.89029717
1.32948208 8.82847671E-5 2.89067698
1.32930553 8.8261324E-5 2.89105654
1.3291291 8.82378881E-5 2.8914361
1.32895267 8.82144595E-5 2.89181519
1.32877624 8.81910455E-5 2.89219451
1.32859981 8.81676388E-5 2.89257383
1.3284235 8.81442393E-5 2.88038683
1.32824731 8.81208471E-5 2.87263846
1.32807112 8.80974694E-5 2.8730154
1.32789493 8.80740918E-5 2.87339187
1.32771873 8.80507359E-5 2.87376857
1.32754266 8.80273801E-5 2.87414527
1.32736671 8.80040388E-5 2.87452173
1.32719064 8.79807048E-5 2.87489867
1.32701468 8.79573781E-5 2.87527537
1.32683885 8.7934066E-5 2.87565184
1.32666302 8.79107538E-5 2.87602878
1.32648718 8.78874635E-5 2.87640548
1.32631147 8.78641731E-5 2.87678194
1.32613575 8.78408973E-5 2.87715864
1.32596004 8.78176288E-5 2.87477708
1.32578444 8.77943676E-5 2.85739851
1.32560897 8.77711136E-5 2.85777283
1.32543337 8.77478742E-5 2.85814667
1.3252579 8.77246421E-5 2.85852075
1.32508254 8.77014172E-5 2.85889459
1.32490706 8.76782069E-5 2.85926843
1.32473183 8.76550039E-5 2.85964251
1.32455647 8.76318081E-5 2.86001635
1.32438123 8.76086197E-5 2.86039042
1.32420611 8.75854457E-5 2.8607645
1.32403088 8.75622718E-5 2.86113882
1.32385576 8.75391197E-5 2.86151266
1.32368076 8.75159676E-5 2.86188626
1.32350576 8.74928301E-5 2.86226034
1.32333076 8.74696925E-5 2.84972811
1.32315588 8.74465768E-5 2.84263134
1.322981 8.74234611E-5 2.84300256
1.32280612 8.74003599E-5 2.84337401
1.32263136 8.7377266E-5 2.84374499
1.32245672 8.73541794E-5 2.84411645
1.32228196 8.73311001E-5 2.84448767
1.32210732 8.73080353E-5 2.84485888
1.32193279 8.72849778E-5 2.84523034
1.32175815 8.72619275E-5 2.8456018
1.32158375 8.72388919E-5 2.84597301
1.32140923 8.72158635E-5 2.84634399
1.32123482 8.71928423E-5 2.84671569
1.32106042 8.71698285E-5 2.84708667
1.32088614 8.71468219E-5 2.84531379
1.32071185 8.71238299E-5 2.82744813
1.32053769 8.71008451E-5 2.82781649
1.32036352 8.70778676E-5 2.82818508
1.32018936 8.70549047E-5 2.82855392
1.32001531 8.70319491E-5 2.82892251
1.31984127 8.70090007E-5 2.82929134
1.31966722 8.69860596E-5 2.8296597
1.31949329 8.69631258E-5 2.8300283
1.31931937 8.69402065E-5 2.83039665
1.31914556 8.69172945E-5 2.83076572
1.31897175 8.68943898E-5 2.83113408
1.31879795 8.68714997E-5 2.8315022
1.31862426 8.68486095E-5 2.83187127
1.31845057 8.68257339E-5 2.83223963
1.31827688 8.68028728E-5 2.82159424
1.31810331 8.67800118E-5 2.81288767
1.31792974 8.67571653E-5 2.81325364
1.3177563 8.6734326E-5 2.81361985
1.31758285 8.67114941E-5 2.81398559
1.31740952 8.66886694E-5 2.81435156
1.31723607 8.66658593E-5 2.81471729
1.31706274 8.66430564E-5 2.8150835
1.31688952 8.66202608E-5 2.81544948
1.31671631 8.65974725E-5 2.81581545
1.3165431 8.65746988E-5 2.81618118
1.31637001 8.65519251E-5 2.81654716
1.31619692 8.65291731E-5 2.81691313
1.31602395 8.65064212E-5 2.81727886
1.31585085 8.64836766E-5 2.81764507
1.315678 8.64609465E-5 2.7985208
1.31550503 8.64382237E-5 2.79815078
1.31533217 8.64155081E-5 2.79851413
1.31515944 8.63928071E-5 2.79887748
1.31498659 8.63701061E-5 2.79924059
1.31481397 8.63474197E-5 2.79960418
1.31464124 8.63247406E-5 2.79996729
1.31446862 8.63020759E-5 2.80033064
1.31429601 8.62794113E-5 2.80069375
1.31412351 8.62567613E-5 2.8010571
1.31395102 8.62341185E-5 2.80142069
1.31377852 8.6211483E-5 2.80178428
1.31360614 8.6188862E-5 2.80214715
1.31343377 8.61662484E-5 2.80251074
1.31326151 8.6143642E-5 2.79590034
1.31308925 8.61210428E-5 2.78336716
1.31291699 8.6098451E-5 2.78372788
1.31274486 8.60758737E-5 2.78408861
1.31257272 8.60533037E-5 2.78444934
1.31240058 8.60307409E-5 2.78481007
1.31222856 8.60081855E-5 2.78517103
1.31205654 8.59856373E-5 2.78553128
1.31188464 8.59631036E-5 2.78589225
1.31171274 8.59405773E-5 2.78625298
1.31154084 8.59180582E-5 2.78661323
1.31136906 8.58955464E-5 2.78697395
1.31119728 8.58730491E-5 2.78733492
1.31102562 8.58505591E-5 2.78769565
1.31085396 8.58280764E-5 2.78805637
1.3106823 8.5805601E-5 2.77431297
1.31051064 8.57831328E-5 2.76892519
1.31033909 8.57606792E-5 2.76928353
1.31016767 8.57382329E-5 2.7696414
1.30999613 8.57157938E-5 2.76999927
1.30982482 8.56933621E-5 2.77035761
1.3096534 8.56709448E-5 2.77071571
1.3094821 8.56485276E-5 2.77107382
1.30931079 8.56261249E-5 2.77143216
1.30913961 8.56037295E-5 2.77179027
1.30896842 8.55813487E-5 2.77214837
1.30879724 8.55589678E-5 2.77250648
1.30862617 8.55366015E-5 2.77286434
1.30845511 8.55142425E-5 2.77322245
1.30828416 8.54918908E-5 2.77275348
1.3081131 8.54695463E-5 2.75419641
1.30794227 8.54472164E-5 2.75455189
1.30777133 8.54248938E-5 2.75490737
1.3076005 8.54025711E-5 2.75526309
1.30742979 8.53802703E-5 2.75561857
1.30725896 8.53579695E-5 2.75597429
1.30708826 8.53356833E-5 2.75632977
1.30691767 8.5313397E-5 2.75668526
1.30674708 8.52911253E-5 2.75704074
1.30657649 8.52688609E-5 2.75739622
1.30640602 8.5246611E-5 2.7577517
1.30623555 8.52243611E-5 2.75810742
1.30606508 8.52021258E-5 2.75846314
1.30589473 8.51798977E-5 2.75881863
1.30572438 8.51576769E-5 2.75237679
1.30555403 8.51354635E-5 2.73983145
1.3053838 8.51132645E-5 2.74018431
1.30521357 8.50910728E-5 2.74053717
1.30504346 8.50688812E-5 2.74089003
1.30487335 8.50467113E-5 2.74124336
1.30470324 8.50245415E-5 2.74159622
1.30453324 8.50023789E-5 2.74194908
1.30436325 8.49802309E-5 2.74230242
1.30419338 8.49580902E-5 2.74265504
1.30402339 8.49359567E-5 2.7430079
1.30385363 8.49138305E-5 2.74336123
1.30368376 8.48917189E-5 2.74371409
1.303514 8.48696072E-5 2.74406719
1.30334425 8.48475102E-5 2.74442029
1.30317461 8.48254203E-5 2.73263955
1.30300498 8.48033378E-5 2.72557282
1.30283546 8.47812626E-5 2.72592354
1.30266583 8.47592019E-5 2.72627354
1.30249643 8.47371484E-5 2.72662425
1.30232692 8.47151023E-5 2.72697473
1.30215752 8.46930634E-5 2.72732496
1.30198812 8.46710318E-5 2.72767568
1.30181885 8.46490075E-5 2.72802591
1.30164957 8.46269977E-5 2.72837663
1.30148029 8.46049952E-5 2.7287271
1.30131114 8.4583E-5 2.72907758
1.30114198 8.4561012E-5 2.72942781
1.30097294 8.45390314E-5 2.72977829
1.30080378 8.45170653E-5 2.73012877
1.30063486 8.44951064E-5 2.72112298
1.30046582 8.44731549E-5 2.72003651
1.3002969 8.44512106E-5 2.72038555
1.3001281 8.44292736E-5 2.7207346
1.29995918 8.44073438E-5 2.72108364
1.29979038 8.43854286E-5 2.72143292
1.2996217 8.43635207E-5 2.72178173
1.29945302 8.43416128E-5 2.72213101
1.29928434 8.43197267E-5 2.7224803
1.29911566 8.42978407E-5 2.7228291
1.2989471 8.42759619E-5 2.72317791
1.29877853 8.42540976E-5 2.72352695
1.29861009 8.42322406E-5 2.723876
1.29844165 8.42103909E-5 2.72422504
1.29827321 8.41885485E-5 2.72392392
1.29810488 8.41667133E-5 2.71729136
1.29793656 8.41448855E-5 2.71763945
1.29776835 8.41230722E-5 2.71798754
1.29760015 8.41012661E-5 2.71833539
1.29743195 8.40794673E-5 2.71868348
1.29726374 8.40576758E-5 2.71903181
1.29709566 8.40358916E-5 2.71937966
1.29692769 8.4014122E-5 2.71972775
1.29675961 8.39923523E-5 2.72007585
1.29659164 8.39705972E-5 2.72042394
1.29642379 8.39488494E-5 2.72077203
1.29625583 8.39271088E-5 2.72112012
1.29608798 8.39053755E-5 2.72146797
1.29592025 8.38836568E-5 2.72181606
1.29575253 8.3861938E-5 2.72008681
1.2955848 8.38402339E-5 2.71493912
1.29541719 8.3818537E-5 2.71528649
1.29524958 8.37968473E-5 2.71563315
1.29508197 8.3775165E-5 2.71598053
1.29491448 8.37534899E-5 2.71632719
1.29474699 8.37318294E-5 2.71667433
1.29457951 8.37101761E-5 2.71702147
1.29441214 8.36885229E-5 2.7173686
1.29424477 8.36668842E-5 2.7177155
1.2940774 8.36452527E-5 2.71806264
1.29391015 8.36236359E-5 2.71840954
1.2937429 8.3602019E-5 2.71875668
1.29357576 8.35804167E-5 2.71910357
1.29340863 8.35588216E-5 2.71945095
1.2932415 8.35372266E-5 2.71647787
1.29307449 8.35156461E-5 2.712533
1.29290748 8.34940802E-5 2.71287894
1.29274046 8.34725142E-5 2.71322489
1.29257357 8.34509556E-5 2.71357107
1.29240668 8.34294115E-5 2.71391702
1.2922399 8.34078746E-5 2.71426296
1.29207301 8.33863451E-5 2.71460915
1.29190636 8.33648228E-5 2.71495533
1.29173958 8.33433078E-5 2.71530151
1.29157293 8.33218E-5 2.7156477
1.29140627 8.33003069E-5 2.7159934
1.29123974 8.3278821E-5 2.71633935
1.2910732 8.32573351E-5 2.7166853
1.29090667 8.32358637E-5 2.71703172
1.29074025 8.32143996E-5 2.71306658
1.29057384 8.31929501E-5 2.71014547
1.29040754 8.31715006E-5 2.7104907
1.29024112 8.31500583E-5 2.71083593
1.29007483 8.31286306E-5 2.71118093
1.28990865 8.31072102E-5 2.71152616
1.28974247 8.30857971E-5 2.71187067
1.28957629 8.30643912E-5 2.71221614
1.28941023 8.30429926E-5 2.71256113
1.28924417 8.30216013E-5 2.71290636
1.28907812 8.30002245E-5 2.71325135
1.28891218 8.29788478E-5 2.71359634
1.28874624 8.29574856E-5 2.71394134
1.2885803 8.29361306E-5 2.71428633
1.28841448 8.2914783E-5 2.71463156
1.28824866 8.28934426E-5 2.70986295
1.28808284 8.28721095E-5 2.70772934
1.28791714 8.28507909E-5 2.70807362
1.28775144 8.28294724E-5 2.70841789
1.28758585 8.28081684E-5 2.70876169
1.28742027 8.27868644E-5 2.70910573
1.28725469 8.27655749E-5 2.70944977
1.28708923 8.27442927E-5 2.70979404
1.28692377 8.27230251E-5 2.71013784
1.2867583 8.27017575E-5 2.71048236
1.28659296 8.26804971E-5 2.71082616
1.28642762 8.26592513E-5 2.7111702
1.28626227 8.26380056E-5 2.71151471
1.28609705 8.26167743E-5 2.71185827
1.28593183 8.25955503E-5 2.71220255
1.2857666 8.25743336E-5 2.70688534
1.2856015 8.25531242E-5 2.70533228
1.28543639 8.25319294E-5 2.70567536
1.28527141 8.25107345E-5 2.70601869
1.28510642 8.24895542E-5 2.70636177
1.28494143 8.24683739E-5 2.70670438
1.28477645 8.24472081E-5 2.7070477
1.28461158 8.24260496E-5 2.70739079
1.28444684 8.24048984E-5 2.70773411
1.28428197 8.23837545E-5 2.70807695
1.28411722 8.23626178E-5 2.70842028
1.28395259 8.23414957E-5 2.70876312
1.28378785 8.23203736E-5 2.70910645
1.28362322 8.22992661E-5 2.70944953
1.28345871 8.22781585E-5 2.70979261
1.2832942 8.22570655E-5 2.70417309
1.28312969 8.22359798E-5 2.70299053
1.28296518 8.22149013E-5 2.70333266
1.28280079 8.21938302E-5 2.70367503
1.2826364 8.21727735E-5 2.70401716
1.28247213 8.21517169E-5 2.70435929
1.28230786 8.21306749E-5 2.70470166
1.28214359 8.21096328E-5 2.70504355
1.28197944 8.20886053E-5 2.70538545
1.28181529 8.2067585E-5 2.70572805
1.28165114 8.20465721E-5 2.70606995
1.28148711 8.20255664E-5 2.70641232
1.28132308 8.2004568E-5 2.70675421
1.28115904 8.19835768E-5 2.70709658
1.28099513 8.19626002E-5 2.70743871
1.28083122 8.19416236E-5 2.70156717
1.2806673 8.19206616E-5 2.70049858
1.28050351 8.18997069E-5 2.70084
1.28033972 8.18787521E-5 2.70118117
1.28017604 8.18578119E-5 2.70152235
1.28001225 8.1836879E-5 2.70186353
1.27984869 8.18159533E-5 2.7022047
1.27968502 8.17950422E-5 2.70254564
1.27952147 8.17741311E-5 2.70288706
1.27935791 8.17532273E-5 2.703228
1.27919447 8.1732338E-5 2.70356894
1.27903104 8.1711456E-5 2.70391035
1.2788676 8.1690574E-5 2.70425129
1.27870429 8.16697066E-5 2.70459223
1.27854097 8.16488464E-5 2.70493364
1.27837765 8.16279935E-5 2.69919443
1.27821445 8.16071479E-5 2.6980629
1.27805126 8.15863095E-5 2.69840336
1.27788806 8.15654857E-5 2.69874334
1.27772498 8.1544662E-5 2.69908381
1.2775619 8.15238527E-5 2.69942355
1.27739882 8.15030435E-5 2.69976401
1.27723587 8.14822488E-5 2.70010448
1.27707291 8.14614614E-5 2.70044422
1.27691007 8.14406812E-5 2.70078468
1.27674723 8.14199084E-5 2.70112467
1.27658439 8.13991428E-5 2.70146489
1.27642155 8.13783845E-5 2.70180488
1.27625883 8.13576335E-5 2.7021451
1.27609611 8.13368897E-5 2.70248532
1.2759335 8.13161605E-5 2.69704747
1.2757709 8.12954313E-5 2.69562244
1.2756083 8.12747166E-5 2.69596171
1.27544582 8.12540093E-5 2.69630075
1.27528334 8.12333019E-5 2.69664025
1.27512085 8.12126091E-5 2.69697928
1.27495849 8.11919235E-5 2.69731879
1.27479613 8.11712453E-5 2.69765806
1.27463377 8.11505815E-5 2.69799709
1.27447152 8.11299178E-5 2.69833612
1.27430928 8.11092614E-5 2.69867516
1.27414703 8.10886122E-5 2.69901466
1.27398491 8.10679776E-5 2.69935346
1.27382278 8.1047343E-5 2.69969296
1.27366066 8.10267229E-5 2.700032
1.27349865 8.10061101E-5 2.69511414
1.27333665 8.09855046E-5 2.69317675
1.27317476 8.09648991E-5 2.69351482
1.27301276 8.09443081E-5 2.69385338
1.27285099 8.09237245E-5 2.69419169
1.2726891 8.09031553E-5 2.69452977
1.27252734 8.08825862E-5 2.69486785
1.27236557 8.08620243E-5 2.6952064
1.27220392 8.08414698E-5 2.69554448
1.27204227 8.08209297E-5 2.6958828
1.27188063 8.08003897E-5 2.69622111
1.27171898 8.07798642E-5 2.69655919
1.27155745 8.0759346E-5 2.69689727
1.27139592 8.07388278E-5 2.69723558
1.27123451 8.07183242E-5 2.6975739
1.2710731 8.06978278E-5 2.69339418
1.27091169 8.06773387E-5 2.69072676
1.2707504 8.06568569E-5 2.69106436
1.27058911 8.06363823E-5 2.69140172
1.27042782 8.06159151E-5 2.69173884
1.27026665 8.05954551E-5 2.69207621
1.27010548 8.05750096E-5 2.69241333
1.26994431 8.05545642E-5 2.69275045
1.26978326 8.05341333E-5 2.69308805
1.26962221 8.05137024E-5 2.69342518
1.26946115 8.04932861E-5 2.69376254
1.26930022 8.04728697E-5 2.69409966
1.26913929 8.0452468E-5 2.69443703
1.26897836 8.04320734E-5 2.69477439
1.26881754 8.04116862E-5 2.69511151
1.26865673 8.03913063E-5 2.6919651
1.26849604 8.03709336E-5 2.68843865
1.26833534 8.03505682E-5 2.68877482
1.26817465 8.033021E-5 2.68911147
1.26801395 8.03098592E-5 2.68944764
1.26785338 8.02895156E-5 2.68978381
1.2676928 8.02691793E-5 2.69012022
1.26753235 8.02488576E-5 2.69045663
1.26737177 8.02285358E-5 2.69079304
1.26721132 8.02082286E-5 2.69112921
1.26705098 8.01879214E-5 2.69146562
1.26689065 8.01676288E-5 2.69180202
1.26673031 8.01473361E-5 2.69213843
1.26657009 8.0127058E-5 2.69247484
1.26640975 8.01067872E-5 2.69281077
1.26624966 8.00865237E-5 2.69069552
1.26608944 8.00662674E-5 2.68581295
1.26592934 8.00460184E-5 2.68614817
1.26576924 8.00257767E-5 2.68648362
1.26560926 8.00055423E-5 2.68681908
1.26544929 7.99853151E-5 2.68715453
1.26528931 7.99650952E-5 2.68748951
1.26512945 7.99448826E-5 2.6878252
1.26496947 7.99246773E-5 2.68816042
1.26480973 7.99044865E-5 2.68849587
1.26464987 7.98842957E-5 2.68883109
1.26449013 7.98641195E-5 2.68916631
1.26433039 7.98439432E-5 2.68950176
1.26417077 7.98237816E-5 2.68983698
1.26401114 7.98036199E-5 2.69017243
1.26385152 7.97834728E-5 2.68951821
1.26369202 7.97633256E-5 2.68351507
1.26353252 7.97431931E-5 2.68384981
1.26337302 7.97230678E-5 2.68418407
1.26321363 7.97029497E-5 2.68451858
1.26305425 7.9682839E-5 2.68485308
1.26289487 7.96627355E-5 2.68518734
1.26273561 7.9642632E-5 2.6855216
1.26257634 7.96225431E-5 2.6858561
1.26241708 7.96024688E-5 2.68619061
1.26225793 7.95823944E-5 2.68652534
1.26209879 7.95623273E-5 2.68685961
1.26193964 7.95422675E-5 2.68719411
1.26178062 7.95222149E-5 2.68752837
1.26162159 7.95021697E-5 2.68786287
1.26146257 7.9482139E-5 2.68819714
1.26130366 7.94621083E-5 2.68160701
1.26114476 7.94420848E-5 2.68135691
1.26098585 7.94220759E-5 2.68169022
1.26082706 7.94020671E-5 2.68202376
1.26066828 7.93820727E-5 2.68235731
1.26050949 7.93620784E-5 2.68269062
1.26035082 7.93420986E-5 2.68302417
1.26019216 7.93221261E-5 2.68335748
1.26003349 7.93021536E-5 2.68369102
1.25987494 7.92821957E-5 2.68402457
1.25971639 7.9262245E-5 2.68435788
1.25955784 7.92422943E-5 2.68469143
1.25939941 7.92223582E-5 2.68502474
1.25924098 7.92024293E-5 2.68535852
1.25908267 7.91825078E-5 2.68569183
1.25892425 7.91625935E-5 2.68085051
1.25876594 7.91426864E-5 2.67874146
1.25860775 7.91227867E-5 2.67907429
1.25844944 7.91028942E-5 2.6794064
1.25829124 7.9083009E-5 2.679739
1.25813317 7.90631311E-5 2.68007159
1.25797498 7.90432605E-5 2.68040419
1.25781691 7.90233971E-5 2.68073678
1.25765896 7.9003541E-5 2.68106914
1.25750101 7.89836922E-5 2.68140173
1.25734305 7.89638507E-5 2.68173432
1.2571851 7.89440237E-5 2.68206668
1.25702727 7.89241967E-5 2.68239903
1.25686944 7.8904377E-5 2.68273163
1.2567116 7.88845646E-5 2.68306422
1.25655389 7.88647667E-5 2.68041229
1.25639617 7.88449688E-5 2.67640519
1.25623846 7.88251782E-5 2.67673659
1.25608087 7.88054022E-5 2.67706847
1.25592327 7.87856261E-5 2.67740011
1.25576568 7.87658646E-5 2.67773151
1.2556082 7.87461031E-5 2.67806292
1.25545073 7.87263562E-5 2.67839479
1.25529325 7.87066092E-5 2.6787262
1.25513589 7.86868768E-5 2.6790576
1.25497854 7.86671444E-5 2.67938924
1.25482118 7.86474266E-5 2.67972088
1.25466394 7.86277087E-5 2.68005228
1.25450671 7.86080054E-5 2.68038416
1.25434947 7.85883094E-5 2.6807158
1.25419235 7.85686134E-5 2.68025088
1.25403523 7.85489319E-5 2.67389989
1.25387812 7.85292577E-5 2.67423034
1.25372112 7.85095835E-5 2.67456102
1.25356412 7.84899239E-5 2.67489171
1.25340712 7.84702715E-5 2.67522216
1.25325024 7.84506192E-5 2.67555285
1.25309336 7.84309814E-5 2.67588329
1.25293648 7.84113508E-5 2.67621446
1.25277972 7.83917276E-5 2.6765449
1.25262296 7.83721043E-5 2.67687535
1.2524662 7.83524956E-5 2.67720604
1.25230956 7.83328942E-5 2.67753649
1.25215292 7.83133E-5 2.67786741
1.25199628 7.82937132E-5 2.67819786
1.25183976 7.82741336E-5 2.67852855
1.25168324 7.8254554E-5 2.67308593
1.25152671 7.82349889E-5 2.67174315
1.25137031 7.82154311E-5 2.67207289
1.25121391 7.81958806E-5 2.67240262
1.25105751 7.81763374E-5 2.67273235
1.2509011 7.81568015E-5 2.67306185
1.25074482 7.81372728E-5 2.67339134
1.25058866 7.81177514E-5 2.67372131
1.25043237 7.809823E-5 2.67405105
1.25027621 7.80787232E-5 2.67438054
1.25012004 7.80592236E-5 2.67471027
1.249964 7.80397313E-5 2.67504001
1.24980795 7.80202463E-5 2.6753695
1.24965191 7.80007686E-5 2.67569947
1.24949586 7.79812981E-5 2.67602897
1.24933994 7.79618349E-5 2.67333937
1.24918401 7.7942379E-5 2.66941476
1.24902821 7.79229304E-5 2.66974306
1.2488724 7.7903489E-5 2.67007208
1.24871659 7.78840549E-5 2.67040086
1.24856079 7.78646281E-5 2.67072988
1.2484051 7.78452086E-5 2.67105865
1.24824941 7.78257963E-5 2.6713872
1.24809384 7.78063841E-5 2.67171621
1.24793828 7.77869864E-5 2.67204499
1.24778271 7.77675959E-5 2.67237353
1.24762714 7.77482128E-5 2.67270231
1.24747169 7.77288369E-5 2.67303109
1.24731624 7.77094683E-5 2.67335987
1.24716079 7.7690107E-5 2.67368865
1.24700546 7.76707529E-5 2.67381358
1.24685013 7.76514062E-5 2.66673398
1.24669492 7.76320667E-5 2.66706157
1.24653959 7.76127345E-5 2.66738939
1.24638438 7.75934022E-5 2.66771722
1.24622929 7.75740846E-5 2.66804504
1.24607408 7.75547742E-5 2.66837263
1.24591899 7.75354711E-5 2.6687007
1.24576402 7.75161752E-5 2.66902828
1.24560893 7.74968867E-5 2.66935635
1.24545395 7.74775981E-5 2.66968393
1.2452991 7.74583241E-5 2.67001176
1.24514413 7.74390573E-5 2.67033958
1.24498928 7.74197979E-5 2.67066741
1.24483442 7.74005457E-5 2.67099524
1.24467969 7.73812935E-5 2.67132306
1.24452496 7.73620559E-5 2.66723037
1.24437022 7.73428255E-5 2.66470051
1.24421561 7.73236025E-5 2.66502738
1.24406099 7.73043794E-5 2.66535449
1.24390638 7.72851708E-5 2.66568112
1.24375176 7.72659696E-5 2.66600823
1.24359727 7.72467683E-5 2.66633511
1.24344277 7.72275816E-5 2.66666198
1.2432884 7.72084022E-5 2.66698885
1.24313402 7.71892228E-5 2.66731572
1.24297965 7.71700579E-5 2.66764259
1.24282527 7.7150893E-5 2.66796947
1.24267101 7.71317427E-5 2.6682961
1.24251676 7.71125924E-5 2.66862321
1.24236262 7.70934566E-5 2.66895008
1.24220836 7.70743209E-5 2.6680851
1.24205434 7.70551997E-5 2.66210389
1.24190021 7.70360784E-5 2.66242981
1.24174619 7.70169718E-5 2.66275597
1.24159217 7.69978651E-5 2.66308188
1.24143815 7.69787657E-5 2.66340733
1.24128425 7.69596809E-5 2.66373348
1.24113035 7.6940596E-5 2.6640594
1.24097645 7.69215185E-5 2.66438532
1.24082267 7.69024555E-5 2.66471148
1.24066889 7.68833925E-5 2.66503739
1.24051511 7.68643367E-5 2.66536331
1.24036133 7.68452883E-5 2.66568923
1.24020767 7.68262544E-5 2.66601539
1.24005413 7.68072205E-5 2.66634107
1.23990047 7.67881938E-5 2.66666698
1.23974693 7.67691745E-5 2.66203427
1.23959339 7.67501624E-5 2.66006088
1.23943996 7.67311576E-5 2.66038585
1.23928642 7.67121601E-5 2.66071081
1.23913312 7.66931698E-5 2.66103601
1.2389797 7.66741869E-5 2.66136122
1.23882639 7.66552112E-5 2.66168618
1.23867309 7.66362427E-5 2.66201138
1.23851979 7.66172816E-5 2.66233635
1.2383666 7.65983204E-5 2.66266108
1.23821342 7.65793739E-5 2.66298652
1.23806036 7.65604345E-5 2.66331124
1.23790717 7.65415025E-5 2.66363621
1.23775411 7.65225705E-5 2.66396165
1.23760116 7.6503653E-5 2.66428638
1.2374481 7.64847355E-5 2.66333055
1.23729515 7.64658325E-5 2.65752268
1.23714221 7.64469369E-5 2.65784693
1.23698938 7.64280412E-5 2.65817118
1.23683655 7.64091528E-5 2.65849519
1.23668373 7.6390279E-5 2.6588192
1.23653102 7.63714052E-5 2.65914321
1.23637831 7.63525459E-5 2.65946746
1.23622561 7.63336866E-5 2.65979171
1.2360729 7.63148346E-5 2.66011572
1.23592031 7.62959899E-5 2.66044021
1.23576772 7.62771597E-5 2.66076398
1.23561525 7.62583295E-5 2.66108799
1.23546267 7.62395066E-5 2.661412
1.2353102 7.6220691E-5 2.66173625
1.23515785 7.62018826E-5 2.6620605
1.23500538 7.61830815E-5 2.65762043
1.23485315 7.61642877E-5 2.65524006
1.2347008 7.61455012E-5 2.65556335
1.23454845 7.61267147E-5 2.65588641
1.23439622 7.61079427E-5 2.65620947
1.23424411 7.6089178E-5 2.65653253
1.23409188 7.60704206E-5 2.65685582
1.23393977 7.60516632E-5 2.65717888
1.23378766 7.60329203E-5 2.65750217
1.23363566 7.60141775E-5 2.65782523
1.23348367 7.59954492E-5 2.65814853
1.23333168 7.59767208E-5 2.65847182
1.23317969 7.59580071E-5 2.65879512
1.23302782 7.59392933E-5 2.65911818
1.23287594 7.59205941E-5 2.65944123
1.23272419 7.59018949E-5 2.65925169
1.23257244 7.5883203E-5 2.65278697
1.23242068 7.58645183E-5 2.65310931
1.23226893 7.58458409E-5 2.65343165
1.2321173 7.58271708E-5 2.653754
1.23196566 7.5808508E-5 2.65407634
1.23181403 7.57898524E-5 2.65439844
1.23166251 7.57712041E-5 2.65472054
1.23151088 7.57525631E-5 2.65504289
1.23135948 7.57339294E-5 2.65536523
1.23120797 7.57152957E-5 2.65568757
1.23105657 7.56966765E-5 2.65600967
1.23090518 7.56780646E-5 2.65633178
1.2307539 7.56594527E-5 2.65665436
1.23060262 7.56408554E-5 2.65697646
1.23045135 7.5622258E-5 2.6572988
1.23030007 7.56036752E-5 2.65418863
1.23014891 7.55850924E-5 2.65064883
1.22999775 7.55665169E-5 2.65097022
1.2298466 7.55479559E-5 2.65129161
1.22969556 7.5529395E-5 2.651613
1.22954452 7.55108413E-5 2.65193439
1.22939348 7.54922949E-5 2.65225601
1.22924256 7.54737557E-5 2.65257716
1.22909164 7.54552239E-5 2.65289855
1.22894073 7.54366993E-5 2.65321994
1.22878981 7.54181747E-5 2.65354109
1.22863901 7.53996646E-5 2.65386271
1.22848833 7.53811619E-5 2.6541841
1.22833753 7.53626591E-5 2.65450549
1.22818685 7.53441709E-5 2.65482664
1.22803617 7.53256827E-5 2.65514779
1.22788548 7.5307209E-5 2.64928031
1.22773492 7.52887354E-5 2.64841342
1.22758436 7.5270269E-5 2.64873362
1.2274338 7.52518099E-5 2.64905429
1.22728336 7.52333654E-5 2.64937472
1.22713292 7.52149208E-5 2.64969516
1.22698247 7.51964835E-5 2.65001583
1.22683215 7.51780535E-5 2.65033627
1.22668183 7.51596235E-5 2.6506567
1.22653151 7.51412081E-5 2.6509769
1.22638118 7.51227999E-5 2.65129733
1.22623098 7.5104399E-5 2.65161777
1.22608078 7.50859981E-5 2.6519382
1.22593069 7.50676118E-5 2.65225887
1.22578049 7.50492254E-5 2.65257907
1.2256304 7.50308536E-5 2.6515398
1.22548044 7.50124818E-5 2.64578962
1.22533035 7.49941173E-5 2.64610934
1.22518039 7.49757601E-5 2.64642882
1.22503054 7.49574101E-5 2.6467483
1.22488058 7.49390674E-5 2.64706779
1.22473073 7.4920732E-5 2.64738727
1.22458088 7.49024039E-5 2.64770675
1.22443116 7.4884083E-5 2.64802623
1.22428143 7.48657694E-5 2.64834595
1.2241317 7.48474558E-5 2.64866543
1.22398198 7.48291568E-5 2.64898491
1.22383237 7.48108578E-5 2.64930463
1.22368276 7.47925733E-5 2.64962411
1.22353315 7.47742888E-5 2.64994359
1.22338367 7.47560116E-5 2.65026307
1.22323418 7.47377417E-5 2.64702702
1.22308469 7.4719479E-5 2.64370608
1.22293532 7.47012236E-5 2.64402485
1.22278595 7.46829755E-5 2.64434338
1.22263658 7.46647347E-5 2.6446619
1.22248721 7.46465012E-5 2.64498067
1.22233796 7.46282749E-5 2.64529943
1.22218871 7.46100486E-5 2.6456182
1.22203946 7.45918369E-5 2.64593649
1.22189033 7.45736252E-5 2.64625525
1.2217412 7.45554207E-5 2.64657402
1.22159219 7.45372308E-5 2.64689255
1.22144306 7.45190409E-5 2.64721107
1.22129405 7.45008583E-5 2.64752984
1.22114503 7.4482683E-5 2.64784837
1.22099614 7.44645149E-5 2.64816737
1.22084725 7.44463541E-5 2.64276385
1.22069836 7.44281933E-5 2.64148521
1.22054946 7.44100471E-5 2.64180279
1.22040069 7.43919081E-5 2.64212036
1.22025192 7.43737692E-5 2.64243817
1.22010314 7.43556375E-5 2.64275599
1.21995449 7.43375203E-5 2.64307356
1.21980584 7.43194032E-5 2.64339161
1.21965718 7.43012934E-5 2.64370942
1.21950865 7.42831908E-5 2.64402699
1.21936011 7.42650955E-5 2.64434457
1.21921158 7.42470074E-5 2.64466214
1.21906316 7.42289267E-5 2.64497995
1.21891463 7.42108459E-5 2.64529777
1.21876621 7.41927797E-5 2.64561534
1.21861792 7.41747135E-5 2.64571929
1.21846962 7.41566619E-5 2.63891172
1.21832132 7.41386102E-5 2.63922882
1.21817303 7.41205658E-5 2.63954544
1.21802485 7.41025287E-5 2.63986254
1.21787655 7.40844989E-5 2.64017916
1.2177285 7.40664764E-5 2.64049578
1.21758032 7.40484611E-5 2.64081311
1.21743226 7.40304531E-5 2.64112973
1.2172842 7.40124451E-5 2.64144659
1.21713626 7.39944517E-5 2.64176345
1.21698821 7.39764582E-5 2.64208031
1.21684027 7.39584793E-5 2.64239717
1.21669245 7.39405004E-5 2.64271402
1.21654451 7.39225288E-5 2.64303064
1.21639669 7.39045645E-5 2.64334774
1.21624887 7.38866074E-5 2.64184093
1.21610117 7.38686576E-5 2.63674545
1.21595347 7.38507151E-5 2.63706183
1.21580577 7.38327726E-5 2.6373775
1.21565807 7.38148447E-5 2.63769341
1.21551049 7.37969167E-5 2.63800955
1.21536291 7.3778996E-5 2.63832521
1.21521544 7.37610899E-5 2.6386416
1.21506786 7.37431837E-5 2.6389575
1.2149204 7.37252849E-5 2.63927341
1.21477294 7.37073933E-5 2.63958907
1.2146256 7.36895017E-5 2.63990521
1.21447825 7.36716247E-5 2.64022088
1.21433091 7.3653755E-5 2.64053702
1.21418357 7.36358852E-5 2.64085317
1.21403635 7.361803E-5 2.64116883
1.21388912 7.36001748E-5 2.63821387
1.2137419 7.35823269E-5 2.6344161
1.21359479 7.35644862E-5 2.63473129
1.21344769 7.35466529E-5 2.63504601
1.21330059 7.35288268E-5 2.63536119
1.2131536 7.35110079E-5 2.63567638
1.21300662 7.34931891E-5 2.63599133
1.21285963 7.34753849E-5 2.63630629
1.21271265 7.34575806E-5 2.63662148
1.21256578 7.34397836E-5 2.63693666
1.21241891 7.34220012E-5 2.63725162
1.21227205 7.34042187E-5 2.63756657
1.2121253 7.33864435E-5 2.63788176
1.21197855 7.33686684E-5 2.63819671
1.21183181 7.33509078E-5 2.63851166
1.21168518 7.33331544E-5 2.63882661
1.21153855 7.33154011E-5 2.63484263
1.21139193 7.32976623E-5 2.63230348
1.2112453 7.32799235E-5 2.63261795
1.21109879 7.3262192E-5 2.63293219
1.21095228 7.32444678E-5 2.63324618
1.21080577 7.32267508E-5 2.63356042
1.21065938 7.32090411E-5 2.63387442
1.210513 7.31913315E-5 2.63418865
1.21036661 7.31736363E-5 2.63450289
1.21022022 7.31559412E-5 2.63481688
1.21007395 7.31382606E-5 2.63513112
1.20992768 7.31205801E-5 2.63544536
1.20978153 7.31029068E-5 2.63575935
1.20963526 7.30852407E-5 2.63607383
1.20948911 7.3067582E-5 2.63638806
1.20934308 7.30499305E-5 2.63670182
1.20919693 7.3032279E-5 2.63160038
1.20905089 7.30146421E-5 2.62996793
1.20890486 7.29970052E-5 2.63028097
1.20875895 7.29793755E-5 2.63059425
1.20861292 7.29617532E-5 2.63090777
1.20846701 7.29441381E-5 2.63122082
1.20832121 7.29265303E-5 2.6315341
1.2081753 7.29089297E-5 2.63184762
1.20802951 7.28913365E-5 2.63216066
1.20788383 7.28737432E-5 2.63247395
1.20773804 7.28561645E-5 2.63278723
1.20759237 7.28385858E-5 2.63310075
1.20744669 7.28210143E-5 2.63341379
1.20730102 7.28034502E-5 2.63372707
1.20715547 7.27858933E-5 2.63404036
1.20700991 7.27683437E-5 2.63435364
1.20686436 7.27507941E-5 2.62863946
1.20671892 7.2733259E-5 2.62778139
1.20657349 7.27157239E-5 2.62809372
1.20642805 7.26981962E-5 2.62840629
1.20628273 7.26806757E-5 2.62871861
1.2061373 7.26631624E-5 2.62903094
1.20599198 7.26456565E-5 2.62934327
1.20584679 7.26281578E-5 2.62965584
1.20570147 7.26106664E-5 2.6299684
1.20555627 7.2593175E-5 2.63028049
1.2054112 7.25756909E-5 2.63059306
1.205266 7.25582213E-5 2.63090539
1.20512092 7.25407517E-5 2.63121796
1.20497584 7.25232894E-5 2.63153028
1.20483077 7.25058271E-5 2.63184261
1.20468581 7.24883794E-5 2.63215518
1.20454085 7.24709389E-5 2.62580371
1.20439589 7.24534984E-5 2.62543344
1.20425105 7.24360652E-5 2.62574506
1.20410621 7.24186393E-5 2.62605667
1.20396137 7.24012207E-5 2.62636828
1.20381665 7.23838093E-5 2.62667966
1.20367181 7.23664052E-5 2.62699103
1.20352709 7.23490011E-5 2.62730265
1.20338249 7.23316116E-5 2.62761426
1.20323777 7.23142221E-5 2.62792563
1.20309317 7.22968398E-5 2.62823701
1.20294857 7.22794648E-5 2.62854862
1.20280409 7.22620971E-5 2.62886024
1.20265961 7.22447367E-5 2.62917185
1.20251513 7.22273835E-5 2.62948322
1.20237064 7.22100303E-5 2.6297946
1.20222628 7.21926845E-5 2.62346935
1.20208192 7.21753458E-5 2.62338781
1.20193756 7.21580145E-5 2.62369847
1.20179331 7.21406905E-5 2.62400913
1.20164895 7.21233737E-5 2.62432003
1.20150471 7.21060642E-5 2.62463069
1.20136058 7.20887547E-5 2.62494111
1.20121646 7.20714597E-5 2.62525177
1.20107234 7.20541648E-5 2.62556243
1.20092821 7.20368771E-5 2.62587285
1.20078409 7.20195967E-5 2.62618351
1.20064008 7.20023163E-5 2.62649417
1.20049608 7.19850505E-5 2.62680507
1.20035219 7.19677846E-5 2.62711573
1.20020831 7.19505333E-5 2.62742615
1.20006442 7.1933282E-5 2.62773681
1.19992054 7.1916038E-5 2.62100077
1.19977665 7.18988013E-5 2.62094092
1.19963288 7.18815645E-5 2.62125063
1.19948924 7.18643423E-5 2.62156034
1.19934547 7.18471201E-5 2.62187004
1.19920182 7.18299125E-5 2.62217975
1.19905818 7.18127048E-5 2.62248969
1.19891453 7.17955045E-5 2.62279963
1.198771 7.17783114E-5 2.62310934
1.19862747 7.17611183E-5 2.62341905
1.19848394 7.17439398E-5 2.62372851
1.19834042 7.17267612E-5 2.62403822
1.19819701 7.170959E-5 2.62434816
1.1980536 7.1692426E-5 2.62465763
1.19791019 7.16752693E-5 2.62496734
1.1977669 7.16581199E-5 2.62527752
1.19762361 7.16409777E-5 2.61892223
1.19748032 7.16238355E-5 2.61873555
1.19733715 7.16067007E-5 2.6190443
1.19719386 7.15895731E-5 2.61935329
1.19705081 7.15724527E-5 2.61966205
1.19690764 7.15553397E-5 2.61997104
1.19676459 7.15382339E-5 2.62027979
1.19662142 7.15211281E-5 2.62058902
1.19647849 7.15040369E-5 2.62089777
1.19633543 7.14869457E-5 2.62120652
1.1961925 7.14698617E-5 2.62151551
1.19604957 7.14527851E-5 2.6218245
1.19590664 7.14357157E-5 2.62213349
1.19576383 7.14186463E-5 2.62244225
1.19562101 7.14015914E-5 2.622751
1.1954782 7.13845366E-5 2.62305975
1.19533551 7.1367489E-5 2.61707759
1.19519281 7.13504487E-5 2.61652374
1.19505012 7.13334084E-5 2.61683178
1.19490743 7.13163827E-5 2.61713982
1.19476485 7.12993569E-5 2.61744785
1.19462228 7.12823457E-5 2.61775589
1.1944797 7.12653346E-5 2.61806393
1.19433713 7.12483306E-5 2.61837196
1.19419467 7.1231334E-5 2.61867976
1.19405222 7.12143374E-5 2.61898756
1.19390988 7.11973553E-5 2.61929607
1.19376743 7.11803732E-5 2.61960387
1.19362509 7.11633984E-5 2.61991191
1.19348276 7.11464309E-5 2.62022018
1.19334054 7.11294706E-5 2.62052798
1.19319832 7.11125103E-5 2.62083602
1.19305611 7.10955646E-5 2.61533356
1.19291389 7.10786189E-5 2.61415386
1.19277179 7.10616805E-5 2.61446118
1.19262969 7.10447493E-5 2.61476827
1.1924876 7.10278255E-5 2.61507511
1.1923455 7.10109089E-5 2.61538243
1.19220352 7.09939923E-5 2.61568952
1.19206154 7.09770829E-5 2.61599684
1.19191968 7.09601809E-5 2.61630392
1.19177771 7.09432861E-5 2.616611
1.19163585 7.09263986E-5 2.61691809
1.19149399 7.09095184E-5 2.61722517
1.19135225 7.08926382E-5 2.61753249
1.19121051 7.08757652E-5 2.61783957
1.19106877 7.08588996E-5 2.61814666
1.19092703 7.08420412E-5 2.61845374
1.19078529 7.08251901E-5 2.61390686
1.19064367 7.08083462E-5 2.61193037
1.19050217 7.07915024E-5 2.61223674
1.19036055 7.07746658E-5 2.61254311
1.19021904 7.07578365E-5 2.61284924
1.19007754 7.07410145E-5 2.6131556
1.18993604 7.07241998E-5 2.61346173
1.18979466 7.0707385E-5 2.6137681
1.18965328 7.06905848E-5 2.61407447
1.1895119 7.06737846E-5 2.6143806
1.18937051 7.06569917E-5 2.61468673
1.18922925 7.06402061E-5 2.6149931
1.18908799 7.06234205E-5 2.61529946
1.18894672 7.06066494E-5 2.61560583
1.18880558 7.05898783E-5 2.61591196
1.18866432 7.05731145E-5 2.61621833
1.18852329 7.0556358E-5 2.6126852
1.18838215 7.05396087E-5 2.60961485
1.18824112 7.05228595E-5 2.60992026
1.1881001 7.05061248E-5 2.61022544
1.18795907 7.04893901E-5 2.61053109
1.18781805 7.04726626E-5 2.61083651
1.18767715 7.04559425E-5 2.61114192
1.18753624 7.04392223E-5 2.6114471
1.18739545 7.04225167E-5 2.61175275
1.18725455 7.04058111E-5 2.61205816
1.18711376 7.03891128E-5 2.61236358
1.18697298 7.03724218E-5 2.61266875
1.18683231 7.0355738E-5 2.61297441
1.18669164 7.03390542E-5 2.61327958
1.18655097 7.03223777E-5 2.613585
1.18641031 7.03057158E-5 2.61389041
1.18626976 7.02890538E-5 2.61161375
1.18612921 7.02723919E-5 2.60732126
1.18598866 7.02557445E-5 2.60762572
1.18584812 7.02390971E-5 2.60793042
1.18570769 7.02224643E-5 2.60823488
1.18556726 7.02058314E-5 2.60853934
1.18542683 7.01892059E-5 2.60884404
1.18528652 7.01725803E-5 2.6091485
1.18514621 7.01559693E-5 2.6094532
1.1850059 7.01393583E-5 2.60975742
1.18486559 7.01227546E-5 2.61006212
1.1847254 7.01061581E-5 2.61036682
1.18458521 7.00895689E-5 2.61067128
1.18444502 7.00729797E-5 2.61097574
1.18430483 7.00564051E-5 2.61128044
1.18416476 7.00398305E-5 2.61158466
1.18402469 7.00232631E-5 2.61085439
1.18388474 7.0006703E-5 2.60514522
1.18374467 6.99901429E-5 2.6054492
1.18360472 6.99735974E-5 2.60575294
1.18346477 6.99570519E-5 2.60605645
1.18332493 6.99405136E-5 2.6063602
1.1831851 6.99239754E-5 2.60666418
1.18304527 6.99074517E-5 2.60696769
1.18290544 6.98909353E-5 2.60727143
1.1827656 6.98744188E-5 2.60757518
1.18262589 6.98579097E-5 2.60787868
1.18248618 6.98414078E-5 2.60818243
1.18234658 6.98249059E-5 2.60848618
1.18220687 6.98084186E-5 2.60878992
1.18206728 6.97919313E-5 2.60909343
1.1819278 6.97754513E-5 2.60939717
1.18178821 6.97589785E-5 2.60970092
1.18164873 6.97425057E-5 2.60340357
1.18150926 6.97260475E-5 2.60305834
1.18136978 6.97095893E-5 2.60336137
1.18123043 6.96931384E-5 2.60366416
1.18109107 6.96766947E-5 2.60396719
1.18095171 6.96602583E-5 2.60426974
1.18081236 6.96438219E-5 2.60457277
1.18067312 6.96273928E-5 2.60487556
1.18053389 6.9610971E-5 2.60517836
1.18039465 6.95945564E-5 2.60548115
1.18025553 6.95781491E-5 2.60578394
1.18011642 6.95617418E-5 2.60608673
1.1799773 6.95453418E-5 2.60638952
1.17983818 6.95289491E-5 2.60669231
1.17969918 6.95125636E-5 2.60699534
1.17956018 6.94961855E-5 2.6072979
1.17942119 6.94798073E-5 2.60305309
1.17928219 6.94634437E-5 2.60081244
1.17914331 6.944708E-5 2.60111475
1.17900443 6.94307164E-5 2.60141659
1.17886555 6.94143673E-5 2.60171866
1.17872679 6.93980182E-5 2.6020205
1.17858803 6.93816837E-5 2.60232258
1.17844927 6.93653492E-5 2.60262465
1.17831051 6.93490147E-5 2.60292673
1.17817187 6.93326947E-5 2.60322857
1.17803323 6.93163747E-5 2.60353065
1.17789459 6.9300062E-5 2.60383248
1.17775595 6.92837566E-5 2.6041348
1.17761743 6.92674585E-5 2.60443664
1.17747891 6.92511676E-5 2.60473847
1.17734039 6.92348767E-5 2.60504055
1.17720199 6.92185931E-5 2.60288167
1.17706358 6.92023168E-5 2.59841251
1.17692518 6.91860478E-5 2.59871364
1.17678678 6.91697787E-5 2.599015
1.1766485 6.9153517E-5 2.59931588
1.17651021 6.91372625E-5 2.599617
1.17637193 6.91210153E-5 2.59991813
1.17623377 6.91047753E-5 2.60021949
1.17609549 6.90885354E-5 2.60052061
1.17595732 6.90723027E-5 2.60082173
1.17581928 6.90560773E-5 2.60112286
1.17568111 6.90398592E-5 2.60142374
1.17554307 6.90236484E-5 2.6017251
1.17540503 6.90074376E-5 2.60202622
1.1752671 6.8991234E-5 2.60232735
1.17512906 6.89750377E-5 2.60262823
1.17499113 6.89588487E-5 2.60288453
1.17485321 6.89426597E-5 2.59615612
1.1747154 6.8926478E-5 2.59645629
1.17457759 6.89103035E-5 2.59675646
1.17443979 6.88941363E-5 2.5970571
1.17430198 6.88779764E-5 2.59735727
1.17416418 6.88618165E-5 2.59765768
1.17402649 6.88456639E-5 2.59795785
1.1738888 6.88295186E-5 2.59825802
1.17375124 6.88133805E-5 2.59855843
1.17361355 6.87972497E-5 2.59885859
1.17347598 6.87811189E-5 2.599159
1.17333853 6.87649954E-5 2.59945917
1.17320096 6.87488791E-5 2.59975958
1.17306352 6.87327629E-5 2.60005999
1.17292607 6.87166612E-5 2.60036016
1.17278862 6.87005595E-5 2.60066032
1.17265117 6.86844651E-5 2.59643507
1.17251384 6.86683779E-5 2.59419441
1.17237651 6.86522908E-5 2.59449387
1.1722393 6.86362109E-5 2.59479308
1.17210197 6.86201383E-5 2.59509254
1.17196476 6.8604073E-5 2.59539223
1.17182755 6.8588015E-5 2.59569168
1.17169046 6.85719569E-5 2.59599113
1.17155325 6.85559062E-5 2.59629059
1.17141616 6.85398627E-5 2.5965898
1.17127919 6.85238265E-5 2.59688926
1.1711421 6.85077976E-5 2.59718871
1.17100513 6.84917686E-5 2.5974884
1.17086816 6.8475747E-5 2.59778786
1.17073119 6.84597326E-5 2.59808707
1.17059433 6.84437182E-5 2.59838676
1.17045748 6.84277184E-5 2.59695244
1.17032063 6.84117185E-5 2.59184289
1.17018378 6.8395726E-5 2.59214163
1.17004704 6.83797334E-5 2.59244013
1.16991031 6.83637554E-5 2.59273863
1.16977358 6.83477774E-5 2.59303737
1.16963685 6.83318067E-5 2.59333611
1.16950023 6.83158432E-5 2.59363461
1.16936362 6.82998798E-5 2.59393334
1.169227 6.82839236E-5 2.59423161
1.16909051 6.82679747E-5 2.59453034
1.16895401 6.82520331E-5 2.59482908
1.16881752 6.82360987E-5 2.59512758
1.16868103 6.82201644E-5 2.59542632
1.16854465 6.82042373E-5 2.59572506
1.16840816 6.81883175E-5 2.59602356
1.16827178 6.8172405E-5 2.59632206
1.16813552 6.81564925E-5 2.59078932
1.16799927 6.81405872E-5 2.58981109
1.16786289 6.81246893E-5 2.59010887
1.16772676 6.81087986E-5 2.59040666
1.1675905 6.80929079E-5 2.59070444
1.16745436 6.80770318E-5 2.59100223
1.16731822 6.80611556E-5 2.59130001
1.16718209 6.80452795E-5 2.5915978
1.16704607 6.80294179E-5 2.59189558
1.16690993 6.80135563E-5 2.59219337
1.16677392 6.7997702E-5 2.59249115
1.16663802 6.7981855E-5 2.5927887
1.166502 6.79660152E-5 2.59308648
1.1663661 6.79501754E-5 2.59338427
1.1662302 6.7934343E-5 2.59368205
1.16609442 6.79185177E-5 2.59398007
1.16595852 6.79026998E-5 2.59172773
1.16582274 6.78868819E-5 2.58744979
1.16568696 6.78710712E-5 2.58774686
1.1655513 6.78552678E-5 2.58804369
1.16541564 6.78394717E-5 2.58834076
1.16527998 6.78236756E-5 2.58863783
1.16514432 6.78078868E-5 2.58893466
1.16500866 6.77921053E-5 2.58923173
1.16487312 6.7776331E-5 2.58952856
1.16473758 6.77605567E-5 2.58982539
1.16460204 6.77447897E-5 2.59012222
1.16446662 6.772903E-5 2.59041929
1.1643312 6.77132775E-5 2.59071636
1.16419578 6.76975324E-5 2.59101319
1.16406035 6.76817872E-5 2.59131002
1.16392505 6.76660493E-5 2.59160686
1.16378975 6.76503114E-5 2.59190416
1.16365445 6.7634588E-5 2.58595347
1.16351914 6.76188647E-5 2.5853231
1.16338396 6.76031486E-5 2.58561969
1.16324878 6.75874398E-5 2.58591557
1.16311359 6.75717311E-5 2.58621168
1.16297853 6.75560368E-5 2.58650756
1.16284335 6.75403426E-5 2.58680367
1.16270828 6.75246483E-5 2.58709979
1.16257334 6.75089686E-5 2.58739591
1.16243827 6.7493289E-5 2.58769226
1.16230333 6.74776165E-5 2.58798814
1.16216838 6.74619514E-5 2.58828449
1.16203344 6.74462863E-5 2.58858037
1.16189861 6.74306357E-5 2.58887672
1.16176379 6.74149851E-5 2.5891726
1.16162896 6.73993345E-5 2.58946872
1.16149414 6.73836985E-5 2.58733082
1.16135943 6.73680624E-5 2.58312559
1.16122472 6.73524337E-5 2.58342099
1.16109002 6.73368122E-5 2.58371639
1.16095531 6.73211907E-5 2.58401155
1.16082072 6.73055838E-5 2.58430672
1.16068614 6.72899769E-5 2.58460212
1.16055155 6.72743699E-5 2.58489776
1.16041696 6.72587776E-5 2.58519292
1.16028249 6.72431852E-5 2.58548808
1.16014802 6.72276001E-5 2.58578324
1.16001356 6.72120223E-5 2.58607864
1.15987921 6.71964444E-5 2.58637357
1.15974486 6.71808739E-5 2.58666921
1.15961051 6.71653106E-5 2.58696437
1.15947616 6.71497546E-5 2.58725977
1.15934181 6.71341986E-5 2.58755493
1.15920758 6.71186572E-5 2.58222938
1.15907335 6.71031084E-5 2.58104515
1.15893924 6.70875743E-5 2.58133984
1.15880501 6.70720401E-5 2.58163428
1.1586709 6.70565205E-5 2.58192849
1.15853679 6.70409936E-5 2.58222294
1.1584028 6.70254813E-5 2.58251739
1.15826869 6.70099689E-5 2.58281207
1.1581347 6.69944711E-5 2.58310652
1.15800071 6.69789661E-5 2.58340073
1.15786684 6.69634755E-5 2.58369517
1.15773284 6.6947985E-5 2.58398962
1.15759897 6.69325018E-5 2.58428407
1.1574651 6.69170258E-5 2.58457851
1.15733135 6.69015571E-5 2.58487272
1.15719759 6.68860885E-5 2.58516741
1.15706384 6.68706271E-5 2.58400559
1.15693009 6.68551729E-5 2.5787549
1.15679634 6.68397188E-5 2.57904816
1.1566627 6.68242719E-5 2.57934189
1.15652907 6.68088323E-5 2.57963586
1.15639544 6.67934E-5 2.57992935
1.15626192 6.67779677E-5 2.58022285
1.15612841 6.676255E-5 2.58051658
1.15599489 6.67471249E-5 2.58081007
1.15586138 6.67317145E-5 2.58110404
1.15572786 6.6716304E-5 2.58139753
1.15559447 6.67009008E-5 2.58169079
1.15546107 6.66855049E-5 2.58198476
1.1553278 6.66701162E-5 2.58227825
1.1551944 6.66547276E-5 2.58257198
1.15506113 6.66393462E-5 2.58286548
1.15492785 6.66239721E-5 2.58315921
1.15479469 6.6608598E-5 2.57930994
1.15466142 6.65932384E-5 2.57675242
1.15452826 6.65778789E-5 2.57704496
1.1543951 6.65625194E-5 2.57733798
1.15426207 6.65471744E-5 2.577631
1.15412891 6.65318294E-5 2.5779233
1.15399587 6.65164916E-5 2.57821631
1.15386283 6.65011539E-5 2.57850933
1.15372992 6.64858308E-5 2.57880187
1.15359688 6.64705076E-5 2.57909465
1.15346396 6.64551844E-5 2.57938743
1.15333116 6.64398758E-5 2.57968044
1.15319824 6.64245672E-5 2.57997322
1.15306544 6.64092659E-5 2.580266
1.15293264 6.63939718E-5 2.58055902
1.15279984 6.63786777E-5 2.58085179
1.15266705 6.63633909E-5 2.58114433
1.15253437 6.63481114E-5 2.57470059
1.15240169 6.63328392E-5 2.57459903
1.15226901 6.6317567E-5 2.57489085
1.15213645 6.6302302E-5 2.57518268
1.15200388 6.62870443E-5 2.57547498
1.15187132 6.62717866E-5 2.57576704
1.15173876 6.62565362E-5 2.5760591
1.1516062 6.62412931E-5 2.57635069
1.15147376 6.62260572E-5 2.57664275
1.15134132 6.62108214E-5 2.57693458
1.151209 6.61956001E-5 2.57722688
1.15107656 6.61803715E-5 2.5775187
1.15094423 6.61651575E-5 2.57781053
1.15081191 6.61499435E-5 2.57810283
1.15067959 6.61347367E-5 2.57839489
1.15054739 6.61195372E-5 2.57868648
1.15041518 6.61043377E-5 2.57803845
1.15028298 6.60891455E-5 2.57571292
1.15015078 6.60739606E-5 2.57600474
1.15001869 6.6058783E-5 2.57629585
1.14988661 6.60436053E-5 2.57658768
1.14975452 6.6028435E-5 2.57687926
1.14962244 6.60132719E-5 2.57717085
1.14949048 6.59981088E-5 2.57746243
1.14935839 6.59829602E-5 2.57775402
1.14922655 6.59678044E-5 2.57804561
1.14909458 6.59526631E-5 2.57833719
1.14896274 6.59375219E-5 2.5786283
1.14883077 6.59223879E-5 2.57892036
1.14869905 6.59072612E-5 2.57921171
1.1485672 6.58921417E-5 2.57950282
1.14843547 6.58770223E-5 2.57979465
1.14830375 6.58619101E-5 2.58008647
1.14817202 6.5846798E-5 2.57895827
1.14804029 6.58317003E-5 2.57809305
1.14790869 6.58166027E-5 2.57838392
1.14777708 6.58015124E-5 2.57867527
1.14764547 6.57864221E-5 2.57896662
1.14751387 6.5771339E-5 2.57925749
1.14738238 6.57562632E-5 2.57954931
1.14725089 6.57411947E-5 2.57984042
1.1471194 6.57261262E-5 2.58013177
1.14698792 6.5711065E-5 2.58042288
1.14685655 6.5696011E-5 2.58071375
1.14672518 6.56809571E-5 2.58100533
1.14659381 6.56659104E-5 2.58129644
1.14646256 6.5650871E-5 2.58158779
1.14633119 6.56358388E-5 2.5818789
1.14619994 6.56208067E-5 2.58217025
1.14606869 6.56057819E-5 2.5824616
1.14593756 6.55907643E-5 2.5803225
1.14580643 6.55757467E-5 2.58003139
1.1456753 6.55607437E-5 2.5803225
1.14554417 6.55457334E-5 2.58061337
1.14541304 6.55307376E-5 2.58090425
1.14528203 6.55157419E-5 2.58119488
1.14515102 6.55007534E-5 2.58148623
1.14502001 6.54857722E-5 2.58177662
1.14488912 6.5470791E-5 2.58206773
1.14475811 6.54558171E-5 2.58235836
1.14462721 6.54408504E-5 2.58264947
1.14449632 6.54258911E-5 2.58293986
1.14436555 6.54109317E-5 2.58323097
1.14423478 6.53959796E-5 2.58352232
1.144104 6.53810275E-5 2.58381271
1.14397323 6.536609E-5 2.58410335
1.14384246 6.53511524E-5 2.58432078
1.14371181 6.53362149E-5 2.58210516
1.14358115 6.53212919E-5 2.58239555
1.1434505 6.53063689E-5 2.58268619
1.14331996 6.52914532E-5 2.58297682
1.14318931 6.52765375E-5 2.58326721
1.14305878 6.52616363E-5 2.58355832
1.14292824 6.52467279E-5 2.58384848
1.14279783 6.5231834E-5 2.58413911
1.14266741 6.52169401E-5 2.58442998
1.142537 6.52020535E-5 2.58472013
1.14240658 6.51871742E-5 2.58501077
1.14227617 6.51723021E-5 2.58530164
1.14214587 6.51574301E-5 2.58559179
1.14201558 6.51425653E-5 2.5858829
1.14188528 6.51277005E-5 2.5861733
1.1417551 6.5112843E-5 2.58646345
1.14162481 6.50979928E-5 2.58612418
1.14149463 6.50831498E-5 2.58417368
1.14136457 6.50683069E-5 2.58446431
1.1412344 6.50534712E-5 2.58475447
1.14110434 6.50386428E-5 2.58504438
1.14097428 6.50238217E-5 2.58533478
1.14084423 6.50090005E-5 2.58562517
1.14071417 6.49941794E-5 2.58591509
1.14058423 6.49793728E-5 2.58620548
1.14045429 6.49645663E-5 2.58649564
1.14032435 6.4949767E-5 2.58678555
1.14019454 6.49349749E-5 2.58707619
1.1400646 6.49201829E-5 2.58736634
1.13993478 6.49053982E-5 2.58765674
1.13980496 6.48906207E-5 2.58794713
1.13967526 6.48758432E-5 2.58823681
1.13954556 6.4861073E-5 2.58852744
1.13941586 6.48463101E-5 2.58778715
1.13928616 6.48315472E-5 2.58637929
1.13915646 6.48167988E-5 2.58666921
1.13902688 6.48020432E-5 2.58695912
1.1388973 6.47873021E-5 2.58724904
1.13876772 6.4772561E-5 2.58753872
1.13863814 6.47578272E-5 2.58782864
1.13850868 6.47431007E-5 2.58811879
1.13837922 6.47283741E-5 2.58840871
1.13824975 6.47136549E-5 2.58869863
1.13812029 6.46989429E-5 2.5889883
1.13799095 6.46842309E-5 2.58927798
1.13786161 6.46695262E-5 2.58956766
1.13773227 6.46548287E-5 2.58985829
1.13760304 6.46401313E-5 2.59014797
1.1374737 6.46254412E-5 2.59043765
1.13734448 6.46107583E-5 2.59072757
1.13721526 6.45960827E-5 2.589643
1.13708615 6.45814071E-5 2.58857775
1.13695693 6.45667387E-5 2.58886695
1.13682783 6.45520704E-5 2.58915663
1.13669872 6.45374166E-5 2.58944631
1.13656974 6.45227556E-5 2.58973575
1.13644063 6.45081091E-5 2.59002519
1.13631165 6.44934626E-5 2.59031487
1.13618267 6.44788233E-5 2.59060454
1.1360538 6.44641914E-5 2.59089398
1.13592482 6.44495594E-5 2.59118319
1.13579595 6.44349348E-5 2.5914731
1.13566709 6.44203174E-5 2.59176254
1.13553822 6.44057072E-5 2.59205246
1.13540947 6.43910971E-5 2.5923419
1.13528073 6.4376487E-5 2.59263134
1.13515198 6.43618914E-5 2.59292102
1.13502324 6.43472958E-5 2.5914917
1.13489461 6.43327076E-5 2.59062529
1.13476586 6.43181193E-5 2.59091449
1.13463736 6.43035455E-5 2.59120369
1.13450873 6.42889645E-5 2.59149313
1.1343801 6.4274398E-5 2.59178209
1.13425159 6.42598316E-5 2.59207082
1.13412309 6.42452724E-5 2.59236002
1.13399458 6.42307205E-5 2.5926497
1.13386619 6.42161685E-5 2.5929389
1.1337378 6.42016239E-5 2.59322834
1.13360941 6.41870865E-5 2.59351707
1.13348103 6.41725492E-5 2.59380651
1.13335264 6.41580191E-5 2.59409595
1.13322437 6.41434963E-5 2.59438467
1.1330961 6.41289735E-5 2.59467411
1.13296783 6.41144579E-5 2.59496307
1.13283968 6.40999497E-5 2.59341002
1.13271141 6.40854414E-5 2.59274673
1.13258326 6.40709404E-5 2.59303498
1.13245523 6.40564467E-5 2.59332442
1.13232708 6.4041953E-5 2.59361362
1.13219905 6.40274666E-5 2.59390211
1.13207102 6.40129874E-5 2.59419084
1.13194299 6.39985155E-5 2.59447956
1.13181496 6.39840437E-5 2.594769
1.13168705 6.39695718E-5 2.59505749
1.13155913 6.39551145E-5 2.59534645
1.13143122 6.39406571E-5 2.59563541
1.13130331 6.39262071E-5 2.59592438
1.13117552 6.3911757E-5 2.5962131
1.13104773 6.38973142E-5 2.5965023
1.13091993 6.38828787E-5 2.59679127
1.13079214 6.38684505E-5 2.59707999
1.13066447 6.38540223E-5 2.59544945
1.13053679 6.38396014E-5 2.59483528
1.13040912 6.38251804E-5 2.59512401
1.13028145 6.38107667E-5 2.59541273
1.13015389 6.37963603E-5 2.59570122
1.13002622 6.37819612E-5 2.59598947
1.12989867 6.37675621E-5 2.59627819
1.12977123 6.37531703E-5 2.59656692
1.12964368 6.37387784E-5 2.59685516
1.12951624 6.37244011E-5 2.59714341
1.12938881 6.37100165E-5 2.59743237
1.12926137 6.36956465E-5 2.59772086
1.12913406 6.36812765E-5 2.59800959
1.12900662 6.36669138E-5 2.59829807
1.12887931 6.36525583E-5 2.5985868
1.12875211 6.36382028E-5 2.59887505
1.1286248 6.36238547E-5 2.59916377
1.1284976 6.36095065E-5 2.59760118
1.1283704 6.35951656E-5 2.59700537
1.12824321 6.35808319E-5 2.59729385
1.12811601 6.35665056E-5 2.59758186
1.12798893 6.35521792E-5 2.59786987
1.12786186 6.35378601E-5 2.59815884
1.12773478 6.35235483E-5 2.59844661
1.1276077 6.35092365E-5 2.59873486
1.12748075 6.3494932E-5 2.59902334
1.12735379 6.34806274E-5 2.59931111
1.12722683 6.34663302E-5 2.59959936
1.12709987 6.34520402E-5 2.59988761
1.12697303 6.34377575E-5 2.6001761
1.12684619 6.34234748E-5 2.60046411
1.12671936 6.34091994E-5 2.60075235
1.12659252 6.33949239E-5 2.6010406
1.12646568 6.33806558E-5 2.60132909
1.12633896 6.33663949E-5 2.59986234
1.12621224 6.33521413E-5 2.59916854
1.12608552 6.33378877E-5 2.59945655
1.12595892 6.33236414E-5 2.59974432
1.12583232 6.3309395E-5 2.60003209
1.12570572 6.3295156E-5 2.6003201
1.12557912 6.32809242E-5 2.60060835
1.12545252 6.32666997E-5 2.60089564
1.12532604 6.32524752E-5 2.60118389
1.12519956 6.3238258E-5 2.6014719
1.12507308 6.32240408E-5 2.60175991
1.12494659 6.32098308E-5 2.60204768
1.12482023 6.31956282E-5 2.60233545
1.12469387 6.31814255E-5 2.60262346
1.12456751 6.31672301E-5 2.60291147
1.12444115 6.3153042E-5 2.60319924
1.1243149 6.31388539E-5 2.60348701
1.12418866 6.31246803E-5 2.60212111
1.12406242 6.31104995E-5 2.60118151
1.12393618 6.30963332E-5 2.60146904
1.12381005 6.30821669E-5 2.60175681
1.12368381 6.30680006E-5 2.60204434
1.12355769 6.30538489E-5 2.60233164
1.12343168 6.30396971E-5 2.60261965
1.12330556 6.30255454E-5 2.60290694
1.12317955 6.30114009E-5 2.60319448
1.12305355 6.29972637E-5 2.60348201
1.12292755 6.29831338E-5 2.6037693
1.12280166 6.29690039E-5 2.60405731
1.12267566 6.29548813E-5 2.60434461
1.12254977 6.29407659E-5 2.60463238
1.12242389 6.29266506E-5 2.60491991
1.12229812 6.29125425E-5 2.60520744
1.12217224 6.28984344E-5 2.60549498
1.12204647 6.28843336E-5 2.60452271
1.1219207 6.28702401E-5 2.60341144
1.12179506 6.28561538E-5 2.60369873
1.12166929 6.28420676E-5 2.60398626
1.12154365 6.28279886E-5 2.60427356
1.121418 6.28139096E-5 2.60456085
1.12129235 6.27998379E-5 2.60484815
1.12116683 6.27857735E-5 2.60513544
1.12104118 6.27717091E-5 2.60542226
1.12091565 6.27576519E-5 2.60570979
1.12079024 6.2743602E-5 2.60599709
1.12066472 6.27295522E-5 2.60628414
1.12053931 6.27155096E-5 2.60657167
1.1204139 6.27014742E-5 2.60685849
1.12028849 6.26874389E-5 2.60714579
1.12016308 6.26734109E-5 2.60743332
1.12003779 6.26593828E-5 2.60772038
1.11991251 6.26453693E-5 2.60701466
1.11978722 6.26313558E-5 2.60532403
1.11966193 6.26173423E-5 2.60561109
1.11953676 6.26033361E-5 2.60589767
1.11941159 6.25893372E-5 2.60618424
1.11928642 6.25753382E-5 2.6064713
1.11916125 6.25613466E-5 2.60675812
1.11903608 6.25473622E-5 2.60704541
1.11891103 6.25333851E-5 2.60733199
1.11878598 6.25194079E-5 2.60761929
1.11866093 6.25054308E-5 2.6079061
1.118536 6.24914683E-5 2.60819292
1.11841106 6.24774984E-5 2.60847974
1.11828601 6.24635431E-5 2.60876703
1.1181612 6.24495879E-5 2.60905361
1.11803627 6.24356398E-5 2.60934043
1.11791146 6.24216991E-5 2.60962749
1.11778653 6.24077584E-5 2.60946369
1.11766183 6.23938249E-5 2.60754085
1.11753702 6.23798915E-5 2.60782719
1.11741221 6.23659653E-5 2.60811377
1.11728752 6.23520464E-5 2.60840034
1.11716282 6.23381275E-5 2.60868716
1.11703825 6.23242158E-5 2.6089735
1.11691356 6.23103115E-5 2.60925984
1.11678898 6.22964071E-5 2.6095469
1.11666441 6.228251E-5 2.60983348
1.11653984 6.22686202E-5 2.61011982
1.11641526 6.22547304E-5 2.61040664
1.11629081 6.22408479E-5 2.61069322
1.11616635 6.22269654E-5 2.61097956
1.1160419 6.22130901E-5 2.61126637
1.11591744 6.21992222E-5 2.61155272
1.11579311 6.21853542E-5 2.61183906
1.11566877 6.21714935E-5 2.61212611
1.11554444 6.21576401E-5 2.609622
1.1154201 6.21437866E-5 2.60980654
1.11529589 6.21299405E-5 2.61009336
1.11517155 6.21161016E-5 2.6103797
1.11504734 6.21022627E-5 2.6106658
1.11492324 6.20884312E-5 2.6109519
1.11479902 6.20745996E-5 2.611238
1.11467493 6.20607752E-5 2.61152411
1.11455083 6.20469582E-5 2.61181068
1.11442673 6.20331484E-5 2.61209655
1.11430264 6.20193387E-5 2.61238313
1.11417866 6.20055289E-5 2.61266947
1.11405456 6.19917264E-5 2.61295557
1.1139307 6.19779312E-5 2.61324167
1.11380672 6.19641432E-5 2.61352777
1.11368275 6.19503553E-5 2.61381412
1.11355889 6.19365746E-5 2.61410046
1.11343503 6.1922794E-5 2.61243033
1.11331117 6.19090206E-5 2.61198425
1.11318743 6.18952545E-5 2.61227036
1.11306369 6.18814884E-5 2.61255598
1.11293983 6.18677295E-5 2.61284208
1.11281621 6.1853978E-5 2.61312771
1.11269248 6.18402264E-5 2.61341381
1.11256886 6.18264821E-5 2.61369991
1.11244512 6.18127451E-5 2.61398554
1.1123215 6.17990081E-5 2.61427164
1.112198 6.17852711E-5 2.61455774
1.11207438 6.17715486E-5 2.61484361
1.11195087 6.17578262E-5 2.61512923
1.11182737 6.1744111E-5 2.61541533
1.11170387 6.17303958E-5 2.61570144
1.11158049 6.17166879E-5 2.61598706
1.11145699 6.170298E-5 2.61627316
1.11133361 6.16892794E-5 2.61524868
1.11121023 6.1675586E-5 2.61403894
1.11108696 6.16618927E-5 2.61432433
1.11096358 6.16482139E-5 2.61460996
1.11084032 6.16345278E-5 2.61489558
1.11071706 6.1620849E-5 2.61518121
1.11059391 6.16071775E-5 2.61546683
1.11047065 6.15935132E-5 2.61575222
1.11034751 6.1579849E-5 2.61603785
1.11022437 6.1566192E-5 2.61632395
1.11010122 6.1552535E-5 2.6166091
1.10997808 6.15388853E-5 2.61689472
1.10985506 6.15252429E-5 2.61718011
1.10973203 6.15116005E-5 2.61746573
1.10960901 6.14979654E-5 2.6177516
1.1094861 6.14843375E-5 2.61803722
1.10936308 6.14707096E-5 2.61832261
1.10924017 6.14570818E-5 2.61812854
1.10911727 6.14434684E-5 2.6159997
1.10899436 6.14298551E-5 2.61628509
1.10887158 6.14162418E-5 2.61657
1.10874867 6.1402643E-5 2.61685538
1.10862589 6.13890443E-5 2.61714077
1.10850322 6.13754455E-5 2.61742616
1.10838044 6.1361854E-5 2.61771131
1.10825777 6.13482698E-5 2.61799669
1.10813498 6.13346856E-5 2.61828232
1.10801244 6.13211087E-5 2.61856723
1.10788977 6.1307539E-5 2.61885214
1.10776711 6.12939693E-5 2.61913776
1.10764456 6.1280407E-5 2.61942291
1.10752201 6.12668446E-5 2.61970806
1.10739946 6.12532895E-5 2.61999345
1.10727704 6.12397416E-5 2.6202786
1.10715461 6.12261938E-5 2.62056398
1.10703206 6.12126532E-5 2.61855936
1.10690975 6.119912E-5 2.61838102
1.10678732 6.11855867E-5 2.61866617
1.10666502 6.11720607E-5 2.61895084
1.10654259 6.11585347E-5 2.61923599
1.10642028 6.11450159E-5 2.6195209
1.10629809 6.11315045E-5 2.61980581
1.10617578 6.1117993E-5 2.62009072
1.10605359 6.11044889E-5 2.62037563
1.1059314 6.10909847E-5 2.62066078
1.10580921 6.1077495E-5 2.62094545
1.10568702 6.10639981E-5 2.62123084
1.10556495 6.10505158E-5 2.62151504
1.10544288 6.10370262E-5 2.62180066
1.10532081 6.10235511E-5 2.62208533
1.10519874 6.1010076E-5 2.62237
1.10507679 6.09966082E-5 2.62265515
1.10495484 6.09831441E-5 2.62162876
1.10483289 6.09696835E-5 2.62040997
1.10471094 6.09562267E-5 2.62069464
1.10458899 6.09427734E-5 2.62097931
1.10446715 6.09293274E-5 2.62126374
1.10434532 6.09158851E-5 2.62154841
1.10422349 6.09024464E-5 2.62183285
1.10410166 6.08890114E-5 2.62211752
1.10397995 6.08755836E-5 2.62240219
1.10385823 6.08621594E-5 2.62268662
1.10373652 6.08487389E-5 2.62297153
1.10361481 6.08353221E-5 2.62325597
1.10349309 6.08219088E-5 2.6235404
1.1033715 6.08085029E-5 2.62382507
1.10324991 6.07951006E-5 2.62410998
1.10312831 6.07817019E-5 2.62439442
1.10300672 6.07683069E-5 2.62467909
1.10288525 6.07549191E-5 2.62479448
1.10276377 6.07415313E-5 2.62240648
1.1026423 6.07281509E-5 2.62269092
1.10252082 6.07147776E-5 2.62297511
1.10239947 6.07014044E-5 2.62325954
1.10227799 6.06880385E-5 2.62354374
1.10215664 6.06746726E-5 2.62382817
1.10203528 6.06613139E-5 2.62411261
1.10191405 6.06479625E-5 2.62439656
1.10179269 6.06346111E-5 2.624681
1.10167146 6.0621267E-5 2.62496495
1.10155022 6.06079266E-5 2.62524962
1.1014291 6.05945897E-5 2.62553382
1.10130787 6.05812565E-5 2.62581801
1.10118675 6.0567927E-5 2.62610221
1.10106564 6.05546047E-5 2.6263864
1.10094452 6.05412861E-5 2.6266706
1.1008234 6.05279711E-5 2.62695503
1.1007024 6.05146633E-5 2.62546802
1.10058141 6.05013556E-5 2.62470675
1.10046041 6.04880552E-5 2.62499094
1.10033941 6.04747584E-5 2.62527442
1.10021853 6.04614652E-5 2.62555861
1.10009754 6.04481756E-5 2.62584281
1.09997666 6.04348934E-5 2.62612677
1.09985578 6.04216148E-5 2.62641072
1.09973502 6.04083398E-5 2.62669468
1.09961426 6.03950684E-5 2.62697864
1.09949338 6.03818007E-5 2.62726235
1.09937263 6.03685403E-5 2.62754655
1.09925199 6.03552835E-5 2.62783003
1.09913123 6.03420303E-5 2.62811399
1.09901059 6.03287808E-5 2.62839866
1.09888995 6.03155349E-5 2.62868237
1.09876931 6.03022963E-5 2.62896585
1.09864879 6.02890577E-5 2.62880182
1.09852815 6.02758264E-5 2.62669182
1.09840763 6.02626023E-5 2.6269753
1.09828711 6.02493783E-5 2.62725902
1.09816658 6.02361579E-5 2.6275425
1.09804618 6.02229447E-5 2.62782621
1.09792578 6.02097352E-5 2.62810993
1.09780538 6.01965294E-5 2.62839341
1.09768498 6.01833308E-5 2.62867713
1.09756458 6.01701322E-5 2.62896085
1.0974443 6.01569409E-5 2.62924433
1.09732401 6.01437532E-5 2.62952805
1.09720373 6.01305692E-5 2.62981153
1.09708345 6.01173888E-5 2.63009524
1.09696329 6.01042157E-5 2.63037896
1.096843 6.00910425E-5 2.63066244
1.09672284 6.00778767E-5 2.63094616
1.09660268 6.00647145E-5 2.63122964
1.09648263 6.00515596E-5 2.62974048
1.09636247 6.00384046E-5 2.62912011
1.09624243 6.0025257E-5 2.62940359
1.09612238 6.0012113E-5 2.62968707
1.09600246 5.99989726E-5 2.62997007
1.09588242 5.99858358E-5 2.63025355
1.09576249 5.99727027E-5 2.63053656
1.09564257 5.99595769E-5 2.63082027
1.09552264 5.99464511E-5 2.63110375
1.09540272 5.99333325E-5 2.63138676
1.09528291 5.99202176E-5 2.63167024
1.09516311 5.990711E-5 2.63195324
1.0950433 5.98940023E-5 2.63223648
1.0949235 5.9880902E-5 2.63251996
1.09480369 5.98678052E-5 2.63280344
1.094684 5.98547122E-5 2.63308668
1.09456432 5.98416227E-5 2.63337016
1.09444463 5.98285369E-5 2.63328314
1.09432495 5.98154584E-5 2.63103223
1.09420538 5.98023835E-5 2.63131499
1.09408581 5.97893122E-5 2.631598
1.09396625 5.97762446E-5 2.63188076
1.09384668 5.97631806E-5 2.632164
1.09372723 5.97501203E-5 2.63244677
1.09360766 5.97370672E-5 2.63273001
1.09348822 5.97240178E-5 2.63301277
1.09336877 5.9710972E-5 2.63329625
1.09324944 5.96979298E-5 2.63357878
1.09312999 5.96848913E-5 2.63386178
1.09301066 5.96718601E-5 2.63414478
1.09289134 5.96588325E-5 2.63442755
1.09277201 5.96458049E-5 2.63471079
1.09265268 5.96327845E-5 2.63499355
1.09253347 5.96197715E-5 2.63527632
1.09241426 5.96067584E-5 2.63555932
1.09229505 5.9593749E-5 2.63429618
1.09217584 5.95807469E-5 2.6333611
1.09205675 5.95677484E-5 2.63364363
1.09193766 5.95547535E-5 2.63392639
1.09181845 5.95417623E-5 2.63420916
1.09169948 5.95287784E-5 2.63449168
1.09158039 5.95157944E-5 2.63477468
1.09146142 5.95028177E-5 2.63505721
1.09134233 5.94898447E-5 2.63533998
1.09122336 5.94768753E-5 2.63562226
1.09110451 5.94639096E-5 2.63590527
1.09098554 5.94509511E-5 2.63618755
1.09086668 5.94379926E-5 2.63647079
1.09074783 5.94250414E-5 2.63675308
1.09062898 5.94120938E-5 2.63703609
1.09051013 5.93991499E-5 2.63731885
1.0903914 5.93862096E-5 2.63760138
1.09027267 5.9373273E-5 2.6378839
1.09015393 5.93603436E-5 2.63545394
1.0900352 5.93474142E-5 2.63562298
1.08991647 5.93344921E-5 2.63590527
1.08979785 5.93215736E-5 2.63618755
1.08967924 5.93086588E-5 2.63646984
1.08956063 5.92957513E-5 2.63675237
1.08944201 5.92828437E-5 2.63703442
1.08932352 5.92699434E-5 2.63731694
1.08920491 5.92570468E-5 2.63759947
1.08908641 5.92441538E-5 2.63788152
1.08896792 5.92312645E-5 2.63816404
1.08884954 5.92183787E-5 2.63844609
1.08873105 5.92054967E-5 2.63872862
1.08861268 5.91926218E-5 2.63901091
1.0884943 5.91797507E-5 2.63929343
1.08837593 5.91668831E-5 2.63957572
1.08825767 5.91540193E-5 2.63985777
1.08813941 5.9141159E-5 2.63922858
1.08802104 5.91283024E-5 2.63757133
1.0879029 5.9115453E-5 2.63785315
1.08778465 5.91026037E-5 2.63813543
1.08766639 5.90897616E-5 2.63841724
1.08754826 5.90769232E-5 2.63869929
1.08743012 5.90640884E-5 2.63898158
1.08731198 5.90512573E-5 2.63926339
1.08719397 5.90384334E-5 2.63954544
1.08707583 5.90256095E-5 2.63982725
1.08695781 5.90127929E-5 2.64010954
1.0868398 5.899998E-5 2.64039111
1.08672178 5.89871706E-5 2.64067316
1.08660388 5.89743649E-5 2.64095521
1.08648598 5.89615629E-5 2.64123726
1.08636796 5.89487681E-5 2.64151955
1.08625019 5.89359734E-5 2.6418016
1.08613229 5.89231859E-5 2.64208341
1.08601439 5.8910402E-5 2.64051366
1.08589661 5.88976218E-5 2.63982129
1.08577883 5.88848452E-5 2.64010286
1.08566105 5.88720723E-5 2.64038467
1.08554339 5.88593066E-5 2.64066601
1.08542562 5.88465409E-5 2.6409483
1.08530796 5.88337825E-5 2.64122939
1.0851903 5.88210278E-5 2.64151096
1.08507264 5.88082767E-5 2.64179301
1.0849551 5.87955292E-5 2.64207458
1.08483756 5.87827853E-5 2.64235616
1.0847199 5.87700488E-5 2.64263797
1.08460248 5.87573122E-5 2.64292002
1.08448493 5.87445829E-5 2.64320111
1.08436739 5.87318573E-5 2.64348292
1.08424997 5.87191353E-5 2.64376473
1.08413255 5.87064169E-5 2.64404655
1.08401513 5.86937022E-5 2.64432764
1.08389783 5.86809947E-5 2.64184189
1.08378041 5.86682872E-5 2.64197898
1.08366311 5.86555871E-5 2.64226031
1.0835458 5.86428869E-5 2.64254189
1.0834285 5.8630194E-5 2.64282298
1.08331132 5.86175047E-5 2.64310408
1.08319414 5.86048227E-5 2.64338589
1.08307683 5.85921407E-5 2.64366698
1.08295965 5.85794623E-5 2.64394832
1.08284259 5.85667913E-5 2.64423013
1.08272541 5.85541238E-5 2.64451122
1.08260834 5.85414564E-5 2.6447928
1.08249128 5.85287962E-5 2.64507389
1.08237422 5.85161397E-5 2.64535522
1.08225727 5.85034904E-5 2.64563656
1.08214021 5.84908412E-5 2.64591813
1.08202326 5.84781956E-5 2.64619946
1.08190632 5.84655572E-5 2.64590812
1.08178937 5.84529225E-5 2.64406872
1.08167255 5.84402915E-5 2.64434981
1.0815556 5.8427664E-5 2.64463067
1.08143878 5.84150403E-5 2.64491153
1.08132195 5.84024201E-5 2.64519262
1.08120513 5.83898036E-5 2.64547372
1.08108842 5.83771944E-5 2.64575458
1.08097172 5.83645851E-5 2.64603567
1.08085489 5.83519832E-5 2.64631701
1.08073831 5.83393849E-5 2.6465981
1.0806216 5.83267902E-5 2.64687896
1.08050489 5.83141991E-5 2.64715981
1.08038831 5.83016117E-5 2.64744091
1.08027172 5.82890279E-5 2.64772153
1.08015513 5.82764515E-5 2.64800334
1.08003867 5.8263875E-5 2.6482842
1.07992208 5.82513057E-5 2.64856505
1.07980561 5.82387402E-5 2.64760184
1.07968915 5.82261782E-5 2.64626884
1.07957268 5.82136199E-5 2.64654946
1.07945633 5.82010653E-5 2.64683008
1.07933998 5.81885142E-5 2.6471107
1.07922351 5.81759705E-5 2.64739156
1.07910717 5.81634267E-5 2.64767218
1.07899094 5.81508903E-5 2.6479528
1.07887459 5.81383538E-5 2.64823341
1.07875836 5.81258246E-5 2.64851427
1.07864213 5.8113299E-5 2.64879513
1.0785259 5.81007771E-5 2.64907575
1.07840967 5.80882588E-5 2.64935637
1.07829356 5.80757478E-5 2.64963722
1.07817745 5.80632368E-5 2.64991784
1.07806134 5.80507331E-5 2.6501987
1.07794523 5.80382293E-5 2.65047956
1.07782912 5.80257329E-5 2.65075994
1.07771313 5.80132401E-5 2.64924526
1.07759714 5.80007509E-5 2.64848781
1.07748115 5.79882653E-5 2.64876795
1.07736516 5.79757834E-5 2.64904833
1.07724917 5.79633052E-5 2.64932919
1.0771333 5.79508342E-5 2.64960933
1.07701743 5.79383632E-5 2.64988971
1.07690156 5.79258995E-5 2.65017033
1.07678568 5.79134357E-5 2.65045071
1.07666993 5.79009793E-5 2.65073085
1.07655406 5.78885265E-5 2.65101147
1.07643831 5.78760773E-5 2.65129185
1.07632256 5.78636318E-5 2.65157247
1.07620692 5.78511899E-5 2.65185261
1.07609117 5.78387553E-5 2.65213299
1.07597554 5.78263207E-5 2.65241337
1.0758599 5.78138934E-5 2.65269351
1.07574427 5.7801466E-5 2.65297389
1.07562864 5.7789046E-5 2.65105367
1.07551312 5.77766295E-5 2.65075493
1.07539761 5.77642168E-5 2.65103507
1.0752821 5.77518076E-5 2.65131497
1.07516658 5.77394021E-5 2.65159512
1.07505107 5.77270002E-5 2.65187502
1.07493567 5.7714602E-5 2.65215564
1.07482028 5.77022111E-5 2.65243578
1.07470489 5.76898201E-5 2.65271544
1.07458949 5.76774364E-5 2.65299582
1.0744741 5.76650564E-5 2.65327549
1.07435882 5.76526763E-5 2.65355563
1.07424355 5.76403036E-5 2.65383601
1.07412827 5.76279344E-5 2.65411615
1.07401299 5.76155689E-5 2.6543963
1.07389784 5.76032107E-5 2.65467596
1.07378256 5.75908525E-5 2.6549561
1.07366741 5.75784979E-5 2.65523601
1.07355225 5.75661506E-5 2.6528368
1.07343721 5.75538033E-5 2.65287709
1.07332206 5.75414633E-5 2.653157
1.07320702 5.75291269E-5 2.65343666
1.07309198 5.75167905E-5 2.65371633
1.07297695 5.75044614E-5 2.65399623
1.07286191 5.7492136E-5 2.65427589
1.07274699 5.74798141E-5 2.6545558
1.07263196 5.74674996E-5 2.65483522
1.07251704 5.7455185E-5 2.65511537
1.07240224 5.74428741E-5 2.65539503
1.07228732 5.74305705E-5 2.6556747
1.0721724 5.74182668E-5 2.65595436
1.0720576 5.74059704E-5 2.65623403
1.07194281 5.73936777E-5 2.65651393
1.07182801 5.7381385E-5 2.65679359
1.07171333 5.73690995E-5 2.65707326
1.07159853 5.73568177E-5 2.65732312
1.07148385 5.73445395E-5 2.65493226
1.07136917 5.7332265E-5 2.65521145
1.07125461 5.73199977E-5 2.65549111
1.07113993 5.73077305E-5 2.6557703
1.07102537 5.72954668E-5 2.65604949
1.07091069 5.72832105E-5 2.65632939
1.07079625 5.72709541E-5 2.65660858
1.07068169 5.72587051E-5 2.65688801
1.07056713 5.72464596E-5 2.65716743
1.07045269 5.72342142E-5 2.65744662
1.07033825 5.7221976E-5 2.65772629
1.07022381 5.72097415E-5 2.65800571
1.07010937 5.71975106E-5 2.6582849
1.06999505 5.71852834E-5 2.65856457
1.0698806 5.71730598E-5 2.65884423
1.06976628 5.71608434E-5 2.65912342
1.06965196 5.71486271E-5 2.65940285
1.06953776 5.71364144E-5 2.65948749
1.06942344 5.7124209E-5 2.65695786
1.06930923 5.71120036E-5 2.65723705
1.06919503 5.70998054E-5 2.657516
1.06908083 5.70876109E-5 2.65779519
1.06896663 5.707542E-5 2.65807462
1.06885254 5.70632292E-5 2.65835381
1.06873846 5.70510456E-5 2.65863252
1.06862426 5.70388656E-5 2.65891147
1.06851029 5.70266893E-5 2.65919089
1.06839621 5.70145203E-5 2.65946984
1.06828225 5.70023512E-5 2.65974903
1.06816816 5.69901858E-5 2.66002822
1.0680542 5.69780241E-5 2.66030693
1.06794024 5.69658696E-5 2.66058612
1.06782639 5.69537151E-5 2.66086531
1.06771243 5.69415679E-5 2.6611445
1.06759858 5.69294207E-5 2.66142368
1.06748474 5.69172807E-5 2.66145062
1.06737089 5.69051444E-5 2.65928125
1.06725717 5.68930118E-5 2.65955973
1.06714332 5.68808828E-5 2.65983891
1.0670296 5.68687574E-5 2.66011739
1.06691587 5.68566356E-5 2.66039634
1.06680214 5.68445175E-5 2.66067481
1.06668854 5.68324031E-5 2.660954
1.06657481 5.68202922E-5 2.66123247
1.06646121 5.6808185E-5 2.66151142
1.0663476 5.67960851E-5 2.66179037
1.06623399 5.67839852E-5 2.66206908
1.06612051 5.67718926E-5 2.66234779
1.0660069 5.67597999E-5 2.66262674
1.06589341 5.67477146E-5 2.66290545
1.06577992 5.67356292E-5 2.66318417
1.06566656 5.67235511E-5 2.66346312
1.06555307 5.67114766E-5 2.66374183
1.0654397 5.66994058E-5 2.66378593
1.06532621 5.66873387E-5 2.66145301
1.06521285 5.66752751E-5 2.66173196
1.0650996 5.66632152E-5 2.66201043
1.06498623 5.6651159E-5 2.6622889
1.06487298 5.66391063E-5 2.66256762
1.06475973 5.66270573E-5 2.66284609
1.06464648 5.6615012E-5 2.66312432
1.06453323 5.66029739E-5 2.66340256
1.06441998 5.65909359E-5 2.66368151
1.06430686 5.65789014E-5 2.6639595
1.06419373 5.65668743E-5 2.66423798
1.0640806 5.65548471E-5 2.66451621
1.06396747 5.65428272E-5 2.66479468
1.06385446 5.6530811E-5 2.66507363
1.06374133 5.65187947E-5 2.66535187
1.06362832 5.65067858E-5 2.66563034
1.06351531 5.64947804E-5 2.66590881
1.06340241 5.64827787E-5 2.66609836
1.0632894 5.64707771E-5 2.66359496
1.06317651 5.64587826E-5 2.66387343
1.06306362 5.64467919E-5 2.66415167
1.06295073 5.64348047E-5 2.66442966
1.06283784 5.64228249E-5 2.66470814
1.06272507 5.6410845E-5 2.66498613
1.06261218 5.63988688E-5 2.66526413
1.0624994 5.63868962E-5 2.66554189
1.06238663 5.63749272E-5 2.66582036
1.06227398 5.63629656E-5 2.66609883
1.06216121 5.63510039E-5 2.66637635
1.06204855 5.63390495E-5 2.66665483
1.0619359 5.63270951E-5 2.66693306
1.06182325 5.6315148E-5 2.66721129
1.0617106 5.63032008E-5 2.66748929
1.06159794 5.6291261E-5 2.66776776
1.06148541 5.62793211E-5 2.66804528
1.06137288 5.62673886E-5 2.66832352
1.06126034 5.62554596E-5 2.66588497
1.06114781 5.62435343E-5 2.66603494
1.06103539 5.62316091E-5 2.66631246
1.06092298 5.6219691E-5 2.66659021
1.06081045 5.62077767E-5 2.66686821
1.06069815 5.61958659E-5 2.66714597
1.06058574 5.61839588E-5 2.66742396
1.06047332 5.61720553E-5 2.66770172
1.06036103 5.61601555E-5 2.66797972
1.06024873 5.61482593E-5 2.66825724
1.06013644 5.61363668E-5 2.66853523
1.06002414 5.61244815E-5 2.66881323
1.05991197 5.61125962E-5 2.66909051
1.05979967 5.61007146E-5 2.66936898
1.0596875 5.60888366E-5 2.6696465
1.05957532 5.60769658E-5 2.66992426
1.05946326 5.60650951E-5 2.67020226
1.05935109 5.6053228E-5 2.67047977
1.05923903 5.60413682E-5 2.668365
1.05912697 5.60295084E-5 2.66818333
1.05901492 5.60176559E-5 2.66846108
1.05890286 5.60058033E-5 2.66873837
1.05879092 5.59939581E-5 2.66901612
1.05867887 5.59821165E-5 2.66929364
1.05856693 5.59702748E-5 2.66957116
1.05845499 5.59584405E-5 2.66984844
1.05834317 5.59466098E-5 2.67012596
1.05823123 5.59347791E-5 2.67040348
1.05811942 5.59229557E-5 2.67068124
1.0580076 5.59111359E-5 2.67095852
1.05789578 5.58993197E-5 2.6712358
1.05778396 5.58875072E-5 2.67151356
1.05767214 5.58756983E-5 2.67179108
1.05756044 5.58638894E-5 2.6720686
1.05744874 5.58520878E-5 2.67234588
1.05733705 5.58402899E-5 2.6726234
1.05722535 5.58284955E-5 2.67093873
1.05711377 5.58167048E-5 2.67030287
1.05700207 5.58049178E-5 2.67057991
1.05689049 5.5793138E-5 2.67085695
1.05677891 5.57813582E-5 2.67113447
1.05666733 5.57695821E-5 2.67141175
1.05655587 5.57578096E-5 2.67168903
1.05644429 5.57460407E-5 2.67196608
1.05633283 5.57342755E-5 2.67224312
1.05622137 5.57225176E-5 2.67252016
1.05611002 5.57107596E-5 2.67279792
1.05599856 5.56990053E-5 2.67307472
1.05588722 5.56872546E-5 2.673352
1.05577576 5.56755112E-5 2.67362881
1.05566442 5.56637679E-5 2.67390609
1.0555532 5.56520281E-5 2.67418337
1.05544186 5.56402956E-5 2.67446065
1.05533063 5.56285631E-5 2.67473793
1.05521929 5.56168379E-5 2.67358565
1.05510807 5.56051127E-5 2.67244172
1.05499697 5.55933912E-5 2.67271852
1.05488575 5.55816769E-5 2.67299509
1.05477464 5.55699626E-5 2.67327237
1.05466342 5.55582556E-5 2.67354894
1.05455232 5.55465485E-5 2.67382622
1.05444133 5.55348488E-5 2.67410278
1.05433023 5.55231527E-5 2.67437959
1.05421925 5.55114566E-5 2.67465615
1.05410814 5.54997678E-5 2.67493343
1.05399716 5.54880789E-5 2.67521024
1.05388618 5.54763974E-5 2.67548752
1.05377531 5.54647195E-5 2.67576456
1.05366433 5.54530416E-5 2.67604113
1.05355346 5.54413709E-5 2.67631769
1.0534426 5.54297039E-5 2.6765945
1.05333173 5.54180369E-5 2.67687154
1.05322099 5.54063772E-5 2.6763649
1.05311012 5.53947211E-5 2.67462873
1.05299938 5.5383065E-5 2.6749053
1.05288863 5.53714162E-5 2.67518187
1.05277789 5.53597711E-5 2.67545843
1.05266714 5.53481295E-5 2.675735
1.05255651 5.5336488E-5 2.67601132
1.05244577 5.53248537E-5 2.67628813
1.05233514 5.53132231E-5 2.67656469
1.05222452 5.53015961E-5 2.67684126
1.05211401 5.52899728E-5 2.67711759
1.05200338 5.52783495E-5 2.67739415
1.05189288 5.52667334E-5 2.67767072
1.05178237 5.5255121E-5 2.67794728
1.05167186 5.52435122E-5 2.67822409
1.05156136 5.5231907E-5 2.67850018
1.05145097 5.52203055E-5 2.67877722
1.05134046 5.5208704E-5 2.67905354
1.05123007 5.51971098E-5 2.67925358
1.05111969 5.51855192E-5 2.67674994
1.0510093 5.51739322E-5 2.67702651
1.05089903 5.51623489E-5 2.6773026
1.05078864 5.51507692E-5 2.67757916
1.05067837 5.51391931E-5 2.67785525
1.0505681 5.51276171E-5 2.67813134
1.05045784 5.51160483E-5 2.67840767
1.05034769 5.51044832E-5 2.67868423
1.05023742 5.50929217E-5 2.67896056
1.05012727 5.50813638E-5 2.67923641
1.05001712 5.50698096E-5 2.67951274
1.04990697 5.5058259E-5 2.67978907
1.04979694 5.50467084E-5 2.68006539
1.04968679 5.50351651E-5 2.68034148
1.04957676 5.50236255E-5 2.68061805
1.04946673 5.50120894E-5 2.6808939
1.0493567 5.5000557E-5 2.68117023
1.04924679 5.49890283E-5 2.68144631
1.04913676 5.49775032E-5 2.67966819
1.04902685 5.49659781E-5 2.67919683
1.04891694 5.49544602E-5 2.67947245
1.04880702 5.4942946E-5 2.67974854
1.04869711 5.49314354E-5 2.68002486
1.04858732 5.49199285E-5 2.68030071
1.04847741 5.49084252E-5 2.68057632
1.04836762 5.48969219E-5 2.68085265
1.04825783 5.48854259E-5 2.68112803
1.04814816 5.48739335E-5 2.68140411
1.04803836 5.48624448E-5 2.68167996
1.04792869 5.48509597E-5 2.68195581
1.04781902 5.48394746E-5 2.6822319
1.04770935 5.48279968E-5 2.68250775
1.04759967 5.48165226E-5 2.68278384
1.04749 5.48050521E-5 2.68305969
1.04738045 5.47935815E-5 2.68333554
1.04727089 5.47821182E-5 2.68361139
1.04716134 5.47706586E-5 2.68268967
1.04705179 5.4759199E-5 2.68122411
1.04694223 5.47477466E-5 2.68149948
1.0468328 5.47362979E-5 2.68177557
1.04672337 5.47248492E-5 2.68205094
1.04661393 5.47134077E-5 2.68232656
1.0465045 5.47019699E-5 2.68260217
1.04639506 5.46905321E-5 2.68287802
1.04628575 5.46791016E-5 2.68315363
1.04617631 5.46676747E-5 2.683429
1.046067 5.46562478E-5 2.68370461
1.04595768 5.46448282E-5 2.68398023
1.04584849 5.46334086E-5 2.6842556
1.04573917 5.46219962E-5 2.68453145
1.04562998 5.46105839E-5 2.68480682
1.04552078 5.45991788E-5 2.68508244
1.04541159 5.45877738E-5 2.68535805
1.04530239 5.4576376E-5 2.68563366
1.04519331 5.45649782E-5 2.68577552
1.04508412 5.45535877E-5 2.68346167
1.04497504 5.45421972E-5 2.68373704
1.04486597 5.45308103E-5 2.68401217
1.04475689 5.45194307E-5 2.68428755
1.04464793 5.45080511E-5 2.68456292
1.04453886 5.44966751E-5 2.68483782
1.0444299 5.44853065E-5 2.68511343
1.04432094 5.44739378E-5 2.6853888
1.04421198 5.44625727E-5 2.68566418
1.04410315 5.44512113E-5 2.68593955
1.04399419 5.44398572E-5 2.68621516
1.04388535 5.44285031E-5 2.6864903
1.04377651 5.44171526E-5 2.68676567
1.04366767 5.44058057E-5 2.68704033
1.04355884 5.43944625E-5 2.68731618
1.04345012 5.43831229E-5 2.68759131
1.0433414 5.4371787E-5 2.68786645
1.04323256 5.43604547E-5 2.68814182
1.04312384 5.4349126E-5 2.68650007
1.04301524 5.4337801E-5 2.68574882
1.04290652 5.43264796E-5 2.68602347
1.04279792 5.43151618E-5 2.68629861
1.04268932 5.43038477E-5 2.68657351
1.04258072 5.42925372E-5 2.6868484
1.04247212 5.42812304E-5 2.68712354
1.04236352 5.42699272E-5 2.6873982
1.04225504 5.42586276E-5 2.68767333
1.04214656 5.42473281E-5 2.68794823
1.04203808 5.42360358E-5 2.6882236
1.0419296 5.42247471E-5 2.68849826
1.04182112 5.42134585E-5 2.68877339
1.04171276 5.42021771E-5 2.68904853
1.04160428 5.41908994E-5 2.68932343
1.04149592 5.41796217E-5 2.68959832
1.04138768 5.41683512E-5 2.68987346
1.04127932 5.41570807E-5 2.69014859
1.04117095 5.41458176E-5 2.68979168
1.04106271 5.41345544E-5 2.68783236
1.04095447 5.41232985E-5 2.68810701
1.04084623 5.41120426E-5 2.68838167
1.04073799 5.41007903E-5 2.68865657
1.04062986 5.40895453E-5 2.68893123
1.04052162 5.40783003E-5 2.68920588
1.0404135 5.4067059E-5 2.6894803
1.04030538 5.40558212E-5 2.6897552
1.04019725 5.40445872E-5 2.69002986
1.04008925 5.40333604E-5 2.69030476
1.03998113 5.40221336E-5 2.69057918
1.03987312 5.40109104E-5 2.69085383
1.03976512 5.39996909E-5 2.69112873
1.03965712 5.3988475E-5 2.69140291
1.03954911 5.39772627E-5 2.69167757
1.03944123 5.39660505E-5 2.69195247
1.03933334 5.39548455E-5 2.69222713
1.03922534 5.39436442E-5 2.69250178
1.03911746 5.39324465E-5 2.69061184
1.03900969 5.39212488E-5 2.69016218
1.03890181 5.39100583E-5 2.69043636
1.03879404 5.38988716E-5 2.69071078
1.03868628 5.38876848E-5 2.6909852
1.03857851 5.38765053E-5 2.69125962
1.03847075 5.38653258E-5 2.6915338
1.03836298 5.38541535E-5 2.69180822
1.03825533 5.38429813E-5 2.69208264
1.03814769 5.38318163E-5 2.69235682
1.03803992 5.38206514E-5 2.69263148
1.0379324 5.38094901E-5 2.69290566
1.03782475 5.37983324E-5 2.69318032
1.0377171 5.3787182E-5 2.6934545
1.03760958 5.37760316E-5 2.69372869
1.03750205 5.37648848E-5 2.69400287
1.03739452 5.37537417E-5 2.69427705
1.037287 5.37426022E-5 2.69455171
1.03717959 5.37314663E-5 2.6941185
1.03707206 5.37203341E-5 2.69231439
1.03696465 5.37092055E-5 2.69258833
1.03685725 5.3698077E-5 2.69286227
1.03674984 5.36869557E-5 2.69313622
1.03664255 5.3675838E-5 2.6934104
1.03653514 5.3664724E-5 2.69368434
1.03642786 5.36536099E-5 2.69395804
1.03632057 5.36425032E-5 2.69423246
1.03621328 5.36313964E-5 2.69450665
1.03610599 5.3620297E-5 2.69478035
1.03599882 5.36091975E-5 2.69505429
1.03589165 5.35981017E-5 2.69532847
1.03578448 5.35870131E-5 2.69560242
1.03567731 5.35759245E-5 2.69587708
1.03557014 5.35648396E-5 2.69615054
1.03546298 5.35537583E-5 2.69642472
1.03535593 5.35426807E-5 2.69669843
1.03524888 5.35316067E-5 2.69697309
1.03514183 5.35205363E-5 2.69519091
1.03503478 5.35094696E-5 2.69462681
1.03492773 5.34984065E-5 2.69490075
1.0348208 5.3487347E-5 2.69517469
1.03471375 5.34762876E-5 2.69544792
1.03460681 5.34652354E-5 2.6957221
1.03449988 5.34541869E-5 2.69599557
1.03439307 5.34431383E-5 2.69626951
1.03428614 5.3432097E-5 2.69654298
1.03417933 5.34210558E-5 2.69681716
1.03407252 5.34100218E-5 2.69709063
1.03396571 5.33989878E-5 2.69736409
1.0338589 5.33879575E-5 2.69763803
1.03375208 5.33769307E-5 2.69791174
1.03364539 5.33659113E-5 2.69818521
1.0335387 5.33548919E-5 2.69845915
1.03343201 5.33438761E-5 2.69873261
1.03332531 5.33328639E-5 2.6990068
1.03321862 5.33218517E-5 2.69887137
1.03311193 5.33108469E-5 2.69668603
1.03300536 5.32998456E-5 2.69695973
1.03289878 5.3288848E-5 2.69723296
1.03279221 5.32778504E-5 2.69750643
1.03268564 5.326686E-5 2.69777989
1.03257918 5.32558697E-5 2.6980536
1.03247261 5.32448867E-5 2.69832635
1.03236616 5.32339036E-5 2.69860005
1.0322597 5.32229278E-5 2.69887352
1.03215325 5.3211952E-5 2.69914699
1.03204691 5.32009799E-5 2.69942021
1.03194046 5.31900114E-5 2.69969368
1.03183413 5.31790465E-5 2.69996691
1.03172779 5.31680853E-5 2.70024061
1.03162146 5.31571277E-5 2.70051408
1.03151512 5.31461737E-5 2.70078731
1.03140891 5.31352234E-5 2.70106053
1.03130257 5.31242731E-5 2.701334
1.03119636 5.31133301E-5 2.70007205
1.03109014 5.3102387E-5 2.69900751
1.03098392 5.30914513E-5 2.6992805
1.03087783 5.30805155E-5 2.69955373
1.03077161 5.3069587E-5 2.69982696
1.03066552 5.30586585E-5 2.70009995
1.03055942 5.30477337E-5 2.70037293
1.03045332 5.30368125E-5 2.70064616
1.03034723 5.30258949E-5 2.70091915
1.03024125 5.30149809E-5 2.70119238
1.03013515 5.30040707E-5 2.70146561
1.03002918 5.2993164E-5 2.70173836
1.0299232 5.2982261E-5 2.70201159
1.02981722 5.29713579E-5 2.70228457
1.02971137 5.29604622E-5 2.7025578
1.02960539 5.29495665E-5 2.70283079
1.02949953 5.2938678E-5 2.70310378
1.02939367 5.29277895E-5 2.70337701
1.02928782 5.29169083E-5 2.70365
1.02918196 5.29060271E-5 2.70142555
1.02907622 5.28951496E-5 2.70137668
1.02897036 5.28842756E-5 2.70164919
1.02886462 5.28734054E-5 2.70192194
1.02875888 5.28625387E-5 2.70219445
1.02865314 5.28516757E-5 2.70246768
1.02854753 5.28408127E-5 2.70274043
1.02844179 5.2829957E-5 2.70301318
1.02833617 5.28191049E-5 2.70328569
1.02823055 5.28082528E-5 2.70355868
1.02812493 5.2797408E-5 2.7038312
1.02801943 5.27865632E-5 2.70410419
1.02791381 5.2775722E-5 2.70437694
1.02780831 5.27648845E-5 2.70464969
1.02770281 5.27540542E-5 2.70492291
1.02759731 5.27432239E-5 2.70519495
1.02749181 5.27323937E-5 2.70546794
1.02738631 5.27215707E-5 2.70574093
1.02728093 5.27107513E-5 2.70540714
1.02717543 5.26999356E-5 2.70333195
1.02707005 5.26891199E-5 2.70360446
1.02696478 5.26783115E-5 2.70387697
1.0268594 5.2667503E-5 2.70414996
1.02675402 5.26567019E-5 2.70442247
1.02664876 5.26459007E-5 2.70469475
1.0265435 5.26351032E-5 2.70496702
1.02643824 5.26243093E-5 2.70523953
1.02633297 5.26135191E-5 2.70551205
1.02622771 5.26027325E-5 2.70578432
1.02612257 5.25919495E-5 2.70605683
1.02601743 5.25811665E-5 2.70632958
1.02591228 5.25703908E-5 2.70660233
1.02580714 5.25596188E-5 2.70687437
1.025702 5.25488467E-5 2.70714688
1.02559686 5.25380783E-5 2.70741916
1.02549183 5.25273172E-5 2.70769167
1.02538681 5.2516556E-5 2.70796418
1.02528179 5.25057985E-5 2.70682192
1.02517676 5.24950447E-5 2.7056334
1.02507186 5.24842944E-5 2.7059052
1.02496684 5.24735478E-5 2.70617747
1.02486193 5.24628012E-5 2.70644951
1.02475703 5.24520619E-5 2.70672178
1.02465212 5.24413263E-5 2.70699382
1.02454722 5.24305906E-5 2.70726609
1.02444243 5.24198585E-5 2.70753813
1.02433753 5.24091338E-5 2.7078104
1.02423275 5.2398409E-5 2.7080822
1.02412796 5.23876879E-5 2.70835471
1.02402318 5.23769704E-5 2.70862651
1.02391839 5.23662566E-5 2.70889878
1.02381372 5.23555464E-5 2.7091713
1.02370906 5.23448361E-5 2.70944309
1.02360439 5.23341332E-5 2.70971537
1.02349973 5.23234303E-5 2.7099874
1.02339506 5.23127346E-5 2.71025968
1.0232904 5.2302039E-5 2.70850492
1.02318585 5.22913469E-5 2.70805788
1.0230813 5.22806586E-5 2.70832992
1.02297676 5.22699738E-5 2.70860147
1.02287221 5.22592927E-5 2.70887351
1.02276766 5.22486152E-5 2.70914531
1.02266324 5.22379414E-5 2.7094171
1.02255869 5.22272676E-5 2.7096889
1.02245426 5.2216601E-5 2.7099607
1.02234983 5.22059345E-5 2.71023273
1.02224541 5.21952716E-5 2.71050453
1.0221411 5.21846159E-5 2.71077633
1.02203667 5.21739603E-5 2.71104813
1.02193236 5.21633083E-5 2.71132016
1.02182806 5.21526563E-5 2.71159196
1.02172375 5.21420116E-5 2.71186376
1.02161956 5.21313705E-5 2.71213579
1.02151525 5.21207294E-5 2.71240735
1.02141106 5.21100956E-5 2.71267915
1.02130675 5.20994618E-5 2.71007919
1.02120256 5.20888352E-5 2.71018338
1.02109849 5.20782087E-5 2.71045494
1.02099431 5.20675858E-5 2.7107265
1.02089024 5.20569665E-5 2.71099782
1.02078605 5.20463473E-5 2.71126938
1.02068198 5.20357353E-5 2.71154094
1.02057791 5.20251269E-5 2.7118125
1.02047396 5.20145186E-5 2.71208405
1.02036989 5.20039175E-5 2.71235561
1.02026594 5.19933164E-5 2.71262741
1.02016187 5.1982719E-5 2.71289897
1.02005792 5.19721252E-5 2.71317005
1.01995397 5.19615351E-5 2.71344161
1.01985013 5.19509485E-5 2.71371317
1.01974618 5.19403657E-5 2.71398473
1.01964235 5.19297828E-5 2.71425629
1.01953852 5.19192072E-5 2.71452737
1.01943469 5.19086316E-5 2.71446204
1.01933086 5.18980596E-5 2.71240377
1.01922703 5.18874949E-5 2.71267509
1.01912332 5.18769302E-5 2.71294618
1.0190196 5.18663692E-5 2.71321774
1.01891589 5.18558081E-5 2.71348882
1.01881218 5.18452543E-5 2.7137599
1.01870847 5.18347042E-5 2.71403146
1.01860476 5.18241541E-5 2.71430254
1.01850116 5.18136112E-5 2.71457386
1.01839757 5.18030683E-5 2.71484542
1.01829398 5.17925291E-5 2.71511626
1.01819038 5.17819935E-5 2.71538758
1.01808679 5.17714616E-5 2.71565866
1.01798332 5.17609333E-5 2.71592975
1.01787984 5.1750405E-5 2.71620131
1.01777625 5.17398839E-5 2.71647239
1.01767278 5.17293629E-5 2.71674347
1.01756942 5.17188491E-5 2.71701479
1.01746595 5.17083354E-5 2.71647692
1.01736259 5.16978253E-5 2.71445584
1.01725912 5.16873188E-5 2.71472692
1.01715577 5.16768159E-5 2.71499753
1.01705241 5.16663167E-5 2.71526861
1.01694918 5.16558175E-5 2.71553969
1.01684582 5.16453256E-5 2.7158103
1.01674259 5.16348337E-5 2.71608114
1.01663923 5.16243454E-5 2.71635199
1.016536 5.16138607E-5 2.71662307
1.01643288 5.16033797E-5 2.71689415
1.01632965 5.15929023E-5 2.71716499
1.01622641 5.15824286E-5 2.71743584
1.01612329 5.15719585E-5 2.71770668
1.01602018 5.15614884E-5 2.71797776
1.01591706 5.15510255E-5 2.71824813
1.01581395 5.15405627E-5 2.71851945
1.01571095 5.15301035E-5 2.71879053
1.01560783 5.1519648E-5 2.71906114
1.01550484 5.15091961E-5 2.71835756
1.01540184 5.14987478E-5 2.71690798
1.01529884 5.14882995E-5 2.71717858
1.01519585 5.14778585E-5 2.71744919
1.01509297 5.14674175E-5 2.71771979
1.01498997 5.14569801E-5 2.71799064
1.01488709 5.14465464E-5 2.71826148
1.01478422 5.14361163E-5 2.71853185
1.01468134 5.14256899E-5 2.71880221
1.01457846 5.14152671E-5 2.71907306
1.0144757 5.14048479E-5 2.71934342
1.01437283 5.13944287E-5 2.71961403
1.01427007 5.13840168E-5 2.71988487
1.01416731 5.13736049E-5 2.72015548
1.01406455 5.13631967E-5 2.72042584
1.01396191 5.13527921E-5 2.72069645
1.01385915 5.13423911E-5 2.72096705
1.01375651 5.13319901E-5 2.72123766
1.01365387 5.13215964E-5 2.72150826
1.01355124 5.13112027E-5 2.72047544
1.0134486 5.13008163E-5 2.71902776
1.01334608 5.12904298E-5 2.71929812
1.01324344 5.1280047E-5 2.71956849
1.01314092 5.12696679E-5 2.71983886
1.0130384 5.12592887E-5 2.72010875
1.01293588 5.12489169E-5 2.72037911
1.01283336 5.12385486E-5 2.72064948
1.01273096 5.12281804E-5 2.72091961
1.01262844 5.12178158E-5 2.72118974
1.01252604 5.12074548E-5 2.72146034
1.01242363 5.11970975E-5 2.72173047
1.01232123 5.11867438E-5 2.7220006
1.01221895 5.11763938E-5 2.72227097
1.01211655 5.11660437E-5 2.72254133
1.01201427 5.11557009E-5 2.7228117
1.01191199 5.11453582E-5 2.72308207
1.01180971 5.1135019E-5 2.72335196
1.01170743 5.11246835E-5 2.72362256
1.01160514 5.11143517E-5 2.72259045
1.01150298 5.11040234E-5 2.72133017
1.0114007 5.10936952E-5 2.72160006
1.01129854 5.10833743E-5 2.72186995
1.01119637 5.10730533E-5 2.72214007
1.01109421 5.1062736E-5 2.72240996
1.01099217 5.10524224E-5 2.72268009
1.01089001 5.10421123E-5 2.72294998
1.01078796 5.10318059E-5 2.72322011
1.01068592 5.10214995E-5 2.72349024
1.01058388 5.10112004E-5 2.72375989
1.01048183 5.10009013E-5 2.72403026
1.01037991 5.09906058E-5 2.72429991
1.01027787 5.0980314E-5 2.72457004
1.01017594 5.09700258E-5 2.72483993
1.01007402 5.09597412E-5 2.72510958
1.0099721 5.09494603E-5 2.72537994
1.00987029 5.09391793E-5 2.7256496
1.00976837 5.09289021E-5 2.72591972
1.00966656 5.09186284E-5 2.72493267
1.00956476 5.09083584E-5 2.7237041
1.00946295 5.0898092E-5 2.72397375
1.00936115 5.08878293E-5 2.72424316
1.00925934 5.08775702E-5 2.72451329
1.00915766 5.08673111E-5 2.72478294
1.00905585 5.08570556E-5 2.7250526
1.00895417 5.08468038E-5 2.72532225
1.00885248 5.08365556E-5 2.72559214
1.0087508 5.08263111E-5 2.72586179
1.00864923 5.08160701E-5 2.72613144
1.00854754 5.08058292E-5 2.72640061
1.00844598 5.07955956E-5 2.72667074
1.00834441 5.0785362E-5 2.72694039
1.00824285 5.0775132E-5 2.72721004
1.00814128 5.07649056E-5 2.72747946
1.00803971 5.07546829E-5 2.72774935
1.00793827 5.07444602E-5 2.728019
1.00783682 5.07342447E-5 2.72828865
1.00773537 5.07240293E-5 2.72727537
1.00763392 5.07138175E-5 2.72572327
1.00753248 5.07036093E-5 2.72599244
1.00743103 5.06934048E-5 2.72626185
1.0073297 5.06832039E-5 2.72653127
1.00722837 5.06730066E-5 2.72680044
1.00712705 5.06628094E-5 2.72706985
1.00702572 5.06526158E-5 2.72733903
1.00692439 5.06424258E-5 2.72760868
1.00682306 5.06322394E-5 2.72787762
1.00672185 5.06220567E-5 2.72814727
1.00662065 5.06118777E-5 2.72841644
1.00651944 5.06016986E-5 2.72868609
1.00641823 5.05915268E-5 2.72895527
1.00631702 5.0581355E-5 2.72922468
1.00621593 5.05711869E-5 2.72949386
1.00611472 5.05610224E-5 2.72976351
1.00601363 5.05508578E-5 2.73003244
1.00591254 5.05407006E-5 2.7303021
1.00581145 5.05305434E-5 2.72964334
1.00571048 5.05203898E-5 2.72808266
1.00560939 5.05102398E-5 2.72835159
1.00550842 5.05000935E-5 2.72862053
1.00540745 5.04899508E-5 2.7288897
1.00530648 5.04798118E-5 2.72915888
1.00520551 5.04696727E-5 2.72942781
1.00510454 5.04595373E-5 2.72969699
1.00500369 5.04494055E-5 2.72996593
1.00490272 5.04392774E-5 2.73023486
1.00480187 5.04291529E-5 2.73050404
1.00470102 5.0419032E-5 2.73077297
1.00460017 5.04089112E-5 2.73104215
1.00449944 5.03987976E-5 2.73131108
1.00439858 5.0388684E-5 2.73158002
1.00429785 5.03785741E-5 2.73184919
1.00419712 5.03684641E-5 2.73211813
1.00409639 5.03583615E-5 2.7323873
1.00399566 5.03482624E-5 2.73265624
1.00389504 5.03381634E-5 2.73228741
1.00379431 5.0328068E-5 2.73029685
1.0036937 5.03179763E-5 2.73056555
1.00359309 5.03078882E-5 2.73083425
1.00349247 5.02978E-5 2.73110318
1.00339186 5.02877192E-5 2.73137164
1.00329125 5.02776384E-5 2.73164058
1.00319076 5.02675612E-5 2.73190904
1.00309026 5.02574876E-5 2.73217797
1.00298977 5.02474177E-5 2.73244691
1.00288928 5.02373514E-5 2.73271585
1.00278878 5.02272851E-5 2.7329843
1.00268829 5.02172261E-5 2.733253
1.00258791 5.02071671E-5 2.7335217
1.00248754 5.01971117E-5 2.73379064
1.00238717 5.01870563E-5 2.73405933
1.00228679 5.01770082E-5 2.73432803
1.00218642 5.01669638E-5 2.73459673
1.00208604 5.01569193E-5 2.73486543
1.00198579 5.01468785E-5 2.73495317
1.00188553 5.01368413E-5 2.7325592
1.00178528 5.01268078E-5 2.73282766
1.00168502 5.01167742E-5 2.73309588
1.00158477 5.01067479E-5 2.73336411
1.00148451 5.00967217E-5 2.73363304
1.00138438 5.0086699E-5 2.73390126
1.00128424 5.00766801E-5 2.73416972
1.00118411 5.00666647E-5 2.73443842
1.00108397 5.00566493E-5 2.73470688
1.00098383 5.00466413E-5 2.73497558
1.00088382 5.00366332E-5 2.73524356
1.00078368 5.00266287E-5 2.73551202
1.00068367 5.00166279E-5 2.73578048
1.00058365 5.00066271E-5 2.73604918
1.00048363 4.99966336E-5 2.7363174
1.00038362 4.99866401E-5 2.73658586
1.00028372 4.99766502E-5 2.73685431
1.0001837 4.99666639E-5 2.73712277
1.0000838 4.99566813E-5 2.73739123
NO NO NO
954.61908 45.4147568 0.146553114
871.352417 37.8519402 0.204834953
801.467407 32.0330429 0.278428674
741.974182 27.460165 0.369620621
690.712769 23.8012505 0.483250499
646.083557 20.8279552 0.628226876
606.876587 18.3790493 0.803899169
572.159485 16.338068 1.0138737
541.202209 14.6191769 1.26236737
513.425049 13.1579905 1.5536685
488.361603 11.9054451 1.90346241
465.632538 10.8236246 2.32143068
444.926086 9.88284969 2.80579543
425.983612 9.05962181 3.36339593
408.588837 8.33514214 4.00163698
392.559479 7.69422436 4.68447113
377.740753 7.12449265 5.40474319
364.000488 6.61578226 6.20286369
351.225006 6.15967894 7.08401585
339.316162 5.74917078 8.05311108
328.188629 5.37837601 9.11611652
317.767914 5.04233265 10.2779236
307.988739 4.73682928 11.5446463
298.79364 4.45827436 12.9050922
290.131775 4.20358896 14.320672
281.958069 3.97012091 15.8397598
274.232361 3.7555778 17.4719276
266.918823 3.5579679 19.2202587
259.985291 3.3755548 21.090456
253.402924 3.2068193 23.0885487
247.145691 3.05042744 25.4349804
241.190048 2.90520358 28.1806717
235.51474 2.77010918 31.1431503
230.100403 2.64422369 34.3397713
224.929459 2.52672887 37.7805061
219.985825 2.41689491 41.4749641
215.254868 2.31407022 45.4428253
210.723129 2.21767092 49.6910744
206.378281 2.12717223 54.237915
202.209 2.04210234 59.0923576
198.204865 1.96203554 63.8324852
194.356247 1.88658714 68.4035187
190.654251 1.81540859 73.2069778
187.090652 1.74818373 78.2460022
183.657852 1.68462503 83.522522
180.348755 1.62447059 89.0666122
177.156799 1.56748164 94.8527832
174.075882 1.51343989 100.908699
171.100296 1.46214545 107.238297
168.224731 1.41341543 113.845345
165.444244 1.36708152 120.734222
162.754166 1.32298923 127.937126
160.150177 1.28099632 135.417908
157.62822 1.24097145 143.214539
155.184448 1.2027936 151.337433
152.815308 1.16635084 159.775772
150.51741 1.13153958 168.424118
148.287613 1.09826386 175.666733
146.12291 1.06643474 182.573471
144.020508 1.0359695 189.659851
141.977753 1.00679147 196.896423
139.992126 0.978828907 204.240585
138.061279 0.95201534 211.341599
136.182983 0.926288664 218.544235
134.355103 0.901590943 225.892059
132.575638 0.877867997 233.383667
130.842697 0.85506916 241.015686
129.15448 0.833147109 248.612152
127.509277 0.812057495 256.233521
125.905464 0.791758597 263.961273
124.341492 0.772211373 271.834259
122.815903 0.753379285 279.829468
121.327301 0.735227764 287.983276
119.874344 0.717724383 296.269379
118.45578 0.700838745 304.784393
117.070404 0.68454206 313.448242
115.717049 0.668807268 322.261353
114.394638 0.653608859 331.212952
113.102104 0.638922691 340.305847
111.838455 0.624725997 349.542419
110.60273 0.61099726 358.915985
109.39402 0.597716153 368.624359
108.211441 0.584863424 378.67276
107.054153 0.572420835 388.836792
105.921364 0.560371161 399.174683
104.812294 0.548697948 409.708618
103.726212 0.537385762 420.467529
102.662407 0.526419818 431.358887
101.620201 0.515786171 442.501495
100.598938 0.505471468 453.745819
99.5980072 0.495463133 467.893524
98.6167908 0.485749125 485.095947
97.6547241 0.476318002 502.765991
96.7112503 0.467158914 520.900391
95.7858276 0.45826152 539.512024
94.8779526 0.449615896 558.190002
93.9871216 0.441212624 576.277649
93.1128693 0.433042794 594.71405
92.2547302 0.425097764 613.549438
91.412262 0.417369425 632.780945
90.5850449 0.409849942 652.477173
89.7726593 0.402531832 672.182556
88.9747162 0.395408005 691.446533
88.1908417 0.388471633 711.164307
87.4206543 0.381716192 731.272705
86.6638031 0.375135452 751.675781
85.9199448 0.368723422 772.610596
85.1887436 0.362474412 793.751282
84.4698868 0.356382906 814.813049
83.7630615 0.350443691 836.140808
83.0679626 0.344651729 857.688782
82.3843079 0.339002162 879.751587
81.7118149 0.333490372 902.195068
81.0502167 0.328111917 924.919495
80.3992386 0.322862566 948.049316
79.7586441 0.317738175 970.698059
79.1281662 0.312734812 992.92804
78.5075836 0.307848722 1015.42664
77.8966599 0.303076237 1038.22668
77.295166 0.298413873 1061.36194
76.7028961 0.29385829 1084.82458
76.1196289 0.28940624 1108.62756
75.5451736 0.285054594 1132.75049
74.9793167 0.280800343 1156.97852
74.421875 0.276640654 1180.81152
73.8726654 0.272572726 1204.87366
73.3314972 0.268593848 1229.18408
72.7982025 0.264701456 1253.77637
72.2726059 0.260893077 1278.66418
71.7545471 0.257166296 1303.99744
71.2438583 0.25351882 1329.64954
70.7403946 0.249948382 1355.41846
70.2439957 0.246452838 1381.56787
69.754509 0.243030116 1406.77429
69.2718048 0.239678219 1431.05371
68.7957306 0.23639518 1455.87634
68.3261566 0.233179137 1480.79785
67.8629456 0.230028272 1505.95117
67.4059753 0.226940855 1531.521
66.9551239 0.223915175 1557.1416
66.5102539 0.220949605 1583.19287
66.0712662 0.218042567 1609.4032
65.638031 0.215192527 1635.82288
65.2104416 0.212398008 1662.6991
64.7883835 0.209657565 1688.28723
64.3717575 0.206969813 1713.73071
63.960453 0.204333425 1739.21619
63.5543709 0.20174709 1764.82568
63.1534157 0.199209556 1790.8678
62.7574844 0.196719587 1817.05786
62.3664894 0.19427602 1843.33789
61.9803352 0.191877693 1869.85107
61.5989342 0.189523518 1896.77417
61.2221985 0.187212393 1923.81653
60.8500443 0.184943289 1951.01025
60.4823875 0.182715192 1978.41052
60.1191444 0.180527121 2005.94727
59.7602386 0.178378105 2032.53003
59.4055939 0.176267251 2058.91748
59.05513 0.174193636 2085.53638
58.7087822 0.172156408 2112.37061
58.3664703 0.170154706 2139.26758
58.0281296 0.168187708 2166.40137
57.6936874 0.16625464 2193.69238
57.3630753 0.164354682 2221.21094
57.0362358 0.162487134 2248.86157
56.7130966 0.160651222 2276.7251
56.3936005 0.158846244 2304.72241
56.0776825 0.157071531 2333.13159
55.7652817 0.155326396 2361.50903
55.4563484 0.15361017 2390.15137
55.1508141 0.151922241 2419.00415
54.848629 0.150261983 2450.43164
54.5497398 0.148628786 2483.35205
54.2540894 0.147022069 2516.53296
53.9616241 0.145441279 2550.14087
53.6722984 0.143885836 2584.08813
53.3860588 0.142355219 2618.01147
53.1028519 0.14084889 2652.17749
52.8226395 0.139366359 2686.59009
52.5453644 0.137907088 2721.90332
52.2709846 0.136470631 2756.81055
51.9994583 0.135056511 2791.96558
51.7307396 0.13366425 2827.67651
51.4647827 0.132293403 2863.83398
51.2015457 0.130943537 2899.65161
50.9409866 0.129614234 2936.14648
50.6830673 0.128305063 2973.13989
50.4277458 0.12701562 3009.65283
50.174984 0.125745535 3047.26636
49.9247437 0.124494396 3087.15015
49.6769905 0.123261839 3129.43066
49.4316788 0.122047499 3173.15723
49.1887817 0.12085101 3215.802
48.9482574 0.119672038 3260.4729
48.7100754 0.118510224 3303.98535
48.4742012 0.117365256 3349.07397
48.2405968 0.116236798 3393.57373
48.0092354 0.115124539 3439.29297
47.7800827 0.114028163 3484.64917
47.5531082 0.112947382 3531.16943
47.3282776 0.111881889 3577.12036
47.1055679 0.110831402 3624.69727
46.8849373 0.109795645 3670.98364
46.6663704 0.108774342 3719.89185
46.4498291 0.107767217 3767.07324
46.2352867 0.106774017 3815.92603
46.0227165 0.105794482 3864.74512
45.8120956 0.104828365 3913.36499
45.6033897 0.103875428 3964.13281
45.3965797 0.102935418 4013.41284
45.1916351 0.102008112 4063.84058
44.9885368 0.101093285 4112.04004
44.7872505 0.100190707 4152.60303
44.5877609 9.9300161E-2 4193.67236
44.3900375 9.84214395E-2 4235.30713
44.1940613 9.75543261E-2 4276.28809
43.9998093 9.66986269E-2 4317.67627
43.8072586 9.58541334E-2 4360.37061
43.6163826 9.50206518E-2 4402.11719
43.4271622 9.41980034E-2 4444.05664
43.2395782 9.3385987E-2 4486.74463
43.0536079 9.25844237E-2 4529.93604
42.8692322 9.17931348E-2 4572.6665
42.6864281 9.10119489E-2 4615.64502
42.5051727 9.02406946E-2 4658.7959
42.3254547 8.94792005E-2 4703.20312
42.1472473 8.87273103E-2 4746.94434
41.9705353 8.79848525E-2 4790.80371
41.7952995 8.72516781E-2 4834.93994
41.621521 8.65276232E-2 4879.38135
41.4491806 8.58125538E-2 4924.36084
41.2782593 8.51063058E-2 4969.67773
41.1087456 8.44087377E-2 5014.70996
40.9406166 8.37197155E-2 5060.07568
40.7738571 8.30390975E-2 5105.61084
40.6084518 8.23667422E-2 5151.35156
40.4443817 8.17025229E-2 5197.5166
40.2816353 8.10463056E-2 5243.72217
40.1201897 8.03979561E-2 5290.25732
39.9600334 7.97573626E-2 5332.98877
39.8011551 7.91243911E-2 5370.90039
39.6435318 7.84989297E-2 5409.16943
39.4871521 7.78808519E-2 5447.27783
39.3320007 7.72700459E-2 5485.63672
39.1780624 7.66663924E-2 5524.18066
39.0253258 7.60697946E-2 5562.7666
38.8737755 7.54801258E-2 5601.42773
38.7234001 7.48972893E-2 5640.29102
38.5741806 7.43211806E-2 5679.36719
38.4261093 7.37516955E-2 5718.3999
38.2791672 7.31887221E-2 5757.60693
38.1333466 7.26321787E-2 5796.92236
37.9886322 7.20819533E-2 5836.35254
37.8450127 7.15379566E-2 5875.94775
37.7024727 7.10000992E-2 5915.50684
37.5610046 7.04682842E-2 5955.45264
37.4205971 6.99424222E-2 5995.16406
37.2812309 6.94224238E-2 6035.2666
37.1428986 6.89081997E-2 6075.45947
37.0055923 6.83996752E-2 6115.49609
36.869297 6.78967535E-2 6156.19434
36.7340012 6.73993602E-2 6196.72021
36.5996933 6.69074133E-2 6237.39697
36.4663658 6.64208308E-2 6278.12891
36.3340034 6.59395382E-2 6318.93506
36.2026024 6.54634535E-2 6359.83057
36.0721436 6.49925098E-2 6400.72559
35.942627 6.45266324E-2 6441.92627
35.8140335 6.4065747E-2 6483.11572
35.6863594 6.36097789E-2 6524.80762
35.5595894 6.31586611E-2 6566.70557
35.4337196 6.27123266E-2 6608.09668
35.3087349 6.22707047E-2 6649.98047
35.1846313 6.18337318E-2 6691.61719
35.0613976 6.14013448E-2 6733.26367
34.9390221 6.09734729E-2 6772.37744
34.8174973 6.05500638E-2 6810.99414
34.6968155 6.01310432E-2 6848.77686
34.5769691 5.97163625E-2 6886.90088
34.4579468 5.93059547E-2 6925.06592
34.3397408 5.8899764E-2 6963.41943
34.2223434 5.84977306E-2 7002.354
34.1057472 5.80998026E-2 7040.72754
33.9899406 5.77059165E-2 7079.10498
33.8749199 5.73160276E-2 7117.54053
33.7606735 5.69300726E-2 7156.771
33.6471939 5.65480031E-2 7195.82959
33.5344772 5.61697707E-2 7234.24023
33.4225121 5.57953157E-2 7273.04639
33.3112907 5.54245971E-2 7312.75293
33.2008095 5.50575592E-2 7351.94629
33.0910568 5.46941534E-2 7390.65479
32.982029 5.4334335E-2 7429.90918
32.8737183 5.39780557E-2 7470.04443
32.7661133 5.36252707E-2 7509.16504
32.659214 5.32759316E-2 7548.16211
32.5530052 5.29299937E-2 7588.79785
32.4474907 5.2587416E-2 7628.11426
32.3426552 5.22481538E-2 7667.32861
32.2384949 5.19121625E-2 7707.92529
32.1350021 5.15794046E-2 7747.90723
32.0321732 5.12498356E-2 7787.27148
31.9299984 5.09234108E-2 7828.04834
31.828476 5.06001003E-2 7868.26025
31.7275963 5.02798557E-2 7907.76416
31.6273537 4.99626435E-2 7948.77002
31.5277424 4.96484227E-2 7989.35645
31.4287567 4.93371561E-2 8028.82568
31.3303909 4.90288101E-2 8070.61719
31.2326393 4.87233438E-2 8110.82568
31.1354942 4.84207235E-2 8151.09326
31.0389519 4.81209122E-2 8192.89648
30.9430084 4.78238799E-2 8232.78125
30.8476543 4.75295894E-2 8274.35254
30.7528877 4.72380035E-2 8315.25
30.658699 4.6949096E-2 8355.90918
30.5650883 4.66628298E-2 8398.00781
30.4720459 4.6379175E-2 8438.35645
30.3795681 4.60980982E-2 8480.45117
30.2876511 4.58195657E-2 8521.68066
30.1962872 4.55435552E-2 8562.66113
30.1054745 4.52700257E-2 8605.15039
30.0152054 4.49989587E-2 8642.31836
29.9254761 4.47303131E-2 8671.05273
29.8362808 4.44640703E-2 8697.9541
29.7476177 4.42001969E-2 8725.01074
29.6594791 4.39386666E-2 8752.17578
29.5718613 4.3679446E-2 8778.99707
29.4847584 4.34225164E-2 8806.11328
29.3981686 4.31678481E-2 8833.16699
29.3120842 4.29154113E-2 8860.14551
29.2265034 4.26651835E-2 8887.17773
29.1414223 4.24171351E-2 8914.2168
29.0568333 4.21712473E-2 8941.23242
28.9727345 4.19274904E-2 8968.35059
28.889122 4.16858383E-2 8995.40527
28.8059902 4.14462723E-2 9022.45215
28.7233334 4.12087664E-2 9049.49609
28.6411514 4.09732945E-2 9076.61133
28.5594387 4.07398343E-2 9103.66895
28.4781914 4.05083634E-2 9130.67773
28.3974037 4.02788632E-2 9157.7959
28.3170738 4.00513038E-2 9184.93945
28.237196 3.98256704E-2 9211.92188
28.1577682 3.96019369E-2 9238.90332
28.0787868 3.9380081E-2 9266.17676
28.000246 3.91600877E-2 9290.86816
27.9221439 3.8941931E-2 9311.95508
27.8444767 3.87255922E-2 9333.18848
27.7672405 3.85110527E-2 9353.94727
27.6904316 3.82982902E-2 9375.30664
27.6140461 3.80872861E-2 9395.88184
27.5380802 3.78780216E-2 9417.0498
27.462532 3.76704782E-2 9437.81934
27.3873959 3.74646336E-2 9458.77051
27.3126717 3.72604728E-2 9479.91406
27.2383537 3.70579734E-2 9500.50879
27.1644382 3.68571244E-2 9521.75293
27.0909233 3.66578996E-2 9542.35547
27.0178051 3.64602916E-2 9566.86621
26.9450798 3.62642705E-2 9600.93555
26.8727455 3.60698327E-2 9637.29297
26.8008003 3.58769484E-2 9672.28516
26.7292366 3.568561E-2 9709.35156
26.6580563 3.5495799E-2 9744.78125
26.5872517 3.53074968E-2 9780.48828
26.5168247 3.51206884E-2 9817.59277
26.4467678 3.49353626E-2 9852.83594
26.3770809 3.47514972E-2 9889.45117
26.3077602 3.45690772E-2 9925.76172
26.2388039 3.43880914E-2 9961.31543
26.1702061 3.4208525E-2 9998.50684
26.1019669 3.40303592E-2 10034.4023
26.0340843 3.3853583E-2 10070.1299
25.9665527 3.36781815E-2 10097.3516
25.8993702 3.35041396E-2 10122.6182
25.8325348 3.33314426E-2 10147.8291
25.7660427 3.31600755E-2 10173.1084
25.699892 3.29900272E-2 10198.3652
25.6340809 3.28212865E-2 10223.5576
25.5686054 3.26538347E-2 10248.8379
25.5034637 3.24876606E-2 10273.8613
25.4386539 3.23227532E-2 10299.1221
25.3741722 3.21590975E-2 10324.4424
25.3100166 3.19966823E-2 10349.6787
25.2461853 3.18354927E-2 10374.7988
25.1826725 3.16755213E-2 10399.998
25.119482 3.15167494E-2 10425.1895
25.0566044 3.13591696E-2 10450.5996
24.9940434 3.12027689E-2 10473.3477
24.9317932 3.10475361E-2 10494.8672
24.8698521 3.08934581E-2 10516.5029
24.808218 3.07405237E-2 10537.2969
24.7468891 3.05887219E-2 10558.4639
24.6858616 3.04380432E-2 10579.9336
24.6251354 3.02884728E-2 10601.3564
24.5647068 3.01400051E-2 10622.1016
24.5045738 2.99926233E-2 10643.4922
24.4447346 2.98463218E-2 10664.8975
24.3851871 2.97010876E-2 10685.7324
24.3259296 2.95569114E-2 10706.7363
24.2669601 2.94137821E-2 10728.2559
24.2082729 2.92716902E-2 10749.4121
24.1498718 2.91306246E-2 10770.6104
24.0917511 2.89905779E-2 10791.3174
24.0339088 2.8851537E-2 10811.8281
23.9763432 2.87134945E-2 10827.8652
23.919054 2.85764411E-2 10840.5498
23.8620358 2.84403656E-2 10853.5078
23.8052902 2.83052605E-2 10867.1436
23.7488136 2.81711146E-2 10880.752
23.692606 2.80379225E-2 10894.0059
23.6366615 2.79056709E-2 10906.1924
23.5809822 2.77743526E-2 10919.7686
23.5255642 2.764396E-2 10933.6348
23.4704056 2.75144838E-2 10946.9912
23.4155045 2.73859147E-2 10958.9805
23.3608608 2.72582434E-2 10972.1943
23.3064709 2.71314643E-2 10985.8008
23.2523346 2.70055663E-2 10999.5186
23.1984482 2.68805437E-2 11012.2168
23.1448097 2.67563872E-2 11024.2773
23.0914211 2.66330894E-2 11037.9385
23.0382767 2.6510641E-2 11051.1074
22.9853783 2.63890345E-2 11064.5273
22.9327202 2.62682643E-2 11077.1592
22.8803043 2.61483211E-2 11089.1689
22.8281269 2.60291956E-2 11102.3389
22.776186 2.59108841E-2 11115.458
22.7244816 2.57933773E-2 11128.4971
22.6730118 2.56766677E-2 11141.5557
22.6217747 2.55607497E-2 11153.0059
22.5707684 2.54456121E-2 11166.1133
22.5199909 2.53312532E-2 11179.1475
22.4694424 2.52176635E-2 11192.1318
22.4191208 2.51048338E-2 11204.8896
22.3690224 2.49927621E-2 11217.8643
22.319149 2.48814374E-2 11229.4102
22.269495 2.47708559E-2 11242.3857
22.2200642 2.46610101E-2 11255.2949
22.1708508 2.45518927E-2 11268.0859
22.1218548 2.44434979E-2 11280.7715
22.0730762 2.43358202E-2 11293.6924
22.0245113 2.42288522E-2 11305.2549
21.97616 2.41225883E-2 11313.667
21.9280205 2.40170211E-2 11321.7646
21.8800907 2.39121448E-2 11330.2031
21.8323708 2.38079559E-2 11338.6553
21.7848587 2.3704445E-2 11346.709
21.7375526 2.36016065E-2 11355.04
21.6904526 2.34994385E-2 11362.541
21.6435547 2.339793E-2 11370.0244
21.596859 2.32970808E-2 11378.0645
21.5503654 2.31968798E-2 11386.1719
21.5040722 2.30973251E-2 11394.3486
21.4579754 2.29984093E-2 11402.5713
21.412077 2.29001269E-2 11410.7773
21.366375 2.2802474E-2 11418.8506
21.3208656 2.27054432E-2 11426.8096
21.2755527 2.26090327E-2 11433.2793
21.2304306 2.25132331E-2 11441.624
21.1854992 2.24180426E-2 11449.7568
21.1407566 2.23234538E-2 11457.6074
21.0962048 2.2229461E-2 11465.6787
21.0518379 2.21360624E-2 11473.6504
21.0076599 2.20432505E-2 11481.4297
20.963665 2.19510216E-2 11489.7412
20.9198551 2.18593702E-2 11497.3643
20.8762264 2.17682905E-2 11505.416
20.8327808 2.16777809E-2 11512.6396
20.7895145 2.15878338E-2 11520.0918
20.7464294 2.14984436E-2 11528.0332
20.7035217 2.14096103E-2 11535.8477
20.6607895 2.13213246E-2 11543.6963
20.6182346 2.12335847E-2 11551.4805
20.5758553 2.1146385E-2 11559.3125
20.5336494 2.10597198E-2 11567.1172
20.4916153 2.09735874E-2 11575.0361
20.4497547 2.0887984E-2 11582.7158
20.4080639 2.08029021E-2 11590.542
20.3665428 2.07183398E-2 11598.1123
20.3251896 2.06342898E-2 11605.9336
20.2840042 2.05507521E-2 11613.749
20.2429867 2.04677209E-2 11621.0664
20.2021332 2.03851908E-2 11628.3164
20.1614437 2.030316E-2 11636.1533
20.1209202 2.02216227E-2 11643.6631
20.0805569 2.01405752E-2 11651.6582
20.0403576 2.00600158E-2 11658.8457
20.0003166 1.9979937E-2 11663.7656
19.9604359 1.99003369E-2 11664.2969
19.9207153 1.98212117E-2 11665.3604
19.8811512 1.97425578E-2 11666.6074
19.8417454 1.96643714E-2 11667.4541
19.802494 1.95866488E-2 11668.6943
19.7633972 1.95093844E-2 11669.4229
19.7244549 1.94325782E-2 11670.4785
19.685667 1.93562228E-2 11671.2891
19.6470299 1.92803182E-2 11672.4404
19.6085453 1.92048587E-2 11673.3662
19.5702095 1.91298407E-2 11674.3418
19.5320244 1.90552622E-2 11675.4326
19.493988 1.89811178E-2 11676.2979
19.4561005 1.89074073E-2 11677.541
19.4183578 1.88341234E-2 11678.4922
19.380764 1.8761266E-2 11679.0771
19.3433132 1.86888296E-2 11680.0176
19.3060074 1.86168123E-2 11681.2139
19.2688465 1.85452104E-2 11682.5566
19.2318268 1.84740219E-2 11683.1875
19.1949482 1.84032414E-2 11683.9395
19.1582127 1.8332867E-2 11685.2061
19.1216164 1.82628948E-2 11686.3125
19.0851612 1.81933232E-2 11686.9961
19.0488434 1.81241482E-2 11688.123
19.0126648 1.80553682E-2 11684.2568
18.9766216 1.79869775E-2 11673.7998
18.9407158 1.7918976E-2 11660.7646
18.9049454 1.78513583E-2 11648.0078
18.8693104 1.77841224E-2 11635.4941
18.8338089 1.77172665E-2 11622.4209
18.7984409 1.76507868E-2 11609.5537
18.7632046 1.75846796E-2 11596.9756
18.7281017 1.75189432E-2 11584.6777
18.6931286 1.74535755E-2 11571.8682
18.658287 1.73885729E-2 11559.082
18.6235733 1.73239317E-2 11547.0361
18.5889912 1.72596518E-2 11534.4541
18.5545349 1.71957277E-2 11521.7412
18.5202065 1.71321593E-2 11509.5342
18.4860058 1.7068943E-2 11497.3594
18.451931 1.7006075E-2 11485.2705
18.4179821 1.69435535E-2 11472.6133
18.3841572 1.68813765E-2 11460.668
18.3504562 1.68195404E-2 11448.666
18.3168774 1.67580452E-2 11436.0547
18.2834225 1.66968852E-2 11424.4746
18.2500896 1.66360587E-2 11411.5771
18.2168789 1.65755656E-2 11398.5234
18.1837883 1.65154021E-2 11386.5635
18.150816 1.64555646E-2 11374.7246
18.1179657 1.63960513E-2 11363.3867
18.0852318 1.63368601E-2 11350.9551
18.052618 1.62779912E-2 11339.2471
18.0201206 1.62194371E-2 11324.1934
17.9877396 1.61611997E-2 11300.3037
17.9554749 1.61032751E-2 11271.7646
17.9233265 1.60456616E-2 11243.2998
17.8912926 1.59883574E-2 11214.9365
17.8593731 1.59313586E-2 11186.9053
17.8275661 1.58746652E-2 11158.4922
17.7958736 1.58182718E-2 11131.2461
17.7642937 1.57621801E-2 11102.8643
17.7328243 1.57063864E-2 11072.376
17.7014675 1.5650887E-2 11044.376
17.6702194 1.5595682E-2 11016.2207
17.6390839 1.55407693E-2 10989.6484
17.608057 1.54861454E-2 10962.4619
17.5771389 1.54318083E-2 10935.1436
17.5463295 1.53777581E-2 10908.4033
17.5156269 1.532399E-2 10881.9111
17.485033 1.52705042E-2 10855.3223
17.454546 1.52172977E-2 10829.0322
17.4241638 1.51643688E-2 10802.9629
17.3938885 1.51117165E-2 10776.2715
17.3637161 1.5059337E-2 10745.1543
17.3336506 1.50072295E-2 10719.4365
17.303688 1.49553912E-2 10693.7451
17.2738285 1.4903822E-2 10668.1738
17.244072 1.48525191E-2 10642.8145
17.2144184 1.48014799E-2 10617.4199
17.184866 1.47507042E-2 10591.9883
17.1554146 1.47001892E-2 10566.916
17.1260643 1.46499332E-2 10542.3955
17.0968151 1.45999342E-2 10514.6367
17.0676651 1.45501904E-2 10486.1943
17.0386143 1.45007009E-2 10462.0732
17.0096607 1.44514637E-2 10433.6729
16.9808083 1.44024761E-2 10402.0986
16.9520512 1.43537372E-2 10369.4385
16.9233932 1.43052461E-2 10337.0049
16.8948307 1.42569998E-2 10304.959
16.8663635 1.42089976E-2 10272.9609
16.8379936 1.41612366E-2 10234.7441
16.8097191 1.41137168E-2 10200.999
16.781538 1.40664354E-2 10169.4668
16.7534523 1.40193915E-2 10138.4883
16.725462 1.39725823E-2 10107.4424
16.6975632 1.39260078E-2 10076.1934
16.6697559 1.38796661E-2 10045.208
16.6420441 1.38335554E-2 10015.04
16.6144218 1.37876738E-2 9975.71191
16.5868931 1.37420194E-2 9945.2168
16.559454 1.36965923E-2 9915.46289
16.5321064 1.36513896E-2 9885.58887
16.5048485 1.36064105E-2 9855.74805
16.4776802 1.3561653E-2 9826.20996
16.4506016 1.35171162E-2 9796.77539
16.4236107 1.34727992E-2 9759.77246
16.3967094 1.34286992E-2 9729.11719
16.3698959 1.33848153E-2 9700.34961
16.3431702 1.33411456E-2 9671.73242
16.3165321 1.32976901E-2 9643.18457
16.2899799 1.3254446E-2 9614.7998
16.2635136 1.32114133E-2 9585.37109
16.237133 1.31685892E-2 9548.78418
16.2108383 1.31259728E-2 9521.05957
16.1846294 1.30835632E-2 9493.04785
16.1585045 1.30413584E-2 9465.56348
16.1324635 1.29993586E-2 9438.40625
16.1065063 1.29575608E-2 9410.65039
16.0806332 1.29159642E-2 9375.89648
16.0548439 1.28745669E-2 9346.69922
16.0291348 1.2833369E-2 9319.9873
16.0035095 1.27923684E-2 9295.34277
15.9779654 1.27515644E-2 9272.34473
15.9525032 1.2710955E-2 9249.63574
15.9271212 1.26705393E-2 9219.46973
15.9018202 1.26303155E-2 9195.16016
15.8766003 1.25902835E-2 9172.7998
15.8514595 1.25504415E-2 9150.68555
15.8263979 1.25107886E-2 9128.68848
15.8014154 1.24713229E-2 9105.79492
15.7765121 1.24320434E-2 9074.88574
15.751688 1.23929502E-2 9053.14648
15.7269402 1.23540405E-2 9031.61523
15.7022715 1.23153133E-2 9010.14648
15.6776791 1.22767687E-2 8988.68457
15.6531639 1.22384038E-2 8961.79199
15.6287251 1.22002196E-2 8936.08496
15.6043625 1.21622132E-2 8915.07031
15.5800762 1.21243838E-2 8894.35059
15.5558653 1.20867314E-2 8873.7793
15.5317287 1.2049254E-2 8850.24121
15.5076675 1.20119499E-2 8821.83496
15.4836817 1.1974819E-2 8801.41895
15.4597683 1.19378604E-2 8781.1123
15.4359293 1.19010732E-2 8761.04492
15.4121637 1.18644545E-2 8740.10449
15.3884716 1.18280053E-2 8709.82715
15.364852 1.17917238E-2 8690.25781
15.3413048 1.1755609E-2 8670.70996
15.3178291 1.1719659E-2 8651.2041
15.294426 1.16838748E-2 8630.1543
15.2710934 1.16482535E-2 8600.92188
15.2478323 1.16127953E-2 8581.73535
15.2246418 1.15774982E-2 8562.67773
15.2015228 1.15423622E-2 8543.65918
15.1784725 1.15073863E-2 8520.83105
15.1554928 1.14725688E-2 8494.6416
15.1325827 1.14379087E-2 8475.64062
15.1097412 1.1403406E-2 8457.00098
15.0869684 1.13690589E-2 8438.72363
15.0642643 1.13348663E-2 8412.93262
15.0416288 1.13008283E-2 8390.60645
15.0190611 1.12669431E-2 8373.10449
14.9965611 1.12332106E-2 8356.91797
14.9741278 1.11996289E-2 8342.25098
14.9517622 1.11661972E-2 8318.0625
14.9294634 1.11329155E-2 8303.69434
14.9072304 1.10997828E-2 8289.62207
14.8850641 1.10667972E-2 8275.73926
14.8629627 1.10339588E-2 8255.5752
14.8409281 1.10012656E-2 8237.10938
14.8189583 1.09687177E-2 8223.28125
14.7970524 1.09363152E-2 8209.62012
14.7752123 1.09040551E-2 8194.17676
14.7534361 1.08719375E-2 8171.47412
14.7317247 1.08399615E-2 8157.91553
14.7100763 1.08081261E-2 8144.57129
14.6884918 1.07764313E-2 8131.42627
14.6669703 1.07448762E-2 8107.84717
14.6455126 1.0713459E-2 8093.95703
14.6241169 1.06821787E-2 8080.88672
14.6027832 1.06510362E-2 8067.75098
14.5815125 1.06200287E-2 8046.80322
14.5603027 1.05891572E-2 8030.48975
14.539156 1.05584199E-2 8017.83252
14.5180693 1.05278166E-2 8005.76074
14.4970446 1.04973456E-2 7988.97363
14.4760799 1.04670068E-2 7976.61523
14.4551764 1.04367994E-2 7968.03809
14.4343328 1.04067223E-2 7959.48193
14.4135494 1.03767756E-2 7945.6123
14.3928251 1.03469575E-2 7932.39648
14.3721609 1.03172679E-2 7924.00098
14.3515558 1.02877058E-2 7915.70117
14.3310099 1.02582714E-2 7901.30273
14.310523 1.02289626E-2 7889.05127
14.2900944 1.01997787E-2 7880.67383
14.2697239 1.01707196E-2 7872.29834
14.2494116 1.01417853E-2 7857.66064
14.2291565 1.01129739E-2 7846.12256
14.2089596 1.00842845E-2 7837.98096
14.1888189 1.0055718E-2 7829.91016
14.1687365 1.00272717E-2 7813.65674
14.1487103 9.99894645E-3 7803.73877
14.1287403 9.97074135E-3 7795.86572
14.1088266 9.94265545E-3 7787.76904
14.0889692 9.91468783E-3 7770.18018
14.0691681 9.88683756E-3 7762.30859
14.0494223 9.85910464E-3 7754.6001
14.0297318 9.83148906E-3 7743.8374
14.0100956 9.80398897E-3 7728.27197
13.9905157 9.77660343E-3 7720.27295
13.9709892 9.74933337E-3 7712.22266
13.9515181 9.72217694E-3 7696.80859
13.9321003 9.69513319E-3 7684.55615
13.9127369 9.66820307E-3 7676.4873
13.8934278 9.64138377E-3 7668.3999
13.8741713 9.61467717E-3 7649.15137
13.854969 9.58808046E-3 7641.22168
13.8358192 9.56159458E-3 7633.47363
13.8167219 9.53521859E-3 7621.13379
13.797678 9.50895064E-3 7606.26562
13.7786865 9.48279165E-3 7598.67822
13.7597466 9.45674069E-3 7591.21191
13.740859 9.43079684E-3 7573.2085
13.722024 9.40495916E-3 7564.33691
13.7032394 9.37922765E-3 7556.91016
13.6845064 9.35360137E-3 7544.8374
13.6658249 9.32808034E-3 7530.31152
13.6471939 9.30266362E-3 7522.95508
13.6286144 9.2773512E-3 7515.56738
13.6100845 9.25214123E-3 7497.53467
13.5916052 9.2270337E-3 7489.36572
13.5731764 9.20202862E-3 7482.32178
13.5547972 9.17712506E-3 7469.37549
13.5364676 9.15232208E-3 7456.15088
13.5181875 9.12761968E-3 7449.07764
13.4999571 9.10301786E-3 7440.51318
13.4817753 9.07851476E-3 7422.44434
13.4636431 9.05411039E-3 7415.13086
13.4455595 9.0298038E-3 7407.8999
13.4275236 9.00559593E-3 7391.15771
13.4095364 8.98148492E-3 7381.50879
13.3915977 8.95747077E-3 7374.58447
13.3737068 8.93355254E-3 7361.38867
13.3558636 8.90973024E-3 7347.92041
13.338068 8.88600294E-3 7341.18604
13.3203192 8.86236969E-3 7331.91748
13.302618 8.83883145E-3 7314.81055
13.2849636 8.81538633E-3 7308.32324
13.2673569 8.79203435E-3 7301.88916
13.2497959 8.7687755E-3 7282.66895
13.2322817 8.74560885E-3 7275.70117
13.2148132 8.72253347E-3 7269.37646
13.1973915 8.69954936E-3 7253.04932
13.1800146 8.67665652E-3 7243.30664
13.1626844 8.65385309E-3 7237.13281
13.1453991 8.63113999E-3 7223.71973
13.1281595 8.60851631E-3 7211.44043
13.1109648 8.58598109E-3 7205.38965
13.0938158 8.56353436E-3 7194.21191
13.0767107 8.5411761E-3 7179.93408
13.0596514 8.51890445E-3 7173.93994
13.042635 8.49672034E-3 7164.31543
13.0256643 8.47462192E-3 7148.72607
13.0087366 8.45261011E-3 7143.41455
12.9918537 8.43068399E-3 7136.01025
12.9750137 8.40884354E-3 7120.46924
12.9582176 8.38708784E-3 7115.59277
12.9414654 8.36541597E-3 7109.45947
12.9247561 8.34382791E-3 7092.72949
12.9080896 8.32232367E-3 7088.02002
12.8914671 8.30090232E-3 7082.72656
12.8748865 8.27956293E-3 7065.65332
12.8583488 8.25830642E-3 7060.95605
12.8418531 8.23713187E-3 7055.98535
12.8254004 8.21603835E-3 7038.61377
12.8089886 8.19502585E-3 7034.18457
12.7926197 8.17409344E-3 7029.51514
12.7762928 8.15324113E-3 7012.15186
12.7600069 8.13246891E-3 7007.77197
12.743762 8.11177585E-3 7002.86621
12.7275591 8.09116196E-3 6985.5498
12.7113981 8.0706263E-3 6981.43262
12.6952772 8.05016886E-3 6976.21436
12.6791973 8.02978873E-3 6959.78369
12.6631575 8.0094859E-3 6955.68213
12.6471586 7.98926037E-3 6949.55859
12.6312008 7.9691112E-3 6934.04785
12.6152821 7.94903841E-3 6930.12842
12.5994043 7.92904105E-3 6923.00049
12.5835657 7.90911913E-3 6908.38916
12.5677681 7.88927171E-3 6904.6582
12.5520086 7.86949974E-3 6896.34473
12.5362902 7.84980133E-3 6883.43262
12.5206099 7.83017743E-3 6879.53711
12.5049686 7.81062618E-3 6868.82617
12.4893675 7.7911485E-3 6855.20459
12.4738045 7.77174393E-3 6850.12988
12.4582806 7.75241107E-3 6835.46973
12.4427948 7.73315085E-3 6824.32031
12.4273472 7.71396235E-3 6819.44482
12.4119387 7.69484462E-3 6802.40771
12.3965683 7.67579814E-3 6793.91504
12.3812351 7.65682245E-3 6789.1543
12.365941 7.63791706E-3 6769.53125
12.3506832 7.61908153E-3 6764.02979
12.3354645 7.60031538E-3 6756.90234
12.320282 7.58161861E-3 6738.7002
12.3051376 7.56299077E-3 6734.33447
12.2900305 7.54443184E-3 6724.13818
12.2749596 7.52594089E-3 6709.38281
12.2599268 7.50751747E-3 6705.03076
12.2449293 7.48916203E-3 6691.00635
12.22997 7.47087365E-3 6680.33447
12.2150459 7.45265232E-3 6676.17969
12.2001591 7.43449759E-3 6658.1377
12.1853085 7.41640897E-3 6651.64404
12.1704931 7.39838602E-3 6645.79199
12.155715 7.38042919E-3 6627.26074
12.1409712 7.36253755E-3 6623.35938
12.1262646 7.34471064E-3 6612.98096
12.1115923 7.32694846E-3 6599.22559
12.0969563 7.309251E-3 6595.43066
12.0823555 7.29161734E-3 6580.0708
12.06779 7.27404701E-3 6571.41162
12.0532589 7.25654047E-3 6567.88916
12.038764 7.23909726E-3 6547.64795
12.0243025 7.22171692E-3 6544.14014
12.0098772 7.20439851E-3 6535.18799
11.9954853 7.18714297E-3 6519.08057
11.9811277 7.16994889E-3 6515.09277
11.9668055 7.15281675E-3 6499.50781
11.9525166 7.1357456E-3 6489.67871
11.938262 7.11873593E-3 6485.50293
11.9240417 7.10178632E-3 6464.20557
11.9098549 7.08489772E-3 6460.39404
11.8957024 7.06806919E-3 6449.64502
11.8815832 7.05130072E-3 6435.25781
11.8674965 7.0345914E-3 6431.6958
11.8534441 7.01794168E-3 6414.14307
11.8394251 7.0013511E-3 6406.63721
11.8254385 6.98481919E-3 6400.45459
11.8114853 6.96834596E-3 6381.92773
11.7975655 6.95193047E-3 6378.54736
11.7836781 6.93557318E-3 6364.85596
11.7698231 6.91927364E-3 6353.93115
11.7560005 6.90303138E-3 6350.84082
11.7422113 6.88684639E-3 6329.59424
11.7284536 6.87071821E-3 6326.34668
11.7147284 6.85464637E-3 6315.87158
11.7010345 6.83863088E-3 6302.3125
11.6873732 6.82267174E-3 6299.37012
11.6737442 6.80676848E-3 6280.52637
11.6601467 6.79092063E-3 6275.26855
11.6465807 6.77512772E-3 6266.87793
11.6330462 6.75939023E-3 6251.38721
11.6195431 6.74370723E-3 6248.5083
11.6060705 6.7280787E-3 6230.57178
11.5926304 6.71250466E-3 6222.23193
11.5792208 6.69698464E-3 6213.10889
11.5658426 6.68151863E-3 6193.77295
11.552495 6.66610571E-3 6190.13184
11.5391779 6.65074633E-3 6171.12744
11.5258913 6.63543958E-3 6162.21045
11.5126362 6.62018592E-3 6153.47461
11.4994106 6.60498487E-3 6134.46143
11.4862156 6.58983598E-3 6131.14453
11.4730511 6.57473924E-3 6111.96436
11.4599171 6.55969419E-3 6103.51855
11.4468126 6.54470082E-3 6094.3877
11.4337378 6.52975868E-3 6076.23291
11.4206934 6.51486777E-3 6073.20166
11.4076786 6.50002761E-3 6053.14111
11.3946934 6.48523821E-3 6046.15039
11.3817377 6.47049909E-3 6035.84717
11.3688116 6.45581027E-3 6019.10791
11.3559141 6.44117128E-3 6016.27637
11.3430462 6.42658258E-3 5994.65674
11.3302078 6.41204277E-3 5989.85693
11.3173981 6.39755232E-3 5977.37939
11.3046179 6.38311123E-3 5962.79199
11.2918663 6.36871858E-3 5959.25488
11.2791424 6.35437481E-3 5934.87744
11.266448 6.34007948E-3 5932.05811
11.2537823 6.3258321E-3 5915.62646
11.2411451 6.31163316E-3 5904.31006
11.2285357 6.29748171E-3 5897.13477
11.2159548 6.28337776E-3 5876.69141
11.2034025 6.26932085E-3 5874.16699
11.1908779 6.25531143E-3 5853.81689
11.178381 6.24134904E-3 5846.92285
11.1659126 6.22743322E-3 5835.37598
11.153471 6.21356349E-3 5819.96875
11.141058 6.19974034E-3 5817.19971
11.1286726 6.18596328E-3 5792.99902
11.1163139 6.17223233E-3 5790.8208
11.1039829 6.15854701E-3 5774.10156
11.0916796 6.14490686E-3 5764.20312
11.0794039 6.13131188E-3 5755.83887
11.0671549 6.11776207E-3 5737.94775
11.0549326 6.10425742E-3 5736.09375
11.042737 6.09079702E-3 5713.39404
11.0305691 6.07738132E-3 5709.9082
11.0184278 6.06401032E-3 5695.09131
11.0063133 6.05068263E-3 5683.76807
10.9942245 6.03739917E-3 5676.78809
10.9821634 6.02415949E-3 5657.45654
10.9701281 6.01096312E-3 5655.79736
10.9581194 5.99781051E-3 5633.70361
10.9461374 5.98470028E-3 5629.90186
10.9341803 5.97163383E-3 5615.22656
10.9222507 5.95860928E-3 5604.05029
10.910346 5.94562804E-3 5596.77881
10.898468 5.93268871E-3 5578.33203
10.8866158 5.91979176E-3 5577.07568
10.8747883 5.90693671E-3 5554.12109
10.8629875 5.89412358E-3 5551.71826
10.8512125 5.88135188E-3 5535.74512
10.8394623 5.8686221E-3 5526.49072
10.8277378 5.8559333E-3 5517.44287
10.8160381 5.84328547E-3 5501.42676
10.8043642 5.83067862E-3 5499.11523
10.792716 5.81811275E-3 5476.79492
10.7810917 5.8055874E-3 5475.96289
10.7694931 5.79310255E-3 5456.9917
10.7579193 5.78065775E-3 5451.29346
10.7463703 5.768253E-3 5439.01953
10.7348461 5.75588783E-3 5426.90918
10.7233467 5.74356318E-3 5420.71924
10.7118721 5.73127717E-3 5402.72461
10.7004223 5.71903121E-3 5402.30762
10.6889963 5.70682436E-3 5379.21289
10.6775942 5.69465617E-3 5378.35547
10.6662178 5.68252709E-3 5361.00098
10.6548643 5.67043666E-3 5354.55371
10.6435356 5.65838488E-3 5343.3374
10.6322308 5.64637175E-3 5331.07324
10.6209497 5.63439634E-3 5325.27051
10.6096935 5.62245911E-3 5307.55225
10.5984602 5.61056007E-3 5307.3252
10.5872507 5.59869828E-3 5284.24463
10.5760651 5.58687467E-3 5284.39209
10.5649033 5.57508785E-3 5266.44775
10.5537653 5.56333875E-3 5261.50098
10.5426502 5.55162644E-3 5248.46387
10.531558 5.53995138E-3 5238.65088
10.5204897 5.52831311E-3 5230.89307
10.5094452 5.51671116E-3 5215.47412
10.4984236 5.50514599E-3 5212.33447
10.4874249 5.49361669E-3 5191.58936
10.476449 5.48212416E-3 5191.86475
10.4654961 5.47066703E-3 5169.0376
10.454566 5.45924623E-3 5167.92139
10.4436588 5.44786127E-3 5149.95166
10.4327745 5.43651171E-3 5144.2124
10.4219131 5.42519754E-3 5131.11816
10.4110737 5.41391876E-3 5120.6416
10.4002571 5.4026749E-3 5111.95947
10.3894634 5.39146597E-3 5097.21338
10.3786917 5.38029196E-3 5093.10303
10.3679419 5.36915287E-3 5074.08203
10.3572149 5.35804825E-3 5074.32812
10.3465099 5.34697808E-3 5051.14551
10.3358269 5.33594191E-3 5052.02539
10.3251657 5.3249402E-3 5031.80859
10.3145266 5.31397248E-3 5029.26416
10.3039103 5.30303828E-3 5013.09277
10.2933149 5.29213808E-3 5006.70996
10.2827415 5.28127141E-3 4994.46777
10.2721891 5.27043827E-3 4984.35986
10.2616596 5.25963819E-3 4975.89795
10.2511511 5.24887163E-3 4962.15771
10.2406635 5.23813767E-3 4957.34424
10.2301979 5.22743678E-3 4940.24854
10.2197542 5.21676848E-3 4938.99121
10.2093315 5.20613324E-3 4918.5166
10.1989298 5.19553013E-3 4920.0127
10.188549 5.18495962E-3 4897.40674
10.1781893 5.17442124E-3 4898.41162
10.1678514 5.16391452E-3 4878.97705
10.1575336 5.1534404E-3 4877.01709
10.1472378 5.14299795E-3 4861.06396
10.1369619 5.13258716E-3 4856.0127
10.1267071 5.12220757E-3 4842.71436
10.1164732 5.11186011E-3 4834.98291
10.1062593 5.10154339E-3 4824.76514
10.0960674 5.09125832E-3 4814.15527
10.0858946 5.081004E-3 4806.53906
10.0757427 5.07078087E-3 4793.55566
10.0656118 5.06058848E-3 4788.70801
10.055501 5.05042681E-3 4773.0249
10.0454102 5.04029542E-3 4770.60596
10.0353394 5.03019476E-3 4753.05029
10.0252886 5.02012437E-3 4753.14502
10.0152588 5.01008425E-3 4732.64502
10.005249 5.00007439E-3 4734.91113
9.99525833 4.99009434E-3 4708.88916
9.98528862 4.98014409E-3 4711.0708
9.97533798 4.97022318E-3 4687.2998
9.96540737 4.96033253E-3 4687.32812
9.95549679 4.95047122E-3 4665.90576
9.94560528 4.94063925E-3 4663.75195
9.9357338 4.93083615E-3 4644.32178
9.92588234 4.92106285E-3 4640.18555
9.91604996 4.91131796E-3 4622.87598
9.90623665 4.9016024E-3 4616.96533
9.89644337 4.89191571E-3 4601.81396
9.88666916 4.88225743E-3 4594.14648
9.87691402 4.87262802E-3 4580.81494
9.86717892 4.86302655E-3 4571.43311
9.85746193 4.85345395E-3 4559.6875
9.84776497 4.84390929E-3 4549.16211
9.83808613 4.83439304E-3 4539.3252
9.82842731 4.82490426E-3 4527.49463
9.81878662 4.81544388E-3 4519.08887
9.809165 4.80601145E-3 4505.85938
9.79956245 4.79660649E-3 4498.64648
9.78997898 4.787229E-3 4484.51123
9.78041363 4.77787899E-3 4478.59961
9.77086735 4.76855645E-3 4463.27539
9.76133919 4.75926092E-3 4458.34961
9.7518301 4.74999286E-3 4442.34082
9.74233913 4.74075181E-3 4438.45508
9.73286724 4.73153731E-3 4421.73096
9.72341347 4.72234981E-3 4418.68652
9.71397781 4.71318932E-3 4401.18066
9.70456028 4.70405538E-3 4398.83008
9.69516182 4.69494797E-3 4381.89209
9.68578053 4.68586665E-3 4380.42578
9.6764183 4.67681233E-3 4362.89111
9.66707325 4.66778362E-3 4361.8501
9.65774727 4.65878146E-3 4344.16406
9.64843845 4.64980491E-3 4343.54443
9.63914776 4.64085443E-3 4325.52734
9.62987518 4.63192957E-3 4325.12646
9.62061977 4.62303078E-3 4307.42285
9.61138248 4.6141576E-3 4307.26465
9.60216331 4.60531004E-3 4288.97656
9.59296131 4.59648762E-3 4288.7583
9.58377743 4.58769035E-3 4271.15625
9.57461071 4.57891868E-3 4271.01953
9.56546116 4.57017217E-3 4253.28564
9.55632973 4.56145033E-3 4252.92139
9.54721546 4.55275364E-3 4236.71436
9.53811836 4.5440821E-3 4236.37549
9.52903938 4.53543477E-3 4220.78467
9.51997662 4.52681258E-3 4220.17188
9.51093197 4.51821461E-3 4204.99268
9.50190449 4.50964132E-3 4203.96729
9.49289322 4.50109225E-3 4189.40869
9.48390007 4.49256739E-3 4187.88086
9.47492313 4.48406674E-3 4173.77051
9.46596336 4.47559031E-3 4171.58838
9.45702076 4.46713809E-3 4158.2251
9.44809532 4.45870962E-3 4155.35352
9.4391861 4.4503049E-3 4143.15967
9.43029404 4.44192393E-3 4139.65723
9.42141819 4.4335667E-3 4128.06543
9.41255951 4.42523323E-3 4123.53955
9.40371704 4.41692304E-3 4115.43555
9.39489174 4.40863613E-3 4111.55273
9.38608265 4.40037251E-3 4105.3916
9.37728977 4.39213216E-3 4101.43164
9.36851406 4.3839151E-3 4095.77344
9.35975456 4.37572086E-3 4090.60254
9.35101128 4.36754944E-3 4086.25293
9.3422842 4.3594013E-3 4080.49463
9.33357334 4.35127551E-3 4076.9563
9.32487869 4.343173E-3 4069.90625
9.31620121 4.33509285E-3 4067.5271
9.30753899 4.32703504E-3 4059.43042
9.29889297 4.31899959E-3 4058.31738
9.29026318 4.31098696E-3 4049.34888
9.28164864 4.30299621E-3 4049.35742
9.27305031 4.29502781E-3 4038.8501
9.26446819 4.2870813E-3 4040.17139
9.25590229 4.27915715E-3 4028.37012
9.24735165 4.27125487E-3 4031.10059
9.23881721 4.26337402E-3 4018.36157
9.23029804 4.25551552E-3 4022.22681
9.22179508 4.24767844E-3 4008.00708
9.21330738 4.23986325E-3 4011.57422
9.20483589 4.23206948E-3 3999.4707
9.19637966 4.22429712E-3 4001.55371
9.18793869 4.21654619E-3 3990.69165
9.17951298 4.20881668E-3 3991.12695
9.17110348 4.20110812E-3 3982.13428
9.16270828 4.19342099E-3 3980.96802
9.1543293 4.18575481E-3 3973.5144
9.14596558 4.17810958E-3 3970.54785
9.13761711 4.17048531E-3 3965.05542
9.12928391 4.16288199E-3 3960.41724
9.12096596 4.15529963E-3 3956.73706
9.11266232 4.14773775E-3 3950.24487
9.10437489 4.14019637E-3 3948.43042
9.09610176 4.13267547E-3 3939.92334
9.08784389 4.12517553E-3 3940.12524
9.07960129 4.11769561E-3 3929.77832
9.07137299 4.11023619E-3 3932.02002
9.06315994 4.10279678E-3 3919.67041
9.05496216 4.0953774E-3 3923.37476
9.04677868 4.08797851E-3 3910.02856
9.0386095 4.08059964E-3 3913.07715
9.03045559 4.07324079E-3 3902.07983
9.02231693 4.06590151E-3 3902.95557
9.01419258 4.05858224E-3 3894.39673
9.00608253 4.05128254E-3 3893.09204
8.99798775 4.04400285E-3 3889.58936
8.98990631 4.03674273E-3 3888.02319
8.98184013 4.0295017E-3 3885.92407
8.97378826 4.02228069E-3 3882.31006
8.96575069 4.01507877E-3 3882.22388
8.95772839 4.00789594E-3 3877.22949
8.94971943 4.00073268E-3 3878.85107
8.94172478 3.99358897E-3 3871.71924
8.93374538 3.98646388E-3 3875.22266
8.92577934 3.97935789E-3 3866.38062
8.91782761 3.97227099E-3 3869.9707
8.90989017 3.96520272E-3 3862.72778
8.90196705 3.95815354E-3 3864.45825
8.89405727 3.95112345E-3 3859.46143
8.88616276 3.94411152E-3 3859.30713
8.87828159 3.93711869E-3 3855.98511
8.87041378 3.93014401E-3 3853.57251
8.86256027 3.92318796E-3 3852.57788
8.85472107 3.91625054E-3 3848.40576
8.84689522 3.90933175E-3 3849.40381
8.83908367 3.90243065E-3 3842.84155
8.83128548 3.89554817E-3 3846.02734
8.82350159 3.88868386E-3 3837.47656
8.81573105 3.88183771E-3 3840.98926
8.80797386 3.87500948E-3 3833.7688
8.80023098 3.86819942E-3 3835.36938
8.79250145 3.86140705E-3 3830.63037
8.78478527 3.85463284E-3 3830.00269
8.77708244 3.84787633E-3 3827.53247
8.76939392 3.84113751E-3 3824.57935
8.7617178 3.83441639E-3 3824.40991
8.75405598 3.82771296E-3 3818.96753
8.74640751 3.821027E-3 3821.26733
8.73877239 3.81435873E-3 3813.72705
8.73114967 3.80770769E-3 3817.17505
8.72354126 3.80107411E-3 3809.24487
8.71594524 3.79445776E-3 3811.36011
8.70836353 3.78785888E-3 3806.39502
8.70079422 3.78127699E-3 3806.09888
8.69323826 3.77471233E-3 3803.45947
8.68569565 3.7681649E-3 3800.44702
8.67816544 3.76163423E-3 3800.49951
8.67064857 3.75512056E-3 3794.99512
8.66314507 3.74862389E-3 3797.66699
8.65565395 3.74214421E-3 3789.30737
8.64817619 3.73568106E-3 3792.69116
8.64071178 3.72923468E-3 3785.82568
8.63325977 3.72280506E-3 3787.20947
8.62582016 3.71639198E-3 3783.09375
8.6183939 3.70999542E-3 3781.72485
8.61098003 3.70361563E-3 3780.39673
8.60357952 3.6972519E-3 3776.23535
8.59619141 3.69090494E-3 3777.70068
8.58881569 3.68457404E-3 3770.51538
8.58145332 3.67825944E-3 3773.84912
8.5741024 3.67196114E-3 3766.05542
8.56676483 3.6656789E-3 3768.33228
8.55943966 3.65941296E-3 3763.34863
8.55212784 3.65316286E-3 3762.61621
8.54482746 3.64692882E-3 3760.73389
8.53753948 3.64071084E-3 3757.06665
8.53026485 3.6345087E-3 3758.22461
8.52300167 3.62832216E-3 3751.53491
8.51575089 3.62215168E-3 3754.81909
8.50851345 3.6159968E-3 3745.46411
8.50128746 3.60985775E-3 3747.6687
8.49407387 3.60373408E-3 3739.36255
8.48687172 3.59762623E-3 3736.73071
8.47968292 3.59153375E-3 3733.10498
8.47250557 3.58545664E-3 3726.00537
8.46534157 3.57939512E-3 3726.97388
8.45818806 3.57334898E-3 3715.30078
8.4510479 3.56731797E-3 3718.52222
8.44391918 3.56130232E-3 3706.78564
8.43680286 3.55530181E-3 3707.57349
8.42969799 3.54931667E-3 3700.81787
8.42260551 3.54334642E-3 3696.90698
8.41552448 3.53739131E-3 3694.91772
8.40845585 3.5314511E-3 3686.2124
8.40139866 3.5255258E-3 3689.07031
8.39435387 3.51961562E-3 3675.55884
8.38732052 3.51372012E-3 3678.71582
8.38029861 3.50783952E-3 3669.35474
8.37328911 3.50197358E-3 3667.85303
8.36629105 3.49612231E-3 3663.63477
8.35930443 3.49028572E-3 3657.22046
8.35232925 3.48446378E-3 3657.99927
8.34536648 3.47865652E-3 3646.39478
8.33841515 3.47286346E-3 3649.50366
8.33147526 3.46708507E-3 3638.57788
8.32454681 3.46132112E-3 3638.88965
8.31762981 3.45557136E-3 3633.12378
8.31072426 3.44983605E-3 3628.27295
8.30383015 3.44411517E-3 3627.74023
8.29694748 3.43840825E-3 3617.69824
8.29007626 3.43271554E-3 3620.7605
8.28321743 3.42703704E-3 3608.61719
8.27636814 3.4213725E-3 3609.98047
8.26953125 3.41572193E-3 3603.3877
8.2627058 3.41008557E-3 3599.42896
8.25589085 3.40446318E-3 3598.22559
8.24908733 3.39885452E-3 3588.87085
8.24229527 3.3932596E-3 3591.8877
8.23551464 3.38767865E-3 3579.56323
8.22874451 3.38211143E-3 3581.33276
8.22198582 3.37655796E-3 3574.48511
8.21523857 3.37101822E-3 3570.66577
8.20850182 3.36549198E-3 3569.46533
8.2017765 3.35997925E-3 3560.12866
8.19506264 3.35448026E-3 3563.10059
8.18835831 3.34899453E-3 3551.12207
8.18166637 3.34352232E-3 3552.61353
8.17498493 3.3380636E-3 3546.23462
8.16831398 3.33261816E-3 3541.94629
8.16165447 3.32718622E-3 3541.43799
8.15500546 3.32176732E-3 3531.49683
8.14836693 3.31636169E-3 3534.42529
8.14173985 3.31096933E-3 3523.40698
8.13512325 3.30559001E-3 3523.96289
8.12851715 3.30022373E-3 3518.76294
8.12192249 3.29487072E-3 3513.36768
8.11533833 3.28953052E-3 3514.16821
8.10876465 3.28420359E-3 3502.94531
8.10220146 3.27888923E-3 3505.83032
8.09564877 3.27358791E-3 3496.42725
8.08910656 3.26829962E-3 3495.41138
8.0825758 3.26302391E-3 3492.08203
8.07605457 3.25776101E-3 3485.0376
8.06954479 3.25251068E-3 3487.79077
8.06304455 3.24727339E-3 3474.63599
8.05655479 3.24204843E-3 3477.479
8.05007648 3.23683606E-3 3470.26025
8.04360771 3.23163648E-3 3466.97974
8.03714943 3.22644925E-3 3466.05005
8.03070164 3.22127459E-3 3456.60815
8.02426434 3.21611227E-3 3459.42285
[truncated: 312,490 more chars]
