# Supplementary material for: JWST interferometric imaging reveals the dusty torus obscuring the supermassive black hole of Circinus galaxy
Source: Nat Commun. 2026 Jan 13;17:42. doi: 10.1038/s41467-025-66010-5 (PMC12800092; doi:10.1038/s41467-025-66010-5)
Supplement: Supplementary file 3 — Source Data [file 41467_2025_66010_MOESM3_ESM.zip › SourceData/Circinus_Nenkova08_of_wd_euf_ebvzd_model.txt]

READ SERR 1
@Circinus_Nenkova08_of_wd_euf_ebvzd_model.pco
!
954.61908 45.4147568 0
871.352417 37.8519402 0
801.467407 32.0330429 0
741.974182 27.460165 0
690.712769 23.8012505 0
646.083557 20.8279552 0
606.876587 18.3790493 0
572.159485 16.338068 0
541.202209 14.6191769 0
513.425049 13.1579905 0
488.361603 11.9054451 31.7992439
465.632538 10.8236246 36.5326996
444.926086 9.88284969 41.715847
425.983612 9.05962181 47.375412
408.588837 8.33514214 53.5185547
392.559479 7.69422436 60.1641121
377.740753 7.12449265 67.3311386
364.000488 6.61578226 75.0385132
351.225006 6.15967894 83.3050766
339.316162 5.74917078 92.1496582
328.188629 5.37837601 101.590988
317.767914 5.04233265 111.647995
307.988739 4.73682928 122.338379
298.79364 4.45827436 133.597473
290.131775 4.20358896 145.455551
281.958069 3.97012091 157.981552
274.232361 3.7555778 171.193146
266.918823 3.5579679 185.107407
259.985291 3.3755548 199.741302
253.402924 3.2068193 215.11235
247.145691 3.05042744 231.23735
241.190048 2.90520358 248.13298
235.51474 2.77010918 265.817474
230.100403 2.64422369 284.305603
224.929459 2.52672887 303.615509
219.985825 2.41689491 323.764984
215.254868 2.31407022 344.768433
210.723129 2.21767092 366.64502
206.378281 2.12717223 389.410004
202.209 2.04210234 413.090118
198.204865 1.96203554 437.139862
194.356247 1.88658714 461.51001
190.654251 1.81540859 486.729706
187.090652 1.74818373 512.815918
183.657852 1.68462503 539.774719
180.348755 1.62447059 567.623352
177.156799 1.56748164 596.372559
174.075882 1.51343989 626.033997
171.100296 1.46214545 656.62384
168.224731 1.41341543 688.151855
165.444244 1.36708152 720.627625
162.754166 1.32298923 753.69812
160.150177 1.28099632 786.261597
157.62822 1.24097145 819.534973
155.184448 1.2027936 853.666016
152.815308 1.16635084 888.658508
150.51741 1.13153958 924.518066
148.287613 1.09826386 961.27124
146.12291 1.06643474 998.898071
144.020508 1.0359695 1037.42065
141.977753 1.00679147 1076.86084
139.992126 0.978828907 1117.1947
138.061279 0.95201534 1158.46948
136.182983 0.926288664 1200.64929
134.355103 0.901590943 1243.78528
132.575638 0.877867997 1287.86462
130.842697 0.85506916 1333.01294
129.15448 0.833147109 1379.11218
127.509277 0.812057495 1426.20605
125.905464 0.791758597 1474.28992
124.341492 0.772211373 1523.32886
122.815903 0.753379285 1573.39294
121.327301 0.735227764 1624.43005
119.874344 0.717724383 1676.52222
118.45578 0.700838745 1729.59839
117.070404 0.68454206 1783.73853
115.717049 0.668807268 1838.87354
114.394638 0.653608859 1895.06616
113.102104 0.638922691 1952.28687
111.838455 0.624725997 2010.62695
110.60273 0.61099726 2069.97461
109.39402 0.597716153 2130.38403
108.211441 0.584863424 2191.98804
107.054153 0.572420835 2254.8335
105.921364 0.560371161 2318.90234
104.812294 0.548697948 2384.0979
103.726212 0.537385762 2450.36304
102.662407 0.526419818 2517.84644
101.620201 0.515786171 2586.39429
100.598938 0.505471468 2656.11938
99.5980072 0.495463133 2726.9856
98.6167908 0.485749125 2799.00562
97.6547241 0.476318002 2872.25171
96.7112503 0.467158914 2946.6394
95.7858276 0.45826152 3022.18823
94.8779526 0.449615896 3098.92896
93.9871216 0.441212624 3176.854
93.1128693 0.433042794 3256.1272
92.2547302 0.425097764 3336.4021
91.412262 0.417369425 3417.97632
90.5850449 0.409849942 3500.86865
89.7726593 0.402531832 3584.875
88.9747162 0.395408005 3670.27173
88.1908417 0.388471633 3756.66504
87.4206543 0.381716192 3842.5271
86.6638031 0.375135452 3929.19678
85.9199448 0.368723422 4016.86841
85.1887436 0.362474412 4105.72803
84.4698868 0.356382906 4195.82373
83.7630615 0.350443691 4287.11523
83.0679626 0.344651729 4379.56641
82.3843079 0.339002162 4473.12549
81.7118149 0.333490372 4568.32861
81.0502167 0.328111917 4664.11475
80.3992386 0.322862566 4761.78076
79.7586441 0.317738175 4860.1958
79.1281662 0.312734812 4959.94775
78.5075836 0.307848722 5061.00195
77.8966599 0.303076237 5163.33691
77.295166 0.298413873 5266.91064
76.7028961 0.29385829 5371.6626
76.1196289 0.28940624 5477.56055
75.5451736 0.285054594 5585.14648
74.9793167 0.280800343 5693.59668
74.421875 0.276640654 5803.55469
73.8726654 0.272572726 5914.42725
73.3314972 0.268593848 6027.33545
72.7982025 0.264701456 6140.89502
72.2726059 0.260893077 6255.86279
71.7545471 0.257166296 6371.5752
71.2438583 0.25351882 6481.80957
70.7403946 0.249948382 6591.12744
70.2439957 0.246452838 6701.45947
69.754509 0.243030116 6812.74707
69.2718048 0.239678219 6925.14746
68.7957306 0.23639518 7039.12256
68.3261566 0.233179137 7153.28223
67.8629456 0.230028272 7269.21777
67.4059753 0.226940855 7385.70117
66.9551239 0.223915175 7503.84619
66.5102539 0.220949605 7622.23779
66.0712662 0.218042567 7742.60547
65.638031 0.215192527 7863.70215
65.2104416 0.212398008 7985.64746
64.7883835 0.209657565 8108.78711
64.3717575 0.206969813 8233.09082
63.960453 0.204333425 8358.53418
63.5543709 0.20174709 8485.08984
63.1534157 0.199209556 8612.71973
62.7574844 0.196719587 8741.3916
62.3664894 0.19427602 8871.06152
61.9803352 0.191877693 9001.6875
61.5989342 0.189523518 9133.90723
61.2221985 0.187212393 9267.46094
60.8500443 0.184943289 9401.01562
60.4823875 0.182715192 9536.64062
60.1191444 0.180527121 9673.21777
59.7602386 0.178378105 9810.30762
59.4055939 0.176267251 9949.55664
59.05513 0.174193636 10089.0283
58.7087822 0.172156408 10229.6992
58.3664703 0.170154706 10370.6494
58.0281296 0.168187708 10500.4502
57.6936874 0.16625464 10629.7412
57.3630753 0.164354682 10761.0557
57.0362358 0.162487134 10891.8887
56.7130966 0.160651222 11023.6895
56.3936005 0.158846244 11156.4424
56.0776825 0.157071531 11290.1191
55.7652817 0.155326396 11424.7119
55.4563484 0.15361017 11560.1934
55.1508141 0.151922241 11696.5469
54.848629 0.150261983 11833.7324
54.5497398 0.148628786 11971.7324
54.2540894 0.147022069 12110.5283
53.9616241 0.145441279 12250.0684
53.6722984 0.143885836 12390.3262
53.3860588 0.142355219 12531.2695
53.1028519 0.14084889 12673.6035
52.8226395 0.139366359 12817.6904
52.5453644 0.137907088 12960.8623
52.2709846 0.136470631 13104.5566
51.9994583 0.135056511 13251.8955
51.7307396 0.13366425 13397.6377
51.4647827 0.132293403 13543.7881
51.2015457 0.130943537 13694.0762
50.9409866 0.129614234 13840.7578
50.6830673 0.128305063 13992.8477
50.4277458 0.12701562 14141.3818
50.174984 0.125745535 14295.0518
49.9247437 0.124494396 14444.7373
49.6769905 0.123261839 14601.2559
49.4316788 0.122047499 14752.9854
49.1887817 0.12085101 14908.8643
48.9482574 0.119672038 15065.1377
48.7100754 0.118510224 15220.0635
48.4742012 0.117365256 15379.2139
48.2405968 0.116236798 15537.8809
48.0092354 0.115124539 15695.9102
47.7800827 0.114028163 15855.0039
47.5531082 0.112947382 16015.0596
47.3282776 0.111881889 16136.3994
47.1055679 0.110831402 16249.3359
46.8849373 0.109795645 16362.5977
46.6663704 0.108774342 16476.1875
46.4498291 0.107767217 16590.1289
46.2352867 0.106774017 16705.1523
46.0227165 0.105794482 16819.543
45.8120956 0.104828365 16934.2188
45.6033897 0.103875428 17049.1875
45.3965797 0.102935418 17164.4219
45.1916351 0.102008112 17279.916
44.9885368 0.101093285 17395.6738
44.7872505 0.100190707 17511.6738
44.5877609 9.9300161E-2 17627.9141
44.3900375 9.84214395E-2 17744.3711
44.1940613 9.75543261E-2 17861.0332
43.9998093 9.66986269E-2 17978.1016
43.8072586 9.58541334E-2 18096.2324
43.6163826 9.50206518E-2 18213.7012
43.4271622 9.41980034E-2 18331.334
43.2395782 9.3385987E-2 18449.125
43.0536079 9.25844237E-2 18567.0605
42.8692322 9.17931348E-2 18685.1211
42.6864281 9.10119489E-2 18805.2715
42.5051727 9.02406946E-2 18924.4141
42.3254547 8.94792005E-2 19043.0625
42.1472473 8.87273103E-2 19161.7617
41.9705353 8.79848525E-2 19282.5469
41.7952995 8.72516781E-2 19403.1758
41.621521 8.65276232E-2 19522.3203
41.4491806 8.58125538E-2 19642.1504
41.2782593 8.51063058E-2 19765.2383
41.1087456 8.44087377E-2 19884.6992
40.9406166 8.37197155E-2 20005.1367
40.7738571 8.30390975E-2 20128.9746
40.6084518 8.23667422E-2 20248.6191
40.4443817 8.17025229E-2 20371.4375
40.2816353 8.10463056E-2 20494.0645
40.1201897 8.03979561E-2 20614.3516
39.9600334 7.97573626E-2 20740.3672
39.8011551 7.91243911E-2 20860.1367
39.6435318 7.84989297E-2 20986
39.4871521 7.78808519E-2 21107.2715
39.3320007 7.72700459E-2 21232.4453
39.1780624 7.66663924E-2 21355.0352
39.0253258 7.60697946E-2 21480.2793
38.8737755 7.54801258E-2 21603.3398
38.7234001 7.48972893E-2 21719.8945
38.5741806 7.43211806E-2 21777.2695
38.4261093 7.37516955E-2 21804.6094
38.2791672 7.31887221E-2 21840.5098
38.1333466 7.26321787E-2 21865.3125
37.9886322 7.20819533E-2 21900.498
37.8450127 7.15379566E-2 21929.1914
37.7024727 7.10000992E-2 21959.8496
37.5610046 7.04682842E-2 21993.832
37.4205971 6.99424222E-2 22018.5918
37.2812309 6.94224238E-2 22052.8145
37.1428986 6.89081997E-2 22083.3965
37.0055923 6.83996752E-2 22110.6211
36.869297 6.78967535E-2 22144.1699
36.7340012 6.73993602E-2 22173.8086
36.5996933 6.69074133E-2 22201.1543
36.4663658 6.64208308E-2 22234.0566
36.3340034 6.59395382E-2 22265.4219
36.2026024 6.54634535E-2 22290.3359
36.0721436 6.49925098E-2 22322.6602
35.942627 6.45266324E-2 22354.752
35.8140335 6.4065747E-2 22382.2793
35.6863594 6.36097789E-2 22410.166
35.5595894 6.31586611E-2 22441.7266
35.4337196 6.27123266E-2 22473.082
35.3087349 6.22707047E-2 22501.332
35.1846313 6.18337318E-2 22527.8379
35.0613976 6.14013448E-2 22558.7285
34.9390221 6.09734729E-2 22589.418
34.8174973 6.05500638E-2 22619.9238
34.6968155 6.01310432E-2 22647.3535
34.5769691 5.97163625E-2 22674.0938
34.4579468 5.93059547E-2 22704.2188
34.3397408 5.8899764E-2 22734.1621
34.2223434 5.84977306E-2 22763.9355
34.1057472 5.80998026E-2 22793.543
33.9899406 5.77059165E-2 22822.7402
33.8749199 5.73160276E-2 22847.418
33.7606735 5.69300726E-2 22876.7578
33.6471939 5.65480031E-2 22905.957
33.5344772 5.61697707E-2 22935.0137
33.4225121 5.57953157E-2 22963.9316
33.3112907 5.54245971E-2 22992.7227
33.2008095 5.50575592E-2 23021.3867
33.0910568 5.46941534E-2 23049.9238
32.982029 5.4334335E-2 23078.3535
32.8737183 5.39780557E-2 23106.666
32.7661133 5.36252707E-2 23134.8691
32.659214 5.32759316E-2 23160.9902
32.5530052 5.29299937E-2 23189.1738
32.4474907 5.2587416E-2 23217.3535
32.3426552 5.22481538E-2 23245.4531
32.2384949 5.19121625E-2 23273.4746
32.1350021 5.15794046E-2 23301.4336
32.0321732 5.12498356E-2 23329.3203
31.9299984 5.09234108E-2 23357.1504
31.828476 5.06001003E-2 23384.9297
31.7275963 5.02798557E-2 23412.6641
31.6273537 4.99626435E-2 23440.3555
31.5277424 4.96484227E-2 23462.7168
31.4287567 4.93371561E-2 23450.9141
31.3303909 4.90288101E-2 23424.1895
31.2326393 4.87233438E-2 23397.6523
31.1354942 4.84207235E-2 23368.8867
31.0389519 4.81209122E-2 23339.252
30.9430084 4.78238799E-2 23312.6641
30.8476543 4.75295894E-2 23286.3066
30.7528877 4.72380035E-2 23260.209
30.658699 4.6949096E-2 23234.3613
30.5650883 4.66628298E-2 23208.8047
30.4720459 4.6379175E-2 23183.5293
30.3795681 4.60980982E-2 23158.5684
30.2876511 4.58195657E-2 23133.9141
30.1962872 4.55435552E-2 23109.5879
30.1054745 4.52700257E-2 23085.6016
30.0152054 4.49989587E-2 23056.8594
29.9254761 4.47303131E-2 23024
29.8362808 4.44640703E-2 23000.2852
29.7476177 4.42001969E-2 22976.9629
29.6594791 4.39386666E-2 22954.0391
29.5718613 4.3679446E-2 22931.5312
29.4847584 4.34225164E-2 22909.457
29.3981686 4.31678481E-2 22887.8184
29.3120842 4.29154113E-2 22847.2773
29.2265034 4.26651835E-2 22824.9199
29.1414223 4.24171351E-2 22803.7832
29.0568333 4.21712473E-2 22783.1387
28.9727345 4.19274904E-2 22762.9922
28.889122 4.16858383E-2 22742.8008
28.8059902 4.14462723E-2 22699.3496
28.7233334 4.12087664E-2 22679.8516
28.6411514 4.09732945E-2 22660.9082
28.5594387 4.07398343E-2 22642.541
28.4781914 4.05083634E-2 22624.7383
28.3974037 4.02788632E-2 22581.832
28.3170738 4.00513038E-2 22560.9004
28.237196 3.98256704E-2 22543.9395
28.1577682 3.96019369E-2 22527.6094
28.0787868 3.9380081E-2 22503.2363
28.000246 3.91600877E-2 22463.5117
27.9221439 3.8941931E-2 22448.1289
27.8444767 3.87255922E-2 22433.4434
27.7672405 3.85110527E-2 22418.5469
27.6904316 3.82982902E-2 22369.2988
27.6140461 3.80872861E-2 22355.6836
27.5380802 3.78780216E-2 22342.8008
27.462532 3.76704782E-2 22327.8125
27.3873959 3.74646336E-2 22278.8438
27.3126717 3.72604728E-2 22267.1543
27.2383537 3.70579734E-2 22256.2656
27.1644382 3.68571244E-2 22231.0938
27.0909233 3.66578996E-2 22192.7168
27.0178051 3.64602916E-2 22183.1543
26.9450798 3.62642705E-2 22174.4453
26.8727455 3.60698327E-2 22128.4414
26.8008003 3.58769484E-2 22111.543
26.7292366 3.568561E-2 22104.2852
26.6580563 3.5495799E-2 22076.2969
26.5872517 3.53074968E-2 22041.6387
26.5168247 3.51206884E-2 22035.9395
26.4467678 3.49353626E-2 22021.1504
26.3770809 3.47514972E-2 21973.6602
26.3077602 3.45690772E-2 21969.6016
26.2388039 3.43880914E-2 21963.0137
26.1702061 3.4208525E-2 21907.8164
26.1019669 3.40303592E-2 21905.502
26.0340843 3.3853583E-2 21901.9199
25.9665527 3.36781815E-2 21844.3359
25.8993702 3.35041396E-2 21843.8594
25.8325348 3.33314426E-2 21837.8848
25.7660427 3.31600755E-2 21783.4258
25.699892 3.29900272E-2 21782.7598
25.6340809 3.28212865E-2 21765.6543
25.5686054 3.26538347E-2 21699.4277
25.5034637 3.24876606E-2 21692.3672
25.4386539 3.23227532E-2 21647.6406
25.3741722 3.21590975E-2 21599.4902
25.3100166 3.19966823E-2 21595.1367
25.2461853 3.18354927E-2 21526.7969
25.1826725 3.16755213E-2 21504.0469
25.119482 3.15167494E-2 21492.2109
25.0566044 3.13591696E-2 21413.4863
24.9940434 3.12027689E-2 21413.3418
24.9317932 3.10475361E-2 21366.8457
24.8698521 3.08934581E-2 21324.793
24.808218 3.07405237E-2 21327.6387
24.7468891 3.05887219E-2 21238.75
24.6858616 3.04380432E-2 21241.252
24.6251354 3.02884728E-2 21199.6758
24.5647068 3.01400051E-2 21155.6055
24.5045738 2.99926233E-2 21159.582
24.4447346 2.98463218E-2 21070.7598
24.3851871 2.97010876E-2 21079.8672
24.3259296 2.95569114E-2 21025.4453
24.2669601 2.94137821E-2 20997.5
24.2082729 2.92716902E-2 20982.6699
24.1498718 2.91306246E-2 20916.0508
24.0917511 2.89905779E-2 20930.2188
24.0339088 2.8851537E-2 20844.291
23.9763432 2.87134945E-2 20851.5039
23.919054 2.85764411E-2 20798.8887
23.8620358 2.84403656E-2 20773.8477
23.8052902 2.83052605E-2 20752.5117
23.7488136 2.81711146E-2 20697.3047
23.692606 2.80379225E-2 20705.1543
23.6366615 2.79056709E-2 20621.9336
23.5809822 2.77743526E-2 20645.1934
23.5255642 2.764396E-2 20559.4473
23.4704056 2.75144838E-2 20572.9629
23.4155045 2.73859147E-2 20509.5488
23.3608608 2.72582434E-2 20502.0449
23.3064709 2.71314643E-2 20458.7051
23.2523346 2.70055663E-2 20432.4785
23.1984482 2.68805437E-2 20406.918
23.1448097 2.67563872E-2 20364.332
23.0914211 2.66330894E-2 20354.1973
23.0382767 2.6510641E-2 20297.6543
22.9853783 2.63890345E-2 20300.5469
22.9327202 2.62682643E-2 20232.4844
22.8803043 2.61483211E-2 20245.9746
22.8281269 2.60291956E-2 20168.8945
22.776186 2.59108841E-2 20190.4746
22.7244816 2.57933773E-2 20106.916
22.6730118 2.56766677E-2 20134.0742
22.6217747 2.55607497E-2 20046.623
22.5707684 2.54456121E-2 20076.7637
22.5199909 2.53312532E-2 19988.0566
22.4694424 2.52176635E-2 20018.5625
22.4191208 2.51048338E-2 19931.2715
22.3690224 2.49927621E-2 19959.4746
22.319149 2.48814374E-2 19876.3418
22.269495 2.47708559E-2 19899.4961
22.2200642 2.46610101E-2 19823.3027
22.1708508 2.45518927E-2 19838.6504
22.1218548 2.44434979E-2 19772.2109
22.0730762 2.43358202E-2 19776.9336
22.0245113 2.42288522E-2 19723.1348
21.97616 2.41225883E-2 19714.3477
21.9280205 2.40170211E-2 19676.1191
21.8800907 2.39121448E-2 19650.916
21.8323708 2.38079559E-2 19631.2305
21.7848587 2.3704445E-2 19586.6309
21.7375526 2.36016065E-2 19588.5176
21.6904526 2.34994385E-2 19521.502
21.6435547 2.339793E-2 19548.043
21.596859 2.32970808E-2 19455.543
21.5503654 2.31968798E-2 19497.2461
21.5040722 2.30973251E-2 19401.4062
21.4579754 2.29984093E-2 19430.1328
21.412077 2.29001269E-2 19365.1602
21.366375 2.2802474E-2 19362.207
21.3208656 2.27054432E-2 19331.3379
21.2755527 2.26090327E-2 19293.4648
21.2304306 2.25132331E-2 19300.0039
21.1854992 2.24180426E-2 19223.916
21.1407566 2.23234538E-2 19264.3242
21.0962048 2.2229461E-2 19160.4902
21.0518379 2.21360624E-2 19193.6602
21.0076599 2.20432505E-2 19133.9453
20.963665 2.19510216E-2 19122.2109
20.9198551 2.18593702E-2 19106.2441
20.8762264 2.17682905E-2 19038.7891
20.8327808 2.16777809E-2 19077.6504
20.7895145 2.15878338E-2 18936.1465
20.7464294 2.14984436E-2 18975.1973
20.7035217 2.14096103E-2 18898.0527
20.6607895 2.13213246E-2 18871.5488
20.6182346 2.12335847E-2 18864.0566
20.5758553 2.1146385E-2 18767.2793
20.5336494 2.10597198E-2 18805.582
20.4916153 2.09735874E-2 18690.5078
20.4497547 2.0887984E-2 18700.3418
20.4080639 2.08029021E-2 18663.6465
20.3665428 2.07183398E-2 18594.5117
20.3251896 2.06342898E-2 18632.0762
20.2840042 2.05507521E-2 18496.5215
20.2429867 2.04677209E-2 18525.3027
20.2021332 2.03851908E-2 18477.0898
20.1614437 2.030316E-2 18417.9629
20.1209202 2.02216227E-2 18454.7969
20.0805569 2.01405752E-2 18316.7754
20.0403576 2.00600158E-2 18346.5449
20.0003166 1.9979937E-2 18301.1426
19.9604359 1.99003369E-2 18228.6016
19.9207153 1.98212117E-2 18264.6992
19.8811512 1.97425578E-2 18131.748
19.8417454 1.96643714E-2 18142.3086
19.802494 1.95866488E-2 18122.1523
19.7633972 1.95093844E-2 18017.2559
19.7244549 1.94325782E-2 18052.5898
19.685667 1.93562228E-2 17951.6289
19.6470299 1.92803182E-2 17920.248
19.6085453 1.92048587E-2 17948.4727
19.5702095 1.91298407E-2 17787.6113
19.5320244 1.90552622E-2 17822.166
19.493988 1.89811178E-2 17780.5508
19.4561005 1.89074073E-2 17682.9316
19.4183578 1.88341234E-2 17717.0918
19.380764 1.8761266E-2 17610.7559
19.3433132 1.86888296E-2 17575.7441
19.3060074 1.86168123E-2 17609.5078
19.2688465 1.85452104E-2 17442.8652
19.2318268 1.84740219E-2 17465.2305
19.1949482 1.84032414E-2 17456.4473
19.1582127 1.8332867E-2 17316.1738
19.1216164 1.82628948E-2 17349.1348
19.0851612 1.81933232E-2 17293.043
19.0488434 1.81241482E-2 17199.6191
19.0126648 1.80553682E-2 17232.1836
18.9766216 1.79869775E-2 17133.7539
18.9407158 1.7918976E-2 17079.584
18.9049454 1.78513583E-2 17111.75
18.8693104 1.77841224E-2 16978.5508
18.8338089 1.77172665E-2 16958.3906
18.7984409 1.76507868E-2 16990.1602
18.7632046 1.75846796E-2 16827.6523
18.7281017 1.75189432E-2 16834.6602
18.6931286 1.74535755E-2 16866.0312
18.658287 1.73885729E-2 16680.1133
18.6235733 1.73239317E-2 16707.7227
18.5889912 1.72596518E-2 16727.8828
18.5545349 1.71957277E-2 16549.5312
18.5202065 1.71321593E-2 16580.1074
18.4860058 1.7068943E-2 16593.2617
18.451931 1.7006075E-2 16426.4082
18.4179821 1.69435535E-2 16456.6035
18.3841572 1.68813765E-2 16469.5918
18.3504562 1.68195404E-2 16302.835
18.3168774 1.67580452E-2 16332.6523
18.2834225 1.66968852E-2 16352.5088
18.2500896 1.66360587E-2 16176.6406
18.2168789 1.65755656E-2 16206.0801
18.1837883 1.65154021E-2 16235.5234
18.150816 1.64555646E-2 16052.5938
18.1179657 1.63960513E-2 16076.8984
18.0852318 1.63368601E-2 16105.959
18.052618 1.62779912E-2 15945.8682
18.0201206 1.62194371E-2 15947.6123
17.9877396 1.61611997E-2 15976.2998
17.9554749 1.61032751E-2 15855.25
17.9233265 1.60456616E-2 15830.2998
17.8912926 1.59883574E-2 15858.6377
17.8593731 1.59313586E-2 15772.7139
17.8275661 1.58746652E-2 15712.3311
17.7958736 1.58182718E-2 15740.3184
17.7642937 1.57621801E-2 15696.0537
17.7328243 1.57063864E-2 15591.7441
17.7014675 1.5650887E-2 15619.3838
17.6702194 1.5595682E-2 15625.0615
17.6390839 1.55407693E-2 15469.0938
17.608057 1.54861454E-2 15496.3779
17.5771389 1.54318083E-2 15523.6709
17.5463295 1.53777581E-2 15383.5508
17.5156269 1.532399E-2 15374.335
17.485033 1.52705042E-2 15401.2822
17.454546 1.52172977E-2 15332.5801
17.4241638 1.51643688E-2 15263.3779
17.3938885 1.51117165E-2 15290
17.3637161 1.5059337E-2 15290.3047
17.3336506 1.50072295E-2 15151.7773
17.303688 1.49553912E-2 15178.0742
17.2738285 1.4903822E-2 15204.377
17.244072 1.48525191E-2 15087.8477
17.2144184 1.48014799E-2 15062.6592
17.184866 1.47507042E-2 15088.6357
17.1554146 1.47001892E-2 15057.1572
17.1260643 1.46499332E-2 14945.1455
17.0968151 1.45999342E-2 14970.7959
17.0676651 1.45501904E-2 14996.4482
17.0386143 1.45007009E-2 14864.2383
17.0096607 1.44514637E-2 14852.9189
16.9808083 1.44024761E-2 14878.2471
16.9520512 1.43537372E-2 14848.5244
16.9233932 1.43052461E-2 14736.6406
16.8948307 1.42569998E-2 14761.6504
16.8663635 1.42089976E-2 14786.6621
16.8379936 1.41612366E-2 14673.6338
16.8097191 1.41137168E-2 14644.5205
16.781538 1.40664354E-2 14669.2148
16.7534523 1.40193915E-2 14672.4453
16.725462 1.39725823E-2 14521.4004
16.6975632 1.39260078E-2 14545.7705
16.6697559 1.38796661E-2 14570.1387
16.6420441 1.38335554E-2 14504.2734
16.6144218 1.37876738E-2 14419.9004
16.5868931 1.37420194E-2 14443.9434
16.559454 1.36965923E-2 14467.9854
16.5321064 1.36513896E-2 14340.4072
16.5048485 1.36064105E-2 14314.7871
16.4776802 1.3561653E-2 14338.5029
16.4506016 1.35171162E-2 14360.3516
16.4236107 1.34727992E-2 14178.5566
16.3967094 1.34286992E-2 14201.9326
16.3698959 1.33848153E-2 14225.3086
16.3431702 1.33411456E-2 14203.8809
16.3165321 1.32976901E-2 14065.1123
16.2899799 1.3254446E-2 14088.1523
16.2635136 1.32114133E-2 14111.1914
16.237133 1.31685892E-2 14053.1553
16.2108383 1.31259728E-2 13941.9854
16.1846294 1.30835632E-2 13964.6768
16.1585045 1.30413584E-2 13987.3691
16.1324635 1.29993586E-2 13904.2637
16.1065063 1.29575608E-2 13816.0908
16.0806332 1.29159642E-2 13838.4355
16.0548439 1.28745669E-2 13860.7764
16.0291348 1.2833369E-2 13761.5293
16.0035095 1.27923684E-2 13684.7354
15.9779654 1.27515644E-2 13706.7236
15.9525032 1.2710955E-2 13728.7139
15.9271212 1.26705393E-2 13622.0039
15.9018202 1.26303155E-2 13544.124
15.8766003 1.25902835E-2 13565.748
15.8514595 1.25504415E-2 13587.3721
15.8263979 1.25107886E-2 13489.7119
15.8014154 1.24713229E-2 13403.0381
15.7765121 1.24320434E-2 13424.3027
15.751688 1.23929502E-2 13445.5654
15.7269402 1.23540405E-2 13363.7041
15.7022715 1.23153133E-2 13249.959
15.6776791 1.22767687E-2 13270.8467
15.6531639 1.22384038E-2 13291.7324
15.6287251 1.22002196E-2 13243.8154
15.6043625 1.21622132E-2 13095.2832
15.5800762 1.21243838E-2 13115.7949
15.5558653 1.20867314E-2 13136.3086
15.5317287 1.2049254E-2 13135.0762
15.5076675 1.20119499E-2 12936.2822
15.4836817 1.1974819E-2 12956.417
15.4597683 1.19378604E-2 12976.5518
15.4359293 1.19010732E-2 12996.6865
15.4121637 1.18644545E-2 12811.9658
15.3884716 1.18280053E-2 12791.5898
15.364852 1.17917238E-2 12811.3447
15.3413048 1.1755609E-2 12831.0977
15.3178291 1.1719659E-2 12722.9756
15.294426 1.16838748E-2 12626.8477
15.2710934 1.16482535E-2 12646.2256
15.2478323 1.16127953E-2 12665.6016
15.2246418 1.15774982E-2 12645.0264
15.2015228 1.15423622E-2 12449.582
15.1784725 1.15073863E-2 12468.5684
15.1554928 1.14725688E-2 12487.5518
15.1325827 1.14379087E-2 12506.5381
15.1097412 1.1403406E-2 12340.749
15.0869684 1.13690589E-2 12290.9902
15.0642643 1.13348663E-2 12309.5889
15.0416288 1.13008283E-2 12328.1875
15.0190611 1.12669431E-2 12290.5967
14.9965611 1.12332106E-2 12133.627
14.9741278 1.11996289E-2 12151.875
14.9517622 1.11661972E-2 12170.1211
14.9294634 1.11329155E-2 12188.3652
14.9072304 1.10997828E-2 12059.624
14.8850641 1.10667972E-2 12012.8838
14.8629627 1.10339588E-2 12030.8115
14.8409281 1.10012656E-2 12048.7363
14.8189583 1.09687177E-2 12049.0518
14.7970524 1.09363152E-2 11873.4951
14.7752123 1.09040551E-2 11891.1055
14.7534361 1.08719375E-2 11908.7158
14.7317247 1.08399615E-2 11926.3223
14.7100763 1.08081261E-2 11856.7324
14.6884918 1.07764313E-2 11748.0332
14.6669703 1.07448762E-2 11765.3262
14.6455126 1.0713459E-2 11782.6152
14.6241169 1.06821787E-2 11799.9062
14.6027832 1.06510362E-2 11675.082
14.5815125 1.06200287E-2 11621.8369
14.5603027 1.05891572E-2 11638.8135
14.539156 1.05584199E-2 11655.7881
14.5180693 1.05278166E-2 11672.7637
14.4970446 1.04973456E-2 11507.3623
14.4760799 1.04670068E-2 11495.0762
14.4551764 1.04367994E-2 11511.7412
14.4343328 1.04067223E-2 11528.4062
14.4135494 1.03767756E-2 11545.0693
14.3928251 1.03469575E-2 11353.7168
14.3721609 1.03172679E-2 11367.7471
14.3515558 1.02877058E-2 11384.1055
14.3310099 1.02582714E-2 11400.4609
14.310523 1.02289626E-2 11407.2861
14.2900944 1.01997787E-2 11223.3652
14.2697239 1.01707196E-2 11239.4199
14.2494116 1.01417853E-2 11255.4727
14.2291565 1.01129739E-2 11271.5254
14.2089596 1.00842845E-2 11280.9873
14.1888189 1.0055718E-2 11092.2646
14.1687365 1.00272717E-2 11108.0127
14.1487103 9.99894645E-3 11123.7607
14.1287403 9.97074135E-3 11139.5078
14.1088266 9.94265545E-3 11155.2539
14.0889692 9.91468783E-3 10972.3213
14.0691681 9.88683756E-3 10976.126
14.0494223 9.85910464E-3 10991.5732
14.0297318 9.83148906E-3 11007.0195
14.0100956 9.80398897E-3 11022.4639
13.9905157 9.77660343E-3 10868.9697
13.9709892 9.74933337E-3 10837.585
13.9515181 9.72217694E-3 10852.7256
13.9321003 9.69513319E-3 10867.8652
13.9127369 9.66820307E-3 10883.0039
13.8934278 9.64138377E-3 10779.1152
13.8741713 9.61467717E-3 10695.7539
13.854969 9.58808046E-3 10710.5879
13.8358192 9.56159458E-3 10725.4209
13.8167219 9.53521859E-3 10740.2539
13.797678 9.50895064E-3 10704.2959
13.7786865 9.48279165E-3 10553.1807
13.7597466 9.45674069E-3 10567.7109
13.740859 9.43079684E-3 10582.2412
13.722024 9.40495916E-3 10596.7695
13.7032394 9.37922765E-3 10611.2979
13.6845064 9.35360137E-3 10442.7295
13.6658249 9.32808034E-3 10422.6846
13.6471939 9.30266362E-3 10436.9131
13.6286144 9.2773512E-3 10451.1396
13.6100845 9.25214123E-3 10465.3662
13.5916052 9.2270337E-3 10399.8574
13.5731764 9.20202862E-3 10277.6094
13.5547972 9.17712506E-3 10291.5381
13.5364676 9.15232208E-3 10305.4678
13.5181875 9.12761968E-3 10319.3955
13.4999571 9.10301786E-3 10333.3232
13.4817753 9.07851476E-3 10173.7119
13.4636431 9.05411039E-3 10147.627
13.4455595 9.0298038E-3 10161.2646
13.4275236 9.00559593E-3 10174.9004
13.4095364 8.98148492E-3 10188.5352
13.3915977 8.95747077E-3 10165.4678
13.3737068 8.93355254E-3 10004.2031
13.3558636 8.90973024E-3 10017.5527
13.338068 8.88600294E-3 10030.9004
13.3203192 8.86236969E-3 10044.248
13.302618 8.83883145E-3 10057.5957
13.2849636 8.81538633E-3 9976.35742
13.2673569 8.79203435E-3 9872.54492
13.2497959 8.7687755E-3 9885.6084
13.2322817 8.74560885E-3 9898.66992
13.2148132 8.72253347E-3 9911.73145
13.1973915 8.69954936E-3 9924.79199
13.1800146 8.67665652E-3 9802.85645
13.1626844 8.65385309E-3 9737.22266
13.1453991 8.63113999E-3 9749.99902
13.1281595 8.60851631E-3 9762.77539
13.1109648 8.58598109E-3 9775.5498
13.0938158 8.56353436E-3 9788.32227
13.0767107 8.5411761E-3 9646.87695
13.0596514 8.51890445E-3 9601.54883
13.042635 8.49672034E-3 9614.04102
13.0256643 8.47462192E-3 9626.53418
13.0087366 8.45261011E-3 9639.02441
12.9918537 8.43068399E-3 9651.5166
12.9750137 8.40884354E-3 9513.22266
12.9582176 8.38708784E-3 9469.54492
12.9414654 8.36541597E-3 9481.76465
12.9247561 8.34382791E-3 9493.98242
12.9080896 8.32232367E-3 9506.2002
12.8914671 8.30090232E-3 9518.41699
12.8748865 8.27956293E-3 9400.32617
12.8583488 8.25830642E-3 9338.00391
12.8418531 8.23713187E-3 9349.9541
12.8254004 8.21603835E-3 9361.90332
12.8089886 8.19502585E-3 9373.85156
12.7926197 8.17409344E-3 9385.79883
12.7762928 8.15324113E-3 9304.07617
12.7600069 8.13246891E-3 9200.08301
12.743762 8.11177585E-3 9211.76074
12.7275591 8.09116196E-3 9223.43652
12.7113981 8.0706263E-3 9235.11328
12.6952772 8.05016886E-3 9246.78809
12.6791973 8.02978873E-3 9223.88867
12.6631575 8.0094859E-3 9051.87207
12.6471586 7.98926037E-3 9063.26855
12.6312008 7.9691112E-3 9074.66309
12.6152821 7.94903841E-3 9086.05469
12.5994043 7.92904105E-3 9097.44629
12.5835657 7.90911913E-3 9108.83594
12.5677681 7.88927171E-3 8954.05664
12.5520086 7.86949974E-3 8914.93945
12.5362902 7.84980133E-3 8926.05469
12.5206099 7.83017743E-3 8937.16992
12.5049686 7.81062618E-3 8948.2832
12.4893675 7.7911485E-3 8959.39551
12.4738045 7.77174393E-3 8906.8916
12.4582806 7.75241107E-3 8748.26953
12.4427948 7.73315085E-3 8759.08984
12.4273472 7.71396235E-3 8769.9082
12.4119387 7.69484462E-3 8780.72559
12.3965683 7.67579814E-3 8791.54004
12.3812351 7.65682245E-3 8802.35449
12.365941 7.63791706E-3 8657.02637
12.3506832 7.61908153E-3 8591.11914
12.3354645 7.60031538E-3 8601.64258
12.320282 7.58161861E-3 8612.16699
12.3051376 7.56299077E-3 8622.68848
12.2900305 7.54443184E-3 8633.20996
12.2749596 7.52594089E-3 8643.72852
12.2599268 7.50751747E-3 8424.04492
12.2449293 7.48916203E-3 8424.59375
12.22997 7.47087365E-3 8434.81641
12.2150459 7.45265232E-3 8445.03906
12.2001591 7.43449759E-3 8455.25781
12.1853085 7.41640897E-3 8465.47656
12.1704931 7.39838602E-3 8441.73828
12.155715 7.38042919E-3 8237.20801
12.1409712 7.36253755E-3 8247.12207
12.1262646 7.34471064E-3 8257.03613
12.1115923 7.32694846E-3 8266.94629
12.0969563 7.309251E-3 8276.85742
12.0823555 7.29161734E-3 8286.76465
12.06779 7.27404701E-3 8248.25293
12.0532589 7.25654047E-3 8061.16211
12.038764 7.23909726E-3 8070.77344
12.0243025 7.22171692E-3 8080.38232
12.0098772 7.20439851E-3 8089.98877
11.9954853 7.18714297E-3 8099.59521
11.9811277 7.16994889E-3 8109.19971
11.9668055 7.15281675E-3 8076.78955
11.9525166 7.1357456E-3 7830.91699
11.938262 7.11873593E-3 7840.16504
11.9240417 7.10178632E-3 7849.41064
11.9098549 7.08489772E-3 7858.65527
11.8957024 7.06806919E-3 7867.89697
11.8815832 7.05130072E-3 7877.13916
11.8674965 7.0345914E-3 7886.37793
11.8534441 7.01794168E-3 7614.44287
11.8394251 7.0013511E-3 7612.6792
11.8254385 6.98481919E-3 7621.57178
11.8114853 6.96834596E-3 7630.46191
11.7975655 6.95193047E-3 7639.35107
11.7836781 6.93557318E-3 7648.2373
11.7698231 6.91927364E-3 7657.12305
11.7560005 6.90303138E-3 7470.27881
11.7422113 6.88684639E-3 7378.97705
11.7284536 6.87071821E-3 7387.51318
11.7147284 6.85464637E-3 7396.04834
11.7010345 6.83863088E-3 7404.58252
11.6873732 6.82267174E-3 7413.11377
11.6737442 6.80676848E-3 7421.64355
11.6601467 6.79092063E-3 7360.99023
11.6465807 6.77512772E-3 7140.9873
11.6330462 6.75939023E-3 7149.16992
11.6195431 6.74370723E-3 7157.35059
11.6060705 6.7280787E-3 7165.5293
11.5926304 6.71250466E-3 7173.70557
11.5792208 6.69698464E-3 7181.87988
11.5658426 6.68151863E-3 7190.05322
11.552495 6.66610571E-3 7003.46533
11.5391779 6.65074633E-3 6916.41016
11.5258913 6.63543958E-3 6924.24805
11.5126362 6.62018592E-3 6932.08447
11.4994106 6.60498487E-3 6939.91748
11.4862156 6.58983598E-3 6947.74951
11.4730511 6.57473924E-3 6955.57861
11.4599171 6.55969419E-3 6963.40674
11.4468126 6.54470082E-3 6704.32715
11.4337378 6.52975868E-3 6705.91162
11.4206934 6.51486777E-3 6713.42627
11.4076786 6.50002761E-3 6720.93994
11.3946934 6.48523821E-3 6728.4502
11.3817377 6.47049909E-3 6735.9585
11.3688116 6.45581027E-3 6743.46533
11.3559141 6.44117128E-3 6711.58984
11.3430462 6.42658258E-3 6488.8335
11.3302078 6.41204277E-3 6496.0332
11.3173981 6.39755232E-3 6503.23096
11.3046179 6.38311123E-3 6510.42725
11.2918663 6.36871858E-3 6517.62158
11.2791424 6.35437481E-3 6524.81396
11.266448 6.34007948E-3 6532.00342
11.2537823 6.3258321E-3 6496.98682
11.2411451 6.31163316E-3 6301.01904
11.2285357 6.29748171E-3 6307.93164
11.2159548 6.28337776E-3 6314.84326
11.2034025 6.26932085E-3 6321.75244
11.1908779 6.25531143E-3 6328.65869
11.178381 6.24134904E-3 6335.56396
11.1659126 6.22743322E-3 6342.46533
11.153471 6.21356349E-3 6336.48584
11.141058 6.19974034E-3 6112.99414
11.1286726 6.18596328E-3 6119.62549
11.1163139 6.17223233E-3 6126.25391
11.1039829 6.15854701E-3 6132.88086
11.0916796 6.14490686E-3 6139.50439
11.0794039 6.13131188E-3 6146.12695
11.0671549 6.11776207E-3 6152.74658
11.0549326 6.10425742E-3 6159.36328
11.042737 6.09079702E-3 5974.96338
11.0305691 6.07738132E-3 5928.60449
11.0184278 6.06401032E-3 5934.95312
11.0063133 6.05068263E-3 5941.29883
10.9942245 6.03739917E-3 5947.64404
10.9821634 6.02415949E-3 5953.98535
10.9701281 6.01096312E-3 5960.32471
10.9581194 5.99781051E-3 5966.66211
10.9461374 5.98470028E-3 5881.12207
10.9341803 5.97163383E-3 5724.72314
10.9222507 5.95860928E-3 5730.7832
10.910346 5.94562804E-3 5736.84131
10.898468 5.93268871E-3 5742.89746
10.8866158 5.91979176E-3 5748.95068
10.8747883 5.90693671E-3 5755.00244
10.8629875 5.89412358E-3 5761.05127
10.8512125 5.88135188E-3 5767.09766
10.8394623 5.8686221E-3 5576.55322
10.8277378 5.8559333E-3 5527.104
10.8160381 5.84328547E-3 5532.88086
10.8043642 5.83067862E-3 5538.65381
10.792716 5.81811275E-3 5544.42529
10.7810917 5.8055874E-3 5550.1958
10.7694931 5.79310255E-3 5555.96338
10.7579193 5.78065775E-3 5561.729
10.7463703 5.768253E-3 5558.28076
10.7348461 5.75588783E-3 5325.13428
10.7233467 5.74356318E-3 5330.63672
10.7118721 5.73127717E-3 5336.1377
10.7004223 5.71903121E-3 5341.63574
10.6889963 5.70682436E-3 5347.13281
10.6775942 5.69465617E-3 5352.62744
10.6662178 5.68252709E-3 5358.12012
10.6548643 5.67043666E-3 5363.61133
10.6435356 5.65838488E-3 5338.12793
10.6322308 5.64637175E-3 5129.82715
10.6209497 5.63439634E-3 5135.0625
10.6096935 5.62245911E-3 5140.29688
10.5984602 5.61056007E-3 5145.52881
10.5872507 5.59869828E-3 5150.75879
10.5760651 5.58687467E-3 5155.98828
10.5649033 5.57508785E-3 5161.21582
10.5537653 5.56333875E-3 5166.44189
10.5426502 5.55162644E-3 5161.23682
10.531558 5.53995138E-3 4941.78955
10.5204897 5.52831311E-3 4946.77393
10.5094452 5.51671116E-3 4951.75732
10.4984236 5.50514599E-3 4956.73926
10.4874249 5.49361669E-3 4961.7207
10.476449 5.48212416E-3 4966.7002
10.4654961 5.47066703E-3 4971.6792
10.454566 5.45924623E-3 4976.65674
10.4436588 5.44786127E-3 4981.63428
10.4327745 5.43651171E-3 4818.22852
10.4219131 5.42519754E-3 4776.78174
10.4110737 5.41391876E-3 4781.54199
10.4002571 5.4026749E-3 4786.30273
10.3894634 5.39146597E-3 4791.06201
10.3786917 5.38029196E-3 4795.82031
10.3679419 5.36915287E-3 4800.5791
10.3572149 5.35804825E-3 4805.3374
10.3465099 5.34697808E-3 4810.09521
10.3358269 5.33594191E-3 4742.76416
10.3251657 5.3249402E-3 4609.01367
10.3145266 5.31397248E-3 4613.56445
10.3039103 5.30303828E-3 4618.11377
10.2933149 5.29213808E-3 4622.66406
10.2827415 5.28127141E-3 4627.21484
10.2721891 5.27043827E-3 4631.7666
10.2616596 5.25963819E-3 4636.31787
10.2511511 5.24887163E-3 4640.87061
10.2406635 5.23813767E-3 4645.42383
10.2301979 5.22743678E-3 4507.12793
10.2197542 5.21676848E-3 4454.11816
10.2093315 5.20613324E-3 4458.47803
10.1989298 5.19553013E-3 4462.83887
10.188549 5.18495962E-3 4467.20068
10.1781893 5.17442124E-3 4471.56348
10.1678514 5.16391452E-3 4475.92822
10.1575336 5.1534404E-3 4480.29443
10.1472378 5.14299795E-3 4484.66211
10.1369619 5.13258716E-3 4489.03223
10.1267071 5.12220757E-3 4332.22363
10.1164732 5.11186011E-3 4316.65039
10.1062593 5.10154339E-3 4320.84912
10.0960674 5.09125832E-3 4325.05078
10.0858946 5.081004E-3 4329.25488
10.0757427 5.07078087E-3 4333.46094
10.0656118 5.06058848E-3 4337.66895
10.055501 5.05042681E-3 4341.88037
10.0454102 5.04029542E-3 4346.09375
10.0353394 5.03019476E-3 4350.31006
10.0252886 5.02012437E-3 4210.04102
10.0152588 5.01008425E-3 4192.11865
10.005249 5.00007439E-3 4196.18213
9.99525833 4.99009434E-3 4200.24902
9.98528862 4.98014409E-3 4204.31934
9.97533798 4.97022318E-3 4208.39258
9.96540737 4.96033253E-3 4212.47021
9.95549679 4.95047122E-3 4216.55029
9.94560528 4.94063925E-3 4220.63379
9.9357338 4.93083615E-3 4224.72168
9.92588234 4.92106285E-3 4153.34668
9.91604996 4.91131796E-3 4115.08984
9.90623665 4.9016024E-3 4119.07471
9.89644337 4.89191571E-3 4123.06396
9.88666916 4.88225743E-3 4127.05713
9.87691402 4.87262802E-3 4131.05371
9.86717892 4.86302655E-3 4135.05518
9.85746193 4.85345395E-3 4139.06006
9.84776497 4.84390929E-3 4143.06982
9.83808613 4.83439304E-3 4147.0835
9.82842731 4.82490426E-3 4136.82227
9.81878662 4.81544388E-3 4084.125
9.809165 4.80601145E-3 4088.08325
9.79956245 4.79660649E-3 4092.04614
9.78997898 4.787229E-3 4096.01318
9.78041363 4.77787899E-3 4099.98438
9.77086735 4.76855645E-3 4103.96143
9.76133919 4.75926092E-3 4107.94189
9.7518301 4.74999286E-3 4111.92725
9.74233913 4.74075181E-3 4115.91748
9.73286724 4.73153731E-3 4119.9126
9.72341347 4.72234981E-3 4083.07007
9.71397781 4.71318932E-3 4052.73315
9.70456028 4.70405538E-3 4056.66846
9.69516182 4.69494797E-3 4060.60889
9.68578053 4.68586665E-3 4064.55347
9.6764183 4.67681233E-3 4068.50293
9.66707325 4.66778362E-3 4072.45679
9.65774727 4.65878146E-3 4076.41504
9.64843845 4.64980491E-3 4080.37842
9.63914776 4.64085443E-3 4084.34595
9.62987518 4.63192957E-3 4088.31787
9.62061977 4.62303078E-3 4030.97119
9.61138248 4.6141576E-3 4003.323
9.60216331 4.60531004E-3 4007.21777
9.59296131 4.59648762E-3 4011.11646
9.58377743 4.58769035E-3 4015.01953
9.57461071 4.57891868E-3 4018.92651
9.56546116 4.57017217E-3 4022.83789
9.55632973 4.56145033E-3 4026.75244
9.54721546 4.55275364E-3 4030.67212
9.53811836 4.5440821E-3 4034.59521
9.52903938 4.53543477E-3 4038.52222
9.51997662 4.52681258E-3 4001.30176
9.51093197 4.51821461E-3 3970.76392
9.50190449 4.50964132E-3 3974.62866
9.49289322 4.50109225E-3 3978.49634
9.48390007 4.49256739E-3 3982.36743
9.47492313 4.48406674E-3 3986.24194
9.46596336 4.47559031E-3 3990.12012
9.45702076 4.46713809E-3 3994.00098
9.44809532 4.45870962E-3 3997.88574
9.4391861 4.4503049E-3 4001.77271
9.43029404 4.44192393E-3 4005.66309
9.42141819 4.4335667E-3 4003.07959
9.41255951 4.42523323E-3 3979.21289
9.40371704 4.41692304E-3 3983.07837
9.39489174 4.40863613E-3 3986.94629
9.38608265 4.40037251E-3 3990.81665
9.37728977 4.39213216E-3 3994.68945
9.36851406 4.3839151E-3 3998.56494
9.35975456 4.37572086E-3 4002.44287
9.35101128 4.36754944E-3 4006.32275
9.3422842 4.3594013E-3 4010.20459
9.33357334 4.35127551E-3 4014.08862
9.32487869 4.343173E-3 4017.97461
9.31620121 4.33509285E-3 4007.59644
9.30753899 4.32703504E-3 4001.37231
9.29889297 4.31899959E-3 4005.24048
9.29026318 4.31098696E-3 4009.11011
9.28164864 4.30299621E-3 4012.98096
9.27305031 4.29502781E-3 4016.85352
9.26446819 4.2870813E-3 4020.72729
9.25590229 4.27915715E-3 4024.60303
9.24735165 4.27125487E-3 4028.47949
9.23881721 4.26337402E-3 4032.35693
9.23029804 4.25551552E-3 4036.23584
9.22179508 4.24767844E-3 4040.11572
9.21330738 4.23986325E-3 4013.77563
9.20483589 4.23206948E-3 4006.17871
9.19637966 4.22429712E-3 4010.02075
9.18793869 4.21654619E-3 4013.86475
9.17951298 4.20881668E-3 4017.70898
9.17110348 4.20110812E-3 4021.55371
9.16270828 4.19342099E-3 4025.39917
9.1543293 4.18575481E-3 4029.24512
9.14596558 4.17810958E-3 4033.09131
9.13761711 4.17048531E-3 4036.93774
9.12928391 4.16288199E-3 4040.78467
9.12096596 4.15529963E-3 4044.63208
9.11266232 4.14773775E-3 4017.35254
9.10437489 4.14019637E-3 4000.4563
9.09610176 4.13267547E-3 4004.25513
9.08784389 4.12517553E-3 4008.05444
9.07960129 4.11769561E-3 4011.85303
9.07137299 4.11023619E-3 4015.6521
9.06315994 4.10279678E-3 4019.45068
9.05496216 4.0953774E-3 4023.24951
9.04677868 4.08797851E-3 4027.0481
9.0386095 4.08059964E-3 4030.84644
9.03045559 4.07324079E-3 4034.64502
9.02231693 4.06590151E-3 4038.44336
9.01419258 4.05858224E-3 4028.31592
9.00608253 4.05128254E-3 3977.22314
8.99798775 4.04400285E-3 3980.95532
8.98990631 4.03674273E-3 3984.6875
8.98184013 4.0295017E-3 3988.42017
8.97378826 4.02228069E-3 3992.15088
8.96575069 4.01507877E-3 3995.88232
8.95772839 4.00789594E-3 3999.61304
8.94971943 4.00073268E-3 4003.34375
8.94172478 3.99358897E-3 4007.07324
8.93374538 3.98646388E-3 4010.802
8.92577934 3.97935789E-3 4014.53101
8.91782761 3.97227099E-3 4018.25854
8.90989017 3.96520272E-3 3976.42676
8.90196705 3.95815354E-3 3938.22021
8.89405727 3.95112345E-3 3941.86523
8.88616276 3.94411152E-3 3945.51025
8.87828159 3.93711869E-3 3949.15381
8.87041378 3.93014401E-3 3952.79785
8.86256027 3.92318796E-3 3956.43994
8.85472107 3.91625054E-3 3960.08179
8.84689522 3.90933175E-3 3963.72314
8.83908367 3.90243065E-3 3967.36401
8.83128548 3.89554817E-3 3971.00366
8.82350159 3.88868386E-3 3974.64282
8.81573105 3.88183771E-3 3978.28125
8.80797386 3.87500948E-3 3927.25513
8.80023098 3.86819942E-3 3885.40381
8.79250145 3.86140705E-3 3888.948
8.78478527 3.85463284E-3 3892.49194
8.77708244 3.84787633E-3 3896.03589
8.76939392 3.84113751E-3 3899.57812
8.7617178 3.83441639E-3 3903.11963
8.75405598 3.82771296E-3 3906.66089
8.74640751 3.821027E-3 3910.20068
8.73877239 3.81435873E-3 3913.73999
8.73114967 3.80770769E-3 3917.27856
8.72354126 3.80107411E-3 3920.81616
8.71594524 3.79445776E-3 3924.35352
8.70836353 3.78785888E-3 3895.53174
8.70079422 3.78127699E-3 3810.99121
8.69323826 3.77471233E-3 3814.41748
8.68569565 3.7681649E-3 3817.84326
8.67816544 3.76163423E-3 3821.26807
8.67064857 3.75512056E-3 3824.69189
8.66314507 3.74862389E-3 3828.11523
8.65565395 3.74214421E-3 3831.53784
8.64817619 3.73568106E-3 3834.95923
8.64071178 3.72923468E-3 3838.38013
8.63325977 3.72280506E-3 3841.80103
8.62582016 3.71639198E-3 3845.21997
8.6183939 3.70999542E-3 3848.63892
8.61098003 3.70361563E-3 3852.0564
8.60357952 3.6972519E-3 3755.81494
8.59619141 3.69090494E-3 3711.7019
8.58881569 3.68457404E-3 3714.98706
8.58145332 3.67825944E-3 3718.27173
8.5741024 3.67196114E-3 3721.55542
8.56676483 3.6656789E-3 3724.83862
8.55943966 3.65941296E-3 3728.12134
8.55212784 3.65316286E-3 3731.40308
8.54482746 3.64692882E-3 3734.68384
8.53753948 3.64071084E-3 3737.96436
8.53026485 3.6345087E-3 3741.24463
8.52300167 3.62832216E-3 3744.52319
8.51575089 3.62215168E-3 3747.80127
8.50851345 3.6159968E-3 3751.07886
8.50128746 3.60985775E-3 3633.04541
8.49407387 3.60373408E-3 3598.02612
8.48687172 3.59762623E-3 3601.16284
8.47968292 3.59153375E-3 3604.29834
8.47250557 3.58545664E-3 3607.43335
8.46534157 3.57939512E-3 3610.56836
8.45818806 3.57334898E-3 3613.7019
8.4510479 3.56731797E-3 3616.83521
8.44391918 3.56130232E-3 3619.96777
8.43680286 3.55530181E-3 3623.09937
8.42969799 3.54931667E-3 3626.23096
8.42260551 3.54334642E-3 3629.36206
8.41552448 3.53739131E-3 3632.49219
8.40845585 3.5314511E-3 3635.62183
8.40139866 3.5255258E-3 3557.81934
8.39435387 3.51961562E-3 3482.2312
8.38732052 3.51372012E-3 3485.22217
8.38029861 3.50783952E-3 3488.2124
8.37328911 3.50197358E-3 3491.20215
8.36629105 3.49612231E-3 3494.19116
8.35930443 3.49028572E-3 3497.17969
8.35232925 3.48446378E-3 3500.16724
8.34536648 3.47865652E-3 3503.15454
8.33841515 3.47286346E-3 3506.1416
8.33147526 3.46708507E-3 3509.12793
8.32454681 3.46132112E-3 3512.11353
8.31762981 3.45557136E-3 3515.09912
8.31072426 3.44983605E-3 3518.08398
8.30383015 3.44411517E-3 3521.06836
8.29694748 3.43840825E-3 3382.71875
8.29007626 3.43271554E-3 3370.54102
8.28321743 3.42703704E-3 3373.39185
8.27636814 3.4213725E-3 3376.2417
8.26953125 3.41572193E-3 3379.09155
8.2627058 3.41008557E-3 3381.94019
8.25589085 3.40446318E-3 3384.78931
8.24908733 3.39885452E-3 3387.63721
8.24229527 3.3932596E-3 3390.48462
8.23551464 3.38767865E-3 3393.33203
8.22874451 3.38211143E-3 3396.1792
8.22198582 3.37655796E-3 3399.02588
8.21523857 3.37101822E-3 3401.87134
8.20850182 3.36549198E-3 3404.71729
8.2017765 3.35997925E-3 3407.56226
8.19506264 3.35448026E-3 3266.24121
8.18835831 3.34899453E-3 3259.47754
8.18166637 3.34352232E-3 3262.1936
8.17498493 3.3380636E-3 3264.90918
8.16831398 3.33261816E-3 3267.62402
8.16165447 3.32718622E-3 3270.33862
8.15500546 3.32176732E-3 3273.05273
8.14836693 3.31636169E-3 3275.76685
8.14173985 3.31096933E-3 3278.47998
8.13512325 3.30559001E-3 3281.19312
8.12851715 3.30022373E-3 3283.90625
8.12192249 3.29487072E-3 3286.61841
8.11533833 3.28953052E-3 3289.33057
8.10876465 3.28420359E-3 3292.04248
8.10220146 3.27888923E-3 3294.75366
8.09564877 3.27358791E-3 3207.72949
8.08910656 3.26829962E-3 3149.6814
8.0825758 3.26302391E-3 3152.26807
8.07605457 3.25776101E-3 3154.85449
8.06954479 3.25251068E-3 3157.44067
8.06304455 3.24727339E-3 3160.02637
8.05655479 3.24204843E-3 3162.61182
8.05007648 3.23683606E-3 3165.19727
8.04360771 3.23163648E-3 3167.78223
8.03714943 3.22644925E-3 3170.3667
8.03070164 3.22127459E-3 3172.95117
8.02426434 3.21611227E-3 3175.53491
8.01783752 3.21096252E-3 3178.11865
8.0114212 3.20582488E-3 3180.70239
8.00501442 3.20069981E-3 3183.28516
7.99861813 3.19558685E-3 3185.86841
7.99223185 3.19048623E-3 3063.11841
7.98585606 3.18539771E-3 3046.01392
7.97949028 3.18032154E-3 3048.47852
7.97313452 3.17525724E-3 3050.94287
7.96678925 3.17020528E-3 3053.40698
7.96045399 3.1651652E-3 3055.87085
7.95412874 3.16013722E-3 3058.33472
7.94781351 3.15512111E-3 3060.7981
7.94150829 3.15011712E-3 3063.26147
7.93521309 3.14512476E-3 3065.72412
7.92892742 3.14014452E-3 3068.18677
7.92265224 3.13517591E-3 3070.64941
7.91638708 3.13021918E-3 3073.11157
7.91013145 3.12527409E-3 3075.57324
7.90388584 3.12034087E-3 3078.0354
7.89765024 3.1154193E-3 3080.49683
7.89142418 3.11050913E-3 2980.73096
7.88520813 3.10561084E-3 2944.76318
7.87900162 3.10072396E-3 2947.11182
7.87280512 3.09584872E-3 2949.46021
7.86661816 3.09098489E-3 2951.80835
7.86044121 3.08613246E-3 2954.15649
7.8542738 3.08129145E-3 2956.50439
7.84811592 3.07646184E-3 2958.85205
7.84196806 3.07164364E-3 2961.19922
7.83582926 3.06683686E-3 2963.54639
7.82970047 3.06204124E-3 2965.89355
7.82358122 3.05725681E-3 2968.24048
7.8174715 3.05248355E-3 2970.58716
7.81137133 3.04772146E-3 2972.93335
7.80528069 3.04297055E-3 2975.27954
7.7991991 3.03823082E-3 2977.62573
7.79312754 3.03350203E-3 2956.84448
7.78706551 3.02878441E-3 2844.49707
7.78101254 3.02407774E-3 2846.73413
7.7749691 3.01938201E-3 2848.97095
7.76893473 3.01469723E-3 2851.20776
7.76291037 3.01002315E-3 2853.44434
7.75689459 3.00536025E-3 2855.68066
7.75088882 3.00070806E-3 2857.91699
7.74489212 2.99606659E-3 2860.15332
7.73890448 2.99143582E-3 2862.38916
7.73292637 2.98681599E-3 2864.62476
7.72695732 2.98220664E-3 2866.8606
7.72099733 2.977608E-3 2869.09619
7.71504688 2.97302008E-3 2871.3313
7.70910549 2.96844286E-3 2873.56689
7.70317316 2.96387589E-3 2875.80151
7.69724989 2.95931962E-3 2878.03638
7.69133568 2.95477384E-3 2857.06567
7.68543053 2.95023853E-3 2746.92627
7.67953491 2.9457137E-3 2749.05566
7.67364788 2.94119935E-3 2751.18506
7.66776991 2.93669524E-3 2753.31421
7.661901 2.93220137E-3 2755.44312
7.65604115 2.92771799E-3 2757.57202
7.65019035 2.92324484E-3 2759.70068
7.64434814 2.91878195E-3 2761.82886
7.638515 2.91432906E-3 2763.95728
7.63269091 2.90988665E-3 2766.08569
7.6268754 2.90545425E-3 2768.21387
7.62106895 2.90103187E-3 2770.34155
7.61527109 2.89661973E-3 2772.46948
7.60948229 2.8922176E-3 2774.59717
7.60370255 2.88782548E-3 2776.72485
7.59793139 2.88344338E-3 2778.85229
7.59216881 2.87907128E-3 2780.97974
7.58641481 2.8747092E-3 2687.86597
7.58066988 2.8703569E-3 2652.51611
7.57493353 2.86601437E-3 2654.54175
7.56920576 2.86168186E-3 2656.56714
7.56348658 2.85735913E-3 2658.59253
7.55777645 2.85304617E-3 2660.61792
7.55207443 2.848743E-3 2662.64307
7.54638147 2.84444937E-3 2664.66846
7.54069662 2.84016575E-3 2666.69336
7.53502083 2.83589144E-3 2668.71826
7.52935314 2.83162715E-3 2670.74316
7.52369404 2.82737217E-3 2672.76782
7.51804352 2.82312697E-3 2674.79248
7.51240158 2.81889131E-3 2676.81689
7.50676823 2.81466497E-3 2678.84131
7.50114298 2.81044841E-3 2680.86548
7.49552631 2.80624116E-3 2682.88965
7.48991776 2.80204345E-3 2684.91406
7.48431826 2.79785506E-3 2585.51123
7.47872639 2.79367599E-3 2560.59595
7.4731431 2.78950646E-3 2562.52319
7.4675684 2.78534601E-3 2564.4502
7.4620018 2.7811951E-3 2566.37744
7.45644379 2.77705328E-3 2568.3042
7.45089388 2.77292076E-3 2570.2312
7.44535208 2.76879757E-3 2572.15771
7.43981838 2.76468345E-3 2574.08447
7.43429327 2.76057865E-3 2576.01099
7.42877626 2.75648269E-3 2577.93774
7.42326736 2.75239605E-3 2579.86401
7.41776657 2.74831848E-3 2581.79028
7.41227388 2.74425E-3 2583.71655
7.40678978 2.74019036E-3 2585.64282
7.4013133 2.73613981E-3 2587.56885
7.39584494 2.73209834E-3 2589.49487
7.39038467 2.72806571E-3 2591.42065
7.38493252 2.72404216E-3 2547.19067
7.37948847 2.72002746E-3 2470.3042
7.37405252 2.71602138E-3 2472.13696
7.36862469 2.71202438E-3 2473.96997
7.36320448 2.70803622E-3 2475.80273
7.35779238 2.70405668E-3 2477.63574
7.35238838 2.70008598E-3 2479.46802
7.34699202 2.69612414E-3 2481.30054
7.34160376 2.69217091E-3 2483.1333
7.3362236 2.68822629E-3 2484.96558
7.33085108 2.68429052E-3 2486.7981
7.32548618 2.68036313E-3 2488.63062
7.32012939 2.67644459E-3 2490.46265
7.31478024 2.67253444E-3 2492.29517
7.30943918 2.66863313E-3 2494.1272
7.30410576 2.66473996E-3 2495.95947
7.29878044 2.66085565E-3 2497.79102
7.29346228 2.65697972E-3 2499.62305
7.28815222 2.65311217E-3 2501.45508
7.28284979 2.64925323E-3 2450.14966
7.27755547 2.64540245E-3 2382.60522
7.2722683 2.64156028E-3 2384.34741
7.26698923 2.63772649E-3 2386.08936
7.26171732 2.63390085E-3 2387.8313
7.25645351 2.63008359E-3 2389.57324
7.25119734 2.62627471E-3 2391.31494
7.24594831 2.62247398E-3 2393.05688
7.2407074 2.61868164E-3 2394.79883
7.23547363 2.61489744E-3 2396.54053
7.2302475 2.6111214E-3 2398.28223
7.22502899 2.60735373E-3 2400.02368
7.21981812 2.60359398E-3 2401.76562
7.21461487 2.59984238E-3 2403.50684
7.20941877 2.59609893E-3 2405.24829
7.20423031 2.59236363E-3 2406.98975
7.19904947 2.58863624E-3 2408.73096
7.19387579 2.58491701E-3 2410.47241
7.18870974 2.58120568E-3 2412.21338
7.18355083 2.57750251E-3 2413.95459
7.17839956 2.57380726E-3 2299.78638
7.17325592 2.57011969E-3 2296.85547
7.16811895 2.56644026E-3 2298.50977
7.16299009 2.56276876E-3 2300.16382
7.15786791 2.55910517E-3 2301.81787
7.15275335 2.55544926E-3 2303.47192
7.14764643 2.55180127E-3 2305.12598
7.14254618 2.54816096E-3 2306.77979
7.13745356 2.54452857E-3 2308.43384
7.13236809 2.54090386E-3 2310.08765
7.12729025 2.53728707E-3 2311.74121
7.12221909 2.53367773E-3 2313.39502
7.11715508 2.53007631E-3 2315.04883
7.11209869 2.52648257E-3 2316.70239
7.10704947 2.52289628E-3 2318.3562
7.10200691 2.51931767E-3 2320.00977
7.09697199 2.51574675E-3 2321.66333
7.09194422 2.51218351E-3 2323.31689
7.08692312 2.50862772E-3 2324.97046
7.08190966 2.50507938E-3 2326.62378
7.07690287 2.50153872E-3 2218.75
7.07190371 2.49800552E-3 2212.08716
7.06691122 2.49447976E-3 2213.65674
7.06192541 2.49096146E-3 2215.22632
7.05694723 2.48745061E-3 2216.7959
7.05197573 2.4839472E-3 2218.36548
7.04701138 2.48045125E-3 2219.93506
7.0420537 2.47696252E-3 2221.50464
7.03710365 2.47348123E-3 2223.07397
7.03215981 2.47000717E-3 2224.64331
7.02722359 2.46654055E-3 2226.21265
7.02229404 2.46308115E-3 2227.78223
7.01737118 2.45962921E-3 2229.35156
7.01245546 2.45618424E-3 2230.92065
7.00754642 2.45274673E-3 2232.48999
7.00264454 2.44931621E-3 2234.05908
6.99774933 2.44589313E-3 2235.62817
6.99286079 2.44247704E-3 2237.19751
6.98797941 2.43906816E-3 2238.7666
6.98310423 2.43566651E-3 2240.33545
6.97823668 2.43227184E-3 2205.68188
6.97337532 2.42888415E-3 2127.83862
6.96852112 2.42550368E-3 2129.32642
6.96367311 2.42213043E-3 2130.8147
6.95883226 2.41876394E-3 2132.30249
6.95399809 2.41540466E-3 2133.79077
6.94917059 2.41205236E-3 2135.27856
6.94435024 2.40870682E-3 2136.7666
6.93953609 2.40536849E-3 2138.25439
6.93472862 2.40203692E-3 2139.74243
6.92992783 2.39871233E-3 2141.23022
6.92513371 2.39539449E-3 2142.71802
6.92034626 2.39208387E-3 2144.20581
6.91556549 2.38877977E-3 2145.69336
6.91079092 2.38548266E-3 2147.1814
6.9060235 2.3821923E-3 2148.66895
6.90126228 2.37890892E-3 2150.15674
6.89650774 2.37563229E-3 2151.64429
6.89175987 2.37236219E-3 2153.13208
6.8870182 2.36909906E-3 2154.61938
6.88228321 2.36584246E-3 2156.10718
6.87755489 2.36259284E-3 2147.66602
6.87283325 2.35934975E-3 2046.0542
6.86811733 2.3561134E-3 2047.46362
6.86340857 2.35288357E-3 2048.87329
6.858706 2.3496605E-3 2050.28296
6.85401011 2.34644394E-3 2051.69238
6.84932041 2.34323414E-3 2053.10205
6.84463692 2.34003086E-3 2054.51172
6.8399601 2.33683409E-3 2055.9209
6.83528948 2.33364385E-3 2057.33032
6.83062553 2.33046012E-3 2058.73975
6.82596779 2.32728315E-3 2060.14917
6.82131624 2.32411246E-3 2061.55859
6.81667137 2.32094829E-3 2062.96802
6.8120327 2.31779041E-3 2064.3772
6.80740023 2.31463928E-3 2065.78662
6.80277395 2.3114942E-3 2067.1958
6.79815435 2.30835588E-3 2068.60498
6.79354048 2.30522384E-3 2070.0144
6.78893328 2.30209809E-3 2071.42334
6.78433228 2.29897862E-3 2072.83252
6.77973747 2.29586568E-3 2074.2417
6.77514887 2.29275902E-3 2050.85107
6.77056646 2.28965865E-3 1966.4126
6.76599026 2.28656456E-3 1967.7467
6.76142025 2.28347653E-3 1969.08069
6.75685596 2.28039501E-3 1970.41467
6.75229836 2.27731979E-3 1971.74878
6.74774694 2.27425061E-3 1973.08252
6.74320126 2.27118749E-3 1974.4165
6.73866224 2.26813089E-3 1975.75049
6.73412895 2.26508034E-3 1977.08435
6.72960186 2.26203585E-3 1978.41821
6.72508097 2.25899741E-3 1979.75183
6.7205658 2.25596526E-3 1981.08569
6.71605682 2.25293916E-3 1982.41956
6.71155405 2.24991911E-3 1983.7533
6.707057 2.24690535E-3 1985.08704
6.70256662 2.24389741E-3 1986.42078
6.69808149 2.24089553E-3 1987.75452
6.69360304 2.23789969E-3 1989.08838
6.68912983 2.23490992E-3 1990.422
6.6846633 2.23192596E-3 1991.75562
6.68020248 2.22894829E-3 1993.08936
6.67574739 2.2259762E-3 1994.42285
6.6712985 2.22301041E-3 1920.4707
6.66685534 2.2200502E-3 1888.47803
6.66241837 2.21709604E-3 1889.73889
6.65798712 2.21414794E-3 1891
6.65356159 2.21120543E-3 1892.26111
6.64914227 2.20826897E-3 1893.52197
6.64472866 2.20533833E-3 1894.7832
6.64032078 2.20241351E-3 1896.04382
6.63591862 2.19949451E-3 1897.30481
6.63152266 2.19658134E-3 1898.56592
6.62713242 2.19367375E-3 1899.82678
6.6227479 2.19077221E-3 1901.08765
6.61836958 2.18787626E-3 1902.34863
6.61399651 2.18498614E-3 1903.60938
6.60962963 2.1821016E-3 1904.87012
6.605268 2.17922288E-3 1906.1311
6.60091257 2.17634975E-3 1907.39197
6.59656286 2.17348244E-3 1908.65271
6.5922184 2.17062072E-3 1909.91357
6.58788013 2.16776459E-3 1911.17432
6.58354759 2.16491427E-3 1912.43506
6.57922077 2.16206955E-3 1913.69568
6.5748992 2.15923018E-3 1914.95642
6.57058382 2.15639663E-3 1867.01465
6.56627369 2.15356867E-3 1811.63452
6.56196928 2.15074606E-3 1812.82568
6.55767059 2.14792904E-3 1814.01685
6.55337763 2.14511785E-3 1815.20776
6.54909039 2.14231177E-3 1816.3988
6.54480839 2.13951152E-3 1817.58972
6.54053211 2.13671662E-3 1818.78101
6.53626156 2.13392708E-3 1819.97205
6.53199625 2.13114312E-3 1821.16296
6.52773714 2.12836475E-3 1822.35388
6.5234828 2.12559151E-3 1823.54492
6.51923466 2.12282385E-3 1824.73584
6.51499176 2.12006154E-3 1825.92676
6.51075411 2.1173046E-3 1827.11755
6.50652266 2.11455324E-3 1828.30847
6.50229597 2.111807E-3 1829.49963
6.49807501 2.10906612E-3 1830.69031
6.49385977 2.10633082E-3 1831.88123
6.48964977 2.10360065E-3 1833.07214
6.4854455 2.10087583E-3 1834.26294
6.48124647 2.09815614E-3 1835.45386
6.47705269 2.0954418E-3 1836.64465
6.47286463 2.09273282E-3 1837.83557
6.46868181 2.09002919E-3 1786.30371
6.46450472 2.08733045E-3 1736.13416
6.46033239 2.08463729E-3 1737.25732
6.45616579 2.08194903E-3 1738.38086
6.45200491 2.07926612E-3 1739.50452
6.4478488 2.07658857E-3 1740.62769
6.44369841 2.07391591E-3 1741.75122
6.43955326 2.0712486E-3 1742.87451
6.43541336 2.06858618E-3 1743.99792
6.43127871 2.06592912E-3 1745.12134
6.42714977 2.06327718E-3 1746.24451
6.42302561 2.06063036E-3 1747.36792
6.41890717 2.05798843E-3 1748.49109
6.41479397 2.05535162E-3 1749.6145
6.41068554 2.05271994E-3 1750.73767
6.40658283 2.05009338E-3 1751.86121
6.40248537 2.0474717E-3 1752.98425
6.39839315 2.04485515E-3 1754.10754
6.39430571 2.04224372E-3 1755.23083
6.39022398 2.03963718E-3 1756.35413
6.3861475 2.03703553E-3 1757.47717
6.38207579 2.03443901E-3 1758.60059
6.3780098 2.03184737E-3 1759.72375
6.37394857 2.02926062E-3 1760.8468
6.3698926 2.02667899E-3 1761.97009
6.36584187 2.02410226E-3 1683.69141
6.36179638 2.02153018E-3 1662.75171
6.35775566 2.01896322E-3 1663.81006
6.35372019 2.01640115E-3 1664.86853
6.34968996 2.01384397E-3 1665.92737
6.34566498 2.01129145E-3 1666.98584
6.34164476 2.00874405E-3 1668.04431
6.3376298 2.00620131E-3 1669.10278
6.33362007 2.00366345E-3 1670.16125
6.32961512 2.00113025E-3 1671.21973
6.32561541 1.99860195E-3 1672.2782
6.32162094 1.99607853E-3 1673.33691
6.31763124 1.99356E-3 1674.39514
6.31364679 1.99104589E-3 1675.45374
6.30966711 1.98853668E-3 1676.51208
6.30569267 1.98603235E-3 1677.57056
6.301723 1.98353268E-3 1678.62915
6.2977581 1.98103767E-3 1679.6875
6.29379892 1.97854731E-3 1680.74585
6.28984404 1.97606185E-3 1681.80457
6.28589439 1.9735808E-3 1682.86279
6.28195 1.97110465E-3 1683.92102
6.27800989 1.96863292E-3 1684.97949
6.27407503 1.96616608E-3 1686.03784
6.27014542 1.96370366E-3 1687.09644
6.26622057 1.96124613E-3 1662.80701
6.26230049 1.95879303E-3 1590.05969
6.25838518 1.95634458E-3 1591.05591
6.25447512 1.95390056E-3 1592.05212
6.25056982 1.95146131E-3 1593.04846
6.24666929 1.9490266E-3 1594.0448
6.24277353 1.94659643E-3 1595.04089
6.23888302 1.94417068E-3 1596.03687
6.2349968 1.94174959E-3 1597.03296
6.23111582 1.93933304E-3 1598.02917
6.22723961 1.93692092E-3 1599.02527
6.22336817 1.93451333E-3 1600.02148
6.2195015 1.93211017E-3 1601.01758
6.21563959 1.92971155E-3 1602.01392
6.21178246 1.92731747E-3 1603.00989
6.20793056 1.9249277E-3 1604.0061
6.20408297 1.92254246E-3 1605.0022
6.20024014 1.92016154E-3 1605.99817
6.19640207 1.91778515E-3 1606.99451
6.19256926 1.91541319E-3 1607.9906
6.18874073 1.91304553E-3 1608.98657
6.18491697 1.9106823E-3 1609.98254
6.18109798 1.90832349E-3 1610.97864
6.17728376 1.90596899E-3 1611.97485
6.17347383 1.9036188E-3 1612.97107
6.16966915 1.90127303E-3 1613.96704
6.16586876 1.89893157E-3 1614.96289
6.16207314 1.89659442E-3 1530.00562
6.15828228 1.89426169E-3 1519.85974
6.15449619 1.89193315E-3 1520.79578
6.15071487 1.88960892E-3 1521.73218
6.14693785 1.88728899E-3 1522.66833
6.14316559 1.88497326E-3 1523.60437
6.1393981 1.88266183E-3 1524.54065
6.1356349 1.88035471E-3 1525.47693
6.13187647 1.87805179E-3 1526.41296
6.12812281 1.87575305E-3 1527.34912
6.12437344 1.8734585E-3 1528.2854
6.12062883 1.87116826E-3 1529.22144
6.116889 1.86888222E-3 1530.15747
6.11315346 1.86660036E-3 1531.09375
6.10942268 1.86432258E-3 1532.02979
6.1056962 1.86204899E-3 1532.96606
6.10197401 1.8597797E-3 1533.9021
6.09825706 1.85751438E-3 1534.83813
6.09454441 1.85525324E-3 1535.77429
6.09083605 1.8529963E-3 1536.71033
6.08713198 1.85074343E-3 1537.64661
6.08343315 1.84849463E-3 1538.58276
6.07973814 1.84625003E-3 1539.51892
6.0760479 1.84400938E-3 1540.45483
6.07236195 1.84177293E-3 1541.39087
6.06868076 1.83954043E-3 1542.3269
6.06500387 1.83731213E-3 1543.26306
6.06133175 1.83508778E-3 1484.75574
6.05766344 1.83286751E-3 1450.85681
6.0539999 1.83065119E-3 1451.73584
6.05034113 1.82843895E-3 1452.61462
6.04668617 1.82623067E-3 1453.49365
6.04303598 1.82402646E-3 1454.37244
6.03939009 1.82182621E-3 1455.25134
6.03574896 1.81962992E-3 1456.13025
6.03211164 1.81743759E-3 1457.00903
6.0284791 1.81524921E-3 1457.88794
6.02485085 1.81306479E-3 1458.76697
6.02122688 1.81088434E-3 1459.646
6.01760721 1.80870784E-3 1460.52466
6.01399183 1.80653518E-3 1461.40369
6.01038122 1.80436659E-3 1462.28247
6.00677443 1.80220173E-3 1463.16125
6.0031724 1.80004083E-3 1464.04028
5.99957418 1.79788377E-3 1464.91895
5.99598074 1.79573067E-3 1465.79797
5.99239159 1.79358141E-3 1466.67688
5.98880625 1.79143599E-3 1467.55579
5.98522568 1.78929442E-3 1468.43445
5.9816494 1.78715668E-3 1469.31323
5.97807693 1.78502279E-3 1470.19214
5.97450924 1.78289274E-3 1471.07092
5.97094536 1.78076641E-3 1471.94983
5.96738625 1.77864393E-3 1472.82874
5.96383095 1.77652529E-3 1473.70715
5.96027994 1.77441037E-3 1431.78125
5.95673323 1.77229929E-3 1379.23621
5.9531908 1.77019183E-3 1380.05786
5.94965267 1.76808832E-3 1380.87939
5.94611835 1.76598842E-3 1381.70068
5.94258833 1.76389236E-3 1382.52209
5.9390626 1.76179991E-3 1383.34363
5.93554115 1.7597113E-3 1384.16492
5.932024 1.75762631E-3 1384.98657
5.92851067 1.75554503E-3 1385.80786
5.92500162 1.75346748E-3 1386.62939
5.92149687 1.75139366E-3 1387.45093
5.91799641 1.74932345E-3 1388.27222
5.91449976 1.74725696E-3 1389.09375
5.91100693 1.74519408E-3 1389.91516
5.90751886 1.74313481E-3 1390.73645
5.90403461 1.74107926E-3 1391.55786
5.90055466 1.73902733E-3 1392.37939
5.89707851 1.736979E-3 1393.20093
5.89360666 1.73493428E-3 1394.02222
5.89013863 1.73289317E-3 1394.84351
5.88667488 1.73085579E-3 1395.66504
5.88321543 1.7288219E-3 1396.48621
5.87975979 1.7267915E-3 1397.30774
5.87630796 1.72476482E-3 1398.12915
5.87286043 1.72274164E-3 1398.95056
5.86941719 1.72072195E-3 1399.77185
5.86597776 1.71870599E-3 1400.59326
5.86254215 1.7166934E-3 1401.41467
5.85911083 1.71468442E-3 1376.04419
5.8556838 1.71267893E-3 1309.78064
5.85226011 1.71067705E-3 1310.54749
5.84884071 1.70867855E-3 1311.31433
5.84542561 1.70668366E-3 1312.08081
5.84201431 1.70469214E-3 1312.84766
5.83860683 1.70270423E-3 1313.6145
5.83520317 1.7007197E-3 1314.38123
5.8318038 1.69873866E-3 1315.14783
5.82840824 1.69676112E-3 1315.91455
5.82501698 1.69478694E-3 1316.68115
5.82162905 1.69281638E-3 1317.448
5.81824541 1.69084908E-3 1318.21484
5.81486607 1.68888527E-3 1318.98157
5.81149006 1.68692484E-3 1319.74817
5.80811834 1.68496789E-3 1320.51501
5.80474997 1.68301433E-3 1321.28162
5.80138588 1.68106414E-3 1322.04834
5.79802608 1.67911733E-3 1322.81494
5.79466963 1.677174E-3 1323.58154
5.79131699 1.67523394E-3 1324.34839
5.78796864 1.67329726E-3 1325.11487
5.7846241 1.67136395E-3 1325.88159
5.78128338 1.6694339E-3 1326.64844
5.77794647 1.66750734E-3 1327.41504
5.77461338 1.66558404E-3 1328.18164
5.7712841 1.66366401E-3 1328.94824
5.76795864 1.66174746E-3 1329.71509
5.76463699 1.65983406E-3 1330.48169
5.76131916 1.65792403E-3 1331.24829
5.75800514 1.65601727E-3 1324.26721
5.75469494 1.65411388E-3 1242.68689
5.75138855 1.65221363E-3 1243.40173
5.74808645 1.65031676E-3 1244.1167
5.74478769 1.64842315E-3 1244.83142
5.74149275 1.64653268E-3 1245.54614
5.73820114 1.64464558E-3 1246.26111
5.73491383 1.64276164E-3 1246.97571
5.73163033 1.64088106E-3 1247.69043
5.72835064 1.63900363E-3 1248.40552
5.72507429 1.63712935E-3 1249.12024
5.72180176 1.63525844E-3 1249.83496
5.71853304 1.63339067E-3 1250.54968
5.71526814 1.63152604E-3 1251.2644
5.71200705 1.62966468E-3 1251.97925
5.70874977 1.62780646E-3 1252.69409
5.70549583 1.62595138E-3 1253.40894
5.70224571 1.62409956E-3 1254.12366
5.6989994 1.62225077E-3 1254.83838
5.69575691 1.62040524E-3 1255.5531
5.69251776 1.61856285E-3 1256.26782
5.68928242 1.6167236E-3 1256.98267
5.68605089 1.61488738E-3 1257.69751
5.68282318 1.61305442E-3 1258.41211
5.67959881 1.61122449E-3 1259.12683
5.67637825 1.60939782E-3 1259.84167
5.67316103 1.60757406E-3 1260.5564
5.66994762 1.60575355E-3 1261.27112
5.66673803 1.60393608E-3 1261.98608
5.66353226 1.60212163E-3 1262.70056
5.66032982 1.60031032E-3 1263.41541
5.65713072 1.59850204E-3 1264.13013
5.65393591 1.59669691E-3 1194.87439
5.65074396 1.5948948E-3 1178.54553
5.6475563 1.59309572E-3 1179.21106
5.64437151 1.59129966E-3 1179.87683
5.64119101 1.58950663E-3 1180.54236
5.63801384 1.58771663E-3 1181.20801
5.63484001 1.58592965E-3 1181.87341
5.63167 1.58414582E-3 1182.53894
5.62850332 1.5823649E-3 1183.20459
5.62534046 1.58058689E-3 1183.87012
5.62218094 1.57881202E-3 1184.53564
5.61902523 1.57704006E-3 1185.20129
5.61587286 1.57527102E-3 1185.8667
5.6127243 1.57350511E-3 1186.53235
5.60957909 1.57174212E-3 1187.198
5.60643721 1.56998204E-3 1187.8634
5.60329914 1.56822486E-3 1188.52905
5.60016441 1.56647072E-3 1189.19458
5.59703302 1.56471948E-3 1189.86011
5.59390545 1.56297127E-3 1190.52551
5.59078121 1.56122586E-3 1191.19116
5.58766031 1.55948347E-3 1191.85669
5.58454323 1.55774399E-3 1192.52222
5.58142948 1.55600731E-3 1193.18787
5.57831907 1.55427365E-3 1193.85315
5.57521248 1.55254279E-3 1194.5188
5.57210922 1.55081495E-3 1195.1842
5.5690093 1.54908991E-3 1195.84973
5.56591272 1.54736778E-3 1196.51526
5.56281948 1.54564844E-3 1197.18066
5.55973005 1.54393201E-3 1197.84619
5.55664396 1.5422185E-3 1198.51184
5.55356121 1.54050777E-3 1167.55627
5.5504818 1.53879984E-3 1115.91052
5.5474062 1.53709482E-3 1116.52942
5.54433346 1.5353926E-3 1117.14832
5.54126453 1.53369328E-3 1117.76733
5.53819895 1.53199665E-3 1118.38623
5.53513622 1.53030292E-3 1119.00513
5.53207731 1.52861199E-3 1119.62415
5.52902222 1.52692385E-3 1120.24316
5.52596998 1.52523851E-3 1120.86206
5.52292109 1.52355595E-3 1121.48096
5.51987553 1.5218762E-3 1122.09985
5.51683331 1.52019924E-3 1122.71875
5.5137949 1.51852507E-3 1123.33765
5.51075935 1.51685358E-3 1123.95667
5.50772762 1.51518488E-3 1124.57556
5.50469875 1.51351898E-3 1125.19446
5.50167322 1.51185575E-3 1125.81335
5.49865103 1.51019532E-3 1126.43237
5.49563265 1.50853756E-3 1127.05127
5.49261713 1.5068826E-3 1127.67004
5.48960495 1.50523032E-3 1128.28894
5.48659611 1.50358072E-3 1128.90784
5.4835906 1.5019339E-3 1129.52661
5.48058844 1.50028977E-3 1130.14563
5.47758961 1.49864831E-3 1130.76465
5.47459364 1.49700954E-3 1131.38354
5.47160149 1.49537344E-3 1132.00232
5.46861219 1.49374013E-3 1132.62122
5.46562672 1.49210938E-3 1133.24011
5.4626441 1.49048131E-3 1133.85901
5.45966434 1.48885592E-3 1134.47791
5.4566884 1.48723321E-3 1135.09668
5.4537158 1.48561317E-3 1135.7157
5.45074606 1.4839957E-3 1076.57336
5.44777966 1.4823809E-3 1056.01038
5.44481659 1.48076878E-3 1056.58521
5.44185638 1.47915923E-3 1057.16003
5.43889999 1.47755235E-3 1057.73474
5.43594646 1.47594814E-3 1058.30957
5.43299627 1.47434638E-3 1058.8844
5.43004894 1.4727473E-3 1059.45923
5.42710495 1.4711509E-3 1060.03394
5.4241643 1.46955706E-3 1060.60864
5.42122698 1.46796578E-3 1061.18359
5.41829252 1.46637706E-3 1061.75854
5.4153614 1.4647909E-3 1062.33325
5.41243315 1.46320742E-3 1062.90796
5.40950871 1.46162638E-3 1063.48267
5.40658665 1.4600479E-3 1064.0575
5.4036684 1.45847211E-3 1064.63232
5.40075302 1.45689875E-3 1065.20715
5.3978405 1.45532796E-3 1065.78186
5.39493179 1.45375973E-3 1066.35669
5.39202547 1.45219406E-3 1066.9314
5.38912296 1.45063095E-3 1067.50623
5.38622332 1.44907029E-3 1068.08105
5.38332653 1.44751207E-3 1068.65576
5.38043308 1.44595653E-3 1069.23047
5.3775425 1.44440343E-3 1069.80518
5.37465525 1.44285278E-3 1070.38
5.37177134 1.44130469E-3 1070.95483
5.36889029 1.43975904E-3 1071.52966
5.3660121 1.43821584E-3 1072.10437
5.36313725 1.4366752E-3 1072.67896
5.36026573 1.435137E-3 1073.25378
5.3573966 1.43360137E-3 1073.82861
5.35453129 1.43206806E-3 1074.40332
5.35166836 1.43053732E-3 1074.97815
5.34880924 1.4290089E-3 1011.54645
5.34595251 1.42748305E-3 998.132385
5.34309912 1.42595952E-3 998.665588
5.34024858 1.42443855E-3 999.19873
5.33740139 1.42292003E-3 999.731812
5.33455706 1.42140384E-3 1000.26483
5.33171558 1.41989009E-3 1000.79785
5.32887745 1.41837879E-3 1001.33105
5.32604218 1.41686981E-3 1001.8642
5.32320976 1.4153634E-3 1002.39722
5.32038069 1.41385931E-3 1002.9303
5.31755447 1.41235755E-3 1003.46332
5.31473112 1.41085824E-3 1003.9964
5.31191111 1.40936137E-3 1004.52936
5.30909395 1.40786683E-3 1005.06256
5.30627966 1.40637462E-3 1005.59552
5.30346823 1.40488485E-3 1006.1286
5.30066013 1.40339741E-3 1006.66174
5.2978549 1.4019123E-3 1007.1947
5.29505253 1.40042964E-3 1007.72791
5.29225302 1.3989493E-3 1008.26093
5.28945684 1.39747129E-3 1008.79401
5.28666306 1.39599561E-3 1009.32697
5.2838726 1.39452226E-3 1009.85999
5.28108501 1.39305124E-3 1010.39313
5.27830029 1.39158254E-3 1010.92615
5.27551889 1.39011617E-3 1011.45923
5.27273989 1.38865213E-3 1011.99225
5.26996422 1.38719042E-3 1012.52533
5.26719141 1.38573092E-3 1013.05835
5.26442099 1.38427387E-3 1013.59137
5.2616539 1.38281903E-3 1014.12445
5.25889015 1.38136651E-3 1014.65747
5.25612879 1.37991621E-3 1015.19061
5.25337029 1.37846824E-3 1015.72357
5.25061464 1.37702259E-3 1016.25659
5.24786234 1.37557916E-3 975.512512
5.24511242 1.37413805E-3 942.233948
5.24236584 1.37269916E-3 942.727722
5.23962164 1.3712626E-3 943.221375
5.23688078 1.36982813E-3 943.715027
5.2341423 1.3683961E-3 944.208679
5.23140717 1.36696617E-3 944.702393
5.22867441 1.36553857E-3 945.196106
5.225945 1.36411318E-3 945.689758
5.22321796 1.36269E-3 946.183411
5.22049427 1.36126904E-3 946.677063
5.21777296 1.35985028E-3 947.170715
5.21505451 1.35843386E-3 947.66449
5.2123394 1.35701953E-3 948.158081
5.20962667 1.35560741E-3 948.651794
5.20691681 1.35419762E-3 949.145447
5.2042098 1.35278993E-3 949.63916
5.20150566 1.35138445E-3 950.132812
5.19880438 1.34998106E-3 950.626465
5.19610548 1.34858E-3 951.120117
5.19340992 1.34718104E-3 951.613892
5.19071674 1.34578429E-3 952.107483
5.18802691 1.34438975E-3 952.601135
5.18533945 1.3429973E-3 953.094788
5.18265486 1.34160707E-3 953.58844
5.17997313 1.34021894E-3 954.082031
5.17729378 1.33883301E-3 954.575684
5.17461777 1.33744918E-3 955.069397
5.17194414 1.33606757E-3 955.562988
5.16927338 1.33468804E-3 956.056641
5.16660547 1.33331062E-3 956.550293
5.16393995 1.3319354E-3 957.043945
5.16127777 1.33056229E-3 957.537537
5.15861797 1.32919126E-3 958.031189
5.15596104 1.32782233E-3 958.524902
5.15330648 1.32645562E-3 959.018616
5.15065479 1.32509088E-3 959.512146
5.14800596 1.32372836E-3 960.005798
5.14535999 1.32236793E-3 899.483582
5.14271688 1.32100959E-3 888.732605
5.14007616 1.31965335E-3 889.189087
5.1374383 1.3182991E-3 889.645569
5.13480282 1.31694705E-3 890.102112
5.1321702 1.31559698E-3 890.558594
5.12954044 1.31424912E-3 891.015198
5.12691355 1.31290324E-3 891.47168
5.12428904 1.31155935E-3 891.928162
5.12166691 1.31021766E-3 892.384705
5.11904812 1.30887795E-3 892.841187
5.11643171 1.30754034E-3 893.297668
5.11381769 1.30620482E-3 893.75415
5.11120653 1.30487129E-3 894.210632
5.10859823 1.30353973E-3 894.667236
5.10599279 1.30221026E-3 895.123718
5.10338926 1.3008829E-3 895.580261
5.10078907 1.29955751E-3 896.036682
5.09819126 1.2982341E-3 896.493164
5.09559631 1.29691279E-3 896.949646
5.09300375 1.29559345E-3 897.406189
5.09041357 1.29427609E-3 897.86261
5.08782673 1.29296072E-3 898.319092
5.08524179 1.29164744E-3 898.775635
5.08265972 1.29033613E-3 899.232117
5.08008051 1.28902681E-3 899.688599
5.07750368 1.28771947E-3 900.145203
5.07492971 1.28641422E-3 900.601685
5.07235813 1.28511083E-3 901.058044
5.06978941 1.28380943E-3 901.514526
5.06722307 1.28251E-3 901.97113
5.06465912 1.28121267E-3 902.427551
5.06209803 1.2799172E-3 902.883972
5.05953932 1.27862371E-3 903.340454
5.05698347 1.27733219E-3 903.796997
5.05443001 1.27604255E-3 904.253479
5.05187941 1.27475499E-3 904.709961
5.04933119 1.2734693E-3 905.166321
5.04678535 1.27218559E-3 905.622864
5.04424238 1.27090374E-3 863.146301
5.04170179 1.26962387E-3 837.068665
5.03916407 1.26834598E-3 837.490173
5.03662872 1.26706995E-3 837.911682
5.03409576 1.2657959E-3 838.33313
5.03156519 1.26452371E-3 838.754639
5.02903748 1.26325351E-3 839.176147
5.02651215 1.26198516E-3 839.597595
5.02398968 1.2607188E-3 840.019043
5.02146959 1.25945429E-3 840.440552
5.01895189 1.25819165E-3 840.862
5.01643658 1.25693099E-3 841.283508
5.01392412 1.25567219E-3 841.705017
5.01141405 1.25441526E-3 842.126465
5.00890636 1.25316018E-3 842.547913
5.00640154 1.25190709E-3 842.969421
5.00389862 1.25065574E-3 843.39093
5.00139856 1.24940637E-3 843.812378
4.99890089 1.24815886E-3 844.233887
4.99640608 1.24691322E-3 844.655273
4.99391365 1.24566932E-3 845.076782
4.99142313 1.2444274E-3 845.49823
4.98893595 1.24318735E-3 845.919739
4.98645067 1.24194915E-3 846.341187
4.98396778 1.24071271E-3 846.762573
4.98148775 1.23947824E-3 847.184143
4.97901011 1.23824552E-3 847.605591
4.97653484 1.23701466E-3 848.026978
4.97406197 1.23578566E-3 848.448486
4.97159147 1.23455841E-3 848.870056
4.96912384 1.23333314E-3 849.291443
4.96665812 1.23210961E-3 849.712952
4.96419525 1.23088784E-3 850.134338
4.96173477 1.22966792E-3 850.555786
4.95927668 1.22844987E-3 850.977295
4.95682096 1.22723356E-3 851.398682
4.95436764 1.22601911E-3 851.820129
4.95191669 1.22480642E-3 852.241638
4.94946861 1.22359558E-3 852.663086
4.94702244 1.22238649E-3 853.084534
4.94457912 1.22117915E-3 853.505981
4.94213772 1.21997367E-3 797.697571
4.93969917 1.21876993E-3 782.045227
4.93726254 1.21756806E-3 782.430908
4.93482876 1.21636782E-3 782.816772
4.93239737 1.21516944E-3 783.202515
4.92996788 1.21397281E-3 783.588318
4.92754126 1.21277804E-3 783.974121
4.92511702 1.21158489E-3 784.359802
4.92269516 1.21039362E-3 784.745605
4.92027521 1.20920397E-3 785.131409
4.91785812 1.20801618E-3 785.517151
4.91544342 1.20683014E-3 785.902954
4.91303062 1.20564585E-3 786.288696
4.91062069 1.20446319E-3 786.674438
4.90821314 1.20328239E-3 787.060303
4.9058075 1.20210333E-3 787.445984
4.90340471 1.20092591E-3 787.831787
4.90100384 1.19975023E-3 788.21759
4.89860535 1.19857641E-3 788.603271
4.89620972 1.19740411E-3 788.989075
4.89381599 1.19623367E-3 789.374817
4.89142466 1.19506498E-3 789.760559
4.8890357 1.19389792E-3 790.146301
4.88664913 1.19273248E-3 790.532104
4.88426495 1.19156891E-3 790.917908
4.88188267 1.19040697E-3 791.30365
4.87950325 1.18924677E-3 791.689392
4.87712574 1.18808821E-3 792.075134
4.87475061 1.18693139E-3 792.460815
4.87237787 1.1857762E-3 792.846619
4.87000751 1.18462276E-3 793.232422
4.86763954 1.18347094E-3 793.618103
4.86527395 1.18232076E-3 794.003845
4.86291027 1.18117232E-3 794.389587
4.86054897 1.18002563E-3 794.775391
4.85819006 1.17888045E-3 795.161133
4.85583353 1.17773702E-3 795.546875
4.85347939 1.17659534E-3 795.932617
4.85112715 1.17545517E-3 796.318359
4.84877729 1.17431674E-3 796.704102
4.84642982 1.17317995E-3 797.089905
4.84408474 1.17204478E-3 797.475586
4.84174156 1.17091136E-3 782.126892
4.83940125 1.16977945E-3 726.811523
4.83706284 1.16864929E-3 727.16272
4.83472633 1.16752065E-3 727.513916
4.83239269 1.16639375E-3 727.865112
4.83006096 1.16526836E-3 728.216309
4.82773161 1.16414472E-3 728.567505
4.82540417 1.16302271E-3 728.918823
4.82307959 1.16190221E-3 729.27002
4.82075644 1.16078334E-3 729.621216
4.81843615 1.15966622E-3 729.972473
4.81611824 1.15855061E-3 730.323608
4.81380224 1.15743664E-3 730.674866
4.81148815 1.15632417E-3 731.026062
4.80917692 1.15521345E-3 731.377319
4.8068676 1.15410425E-3 731.728455
4.80456018 1.15299667E-3 732.079712
4.80225563 1.15189073E-3 732.430908
4.79995251 1.15078629E-3 732.782043
4.79765224 1.14968349E-3 733.133301
4.79535389 1.14858232E-3 733.484436
4.79305792 1.14748266E-3 733.835632
4.79076385 1.14638451E-3 734.18689
4.78847218 1.14528812E-3 734.538147
4.78618288 1.14419311E-3 734.889343
4.78389549 1.14309986E-3 735.240479
4.78161049 1.142008E-3 735.591675
4.77932739 1.14091777E-3 735.942871
4.77704668 1.13982917E-3 736.294067
4.77476835 1.13874208E-3 736.645386
4.77249193 1.13765651E-3 736.996521
4.77021742 1.13657257E-3 737.347717
4.76794577 1.13549014E-3 737.698853
4.76567554 1.13440922E-3 738.05011
4.76340771 1.13332982E-3 738.401306
4.76114225 1.13225204E-3 738.752502
4.75887871 1.13117578E-3 739.103638
4.75661755 1.13010104E-3 739.454834
4.75435829 1.12902781E-3 739.805969
4.75210142 1.12795609E-3 740.157227
4.74984694 1.12688588E-3 740.508423
4.74759388 1.1258173E-3 740.85968
4.74534321 1.12475012E-3 741.210815
4.74309492 1.12368457E-3 741.562012
4.74084854 1.12262042E-3 741.913147
4.73860455 1.1215579E-3 685.685913
4.73636246 1.12049677E-3 674.816101
4.73412275 1.11943728E-3 675.135193
4.73188448 1.11837918E-3 675.454285
4.72964907 1.11732259E-3 675.773376
4.72741556 1.11626752E-3 676.092529
4.72518396 1.11521396E-3 676.411621
4.72295475 1.11416192E-3 676.730713
4.72072744 1.11311127E-3 677.049866
4.71850204 1.11206213E-3 677.369019
4.71627903 1.11101451E-3 677.688171
4.71405792 1.10996841E-3 678.007263
4.7118392 1.10892369E-3 678.326355
4.70962238 1.1078805E-3 678.645447
4.70740747 1.10683881E-3 678.9646
4.70519495 1.10579852E-3 679.28363
4.70298433 1.10475975E-3 679.602783
4.7007761 1.10372249E-3 679.921875
4.69856977 1.10268663E-3 680.241028
4.69636536 1.10165216E-3 680.560181
4.69416285 1.10061921E-3 680.879272
4.69196272 1.09958765E-3 681.198303
4.6897645 1.09855761E-3 681.517456
4.68756866 1.09752908E-3 681.836548
4.68537426 1.09650183E-3 682.15564
4.68318272 1.09547621E-3 682.474731
4.6809926 1.09445187E-3 682.793823
4.67880487 1.09342905E-3 683.112915
4.67661905 1.09240762E-3 683.432007
4.67443514 1.09138759E-3 683.751099
4.67225313 1.09036907E-3 684.070251
4.67007351 1.08935195E-3 684.389282
4.66789579 1.08833623E-3 684.708496
4.66572046 1.0873219E-3 685.027527
4.66354656 1.08630909E-3 685.346619
4.66137505 1.08529767E-3 685.665771
4.65920544 1.08428753E-3 685.984863
4.65703773 1.08327891E-3 686.303955
4.65487242 1.08227169E-3 686.623047
4.65270853 1.08126586E-3 686.942078
4.65054703 1.08026143E-3 687.261292
4.64838791 1.07925839E-3 687.580322
4.64623022 1.07825676E-3 687.899475
4.64407444 1.07725663E-3 688.218506
4.64192104 1.07625779E-3 688.537598
4.63976955 1.07526022E-3 688.856628
4.63761997 1.07426418E-3 656.868042
4.63547277 1.07326952E-3 625.24762
4.63332701 1.07227627E-3 625.536926
4.63118362 1.07128429E-3 625.826294
4.62904167 1.07029371E-3 626.115662
4.6269021 1.06930453E-3 626.405029
4.62476444 1.06831675E-3 626.694275
4.62262917 1.06733036E-3 626.983765
4.62049532 1.06634526E-3 627.273132
4.61836386 1.06536155E-3 627.562378
4.61623383 1.06437923E-3 627.851807
4.61410618 1.0633982E-3 628.141174
4.61198044 1.06241857E-3 628.43042
4.60985661 1.06144033E-3 628.719788
4.60773468 1.06046337E-3 629.009094
4.60561466 1.05948781E-3 629.298584
4.60349655 1.05851353E-3 629.58783
4.60138035 1.05754065E-3 629.877136
4.59926653 1.05656905E-3 630.166443
4.59715414 1.05559884E-3 630.455811
4.59504414 1.05463003E-3 630.745239
4.59293556 1.05366251E-3 631.034607
4.59082937 1.05269626E-3 631.323853
4.58872509 1.05173141E-3 631.61322
4.58662224 1.05076784E-3 631.902649
4.58452177 1.04980555E-3 632.191833
4.58242321 1.04884466E-3 632.481201
4.58032656 1.04788505E-3 632.770508
4.57823181 1.04692671E-3 633.059998
4.57613897 1.04596978E-3 633.349243
4.57404804 1.04501413E-3 633.638672
4.57195854 1.04405975E-3 633.927979
4.56987143 1.04310678E-3 634.217346
4.56778622 1.04215497E-3 634.506592
4.56570292 1.04120455E-3 634.795898
4.56362152 1.04025542E-3 635.085266
4.56154203 1.03930756E-3 635.374634
4.55946445 1.03836111E-3 635.66394
4.55738831 1.03741582E-3 635.953308
4.55531454 1.03647192E-3 636.242676
4.55324268 1.03552919E-3 636.531982
4.55117226 1.03458785E-3 636.821228
4.54910421 1.03364768E-3 637.110657
4.54703808 1.03270891E-3 637.399963
4.54497337 1.0317713E-3 637.689209
4.54291058 1.03083509E-3 637.978638
4.54085016 1.02990004E-3 638.267883
4.53879118 1.02896639E-3 638.557251
4.5367341 1.0280339E-3 633.247253
4.53467894 1.0271027E-3 578.326111
4.53262568 1.02617277E-3 578.587952
4.53057432 1.02524413E-3 578.849731
4.52852488 1.02431676E-3 579.11145
4.52647734 1.02339056E-3 579.373291
4.52443123 1.02246576E-3 579.635071
4.52238703 1.02154212E-3 579.896912
4.52034521 1.02061965E-3 580.15863
4.51830482 1.01969857E-3 580.420471
4.51626635 1.01877865E-3 580.682251
4.51422977 1.01786002E-3 580.944092
4.51219463 1.01694267E-3 581.205933
4.51016188 1.01602648E-3 581.467651
4.50813055 1.01511157E-3 581.729431
4.50610161 1.01419783E-3 581.991272
4.5040741 1.01328536E-3 582.252991
4.50204849 1.01237418E-3 582.514893
4.50002432 1.01146416E-3 582.776611
4.49800253 1.01055542E-3 583.038391
4.49598217 1.00964785E-3 583.300171
4.49396372 1.00874156E-3 583.561951
4.49194717 1.00783643E-3 583.82373
4.48993254 1.00693258E-3 584.085449
4.48791933 1.0060299E-3 584.347351
4.48590851 1.00512849E-3 584.609009
4.48389912 1.00422825E-3 584.87085
4.48189163 1.00332918E-3 585.132568
4.47988558 1.00243138E-3 585.394348
4.47788191 1.00153475E-3 585.656189
4.47587967 1.00063928E-3 585.91803
4.47387934 9.99745098E-4 586.179749
4.47188044 9.98852076E-4 586.44165
4.46988392 9.97960218E-4 586.703369
4.46788883 9.97069525E-4 586.965088
4.46589565 9.96180112E-4 587.226868
4.4639039 9.95291863E-4 587.488647
4.46191454 9.94404778E-4 587.750427
4.45992661 9.93518974E-4 588.012146
4.4579401 9.92634217E-4 588.273987
4.45595598 9.91750741E-4 588.535706
4.45397329 9.9086843E-4 588.797546
4.45199251 9.89987282E-4 589.059326
4.45001316 9.89107182E-4 589.321167
4.44803572 9.88228479E-4 589.582886
4.44606018 9.87350824E-4 589.844604
4.44408655 9.86474333E-4 590.106384
4.44211435 9.85599007E-4 590.368225
4.44014406 9.84724844E-4 590.629944
4.43817568 9.83851845E-4 590.891663
4.43620872 9.82980011E-4 591.153442
4.43424368 9.82109457E-4 565.005371
4.43228006 9.81239951E-4 534.17157
4.43031883 9.80371609E-4 534.407959
4.42835903 9.79504315E-4 534.644226
4.42640066 9.78638302E-4 534.880554
4.4244442 9.77773452E-4 535.116943
4.42248964 9.7690965E-4 535.353149
4.42053652 9.76047071E-4 535.589539
4.4185853 9.75185598E-4 535.825867
4.41663599 9.7432523E-4 536.062195
4.41468811 9.73466085E-4 536.298462
4.41274214 9.72607988E-4 536.53479
4.4107976 9.71751113E-4 536.771118
4.40885496 9.70895286E-4 537.007446
4.40691423 9.70040623E-4 537.243774
4.40497494 9.69187124E-4 537.480103
4.40303707 9.68334731E-4 537.71637
4.40110159 9.67483444E-4 537.952759
4.39916754 9.66633263E-4 538.189026
4.39723492 9.65784246E-4 538.425415
4.3953042 9.64936335E-4 538.661682
4.3933754 9.6408953E-4 538.89801
4.39144802 9.6324383E-4 539.134277
4.38952208 9.62399237E-4 539.370667
4.38759804 9.61555808E-4 539.606934
4.38567591 9.60713427E-4 539.843262
4.38375521 9.59872152E-4 540.07959
4.38183641 9.59032041E-4 540.315857
4.37991953 9.58192977E-4 540.552185
4.3780036 9.5735502E-4 540.788513
4.37609005 9.56518168E-4 541.024841
4.37417746 9.55682423E-4 541.261169
4.37226725 9.54847783E-4 541.497437
4.37035847 9.54014249E-4 541.733765
4.36845112 9.53181763E-4 541.970093
4.36654568 9.52350383E-4 542.20636
4.36464167 9.51520109E-4 542.442688
4.36273956 9.50690883E-4 542.679016
4.36083889 9.49862762E-4 542.915344
4.35894012 9.4903569E-4 543.151611
4.35704279 9.48209723E-4 543.387939
4.35514736 9.47384862E-4 543.624268
4.35325336 9.46561049E-4 543.860535
4.3513608 9.45738342E-4 544.096863
4.34947014 9.44916683E-4 544.333191
4.34758139 9.44096071E-4 544.569519
4.34569407 9.43276566E-4 544.805725
4.34380817 9.42458108E-4 545.042053
4.34192419 9.41640697E-4 545.27832
4.34004164 9.40824335E-4 545.514648
4.33816099 9.40009078E-4 545.750977
4.33628178 9.3919487E-4 545.987305
4.33440399 9.38381709E-4 546.223633
4.33252811 9.37569654E-4 522.075012
4.33065367 9.36758588E-4 492.393494
4.32878113 9.3594857E-4 492.606323
4.32691002 9.35139658E-4 492.819153
4.32504034 9.34331736E-4 493.031982
4.32317257 9.3352492E-4 493.244781
4.32130623 9.32719093E-4 493.457611
4.3194418 9.31914372E-4 493.670471
4.31757879 9.31110641E-4 493.88327
4.31571722 9.30307957E-4 494.0961
4.31385756 9.29506321E-4 494.30896
4.31199932 9.28705733E-4 494.52182
4.31014252 9.27906134E-4 494.734528
4.30828762 9.27107583E-4 494.947418
4.30643415 9.2631008E-4 495.160187
4.3045826 9.25513625E-4 495.373077
4.30273199 9.24718159E-4 495.585846
4.30088329 9.23923741E-4 495.798706
4.2990365 9.23130312E-4 496.011536
4.29719114 9.22337931E-4 496.224304
4.29534721 9.21546598E-4 496.437134
4.29350471 9.20756254E-4 496.649994
4.29166412 9.199669E-4 496.862854
4.28982496 9.19178594E-4 497.075653
4.28798723 9.18391277E-4 497.288422
4.28615141 9.17605008E-4 497.501312
4.28431702 9.16819728E-4 497.71405
4.28248405 9.16035438E-4 497.92688
4.280653 9.15252196E-4 498.139771
4.2788229 9.14469943E-4 498.35257
4.27699471 9.1368868E-4 498.565308
4.27516842 9.12908406E-4 498.778198
4.27334309 9.12129122E-4 498.990967
4.27151966 9.11350886E-4 499.203827
4.26969767 9.10573581E-4 499.416565
4.26787758 9.09797323E-4 499.629425
4.26605844 9.09022056E-4 499.842194
4.26424122 9.08247777E-4 500.055084
4.2624259 9.0747443E-4 500.267883
4.26061153 9.06702131E-4 500.480682
4.25879908 9.05930821E-4 500.693481
4.25698757 9.05160443E-4 500.906311
4.25517845 9.04391112E-4 501.11911
4.25337029 9.03622713E-4 501.331909
4.25156355 9.02855303E-4 501.544739
4.24975872 9.02088883E-4 501.757568
4.24795532 9.01323452E-4 501.970306
4.24615335 9.00558953E-4 502.183105
4.24435329 8.99795443E-4 502.395966
4.24255419 8.99032922E-4 502.608765
4.24075699 8.98271333E-4 502.821564
4.23896122 8.97510734E-4 503.034424
4.23716688 8.96751124E-4 503.247223
4.23537445 8.95992445E-4 503.460022
4.23358297 8.95234756E-4 503.672821
4.2317934 8.94477998E-4 503.88559
4.23000526 8.9372223E-4 458.573975
4.22821856 8.92967393E-4 453.091064
4.22643328 8.92213488E-4 453.282257
4.22464943 8.91460571E-4 453.47345
4.22286749 8.90708587E-4 453.664642
4.2210865 8.89957591E-4 453.855865
4.21930742 8.89207528E-4 454.046997
4.21752977 8.88458395E-4 454.238159
4.21575356 8.87710252E-4 454.429413
4.21397924 8.86962982E-4 454.620605
4.21220589 8.86216701E-4 454.811737
4.21043396 8.85471411E-4 455.002899
4.20866394 8.84726993E-4 455.194153
4.20689535 8.83983506E-4 455.385376
4.20512819 8.83241009E-4 455.576538
4.20336246 8.82499386E-4 455.76767
4.20159817 8.81758751E-4 455.958862
4.1998353 8.8101899E-4 456.150085
4.19807386 8.80280219E-4 456.341217
4.19631433 8.7954232E-4 456.532501
4.19455576 8.78805411E-4 456.723663
4.19279909 8.78069375E-4 456.914825
4.19104338 8.77334271E-4 457.105957
4.18928957 8.76600156E-4 457.297211
4.18753719 8.75866855E-4 457.488373
4.18578625 8.75134545E-4 457.679596
4.18403673 8.74403166E-4 457.870728
4.18228865 8.7367266E-4 458.06192
4.18054199 8.72943085E-4 458.253052
4.17879677 8.72214383E-4 458.444275
4.17705297 8.71486671E-4 458.635437
4.17531061 8.70759832E-4 458.82663
4.17357016 8.70033866E-4 459.017731
4.17183065 8.69308831E-4 459.209015
4.17009258 8.68584728E-4 459.400177
4.16835642 8.67861498E-4 459.591309
4.16662121 8.67139199E-4 459.782471
4.16488791 8.66417831E-4 459.973694
4.16315556 8.65697279E-4 460.164825
4.16142511 8.64977657E-4 460.356018
4.15969563 8.64258967E-4 460.547241
4.15796804 8.6354115E-4 460.738403
4.15624142 8.62824207E-4 460.929565
4.1545167 8.62108194E-4 461.120728
4.15279293 8.61393055E-4 461.31189
4.15107107 8.60678789E-4 461.503143
4.14935017 8.59965396E-4 461.694244
4.14763117 8.59252934E-4 461.885376
4.1459136 8.58541345E-4 462.076599
4.14419699 8.5783063E-4 462.267731
4.14248228 8.57120787E-4 462.458923
4.14076853 8.56411876E-4 462.650116
4.13905621 8.5570378E-4 462.841309
4.13734579 8.54996615E-4 463.032471
4.13563633 8.54290265E-4 463.223663
4.1339283 8.53584846E-4 463.414764
4.13222218 8.52880301E-4 463.605988
4.13051701 8.5217657E-4 463.797119
4.12881327 8.51473771E-4 435.508911
4.12711096 8.50771845E-4 415.949402
4.12541008 8.50070734E-4 416.120667
4.12371063 8.49370495E-4 416.291992
4.12201262 8.4867113E-4 416.463318
4.12031603 8.47972638E-4 416.634644
4.11862087 8.4727502E-4 416.805908
4.11692715 8.46578274E-4 416.977203
4.11523438 8.45882343E-4 417.148529
4.11354351 8.45187285E-4 417.319794
4.1118536 8.44493101E-4 417.491089
4.1101656 8.43799789E-4 417.662415
4.10847855 8.43107293E-4 417.83371
4.10679293 8.42415669E-4 418.005035
4.10510874 8.41724861E-4 418.1763
4.10342598 8.41034926E-4 418.347626
4.10174465 8.40345805E-4 418.518921
4.10006475 8.39657616E-4 418.690186
4.09838629 8.38970183E-4 418.861511
4.09670877 8.38283624E-4 419.032806
4.09503317 8.37597938E-4 419.204071
4.09335852 8.36913066E-4 419.375366
4.0916853 8.3622901E-4 419.546692
4.0900135 8.35545827E-4 419.717987
4.08834314 8.34863517E-4 419.889313
4.08667421 8.34181963E-4 420.060577
4.08500671 8.33501283E-4 420.231842
4.08334017 8.32821417E-4 420.403168
4.08167505 8.32142425E-4 420.574493
4.08001184 8.31464247E-4 420.745789
4.07834959 8.30786885E-4 420.917084
4.07668829 8.30110337E-4 421.088348
4.0750289 8.29434604E-4 421.259613
4.07337093 8.28759745E-4 421.430939
4.07171392 8.280857E-4 421.602234
4.07005835 8.2741247E-4 421.773529
4.0684042 8.26740055E-4 421.944855
4.06675148 8.26068455E-4 422.116089
4.06509972 8.2539767E-4 422.287415
4.06344986 8.247277E-4 422.45871
4.06180096 8.24058545E-4 422.629944
4.06015348 8.23390204E-4 422.80127
4.05850744 8.22722679E-4 422.972595
4.05686283 8.22055968E-4 423.14386
4.05521917 8.21390073E-4 423.315125
4.05357695 8.20724992E-4 423.48642
4.05193615 8.20060726E-4 423.657715
4.05029678 8.19397217E-4 423.82901
4.04865885 8.18734581E-4 424.000305
4.04702187 8.18072702E-4 424.1716
4.04538631 8.17411637E-4 424.342865
4.04375219 8.1675133E-4 424.51416
4.0421195 8.16091895E-4 424.685425
4.04048777 8.15433217E-4 424.856781
4.03885794 8.14775354E-4 425.028046
4.03722906 8.14118306E-4 425.19928
4.03560114 8.13462015E-4 425.370575
4.03397512 8.12806538E-4 425.541901
4.03235006 8.12151819E-4 425.713196
4.03072643 8.11497914E-4 425.88446
4.02910423 8.10844824E-4 426.055786
4.02748299 8.1019249E-4 409.176697
4.02586317 8.09540914E-4 377.0578
4.02424479 8.08890152E-4 377.20929
4.02262783 8.08240206E-4 377.360748
4.02101183 8.07591015E-4 377.512177
4.01939726 8.0694264E-4 377.663696
4.01778412 8.06295022E-4 377.815125
4.01617193 8.0564816E-4 377.966583
4.01456165 8.05002055E-4 378.118042
4.01295233 8.04356823E-4 378.26947
4.01134396 8.0371229E-4 378.42099
4.00973749 8.03068513E-4 378.572418
4.00813198 8.02425551E-4 378.723907
4.00652742 8.01783404E-4 378.875336
4.00492477 8.01141956E-4 379.026825
4.00332308 8.00501322E-4 379.178253
4.00172281 7.99861387E-4 379.329712
4.0001235 7.99222267E-4 379.481171
3.99852586 7.98583962E-4 379.632629
3.99692917 7.97946355E-4 379.784088
3.99533391 7.97309505E-4 379.935547
3.99374008 7.9667347E-4 380.087006
3.99214721 7.96038134E-4 380.238495
3.99055576 7.95403612E-4 380.389984
3.98896575 7.94769847E-4 380.541382
3.98737669 7.9413678E-4 380.692841
3.98578906 7.93504529E-4 380.844269
3.98420286 7.92873034E-4 380.995728
3.98261762 7.92242237E-4 381.147217
3.9810338 7.91612256E-4 381.298645
3.97945118 7.90982973E-4 381.450104
3.97786975 7.90354447E-4 381.601624
3.97628975 7.89726677E-4 381.752991
3.97471094 7.89099664E-4 381.90448
3.97313333 7.88473408E-4 382.055908
3.97155714 7.87847908E-4 382.207397
3.96998191 7.87223107E-4 382.358887
3.96840811 7.86599063E-4 382.510315
3.9668355 7.85975775E-4 382.661713
3.96526432 7.85353244E-4 382.813141
3.9636941 7.84731412E-4 382.96463
3.9621253 7.84110336E-4 383.116058
3.9605577 7.83490017E-4 383.267548
3.95899129 7.82870397E-4 383.419037
3.95742631 7.82251533E-4 383.570404
3.95586228 7.81633426E-4 383.721863
3.95429969 7.81016017E-4 383.873352
3.95273829 7.80399365E-4 384.024811
3.95117807 7.79783411E-4 384.176239
3.94961905 7.79168215E-4 384.327698
3.94806147 7.78553716E-4 384.479126
3.94650483 7.77939975E-4 384.630585
3.94494963 7.77326932E-4 384.782013
3.94339561 7.76714587E-4 384.933441
3.94184279 7.76102999E-4 385.08493
3.94029117 7.75492168E-4 385.236328
3.93874073 7.74882035E-4 385.387787
3.93719172 7.74272601E-4 385.539246
3.93564367 7.73663924E-4 385.690735
3.93409705 7.73055945E-4 385.842163
3.93255162 7.72448664E-4 385.993591
3.93100715 7.71842082E-4 386.14505
3.9294641 7.71236257E-4 386.296509
3.92792225 7.7063113E-4 386.447906
3.92638159 7.70026702E-4 386.599365
3.92484212 7.6942303E-4 342.234009
3.92330384 7.68819998E-4 338.816437
3.921767 7.68217724E-4 338.949066
3.9202311 7.67616148E-4 339.081696
3.9186964 7.6701527E-4 339.214264
3.9171629 7.66415091E-4 339.346893
3.91563082 7.65815668E-4 339.479523
3.91409969 7.65216886E-4 339.612152
3.91257 7.64618861E-4 339.744751
3.91104126 7.64021475E-4 339.87738
3.90951371 7.63424847E-4 340.01001
3.90798759 7.62828859E-4 340.142639
3.90646243 7.62233627E-4 340.275269
3.9049387 7.61639036E-4 340.407837
3.90341592 7.61045201E-4 340.540497
3.90189457 7.60452007E-4 340.673096
3.90037417 7.59859511E-4 340.805725
3.89885497 7.59267714E-4 340.938293
3.89733696 7.58676615E-4 341.070923
3.89582038 7.58086215E-4 341.203552
3.89430475 7.57496513E-4 341.336182
3.89279032 7.56907451E-4 341.468811
3.89127707 7.56319147E-4 341.60144
3.88976502 7.55731482E-4 341.734009
3.88825417 7.55144516E-4 341.866638
3.8867445 7.5455819E-4 341.999237
3.88523602 7.53972621E-4 342.131866
3.8837285 7.53387692E-4 342.264465
3.88222241 7.52803462E-4 342.397125
3.88071728 7.52219872E-4 342.529663
3.87921357 7.51636981E-4 342.662323
3.87771082 7.51054788E-4 342.794952
3.87620926 7.50473235E-4 342.927551
3.87470889 7.49892381E-4 343.06015
3.87320971 7.49312167E-4 343.192749
3.87171173 7.48732651E-4 343.325378
3.8702147 7.48153834E-4 343.457977
3.8687191 7.47575657E-4 343.590607
3.86722445 7.46998179E-4 343.723206
3.865731 7.46421341E-4 343.855804
3.86423874 7.45845202E-4 343.988434
3.86274767 7.45269703E-4 344.121033
3.86125779 7.44694844E-4 344.253693
3.85976887 7.44120684E-4 344.386292
3.85828114 7.43547163E-4 344.51889
3.8567946 7.42974342E-4 344.651489
3.85530925 7.42402161E-4 344.784088
3.85382509 7.41830678E-4 344.916718
3.85234213 7.41259777E-4 345.049286
3.85086012 7.40689575E-4 345.181915
3.8493793 7.40120071E-4 345.314514
3.84789968 7.39551149E-4 345.447113
3.846421 7.38982926E-4 345.579742
3.84494376 7.38415401E-4 345.712341
3.84346747 7.37848459E-4 345.844971
3.84199214 7.37282215E-4 345.97757
3.84051824 7.36716553E-4 346.110168
3.83904529 7.36151589E-4 346.242767
3.83757353 7.35587324E-4 346.375366
3.83610296 7.35023641E-4 346.507965
3.83463359 7.34460598E-4 346.640564
3.83316517 7.33898254E-4 346.773193
3.83169794 7.33336492E-4 346.905792
3.8302319 7.32775428E-4 347.038391
3.82876682 7.32215005E-4 347.17099
3.82730293 7.31655222E-4 347.303589
3.82584023 7.31096021E-4 347.436188
3.82437849 7.30537518E-4 344.093384
3.82291818 7.29979656E-4 303.419006
3.82145858 7.29422434E-4 303.534698
3.82000041 7.28865853E-4 303.650421
3.8185432 7.28309853E-4 303.766144
3.81708717 7.27754552E-4 303.881836
3.8156321 7.27199833E-4 303.997559
3.81417847 7.26645812E-4 304.113281
3.81272554 7.26092374E-4 304.229004
3.81127405 7.25539576E-4 304.344757
3.80982351 7.24987418E-4 304.460419
3.80837393 7.244359E-4 304.576141
3.80692577 7.23885023E-4 304.691833
3.80547857 7.23334728E-4 304.807556
3.80403233 7.22785073E-4 304.923248
3.80258727 7.22236058E-4 305.039001
3.80114341 7.21687684E-4 305.154694
3.7997005 7.21139892E-4 305.270416
3.79825878 7.2059274E-4 305.386108
3.79681826 7.20046228E-4 305.501831
3.79537868 7.19500356E-4 305.617554
3.79394031 7.18955067E-4 305.733246
3.79250288 7.18410418E-4 305.848969
3.79106665 7.17866351E-4 305.964691
3.78963137 7.17322924E-4 306.080414
3.78819728 7.16780138E-4 306.196075
3.78676438 7.16237933E-4 306.311798
3.78533244 7.15696369E-4 306.42749
3.78390145 7.15155387E-4 306.543213
3.78247166 7.14615046E-4 306.658936
3.78104305 7.14075286E-4 306.774628
3.7796154 7.13536167E-4 306.89032
3.77818894 7.12997688E-4 307.006012
3.77676344 7.12459732E-4 307.121735
3.77533913 7.11922476E-4 307.237457
3.77391577 7.11385743E-4 307.353149
3.7724936 7.10849708E-4 307.468872
3.77107239 7.10314198E-4 307.584564
3.76965213 7.09779328E-4 307.700256
3.7682333 7.0924504E-4 307.815979
3.76681519 7.08711392E-4 307.931671
3.76539826 7.08178326E-4 308.047394
3.76398253 7.07645842E-4 308.163086
3.76256776 7.07113999E-4 308.278809
3.76115417 7.06582738E-4 308.394501
3.75974154 7.06052058E-4 308.510193
3.75832987 7.05522019E-4 308.625946
3.75691938 7.04992563E-4 308.741608
3.75550985 7.04463688E-4 308.8573
3.75410151 7.03935395E-4 308.972992
3.75269413 7.03407684E-4 309.088745
3.75128794 7.02880614E-4 309.204437
3.7498827 7.02354126E-4 309.320129
3.74847841 7.01828219E-4 309.435852
3.74707532 7.01302895E-4 309.551544
3.74567318 7.00778153E-4 309.667206
3.74427223 7.00253993E-4 309.782928
3.74287224 6.99730474E-4 309.898621
3.7414732 6.99207478E-4 310.014343
3.74007535 6.98685122E-4 310.130066
3.73867846 6.98163349E-4 310.245728
3.73728275 6.97642099E-4 310.36145
3.735888 6.9712149E-4 310.477142
3.73449421 6.96601463E-4 310.592865
3.73310161 6.96081959E-4 310.708557
3.73170996 6.95563096E-4 310.824219
3.73031926 6.95044815E-4 310.939911
3.72892976 6.94527058E-4 311.055634
3.72754121 6.94009941E-4 311.171356
3.72615361 6.93493348E-4 311.287018
3.72476721 6.92977395E-4 311.40274
3.72338176 6.92461967E-4 311.518433
3.7219975 6.9194712E-4 290.426788
3.72061396 6.91432855E-4 271.039215
3.71923161 6.90919172E-4 271.139801
3.71785045 6.90406014E-4 271.240417
3.71647 6.89893495E-4 271.340973
3.71509075 6.89381501E-4 271.441528
3.71371245 6.88870088E-4 271.542175
3.71233535 6.88359258E-4 271.642731
3.71095896 6.87849009E-4 271.743347
3.709584 6.87339285E-4 271.843903
3.70820975 6.86830143E-4 271.944519
3.70683646 6.86321582E-4 272.045105
3.70546436 6.85813546E-4 272.145691
3.70409322 6.8530615E-4 272.246246
3.70272326 6.84799219E-4 272.346832
3.70135403 6.84292929E-4 272.447418
3.69998598 6.83787162E-4 272.548035
3.69861889 6.83281978E-4 272.64859
3.69725299 6.82777318E-4 272.749176
3.6958878 6.82273239E-4 272.849762
3.69452381 6.81769743E-4 272.950348
3.69316077 6.81266771E-4 273.050964
3.69179869 6.8076438E-4 273.15152
3.69043779 6.80262514E-4 273.252106
3.68907762 6.7976123E-4 273.352692
3.68771863 6.79260469E-4 273.453278
3.6863606 6.78760291E-4 273.553864
3.68500352 6.78260636E-4 273.654449
3.68364763 6.77761564E-4 273.755035
3.6822927 6.77263015E-4 273.855621
3.68093848 6.76765048E-4 273.956177
3.67958546 6.76267606E-4 274.056763
3.67823339 6.75770687E-4 274.157379
3.67688251 6.7527435E-4 274.257935
3.67553234 6.74778596E-4 274.358521
3.67418337 6.74283307E-4 274.459106
3.67283535 6.737886E-4 274.559662
3.67148829 6.73294475E-4 274.660278
3.67014217 6.72800816E-4 274.760864
3.66879702 6.72307797E-4 274.86142
3.66745281 6.71815244E-4 274.962036
3.6661098 6.71323272E-4 275.062592
3.6647675 6.70831825E-4 275.163147
3.6634264 6.70340902E-4 275.263733
3.66208625 6.69850502E-4 275.364349
3.66074705 6.69360685E-4 275.464905
3.65940881 6.68871391E-4 275.565491
3.65807152 6.68382621E-4 275.666046
3.65673518 6.67894376E-4 275.766632
3.6553998 6.67406712E-4 275.867188
3.65406561 6.66919572E-4 275.967773
3.65273213 6.66432956E-4 276.068359
3.65139985 6.65946864E-4 276.168945
3.65006852 6.65461295E-4 276.269531
3.64873791 6.64976251E-4 276.370087
3.64740849 6.6449173E-4 276.470703
3.64608002 6.64007792E-4 276.571289
3.6447525 6.63524319E-4 276.671844
3.64342594 6.63041428E-4 276.77243
3.64210033 6.62559061E-4 276.872986
3.64077568 6.6207716E-4 276.973572
3.63945198 6.61595841E-4 277.074127
3.63812923 6.61115046E-4 277.174713
3.63680768 6.60634774E-4 277.275299
3.63548684 6.60154969E-4 277.375885
3.63416696 6.59675745E-4 277.47644
3.63284802 6.59197045E-4 277.577026
3.63153005 6.58718869E-4 277.677582
3.63021326 6.58241159E-4 277.778198
3.62889719 6.57764031E-4 277.878754
3.62758207 6.57287368E-4 277.97934
3.62626815 6.56811229E-4 278.079926
3.62495494 6.56335615E-4 278.18045
3.62364268 6.55860582E-4 278.281036
3.62233138 6.55385957E-4 278.381622
3.62102127 6.54911913E-4 278.482178
3.61971188 6.54438394E-4 243.474854
3.61840343 6.5396534E-4 241.343887
3.61709595 6.53492811E-4 241.430984
3.61578941 6.53020805E-4 241.518097
3.61448383 6.52549323E-4 241.605194
3.61317921 6.52078365E-4 241.692291
3.61187553 6.51607872E-4 241.779388
3.61057281 6.51137903E-4 241.866455
3.60927105 6.50668459E-4 241.953568
3.60797024 6.50199538E-4 242.04068
3.60667014 6.49731082E-4 242.127762
3.60537124 6.49263151E-4 242.214874
3.60407305 6.48795685E-4 242.301941
3.60277605 6.48328802E-4 242.389053
3.60147977 6.47862384E-4 242.476135
3.60018468 6.47396431E-4 242.563232
3.5988903 6.46931003E-4 242.650314
3.59759688 6.46466098E-4 242.737411
3.59630442 6.46001718E-4 242.824509
3.5950129 6.45537802E-4 242.911636
3.59372211 6.45074353E-4 242.998718
3.5924325 6.44611428E-4 243.0858
3.59114385 6.44149026E-4 243.172913
3.58985591 6.4368709E-4 243.259979
3.58856893 6.43225678E-4 243.347061
3.58728313 6.4276479E-4 243.434189
3.58599806 6.42304309E-4 243.52124
3.58471394 6.4184441E-4 243.608368
3.58343053 6.41384977E-4 243.695465
3.58214831 6.4092601E-4 243.782547
3.58086681 6.40467566E-4 243.869659
3.57958651 6.40009588E-4 243.956711
3.57830691 6.39552134E-4 244.043808
3.57702827 6.39095146E-4 244.13089
3.57575035 6.38638623E-4 244.218002
3.57447362 6.38182624E-4 244.305084
3.57319784 6.37727091E-4 244.392197
3.57192278 6.37272082E-4 244.479263
3.57064867 6.36817538E-4 244.566376
3.56937551 6.3636346E-4 244.653458
3.56810308 6.35909906E-4 244.740555
3.56683183 6.35456818E-4 244.827621
3.56556129 6.35004195E-4 244.914734
3.56429172 6.34552096E-4 245.001801
3.56302309 6.34100463E-4 245.088882
3.56175542 6.33649295E-4 245.17598
3.56048846 6.33198651E-4 245.263077
3.5592227 6.32748415E-4 245.350159
3.55795765 6.32298703E-4 245.437256
3.55669332 6.31849514E-4 245.524353
3.55543017 6.31400733E-4 245.611435
3.55416775 6.30952476E-4 245.698517
3.55290627 6.30504626E-4 245.785599
3.55164576 6.30057359E-4 245.872681
3.55038619 6.29610498E-4 245.959778
3.54912734 6.29164104E-4 246.046875
3.54786944 6.28718233E-4 246.133972
3.5466125 6.2827277E-4 246.221039
3.54535627 6.27827831E-4 246.308136
3.54410124 6.27383357E-4 246.395233
3.54284692 6.26939349E-4 246.4823
3.54159331 6.26495807E-4 246.569382
3.5403409 6.2605273E-4 246.656494
3.5390892 6.25610177E-4 246.743561
3.53783846 6.25168032E-4 246.830643
3.53658843 6.24726352E-4 246.91774
3.53533959 6.24285196E-4 247.004822
3.53409147 6.23844448E-4 247.091888
3.53284407 6.23404223E-4 247.179001
3.53159785 6.22964406E-4 247.266068
3.53035235 6.22525113E-4 247.353134
3.52910757 6.22086227E-4 247.440247
3.52786398 6.21647865E-4 247.527344
3.5266211 6.21209911E-4 247.61441
3.52537918 6.20772422E-4 247.701477
3.52413797 6.20335399E-4 247.788574
3.52289772 6.19898899E-4 247.875656
3.52165842 6.19462808E-4 247.962738
3.52041984 6.19027182E-4 248.049835
3.51918221 6.18592021E-4 248.136917
3.51794553 6.18157268E-4 214.45372
3.51670957 6.17723039E-4 214.152237
3.51547456 6.17289275E-4 214.227341
3.5142405 6.16855919E-4 214.30246
3.51300716 6.16423029E-4 214.377548
3.51177478 6.15990604E-4 214.452652
3.51054335 6.15558645E-4 214.52774
3.50931263 6.15127152E-4 214.602844
3.50808263 6.14696066E-4 214.677948
3.50685382 6.14265446E-4 214.753067
3.50562572 6.13835291E-4 214.828156
3.50439835 6.13405602E-4 214.903259
3.50317216 6.12976321E-4 214.978363
3.50194645 6.12547563E-4 215.053482
3.50072193 6.12119155E-4 215.12854
3.49949813 6.1169127E-4 215.203659
3.49827504 6.11263851E-4 215.278763
3.49705291 6.1083684E-4 215.353851
3.49583173 6.10410236E-4 215.428955
3.49461126 6.09984156E-4 215.504059
3.49339175 6.09558483E-4 215.579163
3.49217319 6.09133276E-4 215.654266
3.49095535 6.08708477E-4 215.72937
3.48973823 6.08284143E-4 215.804459
3.48852205 6.07860275E-4 215.879547
3.48730683 6.07436814E-4 215.954651
3.48609233 6.07013819E-4 216.02977
3.48487878 6.06591231E-4 216.104858
3.48366594 6.06169109E-4 216.179962
3.48245406 6.05747453E-4 216.255066
3.48124313 6.05326204E-4 216.330154
3.48003292 6.04905363E-4 216.405243
3.47882342 6.04485045E-4 216.480347
3.47761488 6.04065077E-4 216.555466
3.47640705 6.03645633E-4 216.630554
3.47520018 6.03226537E-4 216.705643
3.47399426 6.02807966E-4 216.780746
3.47278905 6.02389744E-4 216.855835
3.4715848 6.01972046E-4 216.930939
3.47038126 6.01554697E-4 217.006027
3.46917844 6.01137814E-4 217.081131
3.46797657 6.00721396E-4 217.156219
3.46677566 6.00305386E-4 217.231308
3.46557546 5.99889783E-4 217.306412
3.46437597 5.99474646E-4 217.3815
3.46317744 5.99059917E-4 217.456604
3.46197987 5.98645653E-4 217.531708
3.460783 5.98231796E-4 217.606796
3.45958686 5.97818347E-4 217.6819
3.45839167 5.97405364E-4 217.757004
3.45719719 5.96992788E-4 217.832092
3.45600367 5.96580678E-4 217.907181
3.45481086 5.96168917E-4 217.982269
3.453619 5.95757621E-4 218.057343
3.45242786 5.95346792E-4 218.132446
3.45123768 5.94936311E-4 218.20755
3.45004821 5.94526296E-4 218.282654
3.44885945 5.94116747E-4 218.357742
3.44767165 5.93707548E-4 218.432846
3.44648457 5.93298813E-4 218.507919
3.44529843 5.92890487E-4 218.583008
3.44411302 5.92482567E-4 218.658127
3.44292855 5.92075114E-4 218.7332
3.4417448 5.91668009E-4 218.808304
3.44056177 5.91261371E-4 218.883408
3.43937969 5.90855139E-4 218.958481
3.43819857 5.90449374E-4 219.033569
3.43701792 5.90043957E-4 219.108688
3.43583822 5.89639007E-4 219.183777
3.43465948 5.89234463E-4 219.25885
3.43348122 5.88830328E-4 219.333954
3.43230414 5.88426599E-4 219.409042
3.43112755 5.88023278E-4 219.484116
3.42995191 5.87620365E-4 219.559235
3.42877722 5.87217917E-4 219.634308
3.42760301 5.86815819E-4 219.709396
3.42642999 5.86414186E-4 219.784485
3.42525744 5.8601296E-4 219.859589
3.42408586 5.85612142E-4 219.934662
3.42291498 5.85211732E-4 220.009766
3.42174506 5.84811729E-4 220.084869
3.42057586 5.84412133E-4 220.159958
3.41940737 5.84012945E-4 220.235016
3.41823959 5.83614164E-4 220.31012
3.41707277 5.83215791E-4 211.834274
3.41590691 5.82817825E-4 189.300171
3.41474152 5.82420267E-4 189.364639
3.41357708 5.82023116E-4 189.429123
3.4124136 5.81626373E-4 189.493591
3.41125059 5.81230037E-4 189.558075
3.41008854 5.80834108E-4 189.622559
3.4089272 5.80438587E-4 189.687027
3.40776682 5.80043416E-4 189.751495
3.40660715 5.79648709E-4 189.815994
3.4054482 5.79254411E-4 189.880463
3.4042902 5.78860461E-4 189.944931
3.40313292 5.78466977E-4 190.009415
3.40197635 5.78073843E-4 190.073868
3.40082049 5.77681174E-4 190.138351
3.39966559 5.77288854E-4 190.202835
3.39851141 5.76896942E-4 190.267303
3.39735794 5.76505437E-4 190.331772
3.39620543 5.76114282E-4 190.396255
3.39505339 5.75723592E-4 190.460724
3.39390254 5.75333252E-4 190.525192
3.39275217 5.74943318E-4 190.589661
3.39160275 5.74553793E-4 190.65416
3.39045405 5.74164675E-4 190.718597
3.38930607 5.73775964E-4 190.783081
3.3881588 5.73387602E-4 190.847565
3.38701248 5.72999648E-4 190.912018
3.38586688 5.72612102E-4 190.976501
3.38472199 5.72224963E-4 191.04097
3.38357782 5.71838173E-4 191.105438
3.38243461 5.7145179E-4 191.169922
3.3812921 5.71065815E-4 191.23439
3.38015032 5.70680248E-4 191.298859
3.37900949 5.70295029E-4 191.363342
3.37786913 5.69910218E-4 191.427811
3.37672973 5.69525757E-4 191.492279
3.37559104 5.69141761E-4 191.556747
3.37445331 5.68758114E-4 191.621216
3.37331605 5.68374817E-4 191.685684
3.37217975 5.67991985E-4 191.750168
3.37104416 5.67609502E-4 191.814636
3.36990929 5.67227369E-4 191.879105
3.36877513 5.66845702E-4 191.943573
3.36764193 5.66464325E-4 192.008041
3.36650944 5.66083414E-4 192.07251
3.36537743 5.65702852E-4 192.136978
3.36424661 5.6532264E-4 192.201447
3.36311626 5.64942893E-4 192.265915
3.36198664 5.64563437E-4 192.330399
3.36085796 5.64184447E-4 192.394852
3.35973001 5.63805806E-4 192.459335
3.35860276 5.63427515E-4 192.523788
3.35747623 5.63049631E-4 192.588257
3.35635066 5.62672154E-4 192.65274
3.35522556 5.62295027E-4 192.717194
3.35410142 5.61918248E-4 192.781662
3.35297799 5.61541878E-4 192.846146
3.35185528 5.61165914E-4 192.910614
3.35073328 5.607903E-4 192.975082
3.349612 5.60415094E-4 193.039536
3.34849167 5.60040178E-4 193.104019
3.34737182 5.59665728E-4 193.168472
3.34625292 5.59291628E-4 193.232941
3.34513474 5.58917876E-4 193.297424
3.34401727 5.58544532E-4 193.361877
3.34290051 5.58171538E-4 193.426361
3.34178448 5.5779895E-4 193.490814
3.34066939 5.57426712E-4 193.555298
3.33955479 5.57054824E-4 193.619751
3.33844113 5.56683342E-4 193.684219
3.3373282 5.5631221E-4 193.748688
3.33621597 5.55941486E-4 193.813141
3.33510447 5.5557111E-4 193.877609
3.33399367 5.55201084E-4 193.942093
3.3328836 5.54831466E-4 194.006546
3.33177423 5.54462196E-4 194.071014
3.33066583 5.54093276E-4 194.135468
3.3295579 5.53724705E-4 194.199921
3.32845092 5.53356542E-4 194.264404
3.32734442 5.52988786E-4 194.328873
3.32623887 5.52621321E-4 194.393326
3.32513404 5.52254263E-4 194.457809
3.32402992 5.51887555E-4 194.522263
3.32292652 5.51521254E-4 194.586716
3.32182384 5.51155244E-4 194.651199
3.32072186 5.50789642E-4 194.715668
3.31962061 5.50424389E-4 194.780136
3.31852007 5.50059543E-4 194.844589
3.31742048 5.49694989E-4 194.909042
3.31632137 5.49330842E-4 194.973526
3.31522298 5.48967044E-4 184.548523
3.31412554 5.48603595E-4 165.886703
3.31302857 5.48240554E-4 165.941498
3.31193256 5.47877862E-4 165.996323
3.31083703 5.47515461E-4 166.051132
3.30974245 5.47153468E-4 166.105942
3.30864859 5.46791882E-4 166.160751
3.3075552 5.46430587E-4 166.215546
3.30646276 5.46069641E-4 166.270355
3.30537105 5.45709103E-4 166.325165
3.30428004 5.45348914E-4 166.37999
3.30318952 5.44989074E-4 166.434784
3.30209994 5.44629584E-4 166.489594
3.30101109 5.44270442E-4 166.544403
3.29992294 5.4391165E-4 166.599213
3.29883552 5.43553208E-4 166.654022
3.2977488 5.43195172E-4 166.708832
3.29666257 5.42837428E-4 166.763641
3.29557729 5.42480091E-4 166.818436
3.29449272 5.42123045E-4 166.873245
3.29340887 5.41766407E-4 166.928055
3.29232574 5.41410118E-4 166.98288
3.29124331 5.4105412E-4 167.037689
3.29016137 5.40698529E-4 167.092484
3.28908038 5.40343288E-4 167.147293
3.28800011 5.39988396E-4 167.202103
3.28692055 5.39633853E-4 167.256912
3.28584146 5.39279601E-4 167.311722
3.28476334 5.38925757E-4 167.366516
3.28368592 5.38572262E-4 167.421326
3.28260899 5.38219116E-4 167.476135
3.281533 5.37866261E-4 167.53093
3.2804575 5.37513813E-4 167.585739
3.27938294 5.37161715E-4 167.640564
3.27830887 5.36809908E-4 167.695374
3.27723575 5.36458509E-4 167.750137
3.2761631 5.361074E-4 167.804977
3.27509117 5.35756641E-4 167.859787
3.2740202 5.35406289E-4 167.914597
3.2729497 5.35056228E-4 167.969376
3.27187991 5.34706516E-4 168.024185
3.27081084 5.34357154E-4 168.078995
3.26974249 5.34008141E-4 168.13382
3.26867485 5.33659419E-4 168.188629
3.26760769 5.33311104E-4 168.243408
3.26654148 5.3296308E-4 168.298203
3.26547599 5.32615464E-4 168.353027
3.26441097 5.32268139E-4 168.407822
3.26334691 5.31921163E-4 168.462601
3.26228333 5.31574478E-4 168.517441
3.26122046 5.31228201E-4 168.57225
3.26015854 5.30882215E-4 168.627045
3.2590971 5.30536636E-4 168.681839
3.25803638 5.30191348E-4 168.736679
3.25697637 5.29846351E-4 168.791443
3.25591683 5.29501762E-4 168.846252
3.25485826 5.29157463E-4 168.901077
3.25380039 5.28813514E-4 168.955856
3.25274301 5.28469915E-4 169.010651
3.25168633 5.28126664E-4 169.065475
3.25063062 5.27783704E-4 169.120285
3.24957538 5.27441094E-4 169.175064
3.24852085 5.27098833E-4 169.229889
3.2474668 5.26756921E-4 169.284668
3.24641371 5.26415301E-4 169.339478
3.24536133 5.26074029E-4 169.394272
3.24430943 5.25733107E-4 169.449097
3.24325824 5.25392476E-4 169.503906
3.24220777 5.25052194E-4 169.558685
3.24115801 5.24712261E-4 169.613495
3.24010897 5.24372619E-4 169.668289
3.23906064 5.24033327E-4 169.723099
3.23801279 5.23694383E-4 169.777893
3.23696589 5.23355731E-4 169.832672
3.23591948 5.23017428E-4 169.887512
3.23487377 5.22679475E-4 169.942291
3.23382878 5.22341812E-4 169.997101
3.23278427 5.22004499E-4 170.051895
3.23174071 5.21667534E-4 170.10672
3.23069763 5.21330861E-4 170.161484
3.22965527 5.20994479E-4 170.216278
3.22861362 5.20658505E-4 170.271103
3.22757268 5.20322821E-4 170.325897
3.22653246 5.19987429E-4 170.380722
3.22549272 5.19652385E-4 170.435501
3.22445393 5.19317691E-4 170.490295
3.22341561 5.18983288E-4 170.54509
3.22237778 5.18649176E-4 170.599899
3.22134089 5.18315472E-4 170.654724
3.22030473 5.17982E-4 170.709518
3.21926904 5.17648936E-4 170.764297
3.21823406 5.17316163E-4 170.819092
3.2171998 5.1698368E-4 170.873917
3.21616602 5.16651548E-4 170.928711
3.21513319 5.16319706E-4 170.98349
3.21410084 5.15988213E-4 171.038284
3.2130692 5.15657011E-4 149.552383
3.21203828 5.15326159E-4 142.360519
3.21100783 5.14995598E-4 142.406113
3.2099781 5.14665386E-4 142.451691
3.20894909 5.14335465E-4 142.497269
3.20792079 5.14005835E-4 142.542847
3.20689321 5.13676554E-4 142.58844
3.2058661 5.13347622E-4 142.634003
3.20483971 5.13018982E-4 142.679596
3.20381403 5.12690633E-4 142.725174
3.20278907 5.12362632E-4 142.770737
3.20176458 5.12034923E-4 142.816315
3.20074081 5.11707563E-4 142.861893
3.19971776 5.11380436E-4 142.907471
3.19869542 5.11053717E-4 142.953064
3.19767356 5.1072723E-4 142.998627
3.19665241 5.10401151E-4 143.04422
3.19563198 5.10075304E-4 143.089828
3.19461226 5.09749807E-4 143.135391
3.19359303 5.09424601E-4 143.180984
3.1925745 5.09099686E-4 143.226547
3.19155669 5.0877512E-4 143.272125
3.19053936 5.08450845E-4 143.317688
3.18952274 5.08126919E-4 143.363297
3.18850684 5.07803285E-4 143.408859
3.18749166 5.07479941E-4 143.454422
3.18647695 5.07156888E-4 143.500015
3.18546295 5.06834185E-4 143.545593
3.18444967 5.06511773E-4 143.591187
3.18343687 5.06189652E-4 143.636749
3.18242478 5.0586788E-4 143.682327
3.18141341 5.05546341E-4 143.727905
3.18040276 5.05225209E-4 143.773483
3.17939258 5.0490431E-4 143.819046
3.17838311 5.04583702E-4 143.864639
3.17737412 5.04263444E-4 143.910202
3.17636609 5.03943476E-4 143.95578
3.1753583 5.03623858E-4 144.001373
3.17435145 5.03304473E-4 144.046936
3.17334509 5.02985436E-4 144.092529
3.17233944 5.02666691E-4 144.138107
3.17133451 5.02348237E-4 144.183701
3.17033005 5.02030074E-4 144.229263
3.16932631 5.0171226E-4 144.274857
3.16832328 5.01394738E-4 144.320404
3.16732073 5.01077506E-4 144.365997
3.16631889 5.00760565E-4 144.411575
3.16531777 5.00443915E-4 144.457153
3.16431713 5.00127557E-4 144.502716
3.1633172 4.99811547E-4 144.548294
3.16231799 4.99495829E-4 144.593872
3.16131926 4.99180343E-4 144.63945
3.16032124 4.98865207E-4 144.685028
3.15932393 4.9855042E-4 144.730576
3.1583271 4.98235866E-4 144.776169
3.15733099 4.97921603E-4 144.821747
3.15633535 4.97607689E-4 144.867325
3.15534043 4.97294008E-4 144.912918
3.15434623 4.96980676E-4 144.958481
3.1533525 4.96667577E-4 145.004044
3.15235949 4.96354827E-4 145.049606
3.15136719 4.96042368E-4 145.095215
3.15037537 4.95730201E-4 145.140747
3.14938426 4.95418324E-4 145.18634
3.14839363 4.95106739E-4 145.231934
3.14740372 4.94795444E-4 145.277496
3.14641452 4.9448444E-4 145.323059
3.1454258 4.94173728E-4 145.368652
3.14443779 4.93863365E-4 145.414246
3.14345026 4.93553234E-4 145.459778
3.14246368 4.93243395E-4 145.505371
3.14147735 4.92933847E-4 145.550934
3.14049172 4.92624647E-4 145.596527
3.13950682 4.92315681E-4 145.64209
3.13852262 4.92007006E-4 145.687668
3.13753891 4.91698622E-4 145.733246
3.13655567 4.91390587E-4 145.778809
3.13557339 4.91082785E-4 145.824371
3.13459134 4.90775274E-4 145.869965
3.13361025 4.90468054E-4 145.915543
3.13262963 4.90161125E-4 145.96109
3.13164949 4.89854487E-4 146.006653
3.13067007 4.8954814E-4 146.052261
3.12969136 4.89242084E-4 146.097824
3.12871313 4.88936319E-4 146.143387
3.12773561 4.88630787E-4 146.18895
3.12675858 4.88325604E-4 146.234528
3.12578225 4.88020683E-4 146.280106
3.12480664 4.87716054E-4 146.325668
3.12383151 4.87411715E-4 146.371246
3.12285686 4.87107667E-4 146.416809
3.12188292 4.86803881E-4 146.462387
3.12090969 4.86500387E-4 146.507965
3.11993694 4.86197183E-4 146.553543
3.11896491 4.85894241E-4 146.599106
3.11799335 4.8559162E-4 146.644684
3.11702251 4.8528926E-4 146.690231
3.11605239 4.84987162E-4 146.735809
3.1150825 4.84685384E-4 146.781387
3.11411357 4.84383869E-4 146.826981
3.11314511 4.84082615E-4 146.872528
3.11217713 4.83781681E-4 146.918091
3.11120987 4.8348101E-4 124.460724
3.11024332 4.831806E-4 121.548599
3.10927725 4.8288051E-4 121.586288
3.10831165 4.82580683E-4 121.623962
3.10734701 4.82281117E-4 121.661644
3.10638261 4.81981842E-4 121.699326
3.10541892 4.81682859E-4 121.737007
3.10445595 4.81384137E-4 121.774696
3.10349345 4.81085706E-4 121.812363
3.10253167 4.80787538E-4 121.850044
3.10157037 4.8048966E-4 121.887718
3.10060954 4.80192044E-4 121.925385
3.09964943 4.79894719E-4 121.963074
3.09869003 4.79597657E-4 122.00074
3.09773111 4.79300885E-4 122.038422
3.09677291 4.79004375E-4 122.076103
3.09581518 4.78708127E-4 122.113777
3.09485793 4.7841217E-4 122.151459
3.0939014 4.78116504E-4 122.189133
3.09294558 4.77821101E-4 122.226814
3.09199023 4.77525959E-4 122.264488
3.09103537 4.77231108E-4 122.302155
3.09008121 4.76936519E-4 122.339836
3.08912778 4.76642192E-4 122.377525
3.08817458 4.76348156E-4 122.415176
3.08722234 4.76054382E-4 122.45285
3.08627057 4.75760899E-4 122.490524
3.08531928 4.75467677E-4 122.528221
3.08436871 4.75174718E-4 122.565895
3.08341861 4.74882021E-4 122.603577
3.08246899 4.74589615E-4 122.641251
3.08152008 4.74297471E-4 122.678902
3.08057189 4.74005588E-4 122.716583
3.07962418 4.73713997E-4 122.754265
3.07867694 4.73422668E-4 122.791946
3.07773042 4.731316E-4 122.82962
3.07678437 4.72840795E-4 122.867294
3.07583904 4.72550251E-4 122.904961
3.07489419 4.72259999E-4 122.942642
3.07395005 4.71970008E-4 122.980309
3.07300639 4.7168028E-4 123.01799
3.07206345 4.71390813E-4 123.055656
3.07112074 4.71101608E-4 123.09333
3.07017899 4.70812694E-4 123.130997
3.06923771 4.70524014E-4 123.168678
3.06829691 4.70235624E-4 123.20636
3.06735659 4.69947496E-4 123.244034
3.06641698 4.6965963E-4 123.281715
3.06547809 4.69372026E-4 123.319397
3.06453967 4.69084684E-4 123.357063
3.06360173 4.68797603E-4 123.394722
3.06266427 4.68510785E-4 123.432396
3.06172752 4.68224229E-4 123.470085
3.06079149 4.67937934E-4 123.507744
3.05985594 4.67651931E-4 123.545433
3.05892086 4.67366161E-4 123.583099
3.0579865 4.67080652E-4 123.620773
3.05705261 4.66795405E-4 123.65844
3.0561192 4.6651045E-4 123.696098
3.05518651 4.66225727E-4 123.733788
3.05425429 4.65941266E-4 123.771446
3.05332279 4.65657067E-4 123.809135
3.05239177 4.6537313E-4 123.846817
3.05146122 4.65089455E-4 123.884491
3.05053139 4.64806042E-4 123.922165
3.04960203 4.64522891E-4 123.959831
3.04867315 4.64239973E-4 123.997498
3.04774499 4.63957345E-4 124.035172
3.0468173 4.63674951E-4 124.072845
3.04589033 4.63392818E-4 124.110512
3.04496384 4.63110977E-4 124.148186
3.04403782 4.62829339E-4 124.18586
3.04311252 4.62547992E-4 124.223534
3.04218769 4.62266908E-4 124.261208
3.04126358 4.61986056E-4 124.298874
3.04033971 4.61705466E-4 124.336548
3.03941655 4.61425137E-4 124.374207
3.03849411 4.61145071E-4 124.411888
3.03757215 4.60865238E-4 124.449547
3.03665066 4.60585667E-4 124.487213
3.03572965 4.60306357E-4 124.524902
3.03480935 4.6002731E-4 124.562561
3.03388953 4.59748495E-4 124.600235
3.03297043 4.59469971E-4 124.637909
3.0320518 4.59191651E-4 124.675583
3.03113365 4.58913622E-4 124.713249
3.03021598 4.58635826E-4 124.750923
3.02929902 4.58358292E-4 124.788589
3.02838254 4.58080991E-4 124.826256
3.02746677 4.57803952E-4 124.863922
3.02655149 4.57527174E-4 124.901588
3.02563667 4.5725063E-4 124.939262
3.02472234 4.56974347E-4 124.976944
3.02380872 4.56698326E-4 125.014618
3.02289557 4.56422538E-4 125.052299
3.02198315 4.56147012E-4 125.089958
3.02107096 4.55871719E-4 125.127617
3.02015948 4.55596688E-4 125.165291
3.01924872 4.5532189E-4 125.202957
3.0183382 4.55047353E-4 125.240639
3.0174284 4.54773079E-4 125.278313
3.01651931 4.54499037E-4 125.315971
3.01561046 4.54225228E-4 125.353638
3.01470232 4.53951681E-4 125.391304
3.01379466 4.53678396E-4 125.42897
3.01288748 4.53405344E-4 125.466637
3.01198101 4.53132525E-4 125.504303
3.01107502 4.52859967E-4 125.541985
3.01016951 4.52587672E-4 122.649796
3.00926471 4.5231558E-4 103.196564
3.00836039 4.5204378E-4 103.227501
3.00745654 4.51772183E-4 103.258446
3.00655317 4.51500848E-4 103.289391
3.00565052 4.51229775E-4 103.320335
3.00474834 4.50958934E-4 103.35128
3.00384665 4.50688327E-4 103.382217
3.00294566 4.50417952E-4 103.413177
3.00204492 4.5014784E-4 103.444115
3.00114489 4.49877989E-4 103.47506
3.00024557 4.49608342E-4 103.505997
2.99934649 4.49338957E-4 103.536949
2.99844813 4.49069805E-4 103.567886
2.99755025 4.48800914E-4 103.598846
2.99665284 4.48532257E-4 103.629791
2.99575615 4.48263832E-4 103.660736
2.99485993 4.47995641E-4 103.691658
2.9939642 4.47727711E-4 103.72261
2.99306893 4.47460014E-4 103.753548
2.99217439 4.47192549E-4 103.784492
2.99128032 4.46925318E-4 103.815437
2.99038672 4.46658349E-4 103.84639
2.98949361 4.46391612E-4 103.877327
2.98860097 4.46125108E-4 103.908272
2.98770905 4.45858837E-4 103.939217
2.9868176 4.45592828E-4 103.970161
2.98592663 4.45327023E-4 104.001099
2.98503637 4.4506148E-4 104.032036
2.98414636 4.44796169E-4 104.062996
2.98325706 4.44531091E-4 104.093918
2.98236823 4.44266276E-4 104.12487
2.98148012 4.44001664E-4 104.155807
2.98059225 4.43737285E-4 104.186768
2.9797051 4.43473167E-4 104.217705
2.97881842 4.43209283E-4 104.24865
2.97793221 4.42945631E-4 104.279587
2.97704673 4.42682183E-4 104.310539
2.97616148 4.42418997E-4 104.341461
2.97527695 4.42156044E-4 104.372421
2.97439289 4.41893353E-4 104.403351
2.97350931 4.41630866E-4 104.434296
2.97262645 4.41368611E-4 104.46524
2.97174382 4.41106589E-4 104.496178
2.97086191 4.408448E-4 104.527122
2.96998048 4.40583244E-4 104.558075
2.96909952 4.4032195E-4 104.589012
2.96821928 4.4006086E-4 104.619949
2.96733928 4.39800002E-4 104.650879
2.96645999 4.39539377E-4 104.681824
2.96558118 4.39278985E-4 104.712776
2.96470284 4.39018826E-4 104.743721
2.96382523 4.387589E-4 104.774651
2.96294785 4.38499206E-4 104.805595
2.96207118 4.38239746E-4 104.836548
2.96119499 4.37980489E-4 104.867493
2.96031928 4.37721494E-4 104.898422
2.95944405 4.37462731E-4 104.929367
2.95856929 4.37204173E-4 104.960312
2.95769525 4.36945847E-4 104.991241
2.95682168 4.36687755E-4 105.022194
2.95594859 4.36429895E-4 105.053131
2.95507598 4.36172268E-4 105.084061
2.95420384 4.35914873E-4 105.115005
2.95333219 4.35657683E-4 105.145958
2.95246124 4.35400754E-4 105.17688
2.95159054 4.35144029E-4 105.207825
2.95072055 4.34887537E-4 105.238777
2.94985104 4.34631249E-4 105.269722
2.948982 4.34375223E-4 105.300652
2.94811368 4.341194E-4 105.331589
2.9472456 4.3386381E-4 105.362526
2.94637799 4.33608453E-4 105.393471
2.9455111 4.333533E-4 105.424408
2.94464469 4.33098408E-4 105.455353
2.94377875 4.32843721E-4 105.486282
2.94291329 4.32589237E-4 105.517227
2.94204831 4.32335015E-4 105.548172
2.94118404 4.32080997E-4 105.579109
2.94032001 4.31827211E-4 105.610054
2.9394567 4.3157363E-4 105.640991
2.93859386 4.31320281E-4 105.671921
2.9377315 4.31067165E-4 105.702866
2.93686962 4.30814282E-4 105.733803
2.93600821 4.30561602E-4 105.76474
2.93514729 4.30309126E-4 105.795692
2.93428683 4.30056913E-4 105.826614
2.9334271 4.29804903E-4 105.857567
2.9325676 4.29553096E-4 105.888504
2.93170881 4.29301552E-4 105.919441
2.93085051 4.29050182E-4 105.950378
2.92999268 4.28799074E-4 105.981323
2.92913532 4.2854817E-4 106.012268
2.92827845 4.2829747E-4 106.043198
2.92742205 4.28047002E-4 106.074135
2.92656612 4.27796767E-4 106.105057
2.92571092 4.27546736E-4 106.136009
2.92485595 4.27296938E-4 106.166954
2.92400169 4.27047344E-4 106.197891
2.92314792 4.26797982E-4 106.228821
2.92229462 4.26548824E-4 106.259758
2.92144156 4.26299899E-4 106.290695
2.92058921 4.26051178E-4 106.321632
2.91973758 4.2580266E-4 106.352577
2.91888618 4.25554405E-4 106.383507
2.91803527 4.25306323E-4 106.414444
2.91718483 4.25058475E-4 106.445389
2.91633511 4.2481086E-4 106.476326
2.91548562 4.24563448E-4 106.507256
2.91463685 4.2431624E-4 106.538185
2.91378832 4.24069265E-4 106.569138
2.9129405 4.23822494E-4 106.600067
2.91209316 4.23575955E-4 106.630997
2.91124606 4.2332962E-4 106.661957
2.91039968 4.23083489E-4 106.692886
2.90955377 4.22837591E-4 106.723824
2.90870833 4.22591896E-4 106.754761
2.90786338 4.22346406E-4 91.753479
2.90701914 4.22101148E-4 87.1505127
2.90617514 4.21856093E-4 87.1757431
2.90533161 4.21611243E-4 87.2009888
2.90448856 4.21366625E-4 87.2262268
2.90364623 4.21122211E-4 87.2514648
2.90280414 4.2087803E-4 87.2767105
2.90196252 4.20634024E-4 87.3019562
2.90112162 4.2039025E-4 87.3271866
2.90028095 4.20146709E-4 87.3524399
2.899441 4.19903343E-4 87.3776779
2.89860153 4.19660209E-4 87.402916
2.8977623 4.1941728E-4 87.4281616
2.89692378 4.19174554E-4 87.4534073
2.89608574 4.18932061E-4 87.4786377
2.89524794 4.18689742E-4 87.5038605
2.89441085 4.18447657E-4 87.5291138
2.89357424 4.18205804E-4 87.5543518
2.8927381 4.17964126E-4 87.5795898
2.89190245 4.1772268E-4 87.6048355
2.89106727 4.17481409E-4 87.6300812
2.89023256 4.17240371E-4 87.6553116
2.88939834 4.16999537E-4 87.6805496
2.88856459 4.16758936E-4 87.70578
2.88773131 4.16518509E-4 87.7310257
2.88689852 4.16278315E-4 87.7562714
2.8860662 4.16038296E-4 87.7815094
2.88523436 4.15798509E-4 87.8067551
2.88440299 4.15558927E-4 87.8319855
2.8835721 4.15319548E-4 87.8572235
2.88274169 4.15080402E-4 87.8824692
2.88191175 4.1484143E-4 87.9077072
2.8810823 4.14602662E-4 87.9329376
2.88025331 4.14364127E-4 87.9581833
2.87942481 4.14125767E-4 87.9834213
2.87859678 4.13887639E-4 88.0086594
2.87776923 4.13649686E-4 88.0338974
2.87694216 4.13411966E-4 88.0591278
2.87611556 4.1317445E-4 88.0843658
2.87528944 4.12937137E-4 88.1096115
2.8744638 4.12699999E-4 88.1348495
2.87363863 4.12463094E-4 88.1600952
2.87281394 4.12226393E-4 88.1853333
2.87198973 4.11989895E-4 88.2105637
2.87116599 4.11753601E-4 88.2358093
2.87034273 4.11517482E-4 88.2610321
2.86951995 4.11281595E-4 88.2862701
2.86869764 4.11045912E-4 88.3115082
2.86787581 4.10810433E-4 88.3367538
2.86705446 4.10575129E-4 88.3619919
2.86623359 4.10340057E-4 88.3872299
2.86541295 4.1010516E-4 88.4124603
2.86459303 4.09870496E-4 88.4376907
2.86377358 4.09636006E-4 88.4629364
2.86295462 4.0940172E-4 88.4881821
2.86213589 4.09167667E-4 88.5134125
2.86131787 4.08933789E-4 88.5386505
2.8605001 4.08700114E-4 88.5638885
2.85968304 4.08466614E-4 88.589119
2.85886645 4.08233347E-4 88.6143723
2.85805011 4.08000284E-4 88.639595
2.85723424 4.07767395E-4 88.6648407
2.85641909 4.0753471E-4 88.6900787
2.85560417 4.07302257E-4 88.7153168
2.85478973 4.0706998E-4 88.7405548
2.85397601 4.06837877E-4 88.7657852
2.85316253 4.06606006E-4 88.7910156
2.85234952 4.06374311E-4 88.8162537
2.85153699 4.06142848E-4 88.8414993
2.85072494 4.0591156E-4 88.8667374
2.84991336 4.05680446E-4 88.8919678
2.84910226 4.05449566E-4 88.9171982
2.84829164 4.0521886E-4 88.9424362
2.84748125 4.04988357E-4 88.9676819
2.84667158 4.04758059E-4 88.9929123
2.84586239 4.04527964E-4 89.0181503
2.84505343 4.04298044E-4 89.0433884
2.8442452 4.04068327E-4 89.0686264
2.84343719 4.03838814E-4 89.0938568
2.84262967 4.03609505E-4 89.1190872
2.84182286 4.03380371E-4 89.1443176
2.84101629 4.0315144E-4 89.1695633
2.8402102 4.02922684E-4 89.194809
2.83940458 4.02694161E-4 89.220047
2.83859944 4.02465812E-4 89.2452698
2.83779478 4.02237638E-4 89.2705002
2.83699036 4.02009697E-4 89.2957458
2.83618665 4.0178193E-4 89.3209763
2.83538318 4.01554338E-4 89.3462219
2.83458042 4.01326979E-4 89.3714447
2.8337779 4.01099795E-4 89.3966827
2.8329761 4.00872785E-4 89.4219208
2.83217454 4.00645979E-4 89.4471512
2.83137345 4.00419376E-4 89.4723892
2.83057284 4.00192948E-4 89.4976273
2.82977271 3.99966724E-4 89.5228653
2.82897305 3.99740704E-4 89.5480881
2.82817364 3.99514858E-4 89.5733337
2.82737494 3.99289216E-4 89.5985718
2.82657647 3.99063749E-4 89.6237946
2.82577872 3.98838485E-4 89.6490402
2.82498121 3.98613396E-4 89.674263
2.82418418 3.98388511E-4 89.6995087
2.82338762 3.98163829E-4 89.7247391
2.82259154 3.97939322E-4 89.7499695
2.82179594 3.9771499E-4 89.7751999
2.82100058 3.97490861E-4 89.8004379
2.82020593 3.97266936E-4 89.825676
2.81941152 3.97043186E-4 89.850914
2.81861782 3.96819611E-4 89.8761368
2.81782436 3.96596268E-4 89.9013824
2.81703138 3.96373071E-4 89.9266052
2.81623888 3.96150077E-4 89.9518433
2.81544685 3.95927258E-4 89.977066
2.81465507 3.95704643E-4 90.0023117
2.81386399 3.95482231E-4 90.0275421
2.81307316 3.95259965E-4 90.0527802
2.8122828 3.95037932E-4 90.0780029
2.81149292 3.94816045E-4 90.103241
2.81070352 3.94594361E-4 90.1284866
2.80991459 3.94372881E-4 90.1537094
2.80912614 3.94151575E-4 90.1789398
2.80833817 3.93930444E-4 90.2041702
2.80755043 3.93709517E-4 90.2294159
2.80676317 3.93488765E-4 90.2546387
2.80597639 3.93268187E-4 73.8380432
2.80519009 3.93047812E-4 73.1378708
2.80440426 3.92827613E-4 73.1583099
2.80361891 3.92607617E-4 73.1787415
2.8028338 3.92387796E-4 73.1991806
2.8020494 3.92168149E-4 73.2196198
2.80126524 3.91948706E-4 73.2400436
2.80048156 3.91729409E-4 73.2604828
2.79969835 3.91510344E-4 73.2809219
2.79891539 3.91291425E-4 73.3013535
2.79813313 3.9107271E-4 73.3217926
2.79735112 3.90854169E-4 73.3422318
2.79656959 3.90635832E-4 73.3626633
2.79578853 3.90417641E-4 73.3831024
2.79500794 3.90199653E-4 73.4035339
2.79422784 3.89981869E-4 73.4239807
2.79344797 3.89764231E-4 73.4444122
2.79266882 3.89546796E-4 73.4648438
2.79188991 3.89329536E-4 73.4852753
2.79111147 3.89112451E-4 73.5057068
2.79033351 3.88895569E-4 73.5261383
2.78955579 3.88678833E-4 73.5465775
2.78877878 3.884623E-4 73.567009
2.78800201 3.88245971E-4 73.5874557
2.78722572 3.88029788E-4 73.6078873
2.78644991 3.87813809E-4 73.6283188
2.78567457 3.87597975E-4 73.6487579
2.78489947 3.87382344E-4 73.6691971
2.78412485 3.87166889E-4 73.6896286
2.78335071 3.86951637E-4 73.7100601
2.78257704 3.8673653E-4 73.7304916
2.78180385 3.86521628E-4 73.7509232
2.78103113 3.863069E-4 73.7713623
2.78025866 3.86092346E-4 73.7917938
2.77948666 3.85877967E-4 73.812233
2.77871513 3.85663763E-4 73.8326645
2.77794409 3.85449734E-4 73.8531036
2.77717328 3.85235908E-4 73.8735352
2.77640319 3.85022227E-4 73.8939667
2.77563334 3.84808751E-4 73.9144058
2.77486396 3.84595449E-4 73.9348373
2.77409482 3.84382321E-4 73.9552689
2.7733264 3.84169369E-4 73.9757004
2.77255821 3.83956591E-4 73.9961395
2.7717905 3.83743987E-4 74.0165787
2.77102327 3.83531558E-4 74.0370026
2.77025628 3.83319304E-4 74.0574417
2.76949 3.83107254E-4 74.0778656
2.76872396 3.82895349E-4 74.0983047
2.7679584 3.82683618E-4 74.1187439
2.76719332 3.82472092E-4 74.1391754
2.76642847 3.8226071E-4 74.1596069
2.7656641 3.82049533E-4 74.1800385
2.76490021 3.81838501E-4 74.20047
2.76413679 3.81627673E-4 74.2209015
2.76337385 3.8141699E-4 74.241333
2.76261115 3.81206512E-4 74.2617722
2.76184893 3.80996178E-4 74.2822037
2.76108718 3.80786019E-4 74.3026352
2.76032567 3.80576064E-4 74.323082
2.75956488 3.80366255E-4 74.3435059
2.75880432 3.80156649E-4 74.363945
2.75804424 3.79947189E-4 74.3843689
2.75728464 3.79737903E-4 74.4048004
2.75652528 3.79528792E-4 74.4252396
2.75576639 3.79319856E-4 74.4456711
2.75500798 3.79111094E-4 74.4661026
2.75425005 3.78902507E-4 74.4865341
2.75349236 3.78694094E-4 74.5069656
2.75273514 3.78485856E-4 74.5273972
2.7519784 3.78277793E-4 74.5478287
2.75122213 3.78069875E-4 74.5682602
2.75046611 3.77862161E-4 74.5886917
2.74971056 3.77654593E-4 74.6091309
2.74895549 3.77447199E-4 74.6295547
2.74820089 3.7723998E-4 74.6499939
2.74744654 3.77032935E-4 74.6704254
2.74669266 3.76826065E-4 74.6908569
2.74593925 3.76619369E-4 74.7112961
2.74518633 3.7641282E-4 74.7317276
2.74443364 3.76206444E-4 74.7521515
2.74368143 3.76000244E-4 74.772583
2.7429297 3.75794218E-4 74.7930222
2.7421782 3.75588366E-4 74.8134537
2.74142718 3.7538269E-4 74.8338852
2.74067664 3.75177158E-4 74.8543167
2.73992658 3.74971802E-4 74.8747482
2.73917675 3.7476662E-4 74.8951797
2.7384274 3.74561612E-4 74.9156113
2.73767853 3.7435678E-4 74.9360428
2.73693013 3.74152092E-4 74.9564743
2.73618197 3.7394758E-4 74.9768982
2.73543429 3.73743242E-4 74.9973297
2.73468709 3.73539078E-4 75.0177612
2.73394012 3.7333506E-4 75.0381927
2.73319364 3.73131217E-4 75.0586243
2.73244762 3.72927549E-4 75.0790558
2.73170185 3.72724026E-4 75.0994949
2.73095679 3.72520706E-4 75.1199265
2.73021173 3.72317532E-4 75.140358
2.72946739 3.72114504E-4 75.1607895
2.72872329 3.71911679E-4 75.1812134
2.72797966 3.71709E-4 75.2016449
2.72723651 3.71506496E-4 75.2220764
2.72649384 3.71304137E-4 75.2425079
2.7257514 3.71101953E-4 75.2629318
2.72500944 3.70899943E-4 75.283371
2.72426772 3.70698108E-4 75.3037949
2.72352648 3.70496418E-4 75.3242264
2.72278571 3.70294903E-4 75.3446579
2.72204542 3.70093534E-4 75.3650818
2.72130537 3.69892339E-4 75.3855133
2.7205658 3.69691319E-4 75.4059525
2.7198267 3.69490444E-4 75.4263763
2.71908784 3.69289744E-4 75.4468079
2.71834946 3.69089219E-4 75.4672394
2.71761155 3.68888839E-4 75.4876785
2.71687388 3.68688634E-4 75.5081024
2.71613669 3.68488574E-4 75.5285263
2.71539998 3.68288689E-4 75.5489578
2.71466351 3.68088979E-4 75.5693893
2.71392751 3.67889414E-4 75.5898132
2.71319199 3.67690023E-4 75.6102448
2.71245694 3.67490778E-4 75.6306763
2.71172214 3.67291708E-4 75.6511078
2.71098757 3.67092813E-4 75.6715393
2.71025372 3.66894034E-4 75.6919632
2.7095201 3.66695458E-4 75.7123947
2.70878696 3.66497028E-4 75.7328262
2.70805407 3.66298773E-4 75.7532578
2.70732164 3.66100663E-4 75.7736816
2.7065897 3.65902728E-4 75.7941132
2.70585799 3.65704938E-4 75.814537
2.70512676 3.65507294E-4 75.8349762
2.70439601 3.65309854E-4 64.3525009
2.70366573 3.6511253E-4 60.6847191
2.7029357 3.6491538E-4 60.7010574
2.7022059 3.64718406E-4 60.7173958
2.70147681 3.64521577E-4 60.7337303
2.70074797 3.64324922E-4 60.7500725
2.70001936 3.64128413E-4 60.7664146
2.69929147 3.63932049E-4 60.7827568
2.69856381 3.6373586E-4 60.7990913
2.6978364 3.63539846E-4 60.8154221
2.69710946 3.63343977E-4 60.831768
2.696383 3.63148254E-4 60.8481064
2.69565701 3.62952705E-4 60.8644447
2.69493127 3.62757302E-4 60.8807793
2.694206 3.62562074E-4 60.8971214
2.69348097 3.62366991E-4 60.9134598
2.69275641 3.62172053E-4 60.9297981
2.69203234 3.61977291E-4 60.9461403
2.6913085 3.61782673E-4 60.9624748
2.69058514 3.61588231E-4 60.9788094
2.68986225 3.61393933E-4 60.9951477
2.6891396 3.61199782E-4 61.0114861
2.68841743 3.61005805E-4 61.027832
2.6876955 3.60811973E-4 61.0441628
2.68697405 3.60618287E-4 61.0605011
2.68625307 3.60424776E-4 61.0768394
2.68553233 3.6023141E-4 61.0931778
2.68481207 3.60038219E-4 61.1095161
2.68409228 3.59845173E-4 61.1258545
2.68337274 3.59652273E-4 61.1421967
2.68265367 3.59459518E-4 61.1585274
2.68193507 3.59266938E-4 61.1748657
2.68121672 3.59074533E-4 61.1912041
2.6804986 3.58882244E-4 61.2075424
2.6797812 3.58690129E-4 61.2238884
2.6790638 3.5849816E-4 61.2402153
2.67834711 3.58306337E-4 61.2565536
2.67763066 3.58114688E-4 61.2728958
2.67691469 3.57923185E-4 61.2892265
2.67619896 3.57731828E-4 61.3055687
2.6754837 3.57540644E-4 61.321907
2.67476892 3.57349578E-4 61.3382416
2.67405438 3.57158686E-4 61.3545799
2.67334008 3.56967968E-4 61.3709183
2.6726265 3.56777367E-4 61.3872528
2.67191315 3.56586941E-4 61.4035873
2.67120004 3.5639666E-4 61.4199257
2.6704874 3.56206525E-4 61.4362679
2.66977525 3.56016564E-4 61.4526024
2.66906333 3.5582672E-4 61.4689369
2.66835189 3.5563705E-4 61.4852753
2.66764092 3.55447526E-4 61.5016136
2.6669302 3.55258177E-4 61.5179482
2.66621995 3.55068943E-4 61.5342865
2.66550994 3.54879885E-4 61.550621
2.66480041 3.54690972E-4 61.5669556
2.66409111 3.54502205E-4 61.5832901
2.66338229 3.54313583E-4 61.5996323
2.66267395 3.54125135E-4 61.6159668
2.66196585 3.53936804E-4 61.6323013
2.66125822 3.53748648E-4 61.6486435
2.66055083 3.53560637E-4 61.6649742
2.65984392 3.53372772E-4 61.6813126
2.65913725 3.53185053E-4 61.6976547
2.65843105 3.52997478E-4 61.7139816
2.65772533 3.52810079E-4 61.7303162
2.65701985 3.52622796E-4 61.7466621
2.65631485 3.52435687E-4 61.7629967
2.65561008 3.52248724E-4 61.7793312
2.6549058 3.52061907E-4 61.7956696
2.65420198 3.51875235E-4 61.8120041
2.65349841 3.51688708E-4 61.8283348
2.65279508 3.51502327E-4 61.844677
2.65209246 3.51316121E-4 61.8610153
2.65138984 3.51130031E-4 61.877346
2.65068793 3.50944087E-4 61.8936844
2.64998603 3.50758317E-4 61.9100189
2.64928484 3.50572693E-4 61.9263496
2.64858389 3.50387185E-4 61.9426842
2.64788318 3.50201852E-4 61.9590263
2.64718294 3.50016664E-4 61.9753571
2.64648318 3.49831622E-4 61.9916954
2.64578366 3.49646725E-4 62.0080338
2.64508462 3.49461974E-4 62.0243645
2.64438581 3.49277369E-4 62.040699
2.64368749 3.49092879E-4 62.0570374
2.6429894 3.48908565E-4 62.0733757
2.64229178 3.48724396E-4 62.0897064
2.64159465 3.48540401E-4 62.1060448
2.64089775 3.48356523E-4 62.1223793
2.64020109 3.48172791E-4 62.1387177
2.63950491 3.47989204E-4 62.1550446
2.6388092 3.47805762E-4 62.1713829
2.63811374 3.47622467E-4 62.1877213
2.63741875 3.47439316E-4 62.2040482
2.636724 3.47256282E-4 62.2203941
2.63602972 3.47073423E-4 62.2367249
2.63533568 3.46890709E-4 62.2530556
2.63464212 3.46708141E-4 62.2693939
2.6339488 3.46525718E-4 62.2857246
2.63325596 3.4634344E-4 62.302063
2.63256359 3.4616128E-4 62.3184013
2.63187146 3.45979293E-4 62.3347321
2.63117957 3.45797424E-4 62.3510704
2.63048816 3.45615728E-4 62.3673973
2.62979722 3.45434149E-4 62.3837395
2.62910652 3.45252716E-4 62.4000664
2.62841606 3.45071458E-4 62.4164009
2.62772608 3.44890315E-4 62.4327393
2.62703657 3.44709319E-4 62.4490776
2.6263473 3.44528467E-4 62.4654083
2.62565851 3.44347733E-4 62.4817467
2.62496996 3.44167172E-4 62.4980774
2.62428188 3.43986758E-4 62.5144119
2.62359405 3.4380646E-4 62.5307426
2.62290645 3.43626307E-4 62.5470772
2.62221956 3.434463E-4 62.5634079
2.62153268 3.43266438E-4 62.5797462
2.62084651 3.43086722E-4 62.596077
2.62016034 3.42907151E-4 62.6124191
2.61947489 3.42727726E-4 62.6287498
2.61878943 3.42548417E-4 62.6450806
2.6181047 3.42369254E-4 62.6614151
2.61741996 3.42190237E-4 62.6777458
2.61673594 3.42011364E-4 62.6940842
2.61605191 3.41832638E-4 62.7104149
2.6153686 3.41654028E-4 62.7267456
2.6146853 3.41475592E-4 62.7430878
2.6140027 3.41297273E-4 62.7594223
2.61332011 3.41119099E-4 62.775753
2.612638 3.40941042E-4 62.7920876
2.61195636 3.40763159E-4 62.8084221
2.61127496 3.40585393E-4 62.824749
2.61059403 3.40407772E-4 62.8410797
2.60991335 3.40230297E-4 62.8574142
2.60923314 3.40052968E-4 62.8737564
2.60855317 3.39875754E-4 62.8900833
2.60787368 3.39698687E-4 62.906414
2.60719442 3.39521765E-4 62.9227524
2.60651565 3.39344988E-4 62.9390831
2.60583711 3.39168328E-4 62.9554176
2.60515881 3.38991813E-4 62.9717484
2.60448098 3.38815444E-4 62.9880867
2.60380363 3.38639191E-4 63.0044174
2.60312653 3.38463113E-4 62.1990204
2.60244966 3.38287151E-4 49.2175331
2.60177326 3.38111306E-4 49.2302818
2.60109735 3.37935635E-4 49.2430305
2.60042167 3.37760081E-4 49.2557793
2.59974623 3.37584672E-4 49.2685394
2.59907126 3.37409379E-4 49.2812881
2.59839654 3.37234262E-4 49.2940369
2.59772229 3.37059231E-4 49.3067894
2.59704852 3.36884375E-4 49.3195419
2.59637475 3.36709636E-4 49.3322983
2.59570146 3.36535042E-4 49.3450432
2.59502864 3.36360594E-4 49.3577957
2.59435606 3.36186262E-4 49.3705482
2.59368396 3.36012075E-4 49.3833008
2.59301209 3.35838005E-4 49.3960533
2.59234047 3.3566411E-4 49.4088058
2.59166932 3.35490331E-4 49.4215584
2.59099865 3.35316668E-4 49.4343109
2.59032822 3.35143151E-4 49.4470558
2.58965802 3.3496978E-4 49.4598083
2.5889883 3.34796525E-4 49.4725647
2.58831882 3.34623415E-4 49.4853134
2.58764982 3.34450451E-4 49.4980659
2.58698106 3.34277604E-4 49.5108185
2.58631277 3.34104901E-4 49.523571
2.58564472 3.33932316E-4 49.5363121
2.58497691 3.33759876E-4 49.5490723
2.58430958 3.33587581E-4 49.5618248
2.58364248 3.33415403E-4 49.5745735
2.58297586 3.3324337E-4 49.5873222
2.58230972 3.33071453E-4 49.6000748
2.58164358 3.32899683E-4 49.6128311
2.58097792 3.32728028E-4 49.625576
2.58031273 3.32556519E-4 49.6383247
2.57964778 3.32385156E-4 49.6510773
2.57898331 3.32213909E-4 49.6638336
2.57831883 3.32042779E-4 49.6765823
2.57765508 3.31871823E-4 49.6893311
2.57699156 3.31700954E-4 49.7020836
2.57632828 3.3153026E-4 49.7148323
2.57566524 3.31359654E-4 49.7275848
2.57500267 3.31189221E-4 49.7403412
2.57434058 3.31018906E-4 49.7530861
2.57367873 3.30848707E-4 49.7658348
2.57301712 3.30678653E-4 49.7785873
2.57235599 3.30508716E-4 49.7913399
2.57169509 3.30338924E-4 49.8040924
2.57103467 3.30169249E-4 49.8168373
2.57037449 3.29999719E-4 49.8295898
2.56971455 3.29830335E-4 49.8423424
2.56905508 3.29661038E-4 49.8550911
2.56839609 3.29491915E-4 49.8678436
2.5677371 3.2932288E-4 49.8805923
2.56707859 3.2915402E-4 49.8933411
2.56642056 3.28985247E-4 49.9060936
2.56576276 3.28816619E-4 49.9188385
2.5651052 3.28648137E-4 49.931591
2.56444812 3.28479771E-4 49.9443436
2.56379128 3.28311551E-4 49.9570885
2.56313491 3.28143418E-4 49.9698448
2.56247878 3.2797546E-4 49.9825897
2.56182313 3.27807618E-4 49.9953423
2.56116748 3.27639893E-4 50.0080948
2.56051254 3.27472284E-4 50.0208435
2.55985761 3.2730485E-4 50.0335922
2.55920315 3.27137503E-4 50.0463448
2.55854917 3.26970301E-4 50.0590935
2.55789542 3.26803216E-4 50.0718422
2.55724192 3.26636276E-4 50.0845985
2.55658889 3.26469453E-4 50.0973434
2.5559361 3.26302747E-4 50.1100922
2.55528355 3.26136185E-4 50.1228409
2.55463147 3.25969741E-4 50.1355896
2.55397964 3.25803441E-4 50.1483383
2.55332828 3.25637258E-4 50.1610909
2.55267715 3.25471192E-4 50.1738434
2.55202651 3.25305271E-4 50.1865883
2.55137587 3.25139466E-4 50.1993408
2.55072594 3.24973807E-4 50.2120895
2.55007601 3.24808236E-4 50.2248344
2.54942656 3.24642839E-4 50.237587
2.54877758 3.24477529E-4 50.2503395
2.5481286 3.24312365E-4 50.2630882
2.54748034 3.24147317E-4 50.2758369
2.54683208 3.23982385E-4 50.2885857
2.5461843 3.238176E-4 50.3013344
2.54553676 3.2365293E-4 50.3140831
2.54488969 3.23488406E-4 50.3268318
2.54424286 3.23323969E-4 50.3395805
2.54359651 3.23159678E-4 50.3523293
2.54295015 3.22995533E-4 50.3650818
2.54230452 3.22831474E-4 50.3778305
2.54165888 3.22667562E-4 50.3905754
2.54101372 3.22503794E-4 50.4033241
2.5403688 3.22340115E-4 50.4160728
2.53972435 3.2217658E-4 50.4288216
2.53908014 3.22013162E-4 50.4415741
2.53843641 3.2184986E-4 50.4543228
2.53779268 3.21686704E-4 50.4670715
2.53714967 3.21523665E-4 50.4798164
2.53650665 3.21360742E-4 50.4925613
2.53586411 3.21197935E-4 50.5053177
2.53522182 3.21035273E-4 50.5180664
2.53457999 3.20872728E-4 50.5308151
2.53393841 3.207103E-4 50.5435638
2.53329706 3.20547988E-4 50.5563087
2.53265619 3.20385821E-4 50.5690575
2.53201556 3.20223742E-4 50.5818062
2.53137541 3.20061808E-4 50.5945549
2.53073525 3.1990002E-4 50.6073074
2.53009582 3.19738319E-4 50.6200523
2.52945638 3.19576764E-4 50.6328011
2.52881742 3.19415325E-4 50.6455498
2.52817869 3.19254003E-4 50.6583023
2.52754045 3.19092796E-4 50.671051
2.52690244 3.18931707E-4 50.6837959
2.52626467 3.18770763E-4 50.6965446
2.52562737 3.18609935E-4 50.7092896
2.52499032 3.18449223E-4 50.7220345
2.5243535 3.18288628E-4 50.7347908
2.52371716 3.1812815E-4 50.7475357
2.52308106 3.17967817E-4 50.7602768
2.5224452 3.178076E-4 50.7730331
2.52180982 3.176475E-4 50.785778
2.52117467 3.17487516E-4 50.7985306
2.52053976 3.17327649E-4 50.8112755
2.51990533 3.17167898E-4 50.8240242
2.51927114 3.17008264E-4 50.8367729
2.51863718 3.16848775E-4 50.8495178
2.5180037 3.16689402E-4 50.8622665
2.51737046 3.16530146E-4 50.8750114
2.5167377 3.16371006E-4 50.8877602
2.51610494 3.16211983E-4 50.9005089
2.51547265 3.16053076E-4 50.9132538
2.51484084 3.15894285E-4 50.9260063
2.51420927 3.1573564E-4 50.938755
2.51357794 3.15577083E-4 50.9514961
2.51294684 3.15418671E-4 50.9642448
2.51231623 3.15260375E-4 50.9769936
2.51168585 3.15102196E-4 50.9897423
2.51105571 3.14944133E-4 51.0024872
2.51042604 3.14786186E-4 51.0152321
2.50979662 3.14628356E-4 51.0279846
2.50916743 3.14470642E-4 51.0407295
2.50853872 3.14313045E-4 51.0534744
2.50791025 3.14155594E-4 51.0662231
2.50728226 3.13998229E-4 51.0789719
2.50665426 3.13840981E-4 51.0917168
2.50602674 3.13683879E-4 51.1044655
2.50539947 3.13526893E-4 51.1172104
2.50477266 3.13369994E-4 51.1299629
2.5041461 3.13213241E-4 51.142704
2.50351977 3.13056604E-4 51.1554565
2.50289392 3.12900054E-4 51.1682014
2.50226831 3.1274365E-4 51.1809464
2.50164294 3.12587363E-4 51.1936913
2.50101781 3.12431192E-4 44.4320221
2.50039315 3.12275137E-4 39.5901756
2.49976873 3.12119169E-4 39.600029
2.49914479 3.11963347E-4 39.6098824
2.49852085 3.11807642E-4 39.6197319
2.49789739 3.11652053E-4 39.6295891
2.4972744 3.1149658E-4 39.6394348
2.49665141 3.11341224E-4 39.6492882
2.4960289 3.11185984E-4 39.6591415
2.49540663 3.11030861E-4 39.6689949
2.49478483 3.10875825E-4 39.6788483
2.49416327 3.10720934E-4 39.6887016
2.49354196 3.1056616E-4 39.698555
2.49292088 3.10411502E-4 39.7084084
2.49230027 3.10256961E-4 39.7182579
2.49167991 3.10102507E-4 39.7281113
2.49105978 3.09948198E-4 39.7379608
2.49044013 3.09794006E-4 39.7478142
2.48982072 3.09639901E-4 39.7576675
2.48920155 3.09485942E-4 39.7675209
2.48858285 3.0933207E-4 39.7773705
2.48796415 3.09178344E-4 39.7872238
2.48734593 3.09024705E-4 39.7970734
2.48672819 3.08871182E-4 39.8069267
2.48611045 3.08717805E-4 39.8167801
2.48549318 3.08564515E-4 39.8266335
2.48487639 3.08411341E-4 39.836483
2.48425961 3.08258284E-4 39.8463364
2.48364329 3.08105344E-4 39.8561859
2.48302722 3.0795249E-4 39.8660431
2.48241138 3.07799783E-4 39.8758926
2.48179603 3.07647191E-4 39.8857422
2.48118091 3.07494687E-4 39.8955956
2.48056602 3.07342329E-4 39.9054451
2.47995138 3.07190057E-4 39.9152985
2.47933722 3.07037903E-4 39.925148
2.47872329 3.06885864E-4 39.9350014
2.47810984 3.06733942E-4 39.9448547
2.47749639 3.06582137E-4 39.9547043
2.47688341 3.06430447E-4 39.9645576
2.47627068 3.06278846E-4 39.9744072
2.47565818 3.06127389E-4 39.9842606
2.47504616 3.0597602E-4 39.9941139
2.47443438 3.05824768E-4 40.0039635
2.47382283 3.05673631E-4 40.0138168
2.47321177 3.05522612E-4 40.0236702
2.4726007 3.05371708E-4 40.0335159
2.47199011 3.05220892E-4 40.0433655
2.47138 3.05070222E-4 40.0532227
2.47076988 3.04919638E-4 40.063076
2.47016025 3.04769172E-4 40.0729218
2.46955085 3.04618821E-4 40.0827751
2.46894169 3.04468587E-4 40.0926285
2.46833301 3.04318441E-4 40.102478
2.46772456 3.0416841E-4 40.1123238
2.46711636 3.04018497E-4 40.1221771
2.46650839 3.03868699E-4 40.1320305
2.4659009 3.03719018E-4 40.14188
2.46529365 3.03569454E-4 40.1517334
2.46468663 3.03419976E-4 40.1615868
2.46407986 3.03270615E-4 40.1714325
2.46347356 3.03121371E-4 40.1812859
2.46286726 3.02972243E-4 40.1911354
2.46226168 3.02823202E-4 40.200985
2.46165609 3.02674278E-4 40.2108421
2.46105099 3.0252547E-4 40.2206917
2.46044588 3.02376779E-4 40.2305412
2.45984125 3.02228204E-4 40.2403946
2.4592371 3.02079716E-4 40.2502441
2.45863295 3.01931344E-4 40.2600937
2.45802927 3.0178309E-4 40.2699432
2.45742583 3.01634951E-4 40.2797928
2.45682287 3.014869E-4 40.2896423
2.45621991 3.01338965E-4 40.2994957
2.45561743 3.01191147E-4 40.3093491
2.45501518 3.01043416E-4 40.3191948
2.45441318 3.0089583E-4 40.3290443
2.45381165 3.00748332E-4 40.3388977
2.45321035 3.0060095E-4 40.3487511
2.4526093 3.00453656E-4 40.3586006
2.45200849 3.00306478E-4 40.3684502
2.45140791 3.00159416E-4 40.3782997
2.45080781 3.00012471E-4 40.3881493
2.45020795 2.99865613E-4 40.3979988
2.44960833 2.99718871E-4 40.4078522
2.44900918 2.99572246E-4 40.4177017
2.44841003 2.99425708E-4 40.4275513
2.44781137 2.99279287E-4 40.4374008
2.44721293 2.99132982E-4 40.4472504
2.44661474 2.98986793E-4 40.4570999
2.44601703 2.98840692E-4 40.4669533
2.44541955 2.98694707E-4 40.4768028
2.44482231 2.9854881E-4 40.4866524
2.44422531 2.98403029E-4 40.4965019
2.44362855 2.98257364E-4 40.5063515
2.44303226 2.98111816E-4 40.516201
2.44243622 2.97966355E-4 40.5260506
2.44184041 2.9782101E-4 40.5359001
2.44124484 2.97675753E-4 40.5457535
2.44064975 2.97530612E-4 40.5556068
2.44005466 2.97385588E-4 40.5654526
2.43946004 2.9724068E-4 40.5753021
2.4388659 2.97095859E-4 40.5851555
2.43827176 2.96951126E-4 40.5950012
2.4376781 2.96806538E-4 40.6048546
2.43708444 2.96662038E-4 40.6147003
2.43649125 2.96517625E-4 40.6245537
2.43589854 2.96373357E-4 40.6344032
2.43530583 2.96229147E-4 40.644249
2.4347136 2.96085083E-4 40.6540985
2.43412161 2.95941107E-4 40.6639519
2.43352985 2.95797247E-4 40.6738014
2.43293834 2.95653474E-4 40.683651
2.43234706 2.95509817E-4 40.6935043
2.43175626 2.95366248E-4 40.7033463
2.4311657 2.95222795E-4 40.7131996
2.43057537 2.95079459E-4 40.7230492
2.42998528 2.9493621E-4 40.7328987
2.42939568 2.94793077E-4 40.7427483
2.4288063 2.94650032E-4 40.7525978
2.42821693 2.94507103E-4 40.7624435
2.42762828 2.9436429E-4 40.7722969
2.42703962 2.94221565E-4 40.7821465
2.42645121 2.94078956E-4 40.791996
2.42586327 2.93936435E-4 40.8018417
2.42527556 2.9379403E-4 40.8116913
2.4246881 2.93651712E-4 40.8215446
2.42410088 2.93509511E-4 40.8313904
2.42351413 2.93367397E-4 40.8412399
2.42292738 2.93225399E-4 40.8510895
2.42234111 2.93083518E-4 40.8609352
2.42175508 2.92941724E-4 40.8707924
2.42116928 2.92800047E-4 40.8806343
2.42058396 2.92658457E-4 40.8904839
2.41999865 2.92516983E-4 40.9003372
2.41941381 2.92375596E-4 40.910183
2.4188292 2.92234297E-4 40.9200325
2.41824484 2.92093144E-4 40.929882
2.41766095 2.91952048E-4 40.9397316
2.41707706 2.91811099E-4 40.9495773
2.41649365 2.91670236E-4 40.9594269
2.41591048 2.91529461E-4 40.9692764
2.41532755 2.91388802E-4 40.9791298
2.41474485 2.9124823E-4 40.9889755
2.41416264 2.91107775E-4 40.9988251
2.41358042 2.90967408E-4 41.0086708
2.41299868 2.90827156E-4 41.0185204
2.41241717 2.90686992E-4 41.0283661
2.41183591 2.90546945E-4 41.0382156
2.41125488 2.90406984E-4 41.0480652
2.41067433 2.90267111E-4 41.0579147
2.41009378 2.90127384E-4 41.0677643
2.40951371 2.89987714E-4 41.0776138
2.40893388 2.89848162E-4 41.0874596
2.40835428 2.89708725E-4 41.0973091
2.40777516 2.89569376E-4 41.1071587
2.40719604 2.89430114E-4 41.1170082
2.4066174 2.89290969E-4 41.1268539
2.406039 2.89151911E-4 41.1366997
2.40546083 2.89012969E-4 41.1465492
2.40488291 2.88874115E-4 41.1564026
2.40430522 2.88735377E-4 41.1662445
2.40372801 2.88596726E-4 41.1760979
2.4031508 2.88458192E-4 41.1859474
2.40257406 2.88319745E-4 41.1957893
2.40199757 2.88181385E-4 41.2056389
2.40142131 2.88043142E-4 41.2154884
2.40084553 2.87904986E-4 41.225338
2.40026975 2.87766947E-4 41.2351837
2.39969444 2.87628995E-4 41.2450333
2.39911914 2.8749113E-4 33.2132721
2.39854431 2.87353381E-4 31.5495872
2.39796972 2.8721572E-4 31.5571156
2.39739561 2.87078175E-4 31.5646477
2.3968215 2.86940718E-4 31.5721741
2.39624786 2.86803348E-4 31.5797062
2.39567423 2.86666094E-4 31.5872326
2.39510107 2.86528928E-4 31.5947628
2.39452815 2.86391878E-4 31.6022911
2.39395547 2.86254915E-4 31.6098213
2.39338326 2.8611804E-4 31.6173515
2.39281106 2.85981281E-4 31.6248817
2.39223933 2.8584461E-4 31.6324081
2.3916676 2.85708025E-4 31.6399384
2.39109635 2.85571557E-4 31.6474667
2.39052534 2.85435177E-4 31.6549988
2.38995457 2.85298913E-4 31.6625233
2.38938427 2.85162736E-4 31.6700535
2.38881397 2.85026646E-4 31.6775818
2.38824415 2.84890673E-4 31.685112
2.38767457 2.84754758E-4 31.6926422
2.38710499 2.84618989E-4 31.7001705
2.38653588 2.84483278E-4 31.7076969
2.38596725 2.84347683E-4 31.7152309
2.38539863 2.84212176E-4 31.7227573
2.38483024 2.84076785E-4 31.7302856
2.38426232 2.83941481E-4 31.7378139
2.38369465 2.83806265E-4 31.7453442
2.38312697 2.83671165E-4 31.7528725
2.38255978 2.83536152E-4 31.7604008
2.38199282 2.83401227E-4 31.767931
2.38142633 2.83266389E-4 31.7754593
2.38085985 2.83131667E-4 31.7829895
2.38029361 2.82997033E-4 31.7905178
2.37972784 2.82862486E-4 31.7980423
2.37916231 2.82728055E-4 31.8055744
2.37859702 2.82593712E-4 31.8131027
2.37803197 2.82459456E-4 31.8206291
2.37746716 2.82325316E-4 31.8281574
2.37690258 2.82191264E-4 31.8356895
2.37633824 2.82057299E-4 31.8432198
2.37577438 2.81923421E-4 31.8507481
2.37521076 2.8178966E-4 31.8582745
2.37464714 2.81655986E-4 31.8658028
2.374084 2.815224E-4 31.8733311
2.37352109 2.813889E-4 31.8808594
2.37295842 2.81255518E-4 31.8883877
2.37239599 2.81122222E-4 31.8959179
2.37183404 2.80989014E-4 31.9034462
2.37127209 2.80855922E-4 31.9109726
2.37071061 2.80722918E-4 31.9185009
2.37014914 2.8059E-4 31.9260292
2.36958814 2.8045717E-4 31.9335575
2.36902738 2.80324428E-4 31.9410896
2.36846685 2.80191802E-4 31.948616
2.36790657 2.80059263E-4 31.9561424
2.36734676 2.79926811E-4 31.9636726
2.36678696 2.79794447E-4 31.9712009
2.36622739 2.79662199E-4 31.9787273
2.3656683 2.79530039E-4 31.9862556
2.36510944 2.79397966E-4 31.993784
2.36455059 2.7926598E-4 32.0013123
2.36399221 2.7913411E-4 32.0088387
2.36343408 2.79002299E-4 32.0163689
2.36287618 2.78870604E-4 32.0238953
2.36231875 2.78738997E-4 32.0314217
2.36176133 2.78607506E-4 32.0389519
2.36120415 2.78476073E-4 32.0464821
2.36064744 2.78344756E-4 32.0540085
2.36009097 2.78213527E-4 32.0615349
2.3595345 2.78082385E-4 32.0690651
2.35897851 2.77951331E-4 32.0765915
2.35842276 2.77820393E-4 32.0841179
2.35786724 2.77689513E-4 32.0916481
2.35731196 2.77558749E-4 32.0991745
2.35675693 2.77428073E-4 32.1067047
2.35620236 2.77297484E-4 32.1142311
2.3556478 2.77166982E-4 32.1217575
2.35509372 2.77036597E-4 32.1292877
2.35453963 2.76906299E-4 32.1368141
2.35398602 2.7677606E-4 32.1443443
2.35343266 2.76645937E-4 32.1518707
2.35287952 2.76515901E-4 32.1593971
2.35232663 2.76385981E-4 32.1669273
2.35177398 2.7625612E-4 32.1744537
2.35122156 2.76126375E-4 32.1819801
2.35066938 2.75996688E-4 32.1895103
2.35011744 2.75867118E-4 32.1970367
2.34956598 2.75737635E-4 32.2045631
2.34901452 2.75608239E-4 32.2120895
2.34846354 2.75478931E-4 32.2196198
2.34791255 2.75349739E-4 32.2271461
2.34736204 2.75220606E-4 32.2346725
2.34681177 2.75091588E-4 32.2422028
2.34626174 2.74962629E-4 32.2497253
2.34571195 2.74833787E-4 32.2572556
2.34516239 2.74705031E-4 32.2647858
2.34461308 2.74576363E-4 32.2723122
2.344064 2.74447782E-4 32.2798386
2.3435154 2.74319289E-4 32.287365
2.34296679 2.74190912E-4 32.2948914
2.34241843 2.74062593E-4 32.3024216
2.34187055 2.73934391E-4 32.3099442
2.3413229 2.73806247E-4 32.3174744
2.34077525 2.73678219E-4 32.3250008
2.34022808 2.73550279E-4 32.332531
2.33968115 2.73422425E-4 32.3400536
2.33913445 2.7329466E-4 32.3475838
2.338588 2.73166981E-4 32.3551102
2.33804178 2.7303939E-4 32.3626366
2.3374958 2.72911886E-4 32.3701668
2.33695006 2.72784469E-4 32.3776894
2.33640456 2.72657169E-4 32.3852196
2.33585954 2.72529927E-4 32.392746
2.33531451 2.72402773E-4 32.4002724
2.33476973 2.72275734E-4 32.4077988
2.33422542 2.72148754E-4 32.4153252
2.33368134 2.72021891E-4 32.4228516
2.33313727 2.71895115E-4 32.430378
2.33259368 2.71768396E-4 32.4379082
2.33205032 2.71641795E-4 32.4454308
2.33150721 2.7151528E-4 32.452961
2.33096409 2.71388853E-4 32.4604874
2.33042145 2.71262485E-4 32.4680138
2.32987905 2.71136232E-4 32.4755402
2.32933688 2.71010067E-4 32.4830627
2.32879519 2.70883989E-4 32.490593
2.32825351 2.70757999E-4 32.4981232
2.32771206 2.70632096E-4 32.5056458
2.32717085 2.7050628E-4 32.5131721
2.32663012 2.70380551E-4 32.5206985
2.32608938 2.7025491E-4 32.5282288
2.32554913 2.70129356E-4 32.5357552
2.32500887 2.70003889E-4 32.5432816
2.32446909 2.6987851E-4 32.5508041
2.32392931 2.69753218E-4 32.5583344
2.32339001 2.69628013E-4 32.5658569
2.32285094 2.69502896E-4 32.5733871
2.32231188 2.69377866E-4 32.5809097
2.32177329 2.69252923E-4 32.5884361
2.32123494 2.69128068E-4 32.5959625
2.32069683 2.690033E-4 32.6034927
2.32015896 2.68878619E-4 32.6110153
2.31962132 2.68754025E-4 32.6185455
2.31908393 2.68629519E-4 32.6260719
2.31854677 2.685051E-4 32.6335945
2.31800985 2.6838074E-4 32.6411209
2.31747317 2.68256495E-4 32.6486473
2.31693697 2.68132339E-4 32.6561737
2.31640077 2.68008269E-4 32.6637039
2.3158648 2.67884257E-4 32.6712227
2.31532931 2.67760362E-4 32.6787529
2.31479383 2.67636555E-4 32.6862793
2.31425858 2.67512805E-4 32.6938057
2.3137238 2.67389172E-4 32.7013283
2.31318903 2.67265597E-4 32.7088547
2.31265473 2.6714211E-4 32.7163811
2.31212044 2.67018739E-4 32.7239113
2.31158662 2.66895426E-4 32.7314339
2.31105304 2.667722E-4 32.7389641
2.31051946 2.66649062E-4 32.7464905
2.30998635 2.66526011E-4 32.7540092
2.30945349 2.66403047E-4 32.7615433
2.30892086 2.66280171E-4 32.7690659
2.30838823 2.66157382E-4 32.7765884
2.30785608 2.6603468E-4 32.7841187
2.30732417 2.65912036E-4 32.7916451
2.3067925 2.65789509E-4 32.7991676
2.30626106 2.6566704E-4 32.8066978
2.30572987 2.65544688E-4 32.8142204
2.30519891 2.65422394E-4 32.821743
2.30466819 2.65300187E-4 32.8292694
2.30413771 2.65178067E-4 32.8367996
2.30360746 2.65056035E-4 32.8443222
2.30307746 2.6493409E-4 32.8518486
2.30254769 2.64812232E-4 32.8593712
2.30201817 2.64690461E-4 32.8669014
2.30148888 2.64568749E-4 32.8744278
2.30095983 2.64447153E-4 32.8819504
2.30043101 2.64325616E-4 32.889473
2.29990268 2.64204165E-4 32.8969994
2.29937434 2.64082802E-4 32.9045334
2.29884624 2.63961527E-4 32.912056
2.29831839 2.63840338E-4 32.9195786
2.297791 2.63719237E-4 32.6978035
2.29726362 2.63598195E-4 24.8832455
2.29673648 2.63477268E-4 24.8889294
2.29620957 2.633564E-4 24.894619
2.29568315 2.63235619E-4 24.9003029
2.29515672 2.63114925E-4 24.9059868
2.29463053 2.62994319E-4 24.9116745
2.29410481 2.62873771E-4 24.9173584
2.2935791 2.62753339E-4 24.9230461
2.29305363 2.62632966E-4 24.92873
2.29252863 2.6251268E-4 24.9344177
2.29200363 2.62392481E-4 24.9401016
2.29147911 2.6227237E-4 24.9457893
2.29095459 2.62152345E-4 24.9514732
2.29043031 2.62032409E-4 24.957159
2.2899065 2.6191253E-4 24.9628448
2.2893827 2.61792738E-4 24.9685307
2.28885937 2.61673034E-4 24.9742126
2.28833604 2.61553418E-4 24.9799023
2.28781319 2.61433888E-4 24.9855862
2.28729033 2.61314417E-4 24.991272
2.28676772 2.61195033E-4 24.9969578
2.28624558 2.61075736E-4 25.0026436
2.28572345 2.60956527E-4 25.0083275
2.28520179 2.60837405E-4 25.0140133
2.28468013 2.60718341E-4 25.0196991
2.28415895 2.60599394E-4 25.025383
2.28363776 2.60480505E-4 25.0310688
2.28311682 2.60361703E-4 25.0367527
2.28259635 2.60242959E-4 25.0424385
2.28207588 2.60124332E-4 25.0481224
2.28155589 2.60005763E-4 25.0538082
2.2810359 2.59887282E-4 25.059494
2.28051639 2.59768887E-4 25.0651779
2.27999687 2.5965058E-4 25.0708618
2.2794776 2.59532331E-4 25.0765514
2.2789588 2.5941417E-4 25.0822372
2.27844 2.59296095E-4 25.0879211
2.27792144 2.59178109E-4 25.093605
2.27740335 2.5906018E-4 25.0992889
2.27688527 2.58942368E-4 25.1049747
2.27636743 2.58824613E-4 25.1106625
2.27585006 2.58706918E-4 25.1163464
2.27533269 2.58589338E-4 25.1220303
2.27481556 2.58471817E-4 25.1277161
2.27429891 2.58354383E-4 25.1334
2.27378225 2.58237036E-4 25.1390858
2.27326584 2.58119748E-4 25.1447716
2.27274966 2.58002576E-4 25.1504555
2.27223396 2.57885462E-4 25.1561394
2.27171826 2.57768406E-4 25.1618271
2.2712028 2.57651467E-4 25.1675072
2.27068758 2.57534586E-4 25.1731949
2.2701726 2.57417792E-4 25.178875
2.26965785 2.57301086E-4 25.1845627
2.26914334 2.57184438E-4 25.1902485
2.26862931 2.57067877E-4 25.1959343
2.26811528 2.56951404E-4 25.2016182
2.26760149 2.56835017E-4 25.2073078
2.26708794 2.56718689E-4 25.2129879
2.26657462 2.56602449E-4 25.2186718
2.26606154 2.56486295E-4 25.2243557
2.26554847 2.563702E-4 25.2300415
2.26503587 2.56254192E-4 25.2357273
2.26452351 2.56138272E-4 25.2414131
2.26401138 2.56022409E-4 25.2470989
2.2634995 2.55906663E-4 25.252779
2.26298785 2.55790976E-4 25.2584667
2.26247621 2.55675346E-4 25.2641525
2.26196504 2.55559804E-4 25.2698326
2.26145411 2.55444349E-4 25.2755184
2.26094317 2.55328981E-4 25.2812042
2.26043272 2.55213701E-4 25.2868881
2.2599225 2.55098479E-4 25.292572
2.25941229 2.54983315E-4 25.2982578
2.25890255 2.54868268E-4 25.3039398
2.25839281 2.54753279E-4 25.3096256
2.25788355 2.54638377E-4 25.3153114
2.25737429 2.54523533E-4 25.3209915
2.2568655 2.54408777E-4 25.3266792
2.25635672 2.54294107E-4 25.3323612
2.25584817 2.54179497E-4 25.338047
2.25533986 2.54064973E-4 25.3437309
2.25483203 2.53950537E-4 25.3494186
2.2543242 2.53836188E-4 25.3550987
2.2538166 2.53721897E-4 25.3607845
2.25330925 2.53607664E-4 25.3664665
2.25280213 2.53493548E-4 25.3721561
2.25229526 2.5337949E-4 25.3778381
2.25178862 2.53265491E-4 25.383522
2.25128222 2.53151607E-4 25.3892059
2.25077605 2.53037782E-4 25.3948917
2.25027013 2.52924016E-4 25.4005775
2.24976444 2.52810336E-4 25.4062557
2.24925876 2.52696744E-4 25.4119415
2.24875355 2.52583239E-4 25.4176273
2.24824858 2.52469792E-4 25.4233112
2.24774361 2.52356433E-4 25.428997
2.24723911 2.52243131E-4 25.4346771
2.24673462 2.52129917E-4 25.4403629
2.2462306 2.52016762E-4 25.4460487
2.24572659 2.51903723E-4 25.4517307
2.24522305 2.51790741E-4 25.4574165
2.24471951 2.51677819E-4 25.4630985
2.2442162 2.51564983E-4 25.4687824
2.24371314 2.51452235E-4 25.4744644
2.24321055 2.51339545E-4 25.4801483
2.24270797 2.51226942E-4 25.485836
2.24220562 2.51114398E-4 25.4915161
2.24170351 2.5100194E-4 25.4972038
2.24120164 2.5088957E-4 25.5028858
2.24069977 2.50777259E-4 25.5085697
2.24019837 2.50665034E-4 25.5142536
2.23969722 2.50552868E-4 25.5199394
2.2391963 2.50440789E-4 25.5256195
2.23869538 2.50328798E-4 25.5313053
2.23819494 2.50216865E-4 25.5369892
2.2376945 2.50105018E-4 25.5426731
2.23719454 2.49993231E-4 25.5483589
2.23669457 2.4988153E-4 25.554039
2.23619485 2.49769917E-4 25.5597248
2.2356956 2.49658362E-4 25.5654068
2.23519635 2.49546865E-4 25.5710907
2.23469734 2.49435456E-4 25.5767727
2.23419857 2.49324134E-4 25.5824566
2.23370004 2.4921287E-4 25.5881405
2.23320174 2.49101693E-4 25.5938244
2.23270369 2.48990604E-4 25.5995064
2.23220587 2.48879573E-4 25.6051903
2.23170805 2.487686E-4 25.610878
2.23121071 2.48657714E-4 25.61656
2.23071337 2.48546916E-4 25.6222458
2.2302165 2.48436176E-4 25.6279278
2.22971964 2.48325523E-4 25.6336098
2.22922325 2.48214928E-4 25.6392937
2.22872686 2.48104421E-4 25.6449795
2.22823071 2.47993972E-4 25.6506596
2.2277348 2.4788361E-4 25.6563435
2.22723913 2.47773307E-4 25.6620312
2.2267437 2.47663091E-4 25.6677132
2.2262485 2.47552933E-4 25.6733913
2.22575355 2.47442862E-4 25.6790771
2.22525883 2.47332879E-4 25.684763
2.22476435 2.47222953E-4 25.690443
2.22426987 2.47113087E-4 25.6961269
2.22377586 2.47003307E-4 25.7018089
2.22328186 2.46893615E-4 25.7074947
2.22278833 2.4678398E-4 25.7131767
2.22229481 2.46674404E-4 25.7188587
2.22180152 2.46564945E-4 25.7245445
2.22130847 2.46455515E-4 25.7302284
2.22081566 2.46346171E-4 25.7359104
2.22032309 2.46236916E-4 25.7415924
2.21983075 2.46127718E-4 25.7472763
2.21933866 2.46018579E-4 25.7529583
2.2188468 2.45909527E-4 25.7586422
2.21835494 2.45800562E-4 25.7643261
2.21786356 2.45691655E-4 25.77001
2.21737218 2.45582807E-4 25.775692
2.21688104 2.45474046E-4 25.781374
2.21639037 2.45365372E-4 25.787056
2.21589971 2.45256757E-4 25.7927418
2.21540928 2.451482E-4 25.7984219
2.21491909 2.4503973E-4 25.8041039
2.21442914 2.44931347E-4 25.8097916
2.21393943 2.44823023E-4 25.8154716
2.21344972 2.44714756E-4 25.8211536
2.21296048 2.44606577E-4 25.8268375
2.21247149 2.44498457E-4 25.8325195
2.21198249 2.44390423E-4 25.8382034
2.21149373 2.44282448E-4 25.8438854
2.21100545 2.44174531E-4 25.8495693
2.21051717 2.44066716E-4 25.8552551
2.21002913 2.43958959E-4 25.8609352
2.20954132 2.43851275E-4 25.8666172
2.20905375 2.43743663E-4 25.8722992
2.20856643 2.43636125E-4 25.877985
2.2080791 2.43528659E-4 25.883667
2.20759225 2.43421251E-4 25.889349
2.2071054 2.43313931E-4 25.895031
2.20661902 2.43206669E-4 25.9007149
2.20613265 2.43099479E-4 25.9063988
2.20564651 2.42992362E-4 25.9120789
2.20516062 2.42885319E-4 25.9177647
2.20467496 2.42778347E-4 25.9234447
2.20418954 2.42671449E-4 25.9291267
2.20370436 2.42564609E-4 25.9348087
2.20321941 2.42457842E-4 25.9404926
2.20273447 2.42351161E-4 25.9461765
2.20225 2.4224454E-4 25.9518566
2.20176554 2.4213799E-4 25.9575348
2.20128131 2.420315E-4 25.9632206
2.20079732 2.41925096E-4 25.9689064
2.20031357 2.41818751E-4 25.9745884
2.19983006 2.41712478E-4 25.9802685
2.19934678 2.41606278E-4 25.9859524
2.19886374 2.41500151E-4 25.9916325
2.19838071 2.41394097E-4 25.9973145
2.19789815 2.412881E-4 26.0030003
2.19741559 2.41182177E-4 26.0086823
2.19693351 2.41076326E-4 26.0143623
2.19645143 2.40970548E-4 26.0200424
2.19596958 2.40864829E-4 25.4268684
2.19548798 2.40759196E-4 19.3679562
2.19500637 2.40653622E-4 19.3721867
2.19452524 2.40548121E-4 19.3764114
2.19404435 2.40442678E-4 19.38064
2.19356346 2.40337322E-4 19.3848705
2.19308305 2.40232024E-4 19.3890972
2.19260263 2.40126799E-4 19.393322
2.19212246 2.40021633E-4 19.3975525
2.19164252 2.39916553E-4 19.4017773
2.19116282 2.39811532E-4 19.4060078
2.19068336 2.39706584E-4 19.4102364
2.19020391 2.39601693E-4 19.414463
2.18972492 2.39496891E-4 19.4186935
2.18924594 2.39392146E-4 19.4229164
2.18876719 2.39287474E-4 19.427145
2.18828869 2.3918286E-4 19.4313717
2.18781042 2.39078319E-4 19.4356003
2.18733239 2.38973851E-4 19.4398289
2.1868546 2.38869456E-4 19.4440556
2.18637705 2.38765118E-4 19.4482841
2.1858995 2.38660854E-4 19.4525108
2.18542242 2.38556662E-4 19.4567394
2.18494534 2.38452529E-4 19.4609642
2.18446851 2.38348483E-4 19.4651909
2.18399191 2.3824448E-4 19.4694214
2.18351555 2.38140565E-4 19.4736481
2.18303943 2.38036708E-4 19.4778748
2.18256354 2.37932923E-4 19.4821033
2.18208766 2.37829197E-4 19.4863281
2.18161201 2.37725544E-4 19.4905567
2.18113685 2.37621964E-4 19.4947872
2.18066168 2.37518441E-4 19.499012
2.18018675 2.37415006E-4 19.5032387
2.17971206 2.37311615E-4 19.5074673
2.17923737 2.37208311E-4 19.5116959
2.17876315 2.37105065E-4 19.5159225
2.17828894 2.37001877E-4 19.5201492
2.1778152 2.36898763E-4 19.5243759
2.17734146 2.3679572E-4 19.5286007
2.17686796 2.36692751E-4 19.5328293
2.1763947 2.3658984E-4 19.537056
2.17592168 2.36487002E-4 19.5412846
2.17544866 2.36384221E-4 19.5455112
2.17497611 2.36281514E-4 19.5497379
2.17450356 2.36178865E-4 19.5539665
2.17403126 2.36076288E-4 19.5581932
2.17355919 2.35973785E-4 19.5624199
2.17308736 2.35871339E-4 19.5666447
2.17261577 2.35768966E-4 19.5708733
2.17214441 2.35666666E-4 19.5751019
2.17167306 2.35564425E-4 19.5793304
2.17120218 2.35462241E-4 19.5835552
2.17073131 2.35360145E-4 19.5877838
2.17026067 2.35258092E-4 19.5920105
2.16979027 2.35156127E-4 19.5962391
2.16932011 2.3505422E-4 19.6004658
2.16884995 2.34952371E-4 19.6046906
2.16838026 2.34850595E-4 19.6089211
2.16791058 2.34748877E-4 19.6131458
2.16744113 2.34647232E-4 19.6173706
2.16697192 2.3454566E-4 19.6215992
2.16650295 2.34444145E-4 19.625824
2.16603422 2.34342704E-4 19.6300507
2.16556573 2.34241321E-4 19.6342793
2.16509724 2.34139996E-4 19.638504
2.16462922 2.34038758E-4 19.6427326
2.16416121 2.33937564E-4 19.6469593
2.16369343 2.33836457E-4 19.6511879
2.16322589 2.33735394E-4 19.6554127
2.16275835 2.33634419E-4 19.6596394
2.16229129 2.33533487E-4 19.663868
2.16182423 2.33432627E-4 19.6680965
2.16135764 2.33331841E-4 19.6723213
2.16089106 2.33231112E-4 19.676548
2.16042471 2.33130457E-4 19.6807728
2.15995836 2.33029859E-4 19.6850014
2.15949249 2.32929335E-4 19.6892281
2.15902662 2.32828868E-4 19.6934547
2.15856123 2.3272846E-4 19.6976833
2.15809584 2.32628125E-4 19.7019081
2.15763068 2.32527862E-4 19.7061348
2.15716577 2.32427657E-4 19.7103634
2.15670085 2.32327511E-4 19.7145882
2.15623641 2.32227438E-4 19.7188148
2.15577197 2.32127422E-4 19.7230415
2.15530777 2.3202748E-4 19.7272663
2.15484381 2.31927595E-4 19.731493
2.15438008 2.31827769E-4 19.7357197
2.1539166 2.31728016E-4 19.7399502
2.15345335 2.31628335E-4 19.744175
2.1529901 2.31528713E-4 19.7483997
2.15252709 2.31429149E-4 19.7526264
2.15206432 2.31329657E-4 19.7568512
2.15160179 2.31230224E-4 19.7610817
2.1511395 2.31130849E-4 19.7653046
2.1506772 2.31031547E-4 19.7695351
2.15021539 2.30932303E-4 19.7737598
2.14975357 2.30833131E-4 19.7779865
2.14929199 2.30734018E-4 19.7822132
2.14883065 2.30634963E-4 19.7864418
2.14836955 2.30535981E-4 19.7906666
2.14790845 2.30437057E-4 19.7948933
2.14744782 2.30338206E-4 19.799118
2.1469872 2.30239413E-4 19.8033466
2.14652681 2.30140678E-4 19.8075733
2.14606667 2.30042016E-4 19.8117981
2.14560652 2.29943413E-4 19.8160248
2.14514685 2.29844867E-4 19.8202515
2.14468718 2.29746394E-4 19.8244781
2.14422774 2.2964798E-4 19.8287029
2.14376855 2.29549638E-4 19.8329315
2.14330959 2.2945134E-4 19.8371563
2.14285088 2.29353129E-4 19.841383
2.14239216 2.29254962E-4 19.8456078
2.14193368 2.29156867E-4 19.8498363
2.14147568 2.29058831E-4 19.8540611
2.14101768 2.28960853E-4 19.8582878
2.14055967 2.28862948E-4 19.8625145
2.14010215 2.287651E-4 19.8667393
2.13964462 2.28667312E-4 19.870966
2.13918734 2.28569595E-4 19.8751926
2.13873029 2.28471938E-4 19.8794193
2.13827348 2.28374338E-4 19.883646
2.13781691 2.28276811E-4 19.8878708
2.13736033 2.28179342E-4 19.8920975
2.13690424 2.28081932E-4 19.8963223
2.13644814 2.27984579E-4 19.9005508
2.13599229 2.278873E-4 19.9047775
2.13553667 2.27790078E-4 19.9090023
2.13508105 2.27692915E-4 19.9132271
2.13462567 2.27595825E-4 19.9174519
2.13417077 2.27498793E-4 19.9216785
2.13371587 2.27401819E-4 19.9259052
2.1332612 2.27304903E-4 19.93013
2.13280654 2.2720806E-4 19.9343567
2.13235235 2.27111275E-4 19.9385834
2.13189816 2.27014549E-4 19.9428101
2.13144422 2.2691788E-4 19.9470329
2.13099051 2.26821285E-4 19.9512596
2.13053703 2.26724733E-4 19.9554882
2.13008356 2.26628268E-4 19.959713
2.12963033 2.26531847E-4 19.9639397
2.12917733 2.26435484E-4 19.9681664
2.12872458 2.26339194E-4 19.9723911
2.12827206 2.26242963E-4 19.9766159
2.12781978 2.26146789E-4 19.9808426
2.1273675 2.26050688E-4 19.9850674
2.12691545 2.25954631E-4 19.989296
2.12646365 2.25858646E-4 19.9935188
2.12601209 2.2576272E-4 19.9977474
2.12556052 2.25666852E-4 20.0019741
2.12510943 2.25571057E-4 20.0061951
2.12465835 2.25475305E-4 20.0104218
2.1242075 2.25379626E-4 20.0146503
2.12375689 2.25284006E-4 20.0188751
2.12330627 2.25188443E-4 20.0231018
2.12285614 2.25092939E-4 20.0273266
2.12240601 2.24997508E-4 20.0315514
2.12195611 2.24902135E-4 20.035778
2.12150645 2.24806805E-4 20.0400028
2.1210568 2.24711548E-4 20.0442276
2.12060761 2.24616349E-4 20.0484543
2.12015843 2.24521224E-4 20.0526791
2.11970949 2.24426141E-4 20.0569057
2.11926079 2.24331132E-4 20.0611286
2.11881208 2.24236181E-4 20.0653553
2.11836362 2.24141288E-4 20.069582
2.11791563 2.24046453E-4 20.0738068
2.11746764 2.23951676E-4 20.0780315
2.11701965 2.23856958E-4 20.0822582
2.11657214 2.23762298E-4 20.0864811
2.11612463 2.2366771E-4 20.0907116
2.11567736 2.23573181E-4 20.0949345
2.11523032 2.2347871E-4 20.0991611
2.11478353 2.23384282E-4 20.103384
2.11433697 2.23289928E-4 20.1076126
2.11389041 2.23195646E-4 20.1118355
2.11344409 2.23101408E-4 20.1160622
2.11299801 2.23007228E-4 20.1202869
2.11255193 2.22913121E-4 20.1245136
2.11210632 2.22819057E-4 20.1287384
2.11166072 2.22725066E-4 20.1329632
2.11121535 2.22631119E-4 20.137188
2.11077023 2.22537245E-4 20.1414146
2.11032534 2.22443428E-4 20.1456394
2.10988045 2.2234967E-4 20.1498661
2.1094358 2.22255971E-4 20.1540871
2.10899138 2.22162329E-4 20.1583176
2.10854721 2.22068746E-4 20.1625404
2.10810328 2.2197522E-4 20.1667671
2.10765934 2.21881768E-4 20.1709919
2.10721564 2.21788359E-4 20.1752148
2.10677218 2.21695009E-4 20.1794434
2.10632896 2.21601731E-4 20.1836681
2.10588574 2.21508497E-4 20.1878929
2.10544276 2.21415336E-4 20.1921177
2.10500002 2.21322218E-4 20.1963444
2.10455751 2.21229173E-4 20.2005672
2.10411525 2.21136186E-4 20.204792
2.10367298 2.21043243E-4 20.2090168
2.10323095 2.20950373E-4 20.2132435
2.10278916 2.20857561E-4 20.2174644
2.10234761 2.20764792E-4 20.2216949
2.10190606 2.20672096E-4 20.2259178
2.10146499 2.20579459E-4 20.2301445
2.10102391 2.20486865E-4 20.2343693
2.10058284 2.20394344E-4 20.2385941
2.10014224 2.20301881E-4 20.2428188
2.09970164 2.20209477E-4 20.2470436
2.09926128 2.20117116E-4 20.2512684
2.09882116 2.20024827E-4 20.2554951
2.09838128 2.19932597E-4 20.2597179
2.09794164 2.19840425E-4 20.2639408
2.09750199 2.19748297E-4 20.2681675
2.09706259 2.19656242E-4 20.2723923
2.09662342 2.19564245E-4 20.2766171
2.09618425 2.19472291E-4 20.2808437
2.09574533 2.1938041E-4 20.2850685
2.09530687 2.19288573E-4 20.2892952
2.09486818 2.19196809E-4 20.2935181
2.09442997 2.19105088E-4 20.2977409
2.09399176 2.1901344E-4 17.5005245
2.09355402 2.18921836E-4 14.8240814
2.09311628 2.1883029E-4 14.8271666
2.09267855 2.18738816E-4 14.8302507
2.09224129 2.18647387E-4 14.833333
2.09180403 2.18556015E-4 14.8364182
2.09136701 2.18464702E-4 14.8395052
2.09093022 2.18373447E-4 14.8425875
2.09049344 2.1828225E-4 14.8456717
2.09005713 2.18191111E-4 14.8487539
2.08962083 2.18100031E-4 14.8518391
2.08918452 2.18008994E-4 14.8549223
2.08874869 2.1791803E-4 14.8580074
2.08831286 2.17827124E-4 14.8610916
2.08787727 2.17736262E-4 14.8641768
2.08744192 2.17645458E-4 14.867259
2.08700681 2.17554727E-4 14.8703432
2.08657169 2.17464039E-4 14.8734274
2.08613706 2.1737341E-4 14.8765116
2.08570218 2.17282839E-4 14.8795958
2.08526778 2.17192326E-4 14.8826809
2.08483362 2.17101857E-4 14.8857651
2.08439946 2.1701146E-4 14.8888493
2.08396554 2.16921107E-4 14.8919315
2.08353162 2.16830827E-4 14.8950157
2.08309817 2.16740591E-4 14.8980989
2.08266473 2.16650413E-4 14.9011831
2.08223152 2.16560293E-4 14.9042692
2.08179855 2.16470231E-4 14.9073524
2.08136559 2.16380213E-4 14.9104366
2.08093309 2.16290267E-4 14.9135189
2.0805006 2.16200366E-4 14.916605
2.08006811 2.16110537E-4 14.9196901
2.0796361 2.16020751E-4 14.9227715
2.07920408 2.15931024E-4 14.9258556
2.07877231 2.15841341E-4 14.9289398
2.07834077 2.1575173E-4 14.932023
2.07790923 2.15662178E-4 14.9351072
2.07747817 2.15572669E-4 14.9381905
2.07704711 2.15483218E-4 14.9412766
2.07661605 2.15393826E-4 14.9443598
2.07618546 2.15304492E-4 14.947443
2.07575488 2.15215201E-4 14.9505262
2.07532454 2.15125983E-4 14.9536114
2.07489443 2.15036809E-4 14.9566946
2.07446456 2.14947693E-4 14.9597778
2.07403469 2.14858635E-4 14.962862
2.07360506 2.14769621E-4 14.9659452
2.07317567 2.1468068E-4 14.9690304
2.07274628 2.14591782E-4 14.9721136
2.07231712 2.14502943E-4 14.9751978
2.07188821 2.14414162E-4 14.978281
2.07145953 2.14325424E-4 14.9813643
2.07103109 2.14236759E-4 14.9844484
2.07060266 2.14148138E-4 14.9875317
2.07017446 2.14059575E-4 14.9906168
2.06974626 2.13971056E-4 14.9936981
2.06931853 2.13882609E-4 14.9967842
2.06889081 2.13794207E-4 14.9998674
2.06846333 2.13705862E-4 15.0029516
2.06803608 2.13617575E-4 15.0060349
2.06760883 2.13529333E-4 15.0091171
2.06718183 2.13441162E-4 15.0122023
2.06675506 2.13353036E-4 15.0152874
2.06632853 2.13264968E-4 15.0183687
2.06590199 2.13176943E-4 15.0214529
2.0654757 2.13088977E-4 15.0245333
2.06504965 2.13001069E-4 15.0276203
2.06462383 2.12913219E-4 15.0307035
2.06419802 2.12825427E-4 15.0337868
2.06377244 2.12737679E-4 15.03687
2.0633471 2.12649989E-4 15.0399542
2.06292176 2.12562343E-4 15.0430365
2.0624969 2.1247477E-4 15.0461206
2.06207204 2.1238724E-4 15.0492039
2.06164718 2.12299768E-4 15.0522871
2.06122279 2.12212341E-4 15.0553722
2.06079841 2.12124985E-4 15.0584545
2.06037426 2.12037674E-4 15.0615368
2.05995035 2.11950406E-4 15.0646219
2.05952644 2.11863211E-4 15.0677042
2.05910277 2.1177606E-4 15.0707874
2.05867934 2.11688952E-4 15.0738726
2.05825615 2.11601917E-4 15.0769548
2.05783296 2.11514925E-4 15.0800381
2.05741 2.11427992E-4 15.0831223
2.05698729 2.11341103E-4 15.0862055
2.05656457 2.11254286E-4 15.0892887
2.05614233 2.11167498E-4 15.0923729
2.05572009 2.11080784E-4 15.0954561
2.05529785 2.10994112E-4 15.0985403
2.05487609 2.10907499E-4 15.1016226
2.05445433 2.10820945E-4 15.1047058
2.0540328 2.10734433E-4 15.1077871
2.05361128 2.10647981E-4 15.1108742
2.05319023 2.10561571E-4 15.1139574
2.05276918 2.1047522E-4 15.1170387
2.05234814 2.10388927E-4 15.120122
2.05192757 2.10302693E-4 15.1232061
2.051507 2.10216502E-4 15.1262894
2.05108666 2.10130354E-4 15.1293716
2.05066657 2.1004428E-4 15.1324539
2.05024648 2.09958249E-4 15.1355371
2.04982662 2.09872276E-4 15.1386213
2.04940701 2.09786347E-4 15.1417055
2.04898763 2.09700476E-4 15.1447887
2.04856825 2.09614649E-4 15.147871
2.04814911 2.0952888E-4 15.1509533
2.04772997 2.09443169E-4 15.1540394
2.04731131 2.09357517E-4 15.1571226
2.04689264 2.09271908E-4 15.1602049
2.04647422 2.09186343E-4 15.1632872
2.04605579 2.09100835E-4 15.1663704
2.04563785 2.09015387E-4 15.1694546
2.0452199 2.08929996E-4 15.1725368
2.04480219 2.08844649E-4 15.1756201
2.04438448 2.08759346E-4 15.1787024
2.04396701 2.08674101E-4 15.1817856
2.04354978 2.08588914E-4 15.1848688
2.04313278 2.0850377E-4 15.1879501
2.04271579 2.08418685E-4 15.1910353
2.04229903 2.08333659E-4 15.1941185
2.04188251 2.08248675E-4 15.1972027
2.041466 2.0816375E-4 15.200285
2.04104972 2.08078869E-4 15.2033691
2.04063368 2.07994046E-4 15.2064495
2.04021788 2.07909266E-4 15.2095337
2.03980207 2.07824545E-4 15.2126169
2.03938651 2.07739868E-4 15.2156992
2.03897119 2.07655248E-4 15.2187824
2.03855586 2.07570687E-4 15.2218657
2.03814077 2.0748617E-4 15.2249479
2.03772593 2.0740171E-4 15.2280302
2.03731132 2.07317295E-4 15.2311144
2.03689671 2.07232937E-4 15.2341976
2.03648233 2.07148623E-4 15.2372799
2.03606796 2.07064368E-4 15.2403641
2.03565407 2.06980156E-4 15.2434454
2.03524017 2.06896002E-4 15.2465296
2.03482652 2.06811907E-4 15.2496119
2.03441286 2.06727855E-4 15.2526951
2.03399944 2.06643846E-4 15.2557774
2.03358626 2.06559896E-4 15.2588606
2.03317332 2.06476005E-4 15.2619429
2.03276038 2.06392157E-4 15.2650261
2.03234768 2.06308352E-4 15.2681084
2.03193521 2.06224606E-4 15.2711906
2.03152275 2.06140918E-4 15.2742739
2.03111053 2.06057273E-4 15.2773581
2.03069854 2.05973673E-4 15.2804394
2.03028679 2.0589013E-4 15.2835226
2.02987504 2.05806646E-4 15.2866068
2.02946353 2.05723205E-4 15.2896872
2.02905202 2.05639808E-4 15.2927704
2.02864099 2.05556469E-4 15.2958536
2.02822995 2.05473189E-4 15.2989349
2.02781916 2.05389952E-4 15.3020191
2.02740836 2.05306758E-4 15.3051023
2.0269978 2.05223623E-4 15.3081837
2.02658749 2.05140532E-4 15.3112669
2.02617717 2.05057499E-4 15.3143511
2.02576733 2.04974509E-4 15.3174324
2.02535725 2.04891578E-4 15.3205166
2.02494764 2.0480869E-4 15.3235979
2.02453804 2.0472586E-4 15.3266811
2.02412868 2.04643075E-4 15.3297625
2.02371955 2.04560347E-4 15.3328447
2.02331042 2.04477663E-4 15.335928
2.02290154 2.04395023E-4 15.3390093
2.02249289 2.0431244E-4 15.3420925
2.02208447 2.04229902E-4 15.3451757
2.02167606 2.04147422E-4 15.3482571
2.02126789 2.04064985E-4 15.3513422
2.02085972 2.03982607E-4 15.3544235
2.02045178 2.03900272E-4 15.3575039
2.02004409 2.03817981E-4 15.3605881
2.01963663 2.03735748E-4 15.3636694
2.01922917 2.03653573E-4 15.3667517
2.01882195 2.03571428E-4 15.3698359
2.01841497 2.03489355E-4 15.3729191
2.01800799 2.03407311E-4 15.3760023
2.01760125 2.03325326E-4 15.3790827
2.01719475 2.03243384E-4 15.382165
2.01678824 2.031615E-4 15.3852491
2.01638198 2.0307966E-4 15.3883295
2.01597595 2.02997879E-4 15.3914146
2.01557016 2.02916141E-4 15.394496
2.01516438 2.02834446E-4 15.3975782
2.01475883 2.0275281E-4 15.4006624
2.01435328 2.02671217E-4 15.4037437
2.01394796 2.02589683E-4 15.406826
2.01354289 2.02508192E-4 15.4099073
2.01313806 2.02426745E-4 15.4129896
2.01273322 2.02345356E-4 15.4160728
2.01232862 2.02264011E-4 15.4191542
2.01192427 2.02182709E-4 15.4222364
2.01151991 2.02101466E-4 15.4253197
2.01111579 2.02020266E-4 15.4284019
2.01071191 2.0193911E-4 15.4314842
2.01030803 2.01858013E-4 15.4345646
2.00990438 2.01776973E-4 15.4376469
2.00950098 2.01695962E-4 15.440731
2.00909758 2.0161501E-4 15.4438133
2.00869441 2.01534102E-4 15.4468966
2.00829148 2.01453251E-4 15.449976
2.00788856 2.01372444E-4 15.4530582
2.0074861 2.01291681E-4 15.4561424
2.00708342 2.01210976E-4 15.4592247
2.0066812 2.01130315E-4 15.462306
2.00627899 2.01049697E-4 15.4653883
2.00587702 2.00969138E-4 15.4684706
2.00547504 2.00888622E-4 15.4715519
2.00507331 2.0080815E-4 15.4746342
2.00467181 2.00727736E-4 15.4777164
2.00427055 2.00647366E-4 15.4807987
2.0038693 2.00567039E-4 15.48388
2.00346828 2.00486757E-4 15.4869623
2.00306726 2.00406532E-4 15.4900446
2.00266647 2.00326351E-4 15.4931278
2.00226593 2.00246228E-4 15.4962091
2.00186563 2.00166149E-4 15.4992914
2.00146532 2.00086113E-4 15.5023727
2.00106525 2.00006121E-4 15.505456
2.00066543 1.99926188E-4 15.5085373
2.0002656 1.99846298E-4 15.5116196
1.99986589 1.99766451E-4 15.514699
1.99946654 1.99686663E-4 15.5177822
1.99906719 1.99606904E-4 15.5208664
1.99866807 1.99527218E-4 15.5239458
1.99826908 1.99447561E-4 15.5270309
1.99787033 1.99367962E-4 15.5301123
1.99747157 1.99288406E-4 15.5331936
1.99707317 1.99208895E-4 15.5362749
1.99667478 1.99129427E-4 15.5393572
1.99627662 1.99050017E-4 15.5424385
1.99587858 1.98970651E-4 15.5455189
1.99548078 1.98891328E-4 15.5486012
1.99508297 1.98812064E-4 15.5516863
1.99468541 1.98732843E-4 15.5547676
1.99428809 1.98653666E-4 15.5578489
1.99389088 1.98574533E-4 15.5609312
1.9934938 1.98495458E-4 15.5640125
1.99309683 1.98416412E-4 15.5670938
1.9927001 1.98337424E-4 15.5701761
1.99230349 1.98258494E-4 14.3520718
1.99190712 1.98179594E-4 11.1897488
1.99151075 1.98100752E-4 11.1919622
1.99111474 1.98021953E-4 11.1941757
1.99071872 1.97943198E-4 11.1963902
1.99032295 1.97864501E-4 11.1986027
1.98992729 1.97785834E-4 11.2008181
1.98953176 1.97707224E-4 11.2030315
1.98913646 1.97628658E-4 11.205245
1.98874128 1.97550151E-4 11.2074594
1.98834622 1.97471672E-4 11.2096739
1.9879514 1.97393252E-4 11.2118864
1.9875567 1.97314876E-4 11.2140999
1.98716211 1.97236543E-4 11.2163143
1.98676777 1.97158253E-4 11.2185287
1.98637342 1.97080022E-4 11.2207432
1.98597944 1.97001835E-4 11.2229557
1.98558545 1.96923691E-4 11.2251701
1.9851917 1.96845591E-4 11.2273827
1.98479807 1.96767534E-4 11.229599
1.98440468 1.96689536E-4 11.2318115
1.98401129 1.96611567E-4 11.234026
1.98361814 1.96533656E-4 11.2362394
1.98322523 1.96455789E-4 11.2384539
1.98283231 1.9637798E-4 11.2406664
1.98243964 1.963002E-4 11.2428799
1.9820472 1.96222478E-4 11.2450943
1.98165476 1.961448E-4 11.2473087
1.98126256 1.96067165E-4 11.2495213
1.98087049 1.95989574E-4 11.2517357
1.98047864 1.95912027E-4 11.2539492
1.98008692 1.95834538E-4 11.2561626
1.97969532 1.95757078E-4 11.2583752
1.97930384 1.95679677E-4 11.2605906
1.97891259 1.95602319E-4 11.262804
1.97852147 1.95525005E-4 11.2650175
1.97813046 1.95447734E-4 11.267231
1.97773969 1.95370521E-4 11.2694464
1.97734892 1.95293338E-4 11.2716579
1.97695851 1.95216213E-4 11.2738724
1.9765681 1.95139131E-4 11.2760849
1.97617793 1.95062094E-4 11.2782993
1.97578788 1.94985099E-4 11.2805128
1.97539794 1.94908149E-4 11.2827272
1.97500825 1.94831242E-4 11.2849398
1.97461867 1.94754393E-4 11.2871542
1.97422922 1.94677574E-4 11.2893667
1.97383988 1.94600812E-4 11.2915812
1.97345078 1.94524095E-4 11.2937946
1.9730618 1.94447421E-4 11.2960091
1.97267306 1.9437079E-4 11.2982216
1.97228432 1.94294204E-4 11.300436
1.97189581 1.9421766E-4 11.3026485
1.97150743 1.94141176E-4 11.304862
1.97111928 1.9406472E-4 11.3070765
1.97073126 1.93988322E-4 11.309289
1.97034335 1.93911968E-4 11.3115025
1.96995556 1.93835644E-4 11.3137178
1.96956801 1.93759377E-4 11.3159294
1.96918058 1.93683154E-4 11.3181438
1.96879327 1.93606975E-4 11.3203573
1.96840608 1.93530854E-4 11.3225708
1.96801913 1.93454762E-4 11.3247843
1.96763229 1.93378713E-4 11.3269987
1.96724558 1.93302723E-4 11.3292103
1.9668591 1.93226762E-4 11.3314238
1.96647274 1.9315086E-4 11.3336372
1.96608651 1.93074986E-4 11.3358507
1.96570039 1.9299917E-4 11.3380651
1.96531451 1.92923399E-4 11.3402777
1.96492875 1.9284767E-4 11.3424902
1.9645431 1.92771986E-4 11.3447037
1.96415758 1.9269633E-4 11.3469172
1.9637723 1.92620748E-4 11.3491316
1.96338713 1.92545194E-4 11.3513441
1.96300209 1.92469684E-4 11.3535585
1.96261728 1.92394218E-4 11.355772
1.96223259 1.92318796E-4 11.3579855
1.96184802 1.92243417E-4 11.360198
1.96146357 1.92168096E-4 11.3624125
1.96107936 1.92092804E-4 11.3646259
1.96069515 1.92017571E-4 11.3668375
1.96031129 1.91942367E-4 11.369051
1.95992744 1.91867221E-4 11.3712654
1.95954382 1.91792104E-4 11.3734779
1.95916021 1.91717045E-4 11.3756905
1.95877695 1.91642015E-4 11.3779049
1.95839369 1.91567044E-4 11.3801184
1.95801067 1.91492101E-4 11.3823309
1.95762777 1.91417217E-4 11.3845453
1.95724499 1.91342377E-4 11.3867579
1.95686233 1.91267565E-4 11.3889713
1.95647991 1.91192812E-4 11.3911839
1.9560976 1.91118103E-4 11.3933973
1.95571542 1.91043437E-4 11.3956108
1.95533347 1.909688E-4 11.3978243
1.95495152 1.90894221E-4 11.4000368
1.95456982 1.90819686E-4 11.4022503
1.95418823 1.90745195E-4 11.4044638
1.95380688 1.90670733E-4 11.4066763
1.95342565 1.90596329E-4 11.4088907
1.95304441 1.90521969E-4 11.4111023
1.95266354 1.90447638E-4 11.4133167
1.95228267 1.90373365E-4 11.4155293
1.95190203 1.90299135E-4 11.4177418
1.95152152 1.90224935E-4 11.4199553
1.95114112 1.90150793E-4 11.4221697
1.95076084 1.90076695E-4 11.4243822
1.9503808 1.90002625E-4 11.4265947
1.95000088 1.89928614E-4 11.4288082
1.94962108 1.89854632E-4 11.4310217
1.9492414 1.89780709E-4 11.4332352
1.94886196 1.89706814E-4 11.4354486
1.94848263 1.89632978E-4 11.4376612
1.94810343 1.8955917E-4 11.4398737
1.94772434 1.89485421E-4 11.4420872
1.9473455 1.89411701E-4 11.4442997
1.94696677 1.89338025E-4 11.4465122
1.94658816 1.89264407E-4 11.4487257
1.94620967 1.89190818E-4 11.4509392
1.94583142 1.89117272E-4 11.4531527
1.94545317 1.89043771E-4 11.4553661
1.94507515 1.88970313E-4 11.4575787
1.94469738 1.88896898E-4 11.4597912
1.94431961 1.88823527E-4 11.4620047
1.94394207 1.887502E-4 11.4642181
1.94356465 1.88676902E-4 11.4664307
1.94318736 1.88603663E-4 11.4686441
1.94281018 1.88530466E-4 11.4708576
1.94243324 1.88457299E-4 11.4730692
1.94205642 1.88384191E-4 11.4752827
1.94167972 1.88311111E-4 11.4774952
1.94130313 1.88238089E-4 11.4797077
1.94092667 1.88165097E-4 11.4819212
1.94055045 1.88092148E-4 11.4841337
1.94017434 1.88019243E-4 11.4863472
1.93979836 1.87946382E-4 11.4885597
1.93942261 1.87873564E-4 11.4907732
1.93904686 1.8780079E-4 11.4929857
1.93867135 1.87728059E-4 11.4951982
1.93829596 1.87655358E-4 11.4974117
1.93792069 1.87582715E-4 11.4996243
1.93754566 1.87510101E-4 11.5018377
1.93717074 1.8743753E-4 11.5040512
1.93679595 1.87365018E-4 11.5062628
1.93642128 1.87292535E-4 11.5084753
1.93604672 1.87220096E-4 11.5106888
1.9356724 1.871477E-4 11.5129023
1.93529809 1.87075333E-4 11.5151157
1.93492401 1.87003025E-4 11.5173264
1.93455017 1.8693076E-4 11.5195398
1.93417633 1.86858524E-4 11.5217524
1.93380272 1.86786332E-4 11.5239649
1.93342924 1.86714198E-4 11.5261784
1.93305588 1.86642093E-4 11.5283909
1.93268263 1.86570018E-4 11.5306044
1.93230951 1.86498E-4 11.5328159
1.93193662 1.86426027E-4 11.5350294
1.93156385 1.86354082E-4 11.5372419
1.93119121 1.86282196E-4 11.5394545
1.93081868 1.86210338E-4 11.5416679
1.93044639 1.86138524E-4 11.5438814
1.93007421 1.86066754E-4 11.546093
1.92970216 1.85995028E-4 11.5483055
1.92933023 1.85923331E-4 11.550519
1.92895842 1.85851692E-4 11.5527306
1.92858684 1.85780082E-4 11.554945
1.92821527 1.85708515E-4 11.5571575
1.92784393 1.85636993E-4 11.5593691
1.92747271 1.85565514E-4 11.5615835
1.92710173 1.85494078E-4 11.5637951
1.92673075 1.85422672E-4 11.5660076
1.92636001 1.85351324E-4 11.5682211
1.92598939 1.85280005E-4 11.5704327
1.92561889 1.8520873E-4 11.5726461
1.9252485 1.85137498E-4 11.5748587
1.92487836 1.8506631E-4 11.5770702
1.92450821 1.84995151E-4 11.5792847
1.92413831 1.84924036E-4 11.5814962
1.92376852 1.84852965E-4 11.5837078
1.92339897 1.84781937E-4 11.5859203
1.92302942 1.84710952E-4 11.5881338
1.92266011 1.84640012E-4 11.5903463
1.92229092 1.845691E-4 11.5925598
1.92192185 1.84498233E-4 11.5947723
1.9215529 1.84427408E-4 11.5969849
1.92118406 1.84356628E-4 11.5991964
1.92081547 1.84285891E-4 11.6014099
1.92044699 1.84215183E-4 11.6036224
1.92007864 1.84144519E-4 11.605834
1.9197104 1.84073899E-4 11.6080475
1.91934228 1.84003322E-4 11.6102591
1.9189744 1.83932774E-4 11.6124716
1.91860652 1.83862285E-4 11.6146841
1.91823888 1.83791824E-4 11.6168976
1.91787136 1.83721408E-4 11.6191101
1.91750407 1.8365102E-4 11.6213226
1.91713679 1.83580691E-4 11.6235342
1.91676974 1.8351039E-4 11.6257486
1.91640282 1.83440134E-4 11.6279602
1.91603589 1.83369921E-4 11.6301718
1.91566932 1.83299737E-4 11.6323843
1.91530275 1.83229611E-4 11.6345959
1.9149363 1.83159515E-4 11.6368093
1.91457009 1.83089462E-4 11.6390209
1.914204 1.83019438E-4 11.6412344
1.91383803 1.82949472E-4 11.643446
1.91347218 1.82879536E-4 11.6456585
1.91310656 1.82809643E-4 11.6478701
1.91274095 1.82739779E-4 11.6500826
1.91237557 1.82669974E-4 11.6522961
1.91201031 1.82600197E-4 11.6545067
1.91164517 1.82530464E-4 11.6567202
1.91128016 1.82460761E-4 11.6589327
1.91091526 1.82391115E-4 11.6611452
1.91055059 1.82321499E-4 11.6633577
1.91018605 1.82251926E-4 11.6655693
1.90982163 1.82182383E-4 11.6677818
1.90945733 1.82112897E-4 11.6699944
1.90909314 1.82043441E-4 11.6722069
1.90872908 1.81974014E-4 11.6744194
1.90836525 1.81904645E-4 11.6766319
1.90800154 1.81835305E-4 11.6788435
1.90763795 1.81766009E-4 11.681056
1.90727448 1.81696756E-4 11.6832676
1.90691113 1.81627533E-4 11.6854811
1.9065479 1.81558353E-4 11.6876926
1.90618491 1.81489217E-4 11.6899061
1.90582192 1.81420124E-4 11.6921186
1.90545917 1.81351061E-4 11.6943302
1.90509653 1.81282041E-4 11.6965418
1.90473402 1.8121305E-4 11.6987534
1.90437174 1.81144118E-4 11.7009678
1.90400946 1.81075215E-4 11.7031794
1.90364742 1.81006355E-4 11.70539
1.9032855 1.80937524E-4 11.7076025
1.9029237 1.80868738E-4 11.709815
1.90256202 1.80799994E-4 11.7120266
1.90220046 1.80731295E-4 11.7142401
1.90183902 1.80662624E-4 11.7164516
1.90147781 1.80593997E-4 11.7186632
1.90111673 1.80525414E-4 11.7208757
1.90075576 1.8045686E-4 11.7230892
1.90039492 1.8038835E-4 11.7252998
1.90003419 1.80319883E-4 11.7275124
1.89967358 1.80251445E-4 11.7297239
1.89931321 1.80183051E-4 11.7319365
1.89895284 1.80114701E-4 11.734148
1.89859271 1.8004638E-4 11.7363596
1.8982327 1.79978102E-4 11.7385712
1.89787281 1.79909868E-4 11.7407846
1.89751303 1.79841663E-4 11.7429972
1.89715338 1.79773502E-4 11.7452078
1.89679396 1.79705385E-4 11.7474203
1.89643455 1.79637296E-4 11.7496328
1.89607537 1.79569251E-4 11.7518454
1.89571631 1.7950125E-4 11.7540569
1.89535737 1.79433278E-4 11.7562685
1.89499855 1.7936535E-4 11.758481
1.89463997 1.79297465E-4 11.7606926
1.89428139 1.7922961E-4 11.7629051
1.89392304 1.79161798E-4 11.7651167
1.8935647 1.7909403E-4 11.7673292
1.8932066 1.7902629E-4 11.7695398
1.89284861 1.78958595E-4 11.7717524
1.89249074 1.78890943E-4 11.7739639
1.89213312 1.7882332E-4 11.7761765
1.89177549 1.78755727E-4 11.778389
1.8914181 1.78688191E-4 11.7806005
1.89106071 1.78620685E-4 11.7828112
1.89070356 1.78553222E-4 11.7850256
1.89034653 1.78485789E-4 9.26382828
1.88998961 1.78418399E-4 8.31975174
1.88963282 1.78351038E-4 8.3213129
1.88927627 1.78283721E-4 8.32287407
1.88891971 1.78216447E-4 8.32443428
1.88856339 1.78149217E-4 8.32599449
1.88820708 1.78082017E-4 8.32755661
1.887851 1.78014845E-4 8.32911777
1.88749504 1.77947717E-4 8.33067799
1.8871392 1.77880633E-4 8.3322382
1.8867836 1.77813592E-4 8.33379936
1.886428 1.7774658E-4 8.33536053
1.88607252 1.77679598E-4 8.33692169
1.88571727 1.77612674E-4 8.33848381
1.88536215 1.77545779E-4 8.34004307
1.88500714 1.77478913E-4 8.34160423
1.88465214 1.7741209E-4 8.3431654
1.88429749 1.77345311E-4 8.34472656
1.88394284 1.77278562E-4 8.34628677
1.88358831 1.77211856E-4 8.34784698
1.88323402 1.77145179E-4 8.34940815
1.88287973 1.77078546E-4 8.35096931
1.88252568 1.77011956E-4 8.35253048
1.88217175 1.76945396E-4 8.35409164
1.88181782 1.76878879E-4 8.35565186
1.88146412 1.76812391E-4 8.35721207
1.88111067 1.76745947E-4 8.35877419
1.88075721 1.76679532E-4 8.3603344
1.88040388 1.76613161E-4 8.36189461
1.88005078 1.76546833E-4 8.36345577
1.87969768 1.76480535E-4 8.36501598
1.87934482 1.7641428E-4 8.3665781
1.87899208 1.76348054E-4 8.36813831
1.87863946 1.76281872E-4 8.36969948
1.87828696 1.76215719E-4 8.37125874
1.87793458 1.7614961E-4 8.37282085
1.87758231 1.76083544E-4 8.37438107
1.87723029 1.76017507E-4 8.37594223
1.87687826 1.75951514E-4 8.37750244
1.87652647 1.75885551E-4 8.37906361
1.87617469 1.7581963E-4 8.38062382
1.87582314 1.75753739E-4 8.38218498
1.87547171 1.75687892E-4 8.38374519
1.8751204 1.75622074E-4 8.38530636
1.87476921 1.75556299E-4 8.38686752
1.87441814 1.75490553E-4 8.38842773
1.87406731 1.75424851E-4 8.38998795
1.87371647 1.75359193E-4 8.39154911
1.87336576 1.75293564E-4 8.39310932
1.87301528 1.75227979E-4 8.39466953
1.87266493 1.75162422E-4 8.3962307
1.87231469 1.75096895E-4 8.39779186
1.87196457 1.75031411E-4 8.39935303
1.87161458 1.74965971E-4 8.40091324
1.8712647 1.74900561E-4 8.4024744
1.87091494 1.74835193E-4 8.40403461
1.8705653 1.74769855E-4 8.40559483
1.87021589 1.74704561E-4 8.40715599
1.86986649 1.74639295E-4 8.40871716
1.86951733 1.74574074E-4 8.41027737
1.86916816 1.74508881E-4 8.41183758
1.86881924 1.74443732E-4 8.41339779
1.86847043 1.74378627E-4 8.41495895
1.86812174 1.74313536E-4 8.41651917
1.86777318 1.74248504E-4 8.41808033
1.86742473 1.741835E-4 8.41964149
1.8670764 1.74118526E-4 8.42120171
1.86672831 1.74053595E-4 8.42276096
1.86638021 1.73988694E-4 8.42432213
1.86603236 1.73923836E-4 8.42588234
1.86568451 1.73859007E-4 8.4274435
1.86533689 1.73794222E-4 8.42900372
1.8649894 1.73729466E-4 8.43056393
1.8646419 1.73664754E-4 8.43212414
1.86429465 1.7360007E-4 8.43368626
1.86394751 1.73535431E-4 8.43524551
1.86360049 1.7347082E-4 8.43680668
1.86325371 1.73406253E-4 8.43836689
1.86290693 1.73341716E-4 8.43992805
1.86256027 1.73277222E-4 8.44148827
1.86221385 1.73212757E-4 8.44304848
1.86186743 1.73148335E-4 8.44460869
1.86152124 1.73083943E-4 8.4461689
1.86117506 1.7301958E-4 8.44773006
1.86082911 1.7295526E-4 8.44929028
1.86048329 1.72890985E-4 8.45085049
1.86013758 1.72826738E-4 8.45241165
1.85979199 1.7276252E-4 8.45397186
1.85944653 1.72698346E-4 8.45553303
1.85910118 1.72634202E-4 8.45709229
1.85875595 1.725701E-4 8.45865345
1.85841095 1.72506028E-4 8.46021366
1.85806596 1.72442E-4 8.46177387
1.85772109 1.72378001E-4 8.46333504
1.85737646 1.7231403E-4 8.46489429
1.85703194 1.72250104E-4 8.46645641
1.85668743 1.72186221E-4 8.46801567
1.85634315 1.72122367E-4 8.46957588
1.85599899 1.72058542E-4 8.47113609
1.85565495 1.71994761E-4 8.4726963
1.85531104 1.71931009E-4 8.47425747
1.85496724 1.71867301E-4 8.47581768
1.85462356 1.71803622E-4 8.47737789
1.85427999 1.71739972E-4 8.47893906
1.85393655 1.71676365E-4 8.48049927
1.85359323 1.71612803E-4 8.48206043
1.85325015 1.71549254E-4 8.48361969
1.85290706 1.71485764E-4 8.4851799
1.85256422 1.71422289E-4 8.48674107
1.85222137 1.71358857E-4 8.48830128
1.85187876 1.71295469E-4 8.48986149
1.85153615 1.7123211E-4 8.4914217
1.85119379 1.7116878E-4 8.49298096
1.85085154 1.71105494E-4 8.49454212
1.85050941 1.71042237E-4 8.49610329
1.85016739 1.70979023E-4 8.49766254
1.8498255 1.70915824E-4 8.49922276
1.84948373 1.70852683E-4 8.50078297
1.84914207 1.70789572E-4 8.50234318
1.84880054 1.70726489E-4 8.50390434
1.84845912 1.70663436E-4 8.50546455
1.84811783 1.70600426E-4 8.50702477
1.84777677 1.7053746E-4 8.50858593
1.84743571 1.70474508E-4 8.51014519
1.84709489 1.70411615E-4 8.5117054
1.84675407 1.70348736E-4 8.51326656
1.84641349 1.70285901E-4 8.51482582
1.84607291 1.70223095E-4 8.51638603
1.84573257 1.70160332E-4 8.5179472
1.84539235 1.70097599E-4 8.51950645
1.84505212 1.70034909E-4 8.52106667
1.84471214 1.69972249E-4 8.52262783
1.84437227 1.69909617E-4 8.52418709
1.84403253 1.69847015E-4 8.5257473
1.8436929 1.69784456E-4 8.52730846
1.84335339 1.69721941E-4 8.52886868
1.843014 1.69659455E-4 8.53042889
1.84267473 1.69596999E-4 8.53198814
1.84233558 1.69534571E-4 8.53354836
1.84199655 1.69472187E-4 8.53510952
1.84165776 1.69409832E-4 8.53666973
1.84131896 1.69347521E-4 8.53822899
1.84098029 1.69285238E-4 8.5397892
1.84064186 1.69222985E-4 8.54134941
1.84030342 1.69160776E-4 8.54290962
1.83996522 1.69098596E-4 8.54446983
1.83962703 1.69036444E-4 8.54603004
1.83928907 1.68974337E-4 8.54759026
1.83895111 1.68912258E-4 8.54915047
1.83861339 1.68850223E-4 8.55070972
1.83827579 1.68788203E-4 8.55227089
1.83793819 1.68726227E-4 8.5538311
1.83760083 1.68664294E-4 8.55539036
1.83726358 1.6860239E-4 8.55695057
1.83692646 1.68540515E-4 8.55851078
1.83658946 1.68478669E-4 8.56007099
1.83625257 1.68416867E-4 8.5616312
1.8359158 1.68355095E-4 8.56319141
1.83557916 1.68293365E-4 8.56475067
1.83524263 1.68231665E-4 8.56631279
1.83490622 1.68169994E-4 8.56787205
1.83456993 1.68108367E-4 8.56943226
1.83423376 1.68046754E-4 8.57099247
1.83389771 1.67985199E-4 8.57255173
1.83356178 1.67923659E-4 8.57411289
1.83322597 1.67862163E-4 8.5756731
1.83289039 1.67800696E-4 8.57723236
1.83255482 1.67739257E-4 8.57879257
1.83221936 1.67677863E-4 8.58035183
1.83188415 1.67616497E-4 8.58191204
1.83154893 1.67555176E-4 8.58347225
1.83121383 1.67493869E-4 8.58503246
1.83087897 1.67432605E-4 8.58659267
1.83054411 1.67371385E-4 8.58815193
1.83020949 1.6731018E-4 8.5897131
1.82987487 1.67249018E-4 8.59127235
1.82954049 1.671879E-4 8.59283161
1.82920611 1.67126796E-4 8.59439182
1.82887197 1.67065737E-4 8.59595203
1.82853794 1.67004706E-4 8.59751225
1.82820392 1.66943719E-4 8.59907246
1.82787013 1.66882746E-4 8.60063171
1.82753646 1.66821817E-4 8.60219288
1.8272028 1.66760932E-4 8.60375214
1.82686937 1.66700062E-4 8.6053133
1.82653606 1.66639235E-4 8.60687256
1.82620287 1.66578437E-4 8.60843086
1.82586968 1.66517682E-4 8.60999203
1.82553673 1.66456957E-4 8.61155224
1.8252039 1.66396261E-4 8.6131115
1.82487118 1.66335594E-4 8.61467171
1.82453859 1.66274971E-4 8.61623096
1.82420611 1.66214377E-4 8.61779118
1.82387364 1.66153812E-4 8.61935139
1.8235414 1.66093276E-4 8.6209116
1.82320929 1.66032783E-4 8.62247086
1.82287729 1.6597232E-4 8.62403011
1.82254541 1.65911886E-4 8.62559128
1.82221365 1.65851496E-4 8.62715054
1.82188201 1.65791134E-4 8.62871075
1.82155049 1.65730802E-4 8.63027
1.82121909 1.65670499E-4 8.63183022
1.8208878 1.65610225E-4 8.63339043
1.82055664 1.65549995E-4 8.63494968
1.8202256 1.65489793E-4 8.63651085
1.81989467 1.65429636E-4 8.63807011
1.81956387 1.65369493E-4 8.63962936
1.81923318 1.65309393E-4 8.64118958
1.81890261 1.65249323E-4 8.64274979
1.81857216 1.65189296E-4 8.64430904
1.81824195 1.65129284E-4 8.6458683
1.81791174 1.65069316E-4 8.64742851
1.81758165 1.65009376E-4 8.64898872
1.81725168 1.64949481E-4 8.65054798
1.81692183 1.648896E-4 8.65210819
1.8165921 1.64829762E-4 8.65366745
1.81626248 1.64769954E-4 8.65522766
1.81593299 1.64710174E-4 8.65678692
1.81560361 1.64650439E-4 8.65834713
1.81527448 1.64590732E-4 8.65990734
1.81494534 1.64531055E-4 8.6614666
1.81461632 1.64471407E-4 8.66302586
1.81428742 1.64411787E-4 8.66458607
1.81395864 1.64352212E-4 8.66614628
1.81362998 1.64292665E-4 8.66770554
1.81330144 1.64233148E-4 8.66926575
1.81297302 1.6417366E-4 8.670825
1.81264484 1.64114215E-4 8.67238426
1.81231666 1.640548E-4 8.67394352
1.81198859 1.63995413E-4 8.67550468
1.81166065 1.63936056E-4 8.67706394
1.81133282 1.63876728E-4 8.6786232
1.81100512 1.63817444E-4 8.68018246
1.81067753 1.63758188E-4 8.68174267
1.81035006 1.63698962E-4 8.68330288
1.81002271 1.63639765E-4 8.68486214
1.80969548 1.63580611E-4 8.68642235
1.80936849 1.63521472E-4 8.68798161
1.8090415 1.63462377E-4 8.68954182
1.80871463 1.63403311E-4 8.69110012
1.80838788 1.63344288E-4 8.69266033
1.80806124 1.6328528E-4 8.69421959
1.80773473 1.63226316E-4 8.6957798
1.80740833 1.6316738E-4 8.69733906
1.80708206 1.63108474E-4 8.69889927
1.8067559 1.63049597E-4 8.70045853
1.80642986 1.62990764E-4 8.70201778
1.80610394 1.62931945E-4 8.70357704
1.80577815 1.6287317E-4 8.70513725
1.80545247 1.62814424E-4 8.70669746
1.80512679 1.62755707E-4 8.70825672
1.80480134 1.62697033E-4 8.70981503
1.80447602 1.62638375E-4 8.71137524
1.80415082 1.62579759E-4 8.71293545
1.80382574 1.62521173E-4 8.71449471
1.80350077 1.62462617E-4 8.71605492
1.80317593 1.62404089E-4 8.71761322
1.80285108 1.62345605E-4 8.71917343
1.80252647 1.62287135E-4 8.72073364
1.80220199 1.62228709E-4 8.7222929
1.80187762 1.62170312E-4 8.72385216
1.80155325 1.62111945E-4 8.72541142
1.80122912 1.62053606E-4 8.72697163
1.80090511 1.61995311E-4 8.72853088
1.80058122 1.6193703E-4 8.73009014
1.80025733 1.61878794E-4 8.7316494
1.79993367 1.61820586E-4 8.73320961
1.79961002 1.61762408E-4 8.73476887
1.7992866 1.61704258E-4 8.73632812
1.79896319 1.61646152E-4 8.73788738
1.79864001 1.61588061E-4 8.73944759
1.79831684 1.61530013E-4 8.7410059
1.7979939 1.61471995E-4 8.74256516
1.79767096 1.61414006E-4 8.74412537
1.79734826 1.61356045E-4 8.74568558
1.79702556 1.61298114E-4 8.74724483
1.7967031 1.61240227E-4 8.74880314
1.79638064 1.61182354E-4 8.75036335
1.7960583 1.61124524E-4 8.75192261
1.79573607 1.61066724E-4 8.75348186
1.79541409 1.61008953E-4 8.75504112
1.79509211 1.60951211E-4 8.75660133
1.79477024 1.60893498E-4 8.75816059
1.79444849 1.60835829E-4 8.75971985
1.79412687 1.60778174E-4 8.76127911
1.79380536 1.60720563E-4 8.76283836
1.79348397 1.60662981E-4 8.76439857
1.7931627 1.60605428E-4 8.76595688
1.79284155 1.60547905E-4 8.76751709
1.79252052 1.6049041E-4 8.76907635
1.79219961 1.60432945E-4 8.7706356
1.79187882 1.60375508E-4 8.77219486
1.79155815 1.60318115E-4 8.77375317
1.79123759 1.60260752E-4 8.77531338
1.79091704 1.60203403E-4 8.77687263
1.79059672 1.60146097E-4 8.77843189
1.79027653 1.60088821E-4 8.7799921
1.78995633 1.60031574E-4 8.78155136
1.78963637 1.59974355E-4 8.78310966
1.78931653 1.59917181E-4 8.78466892
1.7889967 1.59860021E-4 8.78622913
1.7886771 1.59802905E-4 7.81201696
1.7883575 1.59745803E-4 6.06557846
1.78803802 1.59688745E-4 6.06665373
1.78771877 1.59631716E-4 6.06773043
1.78739953 1.59574716E-4 6.06880617
1.78708041 1.59517745E-4 6.06988239
1.78676152 1.59460804E-4 6.07095861
1.78644264 1.59403891E-4 6.07203484
1.78612387 1.59347008E-4 6.0731101
1.78580523 1.59290168E-4 6.07418633
1.7854867 1.59233343E-4 6.07526302
1.78516829 1.59176561E-4 6.07633877
1.78485 1.59119794E-4 6.07741499
1.78453183 1.59063071E-4 6.07849073
1.78421378 1.59006377E-4 6.07956743
1.78389573 1.58949711E-4 6.0806427
1.78357792 1.58893075E-4 6.08171892
1.78326023 1.58836468E-4 6.08279467
1.78294253 1.58779891E-4 6.08387089
1.78262508 1.58723342E-4 6.08494663
1.78230774 1.58666837E-4 6.08602285
1.78199041 1.58610346E-4 6.08709908
1.78167319 1.58553885E-4 6.0881753
1.78135622 1.58497467E-4 6.08925056
1.78103924 1.58441078E-4 6.09032726
1.78072238 1.58384704E-4 6.09140301
1.78040576 1.58328374E-4 6.09247875
1.78008914 1.58272072E-4 6.0935545
1.77977264 1.582158E-4 6.09463167
1.77945626 1.58159542E-4 6.09570694
1.77914 1.58103328E-4 6.09678268
1.77882385 1.58047143E-4 6.09785843
1.77850783 1.57991002E-4 6.09893465
1.77819192 1.57934875E-4 6.1000104
1.77787602 1.57878778E-4 6.10108614
1.77756035 1.57822709E-4 6.10216236
1.77724481 1.5776667E-4 6.10323906
1.77692926 1.57710674E-4 6.1043148
1.77661395 1.57654693E-4 6.10539055
1.77629864 1.57598755E-4 6.10646629
1.77598357 1.57542832E-4 6.10754251
1.7756685 1.57486953E-4 6.10861826
1.77535355 1.57431088E-4 6.10969353
1.77503884 1.57375267E-4 6.11076975
1.77472413 1.57319475E-4 6.11184549
1.77440953 1.57263697E-4 6.11292171
1.77409506 1.57207964E-4 6.11399794
1.7737807 1.57152259E-4 6.11507416
1.77346647 1.57096583E-4 6.1161499
1.77315223 1.57040937E-4 6.11722565
1.77283823 1.56985305E-4 6.11830139
1.77252436 1.56929716E-4 6.11937761
1.7722106 1.56874157E-4 6.12045288
1.77189684 1.56818627E-4 6.1215291
1.77158332 1.56763126E-4 6.12260485
1.7712698 1.56707654E-4 6.12368059
1.7709564 1.56652211E-4 6.12475681
1.77064323 1.56596798E-4 6.12583208
1.77033007 1.56541413E-4 6.1269083
1.77001703 1.56486072E-4 6.12798452
1.7697041 1.56430746E-4 6.12905979
1.7693913 1.56375449E-4 6.13013601
1.76907861 1.5632018E-4 6.13121128
1.76876605 1.56264941E-4 6.1322875
1.7684536 1.56209731E-4 6.13336325
1.76814115 1.5615455E-4 6.13443947
1.76782894 1.56099413E-4 6.13551474
1.76751673 1.56044291E-4 6.13659048
1.76720476 1.55989197E-4 6.1376667
1.76689279 1.55934133E-4 6.1387434
1.76658106 1.55879097E-4 6.13981867
1.76626933 1.55824106E-4 6.14089441
1.76595771 1.55769128E-4 6.14197016
1.76564622 1.5571418E-4 6.1430459
1.76533484 1.55659262E-4 6.14412212
1.76502359 1.55604386E-4 6.14519787
1.76471245 1.55549526E-4 6.14627314
1.76440144 1.55494694E-4 6.1473484
1.76409042 1.55439891E-4 6.1484251
1.76377964 1.55385118E-4 6.14950085
1.76346886 1.55330374E-4 6.15057659
1.76315832 1.55275673E-4 6.15165234
1.76284778 1.55220987E-4 6.15272808
1.76253748 1.5516633E-4 6.15380383
1.76222718 1.55111702E-4 6.15487957
1.761917 1.55057103E-4 6.15595484
1.76160693 1.55002534E-4 6.15703106
1.76129699 1.54947993E-4 6.1581068
1.76098716 1.54893482E-4 6.15918255
1.76067746 1.54838999E-4 6.16025782
1.76036775 1.54784546E-4 6.16133451
1.76005828 1.54730122E-4 6.16240978
1.75974882 1.54675727E-4 6.16348553
1.75943959 1.54621361E-4 6.16456127
1.75913036 1.54567024E-4 6.16563702
1.75882125 1.54512716E-4 6.16671276
1.75851238 1.54458423E-4 6.16778898
1.75820351 1.54404173E-4 6.16886425
1.75789475 1.54349953E-4 6.16993999
1.757586 1.54295762E-4 6.17101574
1.75727749 1.54241585E-4 6.17209148
1.75696909 1.54187452E-4 6.17316628
1.75666082 1.54133348E-4 6.1742425
1.75635254 1.54079258E-4 6.17531776
1.75604451 1.54025212E-4 6.17639399
1.75573647 1.53971181E-4 6.17746973
1.75542855 1.53917179E-4 6.17854548
1.75512075 1.5386322E-4 6.17962122
1.75481308 1.53809277E-4 6.18069696
1.75450552 1.53755362E-4 6.18177223
1.75419807 1.53701476E-4 6.1828475
1.75389075 1.53647634E-4 6.18392324
1.75358355 1.53593806E-4 6.18499994
1.75327635 1.53540008E-4 6.18607426
1.75296938 1.53486239E-4 6.18715
1.75266242 1.53432498E-4 6.1882267
1.75235558 1.53378773E-4 6.18930197
1.75204885 1.53325091E-4 6.19037771
1.75174236 1.53271438E-4 6.19145346
1.75143588 1.53217814E-4 6.19252872
1.75112939 1.53164205E-4 6.19360447
1.75082314 1.53110639E-4 6.19467974
1.75051701 1.53057088E-4 6.19575548
1.75021088 1.53003566E-4 6.19683123
1.74990499 1.52950088E-4 6.19790697
1.7495991 1.52896624E-4 6.19898272
1.74929345 1.52843189E-4 6.20005798
1.74898779 1.52789784E-4 6.20113373
1.74868226 1.52736407E-4 6.20220947
1.74837685 1.5268306E-4 6.20328474
1.74807155 1.52629742E-4 6.20436001
1.74776626 1.52576453E-4 6.20543575
1.7474612 1.52523193E-4 6.20651197
1.74715626 1.52469947E-4 6.20758724
1.74685133 1.52416746E-4 6.20866251
1.74654651 1.52363558E-4 6.20973825
1.74624181 1.523104E-4 6.210814
1.74593735 1.52257286E-4 6.21188927
1.74563289 1.52204186E-4 6.21296501
1.74532843 1.52151115E-4 6.21404028
1.7450242 1.52098073E-4 6.21511602
1.7447201 1.52045061E-4 6.21619129
1.744416 1.51992077E-4 6.21726751
1.74411213 1.51939108E-4 6.21834278
1.74380827 1.51886183E-4 6.21941853
1.74350452 1.51833272E-4 6.22049332
1.74320102 1.51780405E-4 6.22156954
1.74289751 1.51727552E-4 6.22264481
1.742594 1.51674729E-4 6.22372007
1.74229074 1.51621934E-4 6.22479486
1.74198759 1.51569169E-4 6.22587109
1.74168444 1.51516433E-4 6.22694683
1.74138153 1.51463726E-4 6.2280221
1.74107862 1.51411048E-4 6.22909784
1.74077582 1.51358385E-4 6.23017359
1.74047315 1.51305765E-4 6.23124886
1.7401706 1.5125316E-4 6.23232412
1.73986816 1.51200584E-4 6.23339987
1.73956585 1.51148037E-4 6.23447514
1.73926353 1.51095519E-4 6.23555088
1.73896146 1.5104303E-4 6.23662567
1.73865938 1.50990571E-4 6.23770142
1.73835754 1.50938125E-4 6.23877764
1.73805571 1.50885724E-4 6.23985291
1.73775399 1.50833337E-4 6.24092817
1.73745227 1.50780994E-4 6.24200296
1.73715079 1.50728665E-4 6.24307871
1.73684943 1.50676366E-4 6.24415445
1.73654807 1.50624081E-4 6.24522924
1.73624694 1.50571839E-4 6.24630594
1.73594582 1.50519627E-4 6.24738073
1.73564482 1.50467429E-4 6.248456
1.73534393 1.50415261E-4 6.24953175
1.73504317 1.50363136E-4 6.25060701
1.73474252 1.50311025E-4 6.25168276
1.73444188 1.50258944E-4 6.25275755
1.73414147 1.50206877E-4 6.25383329
1.73384106 1.50154854E-4 6.25490808
1.73354089 1.50102846E-4 6.25598383
1.73324072 1.50050881E-4 6.25705957
1.73294067 1.4999893E-4 6.25813484
1.73264074 1.49947009E-4 6.25921011
1.73234081 1.49895117E-4 6.26028538
1.73204112 1.49843254E-4 6.26136065
1.73174143 1.49791405E-4 6.26243591
1.73144197 1.49739601E-4 6.26351166
1.73114252 1.4968781E-4 6.26458645
1.73084319 1.49636049E-4 6.26566267
1.73054397 1.49584317E-4 6.26673746
1.73024487 1.49532614E-4 6.26781321
1.7299459 1.4948094E-4 6.268888
1.72964692 1.49429281E-4 6.26996422
1.72934818 1.49377651E-4 6.27103901
1.72904944 1.49326064E-4 6.27211475
1.72875082 1.49274492E-4 6.27319002
1.72845232 1.49222949E-4 6.27426529
1.72815394 1.49171421E-4 6.27534056
1.72785568 1.49119936E-4 6.27641535
1.72755742 1.49068466E-4 6.27749109
1.7272594 1.49017025E-4 6.27856684
1.72696137 1.48965613E-4 6.27964163
1.72666347 1.48914231E-4 6.2807169
1.72636569 1.48862877E-4 6.28179216
1.72606802 1.48811538E-4 6.28286743
1.72577047 1.48760242E-4 6.2839427
1.72547305 1.48708961E-4 6.28501797
1.72517562 1.48657709E-4 6.28609324
1.72487843 1.48606487E-4 6.28716898
1.72458124 1.48555278E-4 6.28824425
1.72428417 1.48504114E-4 6.28931904
1.72398722 1.48452964E-4 6.29039478
1.72369039 1.48401843E-4 6.29147005
1.72339356 1.48350751E-4 6.29254532
1.72309697 1.48299674E-4 6.29362059
1.72280037 1.4824864E-4 6.29469585
1.7225039 1.48197621E-4 6.29577065
1.72220767 1.48146632E-4 6.29684591
1.72191131 1.48095671E-4 6.29792166
1.7216152 1.48044739E-4 6.29899645
1.7213192 1.47993822E-4 6.30007172
1.7210232 1.47942948E-4 6.30114746
1.72072744 1.47892089E-4 6.30222225
1.72043169 1.4784126E-4 6.30329752
1.72013605 1.47790459E-4 6.30437231
1.71984053 1.47739673E-4 6.30544758
1.71954513 1.4768893E-4 6.3065238
1.71924973 1.47638202E-4 6.30759859
1.71895456 1.47587503E-4 6.30867338
1.7186594 1.47536819E-4 6.30974817
1.71836436 1.47486178E-4 6.31082439
1.71806943 1.47435552E-4 6.31189919
1.71777463 1.47384955E-4 6.31297445
1.71747994 1.47334387E-4 6.31404972
1.71718526 1.47283848E-4 6.31512451
1.71689081 1.47233324E-4 6.31620026
1.71659636 1.47182844E-4 6.31727505
1.71630204 1.47132378E-4 6.31835032
1.71600783 1.47081926E-4 6.31942511
1.71571374 1.47031518E-4 6.32050037
1.71541977 1.46981125E-4 6.32157564
1.7151258 1.46930775E-4 6.32265091
1.71483195 1.4688044E-4 6.32372618
1.71453834 1.4683012E-4 6.32480145
1.71424472 1.46779843E-4 6.32587671
1.71395123 1.46729581E-4 6.3269515
1.71365774 1.46679347E-4 6.32802629
1.71336448 1.46629143E-4 6.32910204
1.71307123 1.46578954E-4 6.33017731
1.71277809 1.46528808E-4 6.3312521
1.71248507 1.46478676E-4 6.33232737
1.71219218 1.46428574E-4 6.33340216
1.7118994 1.46378501E-4 6.3344779
1.71160674 1.46328442E-4 6.33555222
1.71131408 1.46278413E-4 6.33662748
1.71102154 1.46228413E-4 6.33770275
1.71072924 1.46178441E-4 6.33877802
1.71043694 1.46128485E-4 6.33985329
1.71014464 1.46078557E-4 6.34092855
1.70985258 1.46028658E-4 6.34200287
1.70956051 1.45978789E-4 6.34307814
1.70926869 1.45928949E-4 6.3441534
1.70897686 1.45879123E-4 6.34522867
1.70868516 1.45829326E-4 6.34630346
1.70839357 1.45779559E-4 6.34737873
1.70810199 1.45729806E-4 6.348454
1.70781064 1.45680096E-4 6.34952879
1.70751929 1.45630402E-4 6.35060358
1.70722806 1.45580721E-4 6.35167885
1.70693696 1.45531085E-4 6.35275364
1.70664597 1.45481463E-4 6.35382843
1.70635509 1.4543187E-4 6.3549037
1.70606422 1.45382306E-4 6.35597897
1.70577347 1.45332757E-4 6.35705376
1.70548296 1.45283237E-4 6.35812902
1.70519233 1.45233746E-4 6.35920429
1.70490193 1.45184284E-4 6.36027908
1.70461166 1.45134851E-4 6.36135387
1.70432138 1.45085432E-4 6.36242962
1.70403135 1.45036043E-4 6.36350393
1.70374131 1.44986669E-4 6.36457872
1.7034514 1.44937338E-4 6.36565447
1.70316148 1.44888021E-4 6.36672878
1.7028718 1.44838734E-4 6.36780357
1.70258224 1.44789461E-4 6.36887836
1.70229268 1.44740217E-4 6.36995411
1.70200324 1.44691003E-4 6.3710289
1.70171392 1.44641817E-4 6.37210369
1.7014246 1.44592661E-4 6.37317896
1.70113552 1.44543519E-4 6.37425375
1.70084643 1.44494406E-4 6.37532902
1.70055759 1.44445308E-4 6.37640381
1.70026875 1.44396254E-4 6.37747955
1.6999799 1.44347214E-4 6.37855339
1.6996913 1.44298188E-4 6.37962866
1.69940281 1.44249207E-4 6.38070345
1.69911432 1.44200239E-4 6.38177824
1.69882596 1.44151301E-4 6.38285303
1.69853771 1.44102392E-4 6.3839283
1.69824958 1.44053498E-4 6.38500309
1.69796145 1.44004633E-4 6.38607836
1.69767356 1.43955796E-4 6.38715315
1.69738567 1.43906975E-4 6.38822794
1.6970979 1.43858182E-4 6.38930273
1.69681025 1.43809419E-4 6.390378
1.69652271 1.43760684E-4 6.39145279
1.69623518 1.43711964E-4 6.39252806
1.69594777 1.43663274E-4 6.39360285
1.69566059 1.43614612E-4 6.39467764
1.69537342 1.43565965E-4 6.39575243
1.69508624 1.43517347E-4 6.3968277
1.6947993 1.43468758E-4 6.39790249
1.69451237 1.43420184E-4 6.3989768
1.69422567 1.43371639E-4 6.40005159
1.69393897 1.43323123E-4 6.40112686
1.69365227 1.43274636E-4 6.40220165
1.69336581 1.43226163E-4 6.40327692
1.69307947 1.4317772E-4 6.40435171
1.69279313 1.43129306E-4 6.4054265
1.69250691 1.43080906E-4 6.40650082
1.69222081 1.43032536E-4 6.40757561
1.69193482 1.42984194E-4 6.40865088
1.69164884 1.42935867E-4 6.40972567
1.69136298 1.42887569E-4 6.41080046
1.69107735 1.42839301E-4 6.41187525
1.69079161 1.42791047E-4 6.41295052
1.6905061 1.42742821E-4 6.41402483
1.69022071 1.42694626E-4 6.41509962
1.68993533 1.42646444E-4 6.41617441
1.68965006 1.42598306E-4 6.41724968
1.68936491 1.42550169E-4 6.41832399
1.68907988 1.42502075E-4 6.41939926
1.68879497 1.42453995E-4 6.42047405
1.68851006 1.42405945E-4 6.42154789
1.68822527 1.42357909E-4 6.42262316
1.68794072 1.42309902E-4 6.42369843
1.68765604 1.42261924E-4 6.42477274
1.68737161 1.42213976E-4 6.42584753
1.68708718 1.42166042E-4 6.42692232
1.68680298 1.42118137E-4 5.19655275
1.68651879 1.42070247E-4 4.31866789
1.68623471 1.42022385E-4 4.31938934
1.68595064 1.41974553E-4 4.32011127
1.6856668 1.4192675E-4 4.32083368
1.68538296 1.41878962E-4 4.32155514
1.68509924 1.41831188E-4 4.32227707
1.68481565 1.41783457E-4 4.32299948
1.68453217 1.41735742E-4 4.32372093
1.68424869 1.41688055E-4 4.32444286
1.68396533 1.41640383E-4 4.32516479
1.68368208 1.4159274E-4 4.32588673
1.68339896 1.41545126E-4 4.32660913
1.68311596 1.41497527E-4 4.32733107
1.68283296 1.41449957E-4 4.32805252
1.68255019 1.41402415E-4 4.32877445
1.68226743 1.41354889E-4 4.32949638
1.68198478 1.41307391E-4 4.33021832
1.68170214 1.41259923E-4 4.33094072
1.68141973 1.41212469E-4 4.33166265
1.68113732 1.41165045E-4 4.33238459
1.68085504 1.41117634E-4 4.33310604
1.68057287 1.41070268E-4 4.33382797
1.6802907 1.41022902E-4 4.3345499
1.68000877 1.40975579E-4 4.33527184
1.67972684 1.4092827E-4 4.33599424
1.67944503 1.40880991E-4 4.33671618
1.67916334 1.40833727E-4 4.33743763
1.67888176 1.40786491E-4 4.33815908
1.67860019 1.40739285E-4 4.33888149
1.67831874 1.40692093E-4 4.33960295
1.67803741 1.4064493E-4 4.34032488
1.67775619 1.40597782E-4 4.34104729
1.67747498 1.40550663E-4 4.34176874
1.677194 1.40503573E-4 4.34249067
1.67691302 1.40456497E-4 4.3432126
1.67663217 1.40409451E-4 4.34393454
1.67635131 1.40362434E-4 4.34465599
1.67607069 1.40315431E-4 4.3453784
1.67579007 1.40268457E-4 4.34609985
1.67550957 1.40221513E-4 4.34682178
1.67522919 1.40174583E-4 4.34754372
1.67494893 1.40127682E-4 4.34826517
1.67466867 1.40080796E-4 4.34898758
1.67438865 1.40033939E-4 4.34970903
1.67410862 1.39987111E-4 4.35043097
1.6738286 1.39940297E-4 4.35115337
1.67354882 1.39893513E-4 4.35187483
1.67326903 1.39846743E-4 4.35259676
1.67298937 1.39800002E-4 4.35331869
1.67270982 1.39753291E-4 4.35404015
1.6724304 1.39706593E-4 4.35476208
1.67215109 1.39659925E-4 4.35548401
1.67187178 1.39613272E-4 4.35620594
1.67159259 1.39566648E-4 4.35692739
1.67131352 1.39520052E-4 4.35764933
1.67103446 1.39473472E-4 4.35837126
1.67075562 1.3942692E-4 4.35909319
1.67047679 1.39380398E-4 4.35981512
1.67019808 1.3933389E-4 4.36053658
1.66991949 1.39287396E-4 4.36125851
1.6696409 1.39240947E-4 4.36198044
1.66936255 1.39194512E-4 4.36270237
1.66908419 1.39148091E-4 4.36342382
1.66880596 1.39101699E-4 4.36414528
1.66852772 1.39055337E-4 4.36486769
1.66824973 1.39008989E-4 4.36558914
1.66797173 1.3896267E-4 4.36631107
1.66769385 1.38916366E-4 4.367033
1.6674161 1.38870106E-4 4.36775494
1.66713834 1.38823845E-4 4.36847639
1.6668607 1.38777614E-4 4.36919832
1.6665833 1.38731411E-4 4.36991978
1.66630578 1.38685238E-4 4.37064171
1.6660285 1.3863908E-4 4.37136316
1.66575122 1.38592935E-4 4.37208509
1.66547418 1.3854682E-4 4.37280703
1.66519713 1.38500734E-4 4.37352896
1.66492009 1.38454663E-4 4.37425041
1.66464329 1.38408621E-4 4.37497234
1.66436648 1.38362608E-4 4.37569427
1.6640898 1.38316609E-4 4.37641573
1.66381323 1.38270625E-4 4.37713766
1.66353679 1.3822467E-4 4.37785959
1.66326034 1.38178744E-4 4.37858152
1.66298401 1.38132833E-4 4.37930298
1.66270781 1.38086951E-4 4.38002491
1.66243172 1.38041098E-4 4.38074636
1.66215563 1.37995259E-4 4.3814683
1.66187966 1.37949435E-4 4.38218975
1.66160381 1.37903655E-4 4.38291121
1.66132808 1.37857875E-4 4.38363266
1.66105247 1.37812138E-4 4.38435507
1.66077685 1.37766416E-4 4.38507652
1.66050136 1.37720708E-4 4.38579845
1.66022599 1.3767503E-4 4.38651991
1.65995061 1.3762938E-4 4.38724184
1.65967548 1.37583746E-4 4.38796329
1.65940034 1.37538125E-4 4.38868523
1.65912533 1.37492549E-4 4.38940716
1.65885031 1.37446972E-4 4.39012861
1.65857553 1.37401439E-4 4.39085054
1.65830076 1.37355921E-4 4.391572
1.6580261 1.37310417E-4 4.39229345
1.65775144 1.37264942E-4 4.39301538
1.65747702 1.37219497E-4 4.39373732
1.6572026 1.37174065E-4 4.39445877
1.6569283 1.37128663E-4 4.39518023
1.65665412 1.37083276E-4 4.39590263
1.65637994 1.37037918E-4 4.39662409
1.656106 1.36992574E-4 4.39734554
1.65583205 1.36947259E-4 4.39806747
1.65555811 1.36901959E-4 4.39878893
1.6552844 1.36856688E-4 4.39951038
1.6550107 1.36811446E-4 4.40023232
1.65473711 1.36766219E-4 4.40095377
1.65446365 1.36721006E-4 4.4016757
1.6541903 1.36675822E-4 4.40239716
1.65391695 1.36630668E-4 4.40311861
1.65364373 1.36585528E-4 4.40384007
1.65337062 1.36540417E-4 4.40456152
1.65309763 1.3649532E-4 4.40528345
1.65282464 1.36450253E-4 4.40600538
1.65255177 1.364052E-4 4.40672684
1.65227902 1.36360177E-4 4.40744829
1.65200639 1.36315182E-4 4.40817022
1.65173376 1.36270188E-4 4.40889168
1.65146124 1.36225237E-4 4.40961361
1.65118885 1.36180301E-4 4.41033506
1.65091658 1.36135379E-4 4.411057
1.6506443 1.36090486E-4 4.41177797
1.65037215 1.36045623E-4 4.4124999
1.65010011 1.36000774E-4 4.41322184
1.6498282 1.35955954E-4 4.41394329
1.64955628 1.35911148E-4 4.41466522
1.64928448 1.35866372E-4 4.41538668
1.6490128 1.3582161E-4 4.41610813
1.64874125 1.35776863E-4 4.41682911
1.64846969 1.3573216E-4 4.41755152
1.64819837 1.35687456E-4 4.41827297
1.64792693 1.35642797E-4 4.41899443
1.64765573 1.35598137E-4 4.41971588
1.64738464 1.35553521E-4 4.42043781
1.64711356 1.35508904E-4 4.42115927
1.6468426 1.35464332E-4 4.42188072
1.64657164 1.35419774E-4 4.42260265
1.64630091 1.3537523E-4 4.42332363
1.64603019 1.35330716E-4 4.42404556
1.64575958 1.35286216E-4 4.42476702
1.64548898 1.35241746E-4 4.42548847
1.64521861 1.3519729E-4 4.42620993
1.64494824 1.35152863E-4 4.42693186
1.644678 1.35108465E-4 4.42765331
1.64440775 1.35064067E-4 4.42837477
1.64413774 1.35019713E-4 4.4290967
1.64386773 1.34975373E-4 4.42981768
1.64359784 1.34931048E-4 4.43053961
1.64332795 1.34886752E-4 4.43126106
1.6430583 1.3484247E-4 4.43198252
1.64278865 1.34798218E-4 4.43270397
1.64251912 1.34753995E-4 4.4334259
1.64224958 1.34709786E-4 4.43414688
1.64198029 1.34665592E-4 4.43486881
1.641711 1.34621427E-4 4.43558979
1.6414417 1.34577276E-4 4.43631172
1.64117265 1.34533155E-4 4.43703365
1.64090359 1.34489048E-4 4.43775463
1.64063466 1.3444497E-4 4.43847656
1.64036584 1.34400907E-4 4.43919802
1.64009714 1.34356873E-4 4.43991947
1.63982844 1.34312868E-4 4.44064093
1.63955986 1.34268863E-4 4.44136238
1.63929129 1.34224902E-4 4.44208384
1.63902295 1.3418094E-4 4.44280529
1.63875461 1.34137023E-4 4.44352674
1.63848639 1.34093105E-4 4.44424868
1.63821828 1.34049216E-4 4.44496965
1.63795018 1.34005357E-4 4.44569159
1.6376822 1.33961512E-4 4.44641256
1.63741434 1.33917696E-4 4.44713402
1.63714659 1.33873895E-4 4.44785595
1.63687885 1.33830123E-4 4.4485774
1.63661122 1.33786365E-4 4.44929838
1.63634372 1.33742622E-4 4.45001984
1.63607621 1.33698908E-4 4.45074177
1.63580894 1.33655223E-4 4.45146275
1.63554168 1.33611553E-4 4.4521842
1.63527441 1.33567897E-4 4.45290661
1.63500738 1.3352427E-4 4.45362806
1.63474035 1.33480658E-4 4.45434904
1.63447344 1.33437075E-4 4.4550705
1.63420665 1.33393507E-4 4.45579147
1.63393986 1.33349968E-4 4.45651388
1.63367319 1.33306443E-4 4.45723486
1.63340664 1.33262947E-4 4.45795584
1.63314021 1.33219466E-4 4.45867777
1.63287377 1.33176014E-4 4.45939875
1.63260746 1.33132577E-4 4.46012068
1.63234127 1.33089168E-4 4.46084213
1.63207507 1.33045774E-4 4.46156311
1.631809 1.33002395E-4 4.46228504
1.63154304 1.32959045E-4 4.4630065
1.6312772 1.32915709E-4 4.46372747
1.63101149 1.32872403E-4 4.46444845
1.63074577 1.32829111E-4 4.46517038
1.63048017 1.32785848E-4 4.46589231
1.63021457 1.327426E-4 4.46661425
1.62994909 1.32699381E-4 4.46733522
1.62968373 1.32656176E-4 4.4680562
1.62941849 1.32613E-4 4.46877766
1.62915337 1.32569839E-4 4.46949911
1.62888825 1.32526693E-4 4.47022057
1.62862325 1.32483576E-4 4.47094202
1.62835824 1.32440473E-4 4.471663
1.62809348 1.32397399E-4 4.47238445
1.62782872 1.3235434E-4 4.47310543
1.62756407 1.3231131E-4 4.47382736
1.62729943 1.32268295E-4 4.47454929
1.62703502 1.32225294E-4 4.47527027
1.62677062 1.32182322E-4 4.47599173
1.62650621 1.32139379E-4 4.4767127
1.62624204 1.32096451E-4 4.47743464
1.62597787 1.32053538E-4 4.47815561
1.62571383 1.32010653E-4 4.47887659
1.62544978 1.31967783E-4 4.47959805
1.62518597 1.31924942E-4 4.4803195
1.62492216 1.31882116E-4 4.48104143
1.62465835 1.31839304E-4 4.48176241
1.62439477 1.31796522E-4 4.48248386
1.6241312 1.31753754E-4 4.48320532
1.62386775 1.31711015E-4 4.48392725
1.62360442 1.3166829E-4 4.48464775
1.62334108 1.31625595E-4 4.48536873
1.62307787 1.31582914E-4 4.48609066
1.62281477 1.31540248E-4 4.48681164
1.62255168 1.31497611E-4 4.48753309
1.6222887 1.31455003E-4 4.48825455
1.62202585 1.31412395E-4 4.48897552
1.62176311 1.3136983E-4 4.48969698
1.62150037 1.31327266E-4 4.49041891
1.62123775 1.31284731E-4 4.49113941
1.62097526 1.31242225E-4 4.49186087
1.62071288 1.31199718E-4 4.49258232
1.6204505 1.31157256E-4 4.49330378
1.62018824 1.31114793E-4 4.49402523
1.61992598 1.3107236E-4 4.49474669
1.61966395 1.31029956E-4 4.49546766
1.61940193 1.30987566E-4 4.49618864
1.61913991 1.30945191E-4 4.4969101
1.61887813 1.30902845E-4 4.49763155
1.61861634 1.30860513E-4 4.49835253
1.61835468 1.30818211E-4 4.49907398
1.61809301 1.30775923E-4 4.49979496
1.61783159 1.3073365E-4 4.50051641
1.61757016 1.30691406E-4 4.50123835
1.61730874 1.30649176E-4 4.50195932
1.61704755 1.30606975E-4 4.5026803
1.61678636 1.30564789E-4 4.50340223
1.61652529 1.30522618E-4 4.50412369
1.61626422 1.30480475E-4 4.50484419
1.61600339 1.30438348E-4 4.50556612
1.61574256 1.30396249E-4 4.5062871
1.61548173 1.30354165E-4 4.50700855
1.61522114 1.30312095E-4 4.50772905
1.61496055 1.30270055E-4 4.50845051
1.61470008 1.30228029E-4 4.50917149
1.61443961 1.30186032E-4 4.50989294
1.61417925 1.3014405E-4 4.5106144
1.61391902 1.30102097E-4 4.51133585
1.61365891 1.30060143E-4 4.51205683
1.61339879 1.30018234E-4 4.51277828
1.61313879 1.29976324E-4 4.51349974
1.61287892 1.29934444E-4 4.51422024
1.61261904 1.29892593E-4 4.51494217
1.61235929 1.29850741E-4 4.51566315
1.61209965 1.29808934E-4 4.51638412
1.61184013 1.29767126E-4 4.51710558
1.61158061 1.29725348E-4 4.51782656
1.61132121 1.29683584E-4 4.51854801
1.61106181 1.29641849E-4 4.51926947
1.61080265 1.29600128E-4 4.51999044
1.61054349 1.29558437E-4 4.5207119
1.61028433 1.29516746E-4 4.52143335
1.61002541 1.29475098E-4 4.52215385
1.60976648 1.29433451E-4 4.52287483
1.60950768 1.29391832E-4 4.52359629
1.60924888 1.29350243E-4 4.52431774
1.60899031 1.29308653E-4 4.5250392
1.60873163 1.29267108E-4 4.52576017
1.60847318 1.29225562E-4 4.52648115
1.60821474 1.29184045E-4 4.52720213
1.60795641 1.29142543E-4 4.52792358
1.6076982 1.2910107E-4 4.52864408
1.60743999 1.29059612E-4 4.52936554
1.60718203 1.29018168E-4 4.53008699
1.60692394 1.28976753E-4 4.53080845
1.60666609 1.28935353E-4 4.53152943
1.60640824 1.28893982E-4 4.5322504
1.60615051 1.28852625E-4 4.53297138
1.60589278 1.28811284E-4 4.53369284
1.60563529 1.28769956E-4 4.53441381
1.60537779 1.28728658E-4 4.53513479
1.6051203 1.28687388E-4 4.53585577
1.60486305 1.28646119E-4 4.53657722
1.60460579 1.28604879E-4 4.53729868
1.60434854 1.28563668E-4 4.53801966
1.60409153 1.28522472E-4 4.53874159
1.60383451 1.2848129E-4 4.53946209
1.60357761 1.28440122E-4 4.54018259
1.60332072 1.28398984E-4 4.54090452
1.60306394 1.2835786E-4 4.5416255
1.60280728 1.28316766E-4 4.54234648
1.60255075 1.28275686E-4 4.54306746
1.60229421 1.2823462E-4 4.54378796
1.60203779 1.28193584E-4 4.54450989
1.60178137 1.28152562E-4 4.54523087
1.60152519 1.28111555E-4 4.54595232
1.60126901 1.28070576E-4 4.5466733
1.60101283 1.28029613E-4 4.54739428
1.60075688 1.27988664E-4 4.54811478
1.60050094 1.27947744E-4 4.54883671
1.600245 1.27906838E-4 4.54955769
1.5999893 1.27865962E-4 4.55027866
1.59973359 1.27825086E-4 4.55099916
1.59947801 1.27784253E-4 4.55172157
1.59922242 1.2774342E-4 4.55244207
1.59896696 1.27702617E-4 4.55316305
1.59871161 1.27661828E-4 4.55388403
1.59845638 1.27621068E-4 4.55460501
1.59820116 1.27580308E-4 4.55532598
1.59794605 1.27539592E-4 4.55604696
1.59769106 1.27498875E-4 4.55676842
1.59743607 1.27458188E-4 4.5574894
1.5971812 1.27417516E-4 4.55821085
1.59692633 1.27376872E-4 4.55893135
1.5966717 1.27336243E-4 4.55965281
1.59641707 1.27295629E-4 4.56037331
1.59616244 1.27255043E-4 4.56109428
1.59590805 1.27214458E-4 4.56181622
1.59565365 1.27173917E-4 4.56253719
1.59539926 1.27133375E-4 4.56325817
1.59514511 1.27092862E-4 4.56397963
1.59489095 1.27052364E-4 4.56470013
1.59463692 1.27011896E-4 4.5654211
1.59438288 1.26971441E-4 4.56614208
1.59412897 1.26931001E-4 4.56686306
1.59387517 1.26890591E-4 4.56758404
1.59362137 1.2685018E-4 4.56830549
1.59336782 1.26809813E-4 4.56902647
1.59311414 1.26769446E-4 4.56974697
1.5928607 1.26729108E-4 4.57046843
1.59260726 1.26688785E-4 4.5711894
1.59235394 1.26648491E-4 4.57191038
1.59210074 1.26608196E-4 4.57263136
1.59184754 1.26567946E-4 4.57335186
1.59159446 1.26527695E-4 4.57407379
1.59134138 1.26487474E-4 4.57479477
1.59108841 1.26447267E-4 4.57551479
1.59083557 1.26407074E-4 4.57623672
1.59058285 1.26366911E-4 4.5769577
1.59033012 1.26326762E-4 4.57767868
1.59007752 1.26286628E-4 4.57839918
1.58982503 1.26246523E-4 4.57912016
1.58957255 1.26206432E-4 4.57984161
1.58932018 1.26166356E-4 4.58056211
1.58906782 1.2612631E-4 4.58128357
1.58881569 1.26086277E-4 4.58200407
1.58856356 1.2604626E-4 4.58272505
1.58831143 1.26006256E-4 4.5834465
1.58805954 1.25966282E-4 4.584167
1.58780766 1.25926323E-4 4.58488798
1.58755577 1.25886392E-4 4.58560896
1.58730412 1.25846476E-4 4.58633041
1.58705246 1.25806575E-4 4.58705044
1.58680081 1.25766688E-4 4.58777189
1.5865494 1.2572683E-4 4.58849335
1.58629799 1.25686987E-4 4.58921432
1.58604658 1.25647159E-4 4.58993435
1.58579528 1.25607359E-4 4.5906558
1.58554411 1.2556756E-4 4.59137583
1.58529305 1.25527804E-4 4.59209728
1.585042 1.25488048E-4 3.99992204
1.58479106 1.25448321E-4 3.00775599
1.58454025 1.25408609E-4 3.00822783
1.58428943 1.25368912E-4 3.00870013
1.58403873 1.25329243E-4 3.00917196
1.58378816 1.25289589E-4 3.00964427
1.58353758 1.2524995E-4 3.01011634
1.58328712 1.25210339E-4 3.01058841
1.58303678 1.25170729E-4 3.01106048
1.58278644 1.25131148E-4 3.01153231
1.58253622 1.25091596E-4 3.01200438
1.58228612 1.25052058E-4 3.01247621
1.58203602 1.25012535E-4 3.01294851
1.58178604 1.24973027E-4 3.01342058
1.58153617 1.24933533E-4 3.01389241
1.58128631 1.24894068E-4 3.01436448
1.58103657 1.24854618E-4 3.01483679
1.58078694 1.24815197E-4 3.01530814
1.58053732 1.24775775E-4 3.01578069
1.58028781 1.24736383E-4 3.01625252
1.58003843 1.24697021E-4 3.01672459
1.57978904 1.24657658E-4 3.01719642
1.57953978 1.24618324E-4 3.01766825
1.57929051 1.24579004E-4 3.01814079
1.57904148 1.245397E-4 3.01861286
1.57879233 1.24500424E-4 3.01908469
1.57854342 1.24461163E-4 3.019557
1.57829452 1.24421917E-4 3.02002883
1.57804573 1.24382699E-4 3.02050042
1.57779706 1.24343482E-4 3.02097249
1.57754838 1.24304308E-4 3.02144432
1.57729983 1.24265134E-4 3.02191687
1.57705128 1.24225975E-4 3.02238846
1.57680285 1.24186845E-4 3.02286053
1.57655454 1.24147729E-4 3.0233326
1.57630634 1.24108643E-4 3.02380514
1.57605815 1.24069556E-4 3.02427626
1.57581007 1.24030499E-4 3.02474856
1.575562 1.23991456E-4 3.02522016
1.57531404 1.23952443E-4 3.0256927
1.57506621 1.23913444E-4 3.02616453
1.57481837 1.23874459E-4 3.0266366
1.57457066 1.23835489E-4 3.02710867
1.57432306 1.23796533E-4 3.0275805
1.57407546 1.23757607E-4 3.02805233
1.57382798 1.23718695E-4 3.0285244
1.57358062 1.23679798E-4 3.02899623
1.57333326 1.2364093E-4 3.0294683
1.57308602 1.23602076E-4 3.02994037
1.5728389 1.23563237E-4 3.03041267
1.57259178 1.23524413E-4 3.03088427
1.57234478 1.23485617E-4 3.03135586
1.5720979 1.23446836E-4 3.03182793
1.57185102 1.2340807E-4 3.0323
1.57160425 1.23369318E-4 3.03277183
1.57135749 1.23330596E-4 3.03324389
1.57111096 1.23291888E-4 3.03371572
1.57086432 1.23253194E-4 3.03418779
1.57061791 1.23214515E-4 3.03465962
1.57037151 1.23175865E-4 3.03513169
1.57012522 1.2313723E-4 3.03560352
1.56987894 1.23098609E-4 3.03607559
1.56963277 1.23060003E-4 3.03654742
1.56938672 1.23021426E-4 3.03701949
1.56914067 1.22982863E-4 3.03749132
1.56889474 1.22944315E-4 3.03796363
1.56864893 1.22905782E-4 3.03843546
1.56840312 1.22867277E-4 3.03890753
1.56815743 1.22828773E-4 3.03937936
1.56791186 1.22790298E-4 3.03985071
1.56766629 1.22751851E-4 3.0403235
1.56742084 1.22713405E-4 3.04079461
1.56717551 1.22674988E-4 3.04126668
1.56693017 1.22636586E-4 3.04173875
1.56668496 1.22598212E-4 3.04221058
1.56643975 1.22559839E-4 3.04268289
1.56619465 1.22521495E-4 3.04315472
1.56594968 1.22483165E-4 3.04362631
1.5657047 1.2244485E-4 3.04409838
1.56545985 1.22406549E-4 3.04456997
1.56521511 1.22368278E-4 3.04504204
1.56497037 1.22330021E-4 3.04551411
1.56472576 1.22291778E-4 3.04598618
1.56448126 1.22253565E-4 3.04645777
1.56423676 1.22215351E-4 3.04692984
1.56399238 1.22177167E-4 3.04740191
1.56374812 1.22138998E-4 3.0478735
1.56350386 1.22100857E-4 3.04834557
1.56325972 1.22062716E-4 3.0488174
1.56301558 1.22024605E-4 3.04928946
1.56277156 1.21986508E-4 3.0497613
1.56252766 1.21948426E-4 3.05023313
1.56228375 1.21910365E-4 3.05070496
1.56203997 1.21872319E-4 3.05117655
1.56179631 1.21834295E-4 3.05164886
1.56155264 1.21796293E-4 3.05212045
1.5613091 1.21758298E-4 3.05259228
1.56106567 1.21720324E-4 3.05306411
1.56082225 1.21682373E-4 3.05353618
1.56057894 1.21644436E-4 3.05400801
1.56033564 1.21606514E-4 3.05448008
1.56009245 1.21568613E-4 3.05495167
1.55984938 1.21530735E-4 3.05542397
1.55960631 1.21492863E-4 3.05589581
1.55936337 1.21455021E-4 3.05636764
1.55912054 1.21417186E-4 3.05683923
1.55887771 1.21379373E-4 3.05731106
1.558635 1.21341582E-4 3.05778313
1.55839241 1.21303805E-4 3.0582552
1.55814981 1.21266043E-4 3.05872679
1.55790734 1.21228302E-4 3.05919862
1.55766487 1.21190576E-4 3.05967021
1.55742252 1.21152865E-4 3.06014204
1.55718029 1.21115176E-4 3.06061411
1.55693805 1.21077508E-4 3.06108594
1.55669594 1.21039855E-4 3.06155753
1.55645394 1.21002216E-4 3.0620296
1.55621195 1.209646E-4 3.06250167
1.55597007 1.20926998E-4 3.0629735
1.5557282 1.2088941E-4 3.06344485
1.55548656 1.20851844E-4 3.06391668
1.5552448 1.20814293E-4 3.06438875
1.55500329 1.20776764E-4 3.06486058
1.55476177 1.20739249E-4 3.06533217
1.55452025 1.20701756E-4 3.06580424
1.55427897 1.2066427E-4 3.06627607
1.55403769 1.20626813E-4 3.0667479
1.55379641 1.20589364E-4 3.06721973
1.55355525 1.20551944E-4 3.06769133
1.55331421 1.20514531E-4 3.06816363
1.55307317 1.2047714E-4 3.06863499
1.55283225 1.20439763E-4 3.06910682
1.55259144 1.20402408E-4 3.06957865
1.55235064 1.20365068E-4 3.07005072
1.55210996 1.20327742E-4 3.07052255
1.55186939 1.20290439E-4 3.07099414
1.55162883 1.20253149E-4 3.07146573
1.55138838 1.20215882E-4 3.0719378
1.55114794 1.20178629E-4 3.07240915
1.55090761 1.20141391E-4 3.07288122
1.55066741 1.20104174E-4 3.07335329
1.5504272 1.20066972E-4 3.07382488
1.55018711 1.20029792E-4 3.07429647
1.54994714 1.19992626E-4 3.0747683
1.54970717 1.19955475E-4 3.07524061
1.54946733 1.19918339E-4 3.0757122
1.54922748 1.19881224E-4 3.07618356
1.54898775 1.19844131E-4 3.07665539
1.54874814 1.19807046E-4 3.0771277
1.54850852 1.19769982E-4 3.07759929
1.54826903 1.1973294E-4 3.07807112
1.54802966 1.19695913E-4 3.07854319
1.54779029 1.196589E-4 3.0790143
1.54755092 1.19621902E-4 3.07948661
1.54731178 1.19584925E-4 3.07995796
1.54707265 1.19547964E-4 3.08042979
1.54683363 1.19511024E-4 3.0809021
1.54659462 1.19474098E-4 3.08137345
1.54635572 1.19437187E-4 3.08184528
1.54611683 1.19400298E-4 3.08231664
1.54587805 1.19363423E-4 3.08278847
1.5456394 1.19326563E-4 3.08326054
1.54540074 1.19289725E-4 3.08373237
1.5451622 1.19252902E-4 3.08420396
1.54492378 1.19216093E-4 3.08467603
1.54468536 1.19179305E-4 3.08514738
1.54444706 1.19142533E-4 3.08561945
1.54420877 1.19105775E-4 3.0860908
1.54397058 1.19069038E-4 3.08656311
1.54373252 1.19032316E-4 3.08703494
1.54349446 1.18995617E-4 3.08750653
1.54325652 1.18958924E-4 3.08797789
1.5430187 1.18922253E-4 3.08844995
1.54278088 1.18885604E-4 3.08892179
1.54254305 1.1884897E-4 3.08939338
1.54230547 1.1881235E-4 3.08986473
1.54206789 1.18775744E-4 3.09033704
1.5418303 1.18739161E-4 3.09080815
1.54159296 1.18702592E-4 3.09128022
1.54135549 1.18666037E-4 3.09175205
1.54111826 1.18629505E-4 3.09222364
1.54088104 1.18592987E-4 3.092695
1.54064381 1.18556483E-4 3.09316707
1.54040682 1.18520002E-4 3.0936389
1.54016984 1.18483527E-4 3.09411049
1.53993285 1.18447082E-4 3.09458208
1.53969598 1.18410644E-4 3.09505391
1.53945923 1.18374228E-4 3.0955255
1.53922248 1.18337826E-4 3.09599733
1.53898585 1.18301446E-4 3.09646893
1.53874934 1.18265081E-4 3.09694052
1.53851283 1.18228731E-4 3.09741235
1.53827643 1.18192394E-4 3.09788442
1.53804004 1.1815608E-4 3.09835601
1.53780377 1.1811978E-4 3.0988276
1.5375675 1.18083495E-4 3.09929919
1.53733146 1.18047232E-4 3.09977078
1.53709531 1.18010976E-4 3.10024238
1.53685939 1.17974749E-4 3.10071397
1.53662348 1.17938529E-4 3.10118556
1.53638768 1.17902331E-4 3.10165787
1.53615189 1.17866148E-4 3.10212946
1.53591621 1.17829979E-4 3.10260105
1.53568053 1.17793832E-4 3.10307264
1.53544497 1.177577E-4 3.10354424
1.53520954 1.17721582E-4 3.10401607
1.5349741 1.17685486E-4 3.1044879
1.53473878 1.17649397E-4 3.10495925
1.53450346 1.1761333E-4 3.10543108
1.53426826 1.17577285E-4 3.10590267
1.53403318 1.17541247E-4 3.10637426
1.5337981 1.17505231E-4 3.10684609
1.53356314 1.1746923E-4 3.10731769
1.53332829 1.1743325E-4 3.10778952
1.53309345 1.17397278E-4 3.10826087
1.53285873 1.17361327E-4 3.1087327
1.53262401 1.17325399E-4 3.10920453
1.5323894 1.17289477E-4 3.10967612
1.5321548 1.17253578E-4 3.11014771
1.53192031 1.17217693E-4 3.11061931
1.53168595 1.17181822E-4 3.1110909
1.53145158 1.17145973E-4 3.11156273
1.53121734 1.17110139E-4 3.11203408
1.53098321 1.1707432E-4 3.11250591
1.53074908 1.17038515E-4 3.1129775
1.53051507 1.17002732E-4 3.1134491
1.53028107 1.16966963E-4 3.11392069
1.53004718 1.16931209E-4 3.11439252
1.52981329 1.1689547E-4 3.11486411
1.52957964 1.16859752E-4 3.1153357
1.52934587 1.16824041E-4 3.11580753
1.52911234 1.1678836E-4 3.11627913
1.52887881 1.16752686E-4 3.11675072
1.52864528 1.16717034E-4 3.11722231
1.52841187 1.16681389E-4 3.11769366
1.52817857 1.16645766E-4 3.11816525
1.52794528 1.16610165E-4 3.11863708
1.52771211 1.16574571E-4 3.11910892
1.52747905 1.16538999E-4 3.11958027
1.527246 1.16503441E-4 3.12005162
1.52701294 1.16467905E-4 3.12052369
1.52678013 1.16432377E-4 3.12099504
1.52654731 1.1639687E-4 3.12146688
1.5263145 1.16361378E-4 3.12193847
1.5260818 1.163259E-4 3.12241006
1.52584922 1.16290437E-4 3.12288165
1.52561665 1.16254996E-4 3.123353
1.52538419 1.16219569E-4 3.12382483
1.52515173 1.16184157E-4 3.1242969
1.52491939 1.16148767E-4 3.12476802
1.52468717 1.16113384E-4 3.12523937
1.52445495 1.16078023E-4 3.12571073
1.52422285 1.16042676E-4 3.12618279
1.52399087 1.16007344E-4 3.12665415
1.52375889 1.15972034E-4 3.12712622
1.52352691 1.15936731E-4 3.12759757
1.52329504 1.1590145E-4 3.12806916
1.5230633 1.15866183E-4 3.12854099
1.52283168 1.15830939E-4 3.12901235
1.52260005 1.15795701E-4 3.1294837
1.52236843 1.15760486E-4 3.12995529
1.52213693 1.15725285E-4 3.13042688
1.52190554 1.15690098E-4 3.13089895
1.52167416 1.15654926E-4 3.13137054
1.52144289 1.15619776E-4 3.1318419
1.52121174 1.1558464E-4 3.13231301
1.5209806 1.15549519E-4 3.13278461
1.52074957 1.15514413E-4 3.13325667
1.52051854 1.15479321E-4 3.13372803
1.52028763 1.15444251E-4 3.13419962
1.52005672 1.15409188E-4 3.13467073
1.51982594 1.15374147E-4 3.1351428
1.51959527 1.1533912E-4 3.13561416
1.5193646 1.15304116E-4 3.13608599
1.51913404 1.15269118E-4 3.13655782
1.51890349 1.15234143E-4 3.13702917
1.51867306 1.15199182E-4 3.13750052
1.51844275 1.15164235E-4 3.13797212
1.51821244 1.15129304E-4 3.13844371
1.51798224 1.15094394E-4 3.13891482
1.51775205 1.15059491E-4 3.13938665
1.51752198 1.1502461E-4 3.13985825
1.51729202 1.14989743E-4 3.14032984
1.51706207 1.14954892E-4 3.14080119
1.51683211 1.14920062E-4 3.14127278
1.5166024 1.14885239E-4 3.14174414
1.51637256 1.14850438E-4 3.14221597
1.51614296 1.14815652E-4 3.14268732
1.51591337 1.1478088E-4 3.14315891
1.51568377 1.14746123E-4 3.14363027
1.51545441 1.1471138E-4 3.14410162
1.51522493 1.14676659E-4 3.14457321
1.51499569 1.14641953E-4 3.14504457
1.51476645 1.14607254E-4 3.1455164
1.51453722 1.14572576E-4 3.14598799
1.51430809 1.14537921E-4 3.14645934
1.51407909 1.14503273E-4 3.14693069
1.51385009 1.14468647E-4 3.14740229
1.51362121 1.14434028E-4 3.14787364
1.51339233 1.1439943E-4 3.14834547
1.51316357 1.14364848E-4 3.14881706
1.51293492 1.1433028E-4 3.14928818
1.51270628 1.14295734E-4 3.14975977
1.51247776 1.14261195E-4 3.15023112
1.51224923 1.14226677E-4 3.15070295
1.51202083 1.14192168E-4 3.15117431
1.51179242 1.14157679E-4 3.15164566
1.51156414 1.14123206E-4 3.15211749
1.51133597 1.14088754E-4 3.15258884
1.5111078 1.1405431E-4 3.15306067
1.51087976 1.1401988E-4 3.15353203
1.51065171 1.13985472E-4 3.15400338
1.51042378 1.13951079E-4 3.15447474
1.51019597 1.139167E-4 3.15494609
1.50996816 1.13882335E-4 3.15541768
1.50974047 1.13847986E-4 3.15588903
1.50951278 1.1381365E-4 3.15636086
1.50928521 1.13779337E-4 3.15683222
1.50905764 1.13745031E-4 3.15730381
1.50883019 1.13710747E-4 3.15777493
1.50860274 1.13676477E-4 3.15824652
1.50837553 1.13642222E-4 3.15871811
1.50814819 1.13607981E-4 3.15918946
1.5079211 1.13573755E-4 3.15966082
1.50769389 1.13539551E-4 3.16013241
1.50746691 1.13505354E-4 3.16060424
1.50723994 1.13471178E-4 3.16107535
1.50701296 1.13437018E-4 3.16154647
1.50678611 1.13402864E-4 3.1620183
1.50655937 1.13368733E-4 3.16248965
1.50633264 1.13334616E-4 3.16296124
1.50610602 1.13300521E-4 3.16343284
1.50587952 1.13266433E-4 3.16390419
1.50565302 1.1323236E-4 3.16437578
1.50542653 1.13198308E-4 3.16484666
1.50520015 1.13164271E-4 3.16531849
1.50497389 1.13130242E-4 3.16578984
1.50474763 1.13096234E-4 3.16626096
1.50452149 1.1306224E-4 3.16673255
1.50429547 1.13028262E-4 3.16720366
1.50406945 1.12994298E-4 3.16767573
1.50384343 1.12960355E-4 3.16814685
1.50361753 1.1292642E-4 3.1686182
1.50339174 1.12892507E-4 3.16909003
1.50316596 1.12858601E-4 3.16956139
1.5029403 1.12824717E-4 3.1700325
1.50271463 1.12790847E-4 3.17050385
1.50248909 1.12756992E-4 3.17097545
1.50226367 1.12723152E-4 3.17144656
1.50203824 1.12689326E-4 3.17191815
1.50181293 1.12655514E-4 3.17238951
1.50158763 1.12621718E-4 3.1728611
1.50136244 1.12587935E-4 3.17333198
1.50113726 1.12554175E-4 3.17380357
1.50091219 1.12520422E-4 3.1742754
1.50068724 1.1248669E-4 3.17474699
1.50046229 1.12452974E-4 3.17521787
1.50023735 1.12419271E-4 3.1756897
1.50001264 1.12385576E-4 3.17616105
1.49978781 1.12351903E-4 3.17663217
1.49956322 1.12318245E-4 3.17710352
1.49933863 1.12284601E-4 3.17757487
1.49911404 1.12250978E-4 3.17804599
1.49888957 1.12217363E-4 3.17851758
1.49866521 1.12183763E-4 3.17898893
1.49844086 1.12150185E-4 3.17946053
1.49821651 1.12116613E-4 3.17993188
1.4979924 1.12083064E-4 3.18040323
1.49776828 1.12049522E-4 3.18087459
1.49754417 1.12016001E-4 3.1813457
1.49732018 1.11982496E-4 3.18181777
1.49709618 1.11949004E-4 3.18228912
1.49687243 1.1191552E-4 3.18276
1.49664855 1.11882058E-4 3.18323183
1.49642479 1.11848611E-4 3.18370318
1.49620116 1.11815178E-4 3.1841743
1.49597764 1.11781766E-4 3.18464565
1.495754 1.11748363E-4 3.18511701
1.49553061 1.11714973E-4 3.18558836
1.49530721 1.11681598E-4 3.18605971
1.49508381 1.11648245E-4 3.18653107
1.49486065 1.116149E-4 3.18700218
1.49463737 1.11581576E-4 3.18747354
1.49441433 1.11548259E-4 3.18794489
1.49419117 1.11514964E-4 3.18841624
1.49396825 1.11481677E-4 3.1888876
1.49374533 1.11448411E-4 3.18935895
1.49352241 1.1141516E-4 3.1898303
1.4932996 1.11381916E-4 3.1903019
1.49307692 1.11348694E-4 3.19077301
1.49285424 1.11315487E-4 3.19124436
1.49263167 1.11282294E-4 3.19171548
1.49240911 1.11249115E-4 3.19218683
1.49218667 1.11215952E-4 3.19265842
1.49196422 1.11182802E-4 3.19312978
1.4917419 1.11149668E-4 3.19360113
1.49151969 1.11116547E-4 3.19407248
1.49129748 1.11083442E-4 3.1945436
1.49107528 1.11050351E-4 3.19501472
1.49085319 1.11017274E-4 3.19548607
1.49063122 1.1098422E-4 3.19595718
1.49040926 1.10951172E-4 3.19642901
1.49018741 1.10918139E-4 3.19690037
1.48996568 1.10885121E-4 3.19737148
1.48974383 1.10852125E-4 3.1978426
1.48952222 1.10819135E-4 3.19831419
1.48930061 1.10786161E-4 3.19878554
1.48907912 1.10753208E-4 3.1992569
1.48885763 1.10720262E-4 3.19972801
1.48863614 1.10687339E-4 3.20019937
1.48841488 1.10654422E-4 3.20067072
1.48819363 1.1062152E-4 3.20114207
1.48797238 1.1058864E-4 3.20161319
1.48775125 1.10555768E-4 3.20208454
1.48753011 1.10522917E-4 3.20255566
1.4873091 1.10490073E-4 3.20302677
1.4870882 1.10457251E-4 3.20349836
1.48686731 1.10424437E-4 3.20396996
1.48664653 1.10391644E-4 3.20444107
1.48642576 1.10358866E-4 3.20491242
1.4862051 1.10326095E-4 3.2053833
1.48598444 1.10293346E-4 3.20585442
1.48576391 1.10260604E-4 3.20632601
1.48554337 1.10227884E-4 3.20679736
1.48532295 1.10195171E-4 3.20726848
1.48510265 1.1016248E-4 3.20774007
1.48488235 1.10129804E-4 3.20821118
1.48466206 1.10097135E-4 3.20868206
1.48444188 1.10064488E-4 3.20915389
1.48422182 1.10031848E-4 3.20962477
1.48400176 1.0999923E-4 3.21009612
1.48378181 1.09966619E-4 3.21056771
1.48356187 1.0993403E-4 3.21103835
1.48334205 1.09901448E-4 3.21151018
1.48312235 1.09868888E-4 2.31423044
1.48290265 1.09836343E-4 2.03892875
1.48268294 1.09803805E-4 2.03922749
1.48246336 1.09771288E-4 2.03952646
1.4822439 1.09738779E-4 2.03982568
1.48202443 1.09706285E-4 2.04012489
1.48180509 1.09673812E-4 2.04042387
1.48158574 1.09641347E-4 2.04072309
1.48136652 1.09608904E-4 2.04102206
1.48114729 1.09576467E-4 2.04132128
1.48092818 1.09544046E-4 2.04162025
1.4807092 1.09511646E-4 2.04191923
1.48049021 1.09479253E-4 2.04221845
1.48027122 1.09446875E-4 2.04251742
1.48005235 1.09414519E-4 2.04281664
1.4798336 1.0938217E-4 2.04311562
1.47961485 1.09349836E-4 2.04341483
1.47939622 1.09317516E-4 2.04371381
1.47917759 1.09285211E-4 2.04401278
1.47895908 1.09252927E-4 2.04431224
1.47874057 1.09220651E-4 2.04461098
1.47852218 1.0918839E-4 2.04491043
1.47830379 1.09156143E-4 2.04520917
1.47808552 1.0912391E-4 2.04550815
1.47786725 1.09091692E-4 2.0458076
1.47764909 1.09059489E-4 2.04610634
1.47743106 1.09027293E-4 2.04640555
1.47721303 1.08995118E-4 2.04670453
1.47699511 1.08962959E-4 2.04700375
1.4767772 1.08930813E-4 2.04730272
1.4765594 1.08898676E-4 2.0476017
1.47634161 1.08866559E-4 2.04790068
1.47612393 1.08834458E-4 2.04819989
1.47590625 1.08802364E-4 2.04849911
1.4756887 1.08770291E-4 2.04879808
1.47547114 1.08738226E-4 2.0490973
1.4752537 1.08706176E-4 2.04939628
1.47503638 1.08674147E-4 2.04969501
1.47481906 1.08642125E-4 2.04999423
1.47460175 1.08610118E-4 2.05029321
1.47438455 1.08578126E-4 2.05059242
1.47416747 1.08546155E-4 2.05089164
1.47395039 1.08514192E-4 2.05119061
1.47373343 1.08482243E-4 2.05148983
1.47351646 1.08450309E-4 2.05178833
1.47329962 1.08418382E-4 2.05208778
1.47308278 1.08386477E-4 2.05238676
1.47286606 1.08354587E-4 2.05268574
1.47264934 1.08322711E-4 2.05298495
1.47243273 1.08290842E-4 2.05328369
1.47221625 1.08258995E-4 2.05358291
1.47199976 1.08227156E-4 2.05388212
1.47178328 1.08195338E-4 2.05418086
1.47156692 1.08163527E-4 2.05447984
1.47135067 1.08131731E-4 2.05477905
1.47113442 1.0809995E-4 2.05507803
1.4709183 1.0806819E-4 2.05537701
1.47070217 1.08036438E-4 2.05567598
1.47048616 1.080047E-4 2.0559752
1.47027016 1.0797297E-4 2.05627418
1.47005427 1.07941261E-4 2.05657315
1.46983838 1.07909567E-4 2.05687189
1.46962261 1.07877888E-4 2.05717134
1.46940684 1.07846216E-4 2.05747032
1.46919119 1.07814565E-4 2.0577693
1.46897566 1.07782922E-4 2.05806851
1.46876001 1.07751293E-4 2.05836749
1.4685446 1.07719687E-4 2.05866623
1.46832919 1.07688087E-4 2.05896521
1.4681139 1.07656502E-4 2.05926466
1.46789861 1.07624932E-4 2.0595634
1.46768332 1.07593376E-4 2.05986238
1.46746814 1.07561827E-4 2.06016135
1.46725309 1.07530301E-4 2.06046033
1.46703804 1.07498789E-4 2.06075954
1.4668231 1.07467284E-4 2.06105852
1.46660817 1.07435793E-4 2.06135726
1.46639335 1.07404325E-4 2.06165671
1.46617854 1.07372864E-4 2.06195569
1.46596384 1.07341417E-4 2.06225443
1.46574926 1.07309985E-4 2.06255341
1.46553469 1.07278567E-4 2.06285286
1.46532011 1.07247164E-4 2.06315136
1.46510565 1.07215768E-4 2.06345057
1.4648912 1.07184394E-4 2.06374955
1.46467686 1.07153028E-4 2.06404853
1.46446264 1.07121683E-4 2.06434751
1.46424842 1.07090345E-4 2.06464648
1.46403432 1.07059022E-4 2.0649457
1.46382022 1.07027714E-4 2.06524444
1.46360612 1.0699642E-4 2.06554341
1.46339214 1.06965141E-4 2.06584263
1.46317828 1.06933869E-4 2.06614137
1.46296442 1.06902618E-4 2.06644058
1.46275067 1.06871375E-4 2.06673932
1.46253693 1.06840154E-4 2.06703854
1.46232331 1.0680894E-4 2.06733751
1.46210968 1.06777741E-4 2.06763625
1.46189618 1.06746556E-4 2.06793547
1.4616828 1.06715386E-4 2.06823421
1.46146929 1.06684223E-4 2.06853366
1.46125603 1.06653082E-4 2.0688324
1.46104276 1.06621948E-4 2.06913114
1.4608295 1.06590836E-4 2.06943011
1.46061635 1.06559732E-4 2.06972933
1.46040332 1.06528641E-4 2.07002807
1.4601903 1.06497566E-4 2.07032704
1.45997727 1.06466505E-4 2.07062626
1.45976436 1.06435458E-4 2.07092524
1.45955157 1.06404419E-4 2.07122397
1.45933878 1.06373402E-4 2.07152295
1.45912611 1.06342392E-4 2.07182217
1.45891345 1.06311396E-4 2.0721209
1.45870078 1.06280415E-4 2.07242012
1.45848835 1.06249448E-4 2.07271886
1.45827579 1.06218497E-4 2.0730176
1.45806336 1.06187552E-4 2.07331705
1.45785105 1.06156629E-4 2.07361603
1.45763874 1.06125714E-4 2.07391477
1.45742655 1.06094813E-4 2.07421398
1.45721436 1.06063926E-4 2.07451248
1.45700228 1.06033054E-4 2.07481194
1.45679033 1.06002197E-4 2.07511067
1.45657825 1.05971347E-4 2.07540965
1.45636642 1.05940519E-4 2.07570863
1.45615458 1.05909698E-4 2.0760076
1.45594275 1.05878891E-4 2.07630658
1.45573103 1.05848099E-4 2.07660532
1.45551932 1.05817322E-4 2.0769043
1.45530772 1.05786552E-4 2.07720304
1.45509624 1.05755804E-4 2.07750201
1.45488477 1.05725063E-4 2.07780099
1.45467329 1.05694337E-4 2.0781002
1.45446193 1.05663625E-4 2.07839918
1.45425069 1.05632927E-4 2.07869816
1.45403945 1.05602245E-4 2.07899714
1.45382822 1.05571577E-4 2.07929587
1.4536171 1.05540916E-4 2.07959485
1.4534061 1.05510269E-4 2.07989383
1.4531951 1.05479638E-4 2.08019257
1.45298421 1.0544902E-4 2.08049154
1.45277333 1.05418418E-4 2.08079052
1.45256245 1.05387822E-4 2.0810895
1.45235169 1.05357249E-4 2.08138824
1.45214105 1.05326682E-4 2.08168721
1.4519304 1.05296131E-4 2.08198619
1.45171988 1.05265593E-4 2.08228517
1.45150936 1.05235064E-4 2.08258414
1.45129895 1.05204555E-4 2.08288312
1.45108855 1.05174055E-4 2.08318186
1.45087826 1.05143568E-4 2.08348107
1.45066798 1.05113097E-4 2.08377981
1.45045781 1.05082639E-4 2.08407855
1.45024765 1.05052197E-4 2.08437753
1.4500376 1.05021762E-4 2.08467627
1.44982755 1.04991341E-4 2.08497524
1.44961762 1.04960935E-4 2.08527422
1.4494077 1.04930543E-4 2.0855732
1.44919789 1.04900166E-4 2.08587217
1.44898808 1.04869803E-4 2.08617091
1.44877839 1.04839448E-4 2.08646989
1.44856882 1.04809107E-4 2.0867691
1.44835913 1.04778781E-4 2.08706784
1.44814968 1.04748469E-4 2.08736682
1.44794023 1.04718165E-4 2.08766556
1.44773078 1.04687882E-4 2.08796453
1.44752145 1.04657607E-4 2.08826351
1.44731212 1.04627346E-4 2.08856201
1.4471029 1.04597093E-4 2.08886123
1.44689381 1.04566861E-4 2.0891602
1.4466846 1.04536637E-4 2.08945894
1.44647563 1.04506435E-4 2.08975792
1.44626665 1.04476239E-4 2.0900569
1.44605768 1.04446051E-4 2.09035563
1.44584882 1.04415885E-4 2.09065461
1.44564009 1.04385726E-4 2.09095335
1.44543135 1.04355582E-4 2.09125233
1.44522262 1.04325452E-4 2.09155107
1.445014 1.04295337E-4 2.09185028
1.44480538 1.04265237E-4 2.09214902
1.44459689 1.04235143E-4 2.092448
1.44438851 1.04205064E-4 2.09274697
1.44418013 1.04175E-4 2.09304571
1.44397175 1.0414495E-4 2.09334469
1.44376349 1.04114908E-4 2.09364343
1.44355536 1.04084887E-4 2.09394217
1.44334722 1.04054874E-4 2.09424114
1.44313908 1.04024868E-4 2.09454012
1.44293106 1.03994884E-4 2.0948391
1.44272316 1.03964907E-4 2.09513783
1.44251525 1.03934952E-4 2.09543681
1.44230735 1.03905004E-4 2.09573555
1.44209957 1.03875063E-4 2.09603429
1.44189191 1.03845145E-4 2.09633327
1.44168425 1.03815233E-4 2.09663224
1.44147658 1.03785336E-4 2.09693122
1.44126904 1.03755454E-4 2.09722996
1.44106162 1.03725586E-4 2.0975287
1.44085419 1.03695726E-4 2.09782743
1.44064689 1.0366588E-4 2.09812665
1.44043958 1.03636048E-4 2.09842515
1.44023228 1.03606231E-4 2.09872413
1.44002509 1.03576422E-4 2.0990231
1.43981802 1.03546634E-4 2.09932184
1.43961096 1.03516853E-4 2.09962058
1.43940389 1.0348708E-4 2.09991956
1.43919694 1.03457329E-4 2.10021853
1.43899012 1.03427585E-4 2.10051751
1.43878329 1.03397855E-4 2.10081601
1.43857646 1.0336814E-4 2.10111499
1.43836975 1.0333844E-4 2.10141397
1.43816316 1.03308746E-4 2.1017127
1.43795657 1.03279068E-4 2.10201144
1.43774998 1.03249404E-4 2.10231042
1.43754351 1.03219754E-4 2.10260916
1.43733716 1.03190112E-4 2.10290837
1.43713081 1.03160484E-4 2.10320711
1.43692446 1.03130871E-4 2.10350585
1.43671823 1.03101273E-4 2.10380459
1.43651211 1.03071681E-4 2.10410357
1.436306 1.03042104E-4 2.10440207
1.43609989 1.03012542E-4 2.10470104
1.43589389 1.02982995E-4 2.10499978
1.43568802 1.02953454E-4 2.10529852
1.43548214 1.02923928E-4 2.10559773
1.43527627 1.02894417E-4 2.10589647
1.43507051 1.0286492E-4 2.10619545
1.43486488 1.02835431E-4 2.10649419
1.43465924 1.02805956E-4 2.10679317
1.43445361 1.02776496E-4 2.1070919
1.43424809 1.0274705E-4 2.1073904
1.43404269 1.02717611E-4 2.10768938
1.43383718 1.02688187E-4 2.10798812
1.4336319 1.02658778E-4 2.10828733
1.43342662 1.02629376E-4 2.1085856
1.43322134 1.02599995E-4 2.10888457
1.43301618 1.02570622E-4 2.10918355
1.43281102 1.02541257E-4 2.10948229
1.43260598 1.02511913E-4 2.10978103
1.43240106 1.02482576E-4 2.11007977
1.43219614 1.02453254E-4 2.11037874
1.43199122 1.02423946E-4 2.11067748
1.43178642 1.02394646E-4 2.11097622
1.43158162 1.0236536E-4 2.1112752
1.43137693 1.02336089E-4 2.11157393
1.43117225 1.02306833E-4 2.11187291
1.43096769 1.02277583E-4 2.11217141
1.43076324 1.02248348E-4 2.11247063
1.43055868 1.02219128E-4 2.11276913
1.43035436 1.02189915E-4 2.1130681
1.43014991 1.02160717E-4 2.1133666
1.42994571 1.02131533E-4 2.11366558
1.42974138 1.02102364E-4 2.11396456
1.4295373 1.02073202E-4 2.1142633
1.42933309 1.02044054E-4 2.11456203
1.42912912 1.02014921E-4 2.11486077
1.42892504 1.01985803E-4 2.11515951
1.42872119 1.01956692E-4 2.11545849
1.42851722 1.01927595E-4 2.11575723
1.42831337 1.01898506E-4 2.11605597
1.42810965 1.01869438E-4 2.1163547
1.42790592 1.01840378E-4 2.11665368
1.42770231 1.01811325E-4 2.11695242
1.4274987 1.01782294E-4 2.11725116
1.42729521 1.0175327E-4 2.1175499
1.42709172 1.01724261E-4 2.11784863
1.42688823 1.01695266E-4 2.11814737
1.42668486 1.01666279E-4 2.11844635
1.4264816 1.01637306E-4 2.11874461
1.42627835 1.01608341E-4 2.11904359
1.42607522 1.01579397E-4 2.1193428
1.42587209 1.0155046E-4 2.11964154
1.42566895 1.01521538E-4 2.11994004
1.42546594 1.01492624E-4 2.12023902
1.42526305 1.01463724E-4 2.12053776
1.42506015 1.01434838E-4 2.12083626
1.42485726 1.01405967E-4 2.12113523
1.42465448 1.01377103E-4 2.12143397
1.42445171 1.01348254E-4 2.12173271
1.42424905 1.0131942E-4 2.12203145
1.42404652 1.01290592E-4 2.12233043
1.42384398 1.01261779E-4 2.12262893
1.42364144 1.01232981E-4 2.12292767
1.42343903 1.0120419E-4 2.1232264
1.42323661 1.01175414E-4 2.12352514
1.42303431 1.01146652E-4 2.12382388
1.42283201 1.01117905E-4 2.12412286
1.42262983 1.01089165E-4 2.1244216
1.42242765 1.01060439E-4 2.12472034
1.42222559 1.01031721E-4 2.12501907
1.42202353 1.01003017E-4 2.12531781
1.42182159 1.00974328E-4 2.12561631
1.42161965 1.00945654E-4 2.12591529
1.42141783 1.00916986E-4 2.12621403
1.42121601 1.00888334E-4 2.12651277
1.42101419 1.00859696E-4 2.12681174
1.42081249 1.00831065E-4 2.12711024
1.4206109 1.00802448E-4 2.12740898
1.42040932 1.00773839E-4 2.12770772
1.42020786 1.00745252E-4 2.12800622
1.42000639 1.00716672E-4 2.12830496
1.41980493 1.00688099E-4 2.12860394
1.41960359 1.00659548E-4 2.12890267
1.41940236 1.00631005E-4 2.12920141
1.41920102 1.00602469E-4 2.12950015
1.41899991 1.00573954E-4 2.12979865
1.4187988 1.00545447E-4 2.13009763
1.4185977 1.00516947E-4 2.13039637
1.41839671 1.00488469E-4 2.13069487
1.41819572 1.00459998E-4 2.13099408
1.41799486 1.00431535E-4 2.13129282
1.41779399 1.00403086E-4 2.13159132
1.41759324 1.00374651E-4 2.13189006
1.41739249 1.00346231E-4 2.1321888
1.41719186 1.00317819E-4 2.13248706
1.41699123 1.00289421E-4 2.13278604
1.41679072 1.00261037E-4 2.13308501
1.41659021 1.00232661E-4 2.13338375
1.41638982 1.00204299E-4 2.13368225
1.41618943 1.00175952E-4 2.13398099
1.41598904 1.00147612E-4 2.13427973
1.41578877 1.00119287E-4 2.13457823
1.41558862 1.00090969E-4 2.13487697
1.41538846 1.00062665E-4 2.1351757
1.41518831 1.00034376E-4 2.13547421
1.41498828 1.00006102E-4 2.13577318
1.41478837 9.99778349E-5 2.13607192
1.41458845 9.99495824E-5 2.13637066
1.41438854 9.99213371E-5 2.13666916
1.41418874 9.98931064E-5 2.1369679
1.41398895 9.98648902E-5 2.13726687
1.41378927 9.98366813E-5 2.13756561
1.4135896 9.9808487E-5 2.13786435
1.41339004 9.97803072E-5 2.13816285
1.41319048 9.97521347E-5 2.13846159
1.41299105 9.97239767E-5 2.13876033
1.41279161 9.96958261E-5 2.13905907
1.41259217 9.96676972E-5 2.13935757
1.41239297 9.96395684E-5 2.13965654
1.41219366 9.96114613E-5 2.13995528
1.41199446 9.95833616E-5 2.14025378
1.41179538 9.95552764E-5 2.14055252
1.4115963 9.95271985E-5 2.14085126
1.41139722 9.94991351E-5 2.14114976
1.41119826 9.94710863E-5 2.1414485
1.4109993 9.94430447E-5 2.141747
1.41080046 9.94150178E-5 2.14204597
1.41060174 9.9386998E-5 2.14234471
1.41040289 9.93589929E-5 2.14264345
1.41020429 9.93310023E-5 2.14294195
1.41000557 9.93030262E-5 2.14324069
1.40980709 9.92750574E-5 2.14353919
1.40960848 9.92470959E-5 2.14383793
1.40941 9.9219149E-5 2.14413643
1.40921164 9.91912166E-5 2.14443541
1.40901327 9.91632987E-5 2.14473391
1.40881503 9.91353882E-5 2.14503264
1.40861678 9.91074921E-5 2.14533138
1.40841854 9.90796034E-5 2.14563012
1.40822041 9.90517292E-5 2.14592862
1.4080224 9.90238696E-5 2.14622712
1.40782428 9.89960172E-5 2.14652562
1.40762639 9.89681794E-5 2.14682436
1.4074285 9.89403488E-5 2.14712334
1.40723062 9.89125328E-5 2.14742208
1.40703285 9.88847314E-5 2.14772058
1.40683508 9.88569373E-5 2.14801908
1.40663743 9.88291577E-5 2.14831781
1.40643978 9.88013853E-5 2.14861655
1.40624213 9.87736348E-5 2.14891529
1.4060446 9.87458843E-5 2.14921379
1.40584719 9.87181556E-5 2.14951253
1.40564978 9.8690427E-5 2.14981103
1.40545237 9.86627201E-5 2.15010977
1.40525508 9.86350205E-5 2.15040851
1.40505791 9.86073355E-5 2.15070724
1.40486073 9.85796578E-5 2.15100551
1.40466356 9.85519946E-5 2.15130424
1.40446651 9.8524346E-5 2.15160298
1.40426946 9.84967046E-5 2.15190148
1.40407252 9.84690778E-5 2.15220022
1.40387559 9.84414582E-5 2.15249872
1.40367877 9.84138533E-5 2.15279746
1.40348196 9.83862556E-5 2.1530962
1.40328515 9.83586724E-5 2.1533947
1.40308845 9.83311038E-5 2.15369344
1.40289187 9.83035425E-5 2.15399218
1.4026953 9.82759957E-5 2.15429068
1.40249872 9.82484635E-5 2.15458941
1.40230227 9.82209385E-5 2.15488815
1.40210593 9.81934281E-5 2.15518689
1.40190947 9.8165925E-5 2.15548515
1.40171325 9.81384364E-5 2.15578389
1.40151691 9.81109552E-5 2.15608215
1.40132082 9.80834884E-5 2.15638089
1.4011246 9.80560362E-5 2.15667963
1.4009285 9.80285913E-5 2.15697837
1.40073252 9.80011609E-5 2.15727711
1.40053654 9.79737379E-5 2.15757561
1.40034068 9.79463293E-5 2.15787411
1.40014482 9.79189281E-5 2.15817285
1.39994895 9.78915486E-5 2.15847135
1.39975321 9.78641692E-5 2.15877008
1.39955747 9.78368043E-5 2.15906882
1.39936185 9.7809454E-5 2.15936708
1.39916623 9.77821182E-5 2.15966582
1.39897072 9.77547897E-5 2.15996432
1.39877522 9.77274685E-5 2.16026306
1.39857984 9.77001619E-5 2.16056156
1.39838445 9.76728697E-5 2.1608603
1.39818907 9.76455849E-5 2.1611588
1.3979938 9.76183146E-5 2.16145754
1.39779866 9.75910589E-5 2.16175604
1.39760351 9.75638031E-5 2.16205478
1.39740837 9.75365692E-5 2.16235328
1.39721334 9.75093426E-5 2.16265202
1.39701831 9.74821305E-5 2.16295052
1.39682341 9.74549257E-5 2.16324878
1.3966285 9.74277355E-5 2.16354752
1.39643371 9.74005525E-5 2.16384625
1.39623892 9.73733841E-5 2.16414499
1.39604425 9.73462302E-5 2.16444349
1.39584959 9.73190836E-5 2.16474199
1.39565492 9.72919443E-5 2.16504073
1.39546037 9.72648268E-5 2.16533947
1.39526582 9.72377093E-5 2.16563797
1.39507139 9.72106136E-5 2.16593647
1.39487708 9.71835179E-5 2.16623497
1.39468265 9.71564441E-5 2.16653347
1.39448845 9.71293775E-5 2.16683221
1.39429414 9.71023183E-5 2.16713047
1.39409995 9.70752735E-5 2.16742945
1.39390588 9.70482433E-5 2.16772771
1.39371181 9.70212204E-5 2.16802645
1.39351773 9.69942121E-5 2.16832495
1.39332378 9.6967211E-5 2.16862369
1.39312994 9.69402245E-5 2.16892242
1.39293611 9.69132452E-5 2.16922069
1.39274228 9.68862805E-5 2.16951919
1.39254856 9.68593304E-5 2.16981792
1.39235485 9.68323875E-5 2.17011666
1.39216113 9.68054519E-5 2.17041516
1.39196765 9.67785381E-5 2.17071342
1.39177406 9.67516244E-5 2.17101216
1.39158058 9.67247252E-5 2.17131066
1.39138722 9.66978405E-5 2.1716094
1.39119375 9.66709631E-5 2.1719079
1.39100051 9.66441003E-5 2.1722064
1.39080727 9.6617252E-5 2.1725049
1.39061403 9.65904037E-5 2.17280364
1.39042091 9.65635772E-5 2.17310214
1.39022779 9.65367581E-5 2.17340064
1.39003468 9.65099462E-5 2.17369914
1.38984168 9.64831488E-5 2.17399788
1.3896488 9.6456366E-5 2.17429638
1.38945591 9.64295905E-5 2.17459464
1.38926303 9.64028295E-5 2.17489338
1.38907027 9.63760758E-5 2.17519164
1.38887751 9.63493367E-5 2.17549038
1.38868487 9.63226048E-5 2.17578912
1.38849223 9.62958802E-5 2.17608738
1.3882997 9.62691774E-5 2.17638612
1.38810718 9.6242482E-5 2.17668462
1.38791478 9.62157937E-5 2.17698336
1.38772237 9.61891201E-5 2.17728162
1.38752997 9.61624537E-5 2.17758012
1.38733768 9.61358019E-5 2.17787862
1.3871454 9.61091573E-5 2.17817736
1.38695323 9.60825273E-5 2.17847586
1.38676107 9.60559119E-5 2.1787746
1.38656902 9.60293037E-5 2.17907286
1.38637698 9.60027028E-5 2.17937112
1.38618505 9.59761164E-5 2.1796701
1.38599312 9.59495446E-5 2.17996836
1.3858012 9.59229801E-5 2.1802671
1.38560939 9.58964301E-5 2.1805656
1.38541758 9.58698874E-5 2.1808641
1.38522589 9.5843352E-5 2.18116236
1.3850342 9.58168312E-5 2.18146133
1.38484263 9.57903248E-5 2.1817596
1.38465106 9.57638258E-5 2.1820581
1.38445961 9.57373413E-5 2.1823566
1.38426816 9.57108641E-5 2.18265533
1.38407671 9.56844015E-5 2.1829536
1.38388538 9.56579461E-5 2.1832521
1.38369417 9.56315052E-5 2.1835506
1.38350284 9.56050717E-5 2.1838491
1.38331175 9.55786454E-5 2.1841476
1.38312054 9.5552241E-5 2.1844461
1.38292944 9.55258365E-5 2.18474483
1.38273847 9.54994539E-5 2.1850431
1.3825475 9.54730713E-5 2.1853416
1.38235652 9.54467105E-5 2.1856401
1.38216567 9.54203497E-5 2.1859386
1.38197494 9.53940034E-5 2.18623734
1.38178408 9.53676717E-5 2.18653584
1.38159347 9.53413473E-5 2.18683434
1.38140273 9.53150375E-5 2.06534672
1.38121212 9.52887349E-5 1.32195306
1.38102162 9.52624468E-5 1.32213354
1.38083112 9.52361661E-5 1.3223139
1.38064063 9.52098999E-5 1.32249403
1.38045025 9.5183641E-5 1.32267463
1.38025987 9.51573966E-5 1.32285488
1.38006961 9.51311595E-5 1.32303536
1.37987936 9.51049369E-5 1.32321584
1.37968922 9.50787216E-5 1.32339621
1.37949908 9.50525209E-5 1.32357645
1.37930906 9.50263275E-5 1.32375669
1.37911904 9.50001413E-5 1.3239373
1.37892902 9.49739697E-5 1.32411766
1.37873912 9.49478126E-5 1.32429802
1.37854922 9.49216628E-5 1.32447839
1.37835944 9.48955276E-5 1.32465887
1.37816966 9.48693996E-5 1.32483923
1.37797987 9.48432789E-5 1.3250196
1.37779021 9.48171728E-5 1.32519996
1.37760067 9.47910812E-5 1.32538033
1.37741113 9.47649969E-5 1.32556081
1.37722158 9.47389199E-5 1.32574117
1.37703216 9.47128574E-5 1.32592142
1.37684274 9.46868095E-5 1.3261019
1.37665343 9.46607615E-5 1.32628214
1.37646413 9.46347354E-5 1.32646263
1.37627482 9.46087166E-5 1.32664287
1.37608564 9.45827051E-5 1.32682335
1.37589657 9.45567081E-5 1.3270036
1.37570739 9.45307183E-5 1.32718408
1.37551844 9.45047432E-5 1.32736444
1.37532938 9.44787753E-5 1.32754493
1.37514055 9.44528219E-5 1.32772505
1.3749516 9.44268759E-5 1.32790554
1.37476277 9.44009371E-5 1.32808602
1.37457395 9.43750201E-5 1.32826626
1.37438524 9.43491032E-5 1.32844663
1.37419665 9.43232008E-5 1.32862699
1.37400794 9.42973129E-5 1.32880735
1.37381947 9.42714323E-5 1.3289876
1.37363088 9.4245559E-5 1.32916808
1.37344241 9.42197003E-5 1.32934856
1.37325406 9.41938488E-5 1.32952881
1.37306571 9.41680119E-5 1.32970917
1.37287736 9.41421822E-5 1.32988966
1.37268913 9.41163671E-5 1.3300699
1.3725009 9.40905593E-5 1.33025026
1.37231278 9.4064766E-5 1.33043051
1.37212467 9.403898E-5 1.33061099
1.37193656 9.40132013E-5 1.33079135
1.37174857 9.39874371E-5 1.33097172
1.37156057 9.39616875E-5 1.33115184
1.3713727 9.39359452E-5 1.33133233
1.37118483 9.39102101E-5 1.33151281
1.37099707 9.38844896E-5 1.33169317
1.37080932 9.38587764E-5 1.33187342
1.37062168 9.38330777E-5 1.3320539
1.37043405 9.38073863E-5 1.33223403
1.37024641 9.37817094E-5 1.33241451
1.37005889 9.37560399E-5 1.33259487
1.36987138 9.37303776E-5 1.33277512
1.36968398 9.37047298E-5 1.3329556
1.36949658 9.36790966E-5 1.33313596
1.36930919 9.36534707E-5 1.33331621
1.36912191 9.3627852E-5 1.33349669
1.36893475 9.36022479E-5 1.33367693
1.36874759 9.35766511E-5 1.3338573
1.36856043 9.35510689E-5 1.33403754
1.36837339 9.35254939E-5 1.33421791
1.36818635 9.34999262E-5 1.33439827
1.36799932 9.3474373E-5 1.33457863
1.3678124 9.34488344E-5 1.334759
1.36762559 9.3423303E-5 1.33493948
1.36743879 9.3397779E-5 1.33511972
1.36725199 9.33722695E-5 1.33529997
1.36706519 9.33467672E-5 1.33548021
1.36687863 9.33212723E-5 1.3356607
1.36669195 9.32957919E-5 1.33584106
1.36650538 9.3270326E-5 1.3360213
1.36631882 9.32448675E-5 1.33620167
1.36613238 9.32194162E-5 1.33638203
1.36594605 9.31939794E-5 1.33656216
1.36575961 9.31685499E-5 1.33674252
1.36557329 9.3143135E-5 1.336923
1.36538708 9.31177274E-5 1.33710337
1.36520088 9.3092327E-5 1.33728373
1.36501467 9.30669412E-5 1.33746386
1.36482859 9.30415626E-5 1.33764434
1.3646425 9.30161987E-5 1.33782458
1.36445653 9.29908419E-5 1.33800483
1.36427057 9.29654998E-5 1.33818531
1.36408472 9.29401649E-5 1.33836567
1.36389875 9.29148373E-5 1.33854604
1.36371303 9.28895242E-5 1.33872628
1.3635273 9.28642257E-5 1.33890665
1.36334157 9.28389272E-5 1.33908677
1.36315584 9.28136506E-5 1.33926713
1.36297023 9.27883739E-5 1.3394475
1.36278474 9.27631118E-5 1.33962786
1.36259925 9.27378569E-5 1.33980823
1.36241376 9.27126166E-5 1.33998847
1.36222839 9.26873909E-5 1.34016883
1.36204302 9.26621651E-5 1.34034908
1.36185777 9.26369539E-5 1.34052944
1.36167252 9.26117573E-5 1.34070981
1.36148727 9.25865679E-5 1.34089005
1.36130214 9.25613858E-5 1.34107029
1.36111701 9.25362183E-5 1.34125054
1.36093199 9.2511058E-5 1.3414309
1.36074698 9.2485905E-5 1.34161127
1.36056209 9.24607666E-5 1.34179151
1.36037719 9.24356427E-5 1.34197176
1.3601923 9.24105188E-5 1.34215224
1.36000752 9.23854168E-5 1.34233248
1.35982275 9.23603147E-5 1.34251273
1.35963809 9.23352272E-5 1.34269321
1.35945344 9.2310147E-5 1.34287345
1.35926878 9.22850813E-5 1.34305382
1.35908425 9.22600229E-5 1.34323406
1.35889983 9.22349791E-5 1.34341431
1.3587153 9.22099425E-5 1.34359455
1.358531 9.21849132E-5 1.34377491
1.35834658 9.21598985E-5 1.3439554
1.35816228 9.2134891E-5 1.34413564
1.35797811 9.21098981E-5 1.34431577
1.35779393 9.20849125E-5 1.34449613
1.35760975 9.20599341E-5 1.34467638
1.35742569 9.20349703E-5 1.34485662
1.35724163 9.20100138E-5 1.34503698
1.35705757 9.19850718E-5 1.34521747
1.35687363 9.19601371E-5 1.34539759
1.35668981 9.19352096E-5 1.34557796
1.35650587 9.19102968E-5 1.34575832
1.35632217 9.18853912E-5 1.34593856
1.35613835 9.18605001E-5 1.34611881
1.35595465 9.18356163E-5 1.34629917
1.35577106 9.18107398E-5 1.34647942
1.35558748 9.17858779E-5 1.34665954
1.3554039 9.17610232E-5 1.3468399
1.35522044 9.17361758E-5 1.34702027
1.35503697 9.1711343E-5 1.34720039
1.35485351 9.16865174E-5 1.34738088
1.35467017 9.16617064E-5 1.34756112
1.35448694 9.16369027E-5 1.34774125
1.3543036 9.16121062E-5 1.34792161
1.35412049 9.15873243E-5 1.34810197
1.35393727 9.15625496E-5 1.34828222
1.35375416 9.15377896E-5 1.34846258
1.35357118 9.15130368E-5 1.34864283
1.35338819 9.14882912E-5 1.34882307
1.3532052 9.14635602E-5 1.34900343
1.35302234 9.14388365E-5 1.34918368
1.35283947 9.14141201E-5 1.3493638
1.3526566 9.13894182E-5 1.34954429
1.35247386 9.13647236E-5 1.34972453
1.35229123 9.13400436E-5 1.34990489
1.35210848 9.13153708E-5 1.3500849
1.35192597 9.12907053E-5 1.35026515
1.35174334 9.12660544E-5 1.35044551
1.35156083 9.12414107E-5 1.35062575
1.35137844 9.12167743E-5 1.350806
1.35119593 9.11921525E-5 1.35098648
1.35101366 9.11675379E-5 1.35116673
1.35083127 9.11429379E-5 1.35134697
1.350649 9.11183452E-5 1.35152721
1.35046685 9.10937597E-5 1.35170746
1.3502847 9.10691888E-5 1.3518877
1.35010254 9.10446252E-5 1.35206795
1.34992051 9.10200688E-5 1.35224819
1.34973848 9.0995527E-5 1.35242856
1.34955657 9.09709925E-5 1.3526088
1.34937465 9.09464725E-5 1.35278904
1.34919274 9.09219598E-5 1.35296929
1.34901094 9.08974544E-5 1.35314953
1.34882915 9.08729562E-5 1.3533299
1.34864748 9.08484726E-5 1.35351014
1.3484658 9.08239963E-5 1.35369027
1.34828413 9.07995345E-5 1.35387063
1.34810257 9.077508E-5 1.35405099
1.34792101 9.07506401E-5 1.35423112
1.34773958 9.07262001E-5 1.35441136
1.34755814 9.07017748E-5 1.35459185
1.3473767 9.06773639E-5 1.35477209
1.34719539 9.06529604E-5 1.35495222
1.34701407 9.06285641E-5 1.35513246
1.34683287 9.06041751E-5 1.35531271
1.34665167 9.05798006E-5 1.35549283
1.34647059 9.05554334E-5 1.35567319
1.34628952 9.05310808E-5 1.35585344
1.34610844 9.05067354E-5 1.35603356
1.34592748 9.04823974E-5 1.35621393
1.34574652 9.04580666E-5 1.35639417
1.34556568 9.04337503E-5 1.35657454
1.34538484 9.04094486E-5 1.35675466
1.345204 9.03851469E-5 1.35693479
1.34502327 9.03608598E-5 1.35711515
1.34484255 9.03365872E-5 1.35729539
1.34466195 9.03123146E-5 1.35747564
1.34448135 9.02880565E-5 1.35765588
1.34430075 9.0263813E-5 1.35783613
1.34412026 9.02395695E-5 1.35801649
1.34393978 9.02153406E-5 1.35819662
1.34375942 9.01911262E-5 1.35837686
1.34357905 9.01669191E-5 1.35855711
1.34339869 9.01427193E-5 1.35873747
1.34321845 9.01185267E-5 1.35891759
1.3430382 9.00943487E-5 1.35909784
1.34285808 9.0070178E-5 1.35927808
1.34267795 9.00460145E-5 1.35945833
1.34249794 9.00218656E-5 1.35963857
1.34231782 8.9997724E-5 1.35981882
1.34213793 8.99735969E-5 1.35999906
1.34195793 8.99494698E-5 1.36017931
1.34177816 8.99253573E-5 1.36035943
1.34159827 8.99012593E-5 1.36053967
1.3414185 8.98771686E-5 1.36071992
1.34123874 8.98530852E-5 1.36090016
1.34105909 8.98290091E-5 1.36108041
1.34087944 8.98049475E-5 1.36126053
1.34069991 8.97808932E-5 1.3614409
1.34052038 8.97568461E-5 1.36162102
1.34034085 8.97328136E-5 1.36180127
1.34016144 8.97087884E-5 1.36198151
1.33998203 8.96847705E-5 1.36216176
1.33980262 8.96607671E-5 1.36234188
1.33962333 8.9636771E-5 1.36252213
1.33944416 8.96127895E-5 1.36270237
1.33926487 8.95888079E-5 1.36288249
1.3390857 8.95648409E-5 1.36306286
1.33890665 8.95408884E-5 1.3632431
1.33872759 8.9516936E-5 1.36342323
1.33854854 8.94929981E-5 1.36360335
1.33836961 8.94690675E-5 1.36378384
1.33819067 8.94451514E-5 1.36396408
1.33801186 8.94212426E-5 1.36414421
1.33783305 8.93973411E-5 1.36432445
1.33765423 8.93734541E-5 1.36450469
1.33747554 8.93495744E-5 1.36468494
1.33729684 8.9325702E-5 1.36486495
1.33711827 8.93018369E-5 1.36504531
1.33693969 8.92779863E-5 1.36522532
1.33676112 8.92541429E-5 1.36540556
1.33658266 8.92303142E-5 1.3655858
1.3364042 8.92064854E-5 1.36576605
1.33622575 8.91826712E-5 1.36594629
1.33604741 8.91588716E-5 1.36612654
1.33586919 8.91350792E-5 1.36630666
1.33569098 8.91112941E-5 1.36648679
1.33551276 8.90875162E-5 1.36666703
1.33533454 8.90637457E-5 1.36684728
1.33515644 8.90399897E-5 1.3670274
1.33497846 8.90162482E-5 1.36720765
1.33480036 8.89925068E-5 1.36738789
1.33462238 8.89687799E-5 1.36756814
1.33444452 8.89450603E-5 1.36774826
1.33426666 8.89213479E-5 1.36792839
1.3340888 8.88976501E-5 1.36810875
1.33391106 8.88739596E-5 1.36828887
1.33373332 8.88502836E-5 1.36846912
1.3335557 8.88266077E-5 1.36864924
1.33337808 8.88029463E-5 1.36882937
1.33320045 8.87792921E-5 1.36900973
1.33302295 8.87556525E-5 1.36918998
1.33284545 8.87320202E-5 1.36937022
1.33266795 8.87083952E-5 1.36955035
1.33249056 8.86847774E-5 1.36973047
1.3323133 8.86611742E-5 1.36991084
1.33213592 8.86375783E-5 1.37009096
1.33195865 8.86139896E-5 1.37027109
1.33178151 8.85904155E-5 1.37045133
1.33160436 8.85668487E-5 1.37063158
1.33142722 8.85432892E-5 1.3708117
1.33125019 8.85197442E-5 1.37099183
1.33107316 8.84961992E-5 1.37117207
1.33089614 8.84726687E-5 1.37135208
1.33071923 8.84491528E-5 1.37153244
1.33054233 8.84256442E-5 1.37171268
1.33036554 8.84021356E-5 1.37189269
1.33018875 8.83786488E-5 1.37207305
1.33001208 8.8355162E-5 1.37225318
1.3298353 8.83316898E-5 1.3724333
1.32965875 8.83082248E-5 1.37261331
1.32948208 8.82847671E-5 1.37279367
1.32930553 8.8261324E-5 1.37297392
1.3291291 8.82378881E-5 1.37315416
1.32895267 8.82144595E-5 1.37333417
1.32877624 8.81910455E-5 1.37351441
1.32859981 8.81676388E-5 1.37369454
1.3284235 8.81442393E-5 1.37387466
1.32824731 8.81208471E-5 1.37405479
1.32807112 8.80974694E-5 1.37423515
1.32789493 8.80740918E-5 1.37441516
1.32771873 8.80507359E-5 1.3745954
1.32754266 8.80273801E-5 1.37477553
1.32736671 8.80040388E-5 1.37495565
1.32719064 8.79807048E-5 1.3751359
1.32701468 8.79573781E-5 1.37531602
1.32683885 8.7934066E-5 1.37549615
1.32666302 8.79107538E-5 1.37567639
1.32648718 8.78874635E-5 1.37585664
1.32631147 8.78641731E-5 1.37603664
1.32613575 8.78408973E-5 1.37621689
1.32596004 8.78176288E-5 1.37639713
1.32578444 8.77943676E-5 1.37657714
1.32560897 8.77711136E-5 1.37675738
1.32543337 8.77478742E-5 1.37693763
1.3252579 8.77246421E-5 1.37711775
1.32508254 8.77014172E-5 1.37729788
1.32490706 8.76782069E-5 1.377478
1.32473183 8.76550039E-5 1.37765813
1.32455647 8.76318081E-5 1.37783837
1.32438123 8.76086197E-5 1.3780185
1.32420611 8.75854457E-5 1.37819874
1.32403088 8.75622718E-5 1.37837899
1.32385576 8.75391197E-5 1.37855911
1.32368076 8.75159676E-5 1.37873912
1.32350576 8.74928301E-5 1.37891936
1.32333076 8.74696925E-5 1.37909961
1.32315588 8.74465768E-5 1.37927961
1.322981 8.74234611E-5 1.37945974
1.32280612 8.74003599E-5 1.37963986
1.32263136 8.7377266E-5 1.37981999
1.32245672 8.73541794E-5 1.38000011
1.32228196 8.73311001E-5 1.38018024
1.32210732 8.73080353E-5 1.38036048
1.32193279 8.72849778E-5 1.38054073
1.32175815 8.72619275E-5 1.38072085
1.32158375 8.72388919E-5 1.38090098
1.32140923 8.72158635E-5 1.38108099
1.32123482 8.71928423E-5 1.38126135
1.32106042 8.71698285E-5 1.38144135
1.32088614 8.71468219E-5 1.38162148
1.32071185 8.71238299E-5 1.38180172
1.32053769 8.71008451E-5 1.38198173
1.32036352 8.70778676E-5 1.38216186
1.32018936 8.70549047E-5 1.38234198
1.32001531 8.70319491E-5 1.38252223
1.31984127 8.70090007E-5 1.38270247
1.31966722 8.69860596E-5 1.38288248
1.31949329 8.69631258E-5 1.3830626
1.31931937 8.69402065E-5 1.38324273
1.31914556 8.69172945E-5 1.38342297
1.31897175 8.68943898E-5 1.3836031
1.31879795 8.68714997E-5 1.38378298
1.31862426 8.68486095E-5 1.38396323
1.31845057 8.68257339E-5 1.38414335
1.31827688 8.68028728E-5 1.3843236
1.31810331 8.67800118E-5 1.38450372
1.31792974 8.67571653E-5 1.38468373
1.3177563 8.6734326E-5 1.38486397
1.31758285 8.67114941E-5 1.3850441
1.31740952 8.66886694E-5 1.38522422
1.31723607 8.66658593E-5 1.38540423
1.31706274 8.66430564E-5 1.38558435
1.31688952 8.66202608E-5 1.3857646
1.31671631 8.65974725E-5 1.38594472
1.3165431 8.65746988E-5 1.38612473
1.31637001 8.65519251E-5 1.38630486
1.31619692 8.65291731E-5 1.38648498
1.31602395 8.65064212E-5 1.38666511
1.31585085 8.64836766E-5 1.38684523
1.315678 8.64609465E-5 1.38702548
1.31550503 8.64382237E-5 1.3872056
1.31533217 8.64155081E-5 1.38738561
1.31515944 8.63928071E-5 1.38756573
1.31498659 8.63701061E-5 1.38774574
1.31481397 8.63474197E-5 1.38792598
1.31464124 8.63247406E-5 1.38810611
1.31446862 8.63020759E-5 1.38828623
1.31429601 8.62794113E-5 1.38846624
1.31412351 8.62567613E-5 1.38864636
1.31395102 8.62341185E-5 1.38882661
1.31377852 8.6211483E-5 1.38900685
1.31360614 8.6188862E-5 1.38918674
1.31343377 8.61662484E-5 1.38936698
1.31326151 8.6143642E-5 1.38954699
1.31308925 8.61210428E-5 1.38972712
1.31291699 8.6098451E-5 1.38990724
1.31274486 8.60758737E-5 1.39008737
1.31257272 8.60533037E-5 1.39026749
1.31240058 8.60307409E-5 1.39044762
1.31222856 8.60081855E-5 1.39062774
1.31205654 8.59856373E-5 1.39080763
1.31188464 8.59631036E-5 1.39098787
1.31171274 8.59405773E-5 1.391168
1.31154084 8.59180582E-5 1.39134789
1.31136906 8.58955464E-5 1.39152801
1.31119728 8.58730491E-5 1.39170814
1.31102562 8.58505591E-5 1.39188838
1.31085396 8.58280764E-5 1.39206839
1.3106823 8.5805601E-5 1.39224851
1.31051064 8.57831328E-5 1.39242864
1.31033909 8.57606792E-5 1.39260888
1.31016767 8.57382329E-5 1.39278877
1.30999613 8.57157938E-5 1.39296889
1.30982482 8.56933621E-5 1.3931489
1.3096534 8.56709448E-5 1.39332902
1.3094821 8.56485276E-5 1.39350915
1.30931079 8.56261249E-5 1.39368927
1.30913961 8.56037295E-5 1.3938694
1.30896842 8.55813487E-5 1.39404953
1.30879724 8.55589678E-5 1.39422953
1.30862617 8.55366015E-5 1.39440954
1.30845511 8.55142425E-5 1.39458966
1.30828416 8.54918908E-5 1.39476979
1.3081131 8.54695463E-5 1.39494991
1.30794227 8.54472164E-5 1.39512992
1.30777133 8.54248938E-5 1.39531004
1.3076005 8.54025711E-5 1.39549017
1.30742979 8.53802703E-5 1.39567018
1.30725896 8.53579695E-5 1.39585042
1.30708826 8.53356833E-5 1.39603043
1.30691767 8.5313397E-5 1.39621055
1.30674708 8.52911253E-5 1.39639056
1.30657649 8.52688609E-5 1.39657056
1.30640602 8.5246611E-5 1.39675069
1.30623555 8.52243611E-5 1.39693081
1.30606508 8.52021258E-5 1.39711094
1.30589473 8.51798977E-5 1.39729095
1.30572438 8.51576769E-5 1.39747095
1.30555403 8.51354635E-5 1.3976512
1.3053838 8.51132645E-5 1.3978312
1.30521357 8.50910728E-5 1.39801121
1.30504346 8.50688812E-5 1.39819121
1.30487335 8.50467113E-5 1.39837146
1.30470324 8.50245415E-5 1.39855146
1.30453324 8.50023789E-5 1.39873147
1.30436325 8.49802309E-5 1.39891171
1.30419338 8.49580902E-5 1.3990916
1.30402339 8.49359567E-5 1.39927161
1.30385363 8.49138305E-5 1.39945185
1.30368376 8.48917189E-5 1.39963186
1.303514 8.48696072E-5 1.39981198
1.30334425 8.48475102E-5 1.39999199
1.30317461 8.48254203E-5 1.400172
1.30300498 8.48033378E-5 1.400352
1.30283546 8.47812626E-5 1.40053236
1.30266583 8.47592019E-5 1.40071213
1.30249643 8.47371484E-5 1.40089226
1.30232692 8.47151023E-5 1.40107238
1.30215752 8.46930634E-5 1.40125239
1.30198812 8.46710318E-5 1.40143239
1.30181885 8.46490075E-5 1.4016124
1.30164957 8.46269977E-5 1.40179265
1.30148029 8.46049952E-5 1.40197265
1.30131114 8.4583E-5 1.40215266
1.30114198 8.4561012E-5 1.40233266
1.30097294 8.45390314E-5 1.40251279
1.30080378 8.45170653E-5 1.40269291
1.30063486 8.44951064E-5 1.40287292
1.30046582 8.44731549E-5 1.40305293
1.3002969 8.44512106E-5 1.40323305
1.3001281 8.44292736E-5 1.40341306
1.29995918 8.44073438E-5 1.40359306
1.29979038 8.43854286E-5 1.40377319
1.2996217 8.43635207E-5 1.40395319
1.29945302 8.43416128E-5 1.40413332
1.29928434 8.43197267E-5 1.40431345
1.29911566 8.42978407E-5 1.40449333
1.2989471 8.42759619E-5 1.40467334
1.29877853 8.42540976E-5 1.40485346
1.29861009 8.42322406E-5 1.40503347
1.29844165 8.42103909E-5 1.40521348
1.29827321 8.41885485E-5 1.4053936
1.29810488 8.41667133E-5 1.40557361
1.29793656 8.41448855E-5 1.40575361
1.29776835 8.41230722E-5 1.40593374
1.29760015 8.41012661E-5 1.40611362
1.29743195 8.40794673E-5 1.40629375
1.29726374 8.40576758E-5 1.40647376
1.29709566 8.40358916E-5 1.40665376
1.29692769 8.4014122E-5 1.40683389
1.29675961 8.39923523E-5 1.40701389
1.29659164 8.39705972E-5 1.4071939
1.29642379 8.39488494E-5 1.40737402
1.29625583 8.39271088E-5 1.40755403
1.29608798 8.39053755E-5 1.40773404
1.29592025 8.38836568E-5 1.40791416
1.29575253 8.3861938E-5 1.40809405
1.2955848 8.38402339E-5 1.40827405
1.29541719 8.3818537E-5 1.4084543
1.29524958 8.37968473E-5 1.40863419
1.29508197 8.3775165E-5 1.40881431
1.29491448 8.37534899E-5 1.40899408
1.29474699 8.37318294E-5 1.4091742
1.29457951 8.37101761E-5 1.40935421
1.29441214 8.36885229E-5 1.40953434
1.29424477 8.36668842E-5 1.40971422
1.2940774 8.36452527E-5 1.40989435
1.29391015 8.36236359E-5 1.41007435
1.2937429 8.3602019E-5 1.41025424
1.29357576 8.35804167E-5 1.41043437
1.29340863 8.35588216E-5 1.41061449
1.2932415 8.35372266E-5 1.4107945
1.29307449 8.35156461E-5 1.4109745
1.29290748 8.34940802E-5 1.41115451
1.29274046 8.34725142E-5 1.41133451
1.29257357 8.34509556E-5 1.41151464
1.29240668 8.34294115E-5 1.41169453
1.2922399 8.34078746E-5 1.41187453
1.29207301 8.33863451E-5 1.41205454
1.29190636 8.33648228E-5 1.41223454
1.29173958 8.33433078E-5 1.41241467
1.29157293 8.33218E-5 1.41259468
1.29140627 8.33003069E-5 1.41277456
1.29123974 8.3278821E-5 1.41295457
1.2910732 8.32573351E-5 1.41313457
1.29090667 8.32358637E-5 1.4133147
1.29074025 8.32143996E-5 1.41349471
1.29057384 8.31929501E-5 1.41367459
1.29040754 8.31715006E-5 1.4138546
1.29024112 8.31500583E-5 1.41403472
1.29007483 8.31286306E-5 1.41421461
1.28990865 8.31072102E-5 1.41439474
1.28974247 8.30857971E-5 1.4145745
1.28957629 8.30643912E-5 1.41475463
1.28941023 8.30429926E-5 1.41493464
1.28924417 8.30216013E-5 1.41511464
1.28907812 8.30002245E-5 1.41529465
1.28891218 8.29788478E-5 1.41547453
1.28874624 8.29574856E-5 1.41565466
1.2885803 8.29361306E-5 1.41583455
1.28841448 8.2914783E-5 1.41601467
1.28824866 8.28934426E-5 1.41619444
1.28808284 8.28721095E-5 1.41637456
1.28791714 8.28507909E-5 1.41655469
1.28775144 8.28294724E-5 1.4167347
1.28758585 8.28081684E-5 1.41691458
1.28742027 8.27868644E-5 1.41709459
1.28725469 8.27655749E-5 1.41727459
1.28708923 8.27442927E-5 1.4174546
1.28692377 8.27230251E-5 1.41763449
1.2867583 8.27017575E-5 1.41781461
1.28659296 8.26804971E-5 1.4179945
1.28642762 8.26592513E-5 1.41817451
1.28626227 8.26380056E-5 1.41835463
1.28609705 8.26167743E-5 1.4185344
1.28593183 8.25955503E-5 1.4187144
1.2857666 8.25743336E-5 1.41889441
1.2856015 8.25531242E-5 1.41907442
1.28543639 8.25319294E-5 1.41925442
1.28527141 8.25107345E-5 1.41943455
1.28510642 8.24895542E-5 1.41961443
1.28494143 8.24683739E-5 1.4197942
1.28477645 8.24472081E-5 1.41997433
1.28461158 8.24260496E-5 1.42015433
1.28444684 8.24048984E-5 1.42033434
1.28428197 8.23837545E-5 1.42051411
1.28411722 8.23626178E-5 1.42069423
1.28395259 8.23414957E-5 1.42087412
1.28378785 8.23203736E-5 1.42105412
1.28362322 8.22992661E-5 1.42123413
1.28345871 8.22781585E-5 1.42141414
1.2832942 8.22570655E-5 1.42159426
1.28312969 8.22359798E-5 1.42177403
1.28296518 8.22149013E-5 1.42195392
1.28280079 8.21938302E-5 1.42213404
1.2826364 8.21727735E-5 1.42231405
1.28247213 8.21517169E-5 1.42249393
1.28230786 8.21306749E-5 1.42267394
1.28214359 8.21096328E-5 1.42285383
1.28197944 8.20886053E-5 1.42303371
1.28181529 8.2067585E-5 1.42321384
1.28165114 8.20465721E-5 1.42339385
1.28148711 8.20255664E-5 1.42357385
1.28132308 8.2004568E-5 1.42375362
1.28115904 8.19835768E-5 1.42393374
1.28099513 8.19626002E-5 1.42411363
1.28083122 8.19416236E-5 1.42429364
1.2806673 8.19206616E-5 1.42447352
1.28050351 8.18997069E-5 1.42465353
1.28033972 8.18787521E-5 1.42483354
1.28017604 8.18578119E-5 1.42501342
1.28001225 8.1836879E-5 1.42519343
1.27984869 8.18159533E-5 1.42537332
1.27968502 8.17950422E-5 1.42555332
1.27952147 8.17741311E-5 1.32312369
1.27935791 8.17532273E-5 0.82780534
1.27919447 8.1732338E-5 0.827909768
1.27903104 8.1711456E-5 0.828014255
1.2788676 8.1690574E-5 0.828118682
1.27870429 8.16697066E-5 0.828223109
1.27854097 8.16488464E-5 0.828327656
1.27837765 8.16279935E-5 0.828432143
1.27821445 8.16071479E-5 0.82853657
1.27805126 8.15863095E-5 0.828641057
1.27788806 8.15654857E-5 0.828745544
1.27772498 8.1544662E-5 0.828850031
1.2775619 8.15238527E-5 0.828954399
1.27739882 8.15030435E-5 0.829058945
1.27723587 8.14822488E-5 0.829163492
1.27707291 8.14614614E-5 0.829267859
1.27691007 8.14406812E-5 0.829372406
1.27674723 8.14199084E-5 0.829476774
1.27658439 8.13991428E-5 0.829581201
1.27642155 8.13783845E-5 0.829685688
1.27625883 8.13576335E-5 0.829790175
1.27609611 8.13368897E-5 0.829894602
1.2759335 8.13161605E-5 0.829999089
1.2757709 8.12954313E-5 0.830103576
1.2756083 8.12747166E-5 0.830208004
1.27544582 8.12540093E-5 0.830312431
1.27528334 8.12333019E-5 0.830416977
1.27512085 8.12126091E-5 0.830521405
1.27495849 8.11919235E-5 0.830625892
1.27479613 8.11712453E-5 0.830730379
1.27463377 8.11505815E-5 0.830834866
1.27447152 8.11299178E-5 0.830939233
1.27430928 8.11092614E-5 0.831043661
1.27414703 8.10886122E-5 0.831148148
1.27398491 8.10679776E-5 0.831252515
1.27382278 8.1047343E-5 0.831357002
1.27366066 8.10267229E-5 0.83146143
1.27349865 8.10061101E-5 0.831565976
1.27333665 8.09855046E-5 0.831670403
1.27317476 8.09648991E-5 0.831774831
1.27301276 8.09443081E-5 0.831879318
1.27285099 8.09237245E-5 0.831983805
1.2726891 8.09031553E-5 0.832088232
1.27252734 8.08825862E-5 0.832192659
1.27236557 8.08620243E-5 0.832297146
1.27220392 8.08414698E-5 0.832401574
1.27204227 8.08209297E-5 0.832506061
1.27188063 8.08003897E-5 0.832610488
1.27171898 8.07798642E-5 0.832714975
1.27155745 8.0759346E-5 0.832819343
1.27139592 8.07388278E-5 0.83292383
1.27123451 8.07183242E-5 0.833028257
1.2710731 8.06978278E-5 0.833132803
1.27091169 8.06773387E-5 0.833237112
1.2707504 8.06568569E-5 0.833341658
1.27058911 8.06363823E-5 0.833446085
1.27042782 8.06159151E-5 0.833550513
1.27026665 8.05954551E-5 0.83365494
1.27010548 8.05750096E-5 0.833759367
1.26994431 8.05545642E-5 0.833863735
1.26978326 8.05341333E-5 0.833968282
1.26962221 8.05137024E-5 0.834072709
1.26946115 8.04932861E-5 0.834177136
1.26930022 8.04728697E-5 0.834281623
1.26913929 8.0452468E-5 0.834386051
1.26897836 8.04320734E-5 0.834490538
1.26881754 8.04116862E-5 0.834594965
1.26865673 8.03913063E-5 0.834699452
1.26849604 8.03709336E-5 0.834803879
1.26833534 8.03505682E-5 0.834908247
1.26817465 8.033021E-5 0.835012734
1.26801395 8.03098592E-5 0.835117161
1.26785338 8.02895156E-5 0.835221529
1.2676928 8.02691793E-5 0.835326016
1.26753235 8.02488576E-5 0.835430443
1.26737177 8.02285358E-5 0.83553493
1.26721132 8.02082286E-5 0.835639298
1.26705098 8.01879214E-5 0.835743785
1.26689065 8.01676288E-5 0.835848212
1.26673031 8.01473361E-5 0.835952699
1.26657009 8.0127058E-5 0.836057127
1.26640975 8.01067872E-5 0.836161435
1.26624966 8.00865237E-5 0.836265981
1.26608944 8.00662674E-5 0.836370409
1.26592934 8.00460184E-5 0.836474836
1.26576924 8.00257767E-5 0.836579263
1.26560926 8.00055423E-5 0.836683691
1.26544929 7.99853151E-5 0.836788177
1.26528931 7.99650952E-5 0.836892486
1.26512945 7.99448826E-5 0.836997032
1.26496947 7.99246773E-5 0.8371014
1.26480973 7.99044865E-5 0.837205887
1.26464987 7.98842957E-5 0.837310255
1.26449013 7.98641195E-5 0.837414682
1.26433039 7.98439432E-5 0.837519109
1.26417077 7.98237816E-5 0.837623537
1.26401114 7.98036199E-5 0.837727964
1.26385152 7.97834728E-5 0.837832391
1.26369202 7.97633256E-5 0.837936759
1.26353252 7.97431931E-5 0.838041306
1.26337302 7.97230678E-5 0.838145673
1.26321363 7.97029497E-5 0.83825016
1.26305425 7.9682839E-5 0.838354588
1.26289487 7.96627355E-5 0.838458955
1.26273561 7.9642632E-5 0.838563323
1.26257634 7.96225431E-5 0.83866775
1.26241708 7.96024688E-5 0.838772178
1.26225793 7.95823944E-5 0.838876724
1.26209879 7.95623273E-5 0.838981152
1.26193964 7.95422675E-5 0.839085519
1.26178062 7.95222149E-5 0.839189947
1.26162159 7.95021697E-5 0.839294374
1.26146257 7.9482139E-5 0.839398801
1.26130366 7.94621083E-5 0.839503229
1.26114476 7.94420848E-5 0.839607656
1.26098585 7.94220759E-5 0.839712024
1.26082706 7.94020671E-5 0.839816451
1.26066828 7.93820727E-5 0.839920878
1.26050949 7.93620784E-5 0.840025306
1.26035082 7.93420986E-5 0.840129733
1.26019216 7.93221261E-5 0.840234101
1.26003349 7.93021536E-5 0.840338528
1.25987494 7.92821957E-5 0.840442955
1.25971639 7.9262245E-5 0.840547383
1.25955784 7.92422943E-5 0.840651751
1.25939941 7.92223582E-5 0.840756178
1.25924098 7.92024293E-5 0.840860665
1.25908267 7.91825078E-5 0.840965092
1.25892425 7.91625935E-5 0.8410694
1.25876594 7.91426864E-5 0.841173768
1.25860775 7.91227867E-5 0.841278315
1.25844944 7.91028942E-5 0.841382623
1.25829124 7.9083009E-5 0.84148705
1.25813317 7.90631311E-5 0.841591477
1.25797498 7.90432605E-5 0.841695905
1.25781691 7.90233971E-5 0.841800332
1.25765896 7.9003541E-5 0.841904759
1.25750101 7.89836922E-5 0.842009187
1.25734305 7.89638507E-5 0.842113614
1.2571851 7.89440237E-5 0.842217982
1.25702727 7.89241967E-5 0.84232235
1.25686944 7.8904377E-5 0.842426777
1.2567116 7.88845646E-5 0.842531204
1.25655389 7.88647667E-5 0.842635572
1.25639617 7.88449688E-5 0.842739999
1.25623846 7.88251782E-5 0.842844367
1.25608087 7.88054022E-5 0.842948854
1.25592327 7.87856261E-5 0.843053222
1.25576568 7.87658646E-5 0.843157649
1.2556082 7.87461031E-5 0.843262017
1.25545073 7.87263562E-5 0.843366444
1.25529325 7.87066092E-5 0.843470812
1.25513589 7.86868768E-5 0.843575239
1.25497854 7.86671444E-5 0.843679607
1.25482118 7.86474266E-5 0.843784034
1.25466394 7.86277087E-5 0.843888342
1.25450671 7.86080054E-5 0.843992889
1.25434947 7.85883094E-5 0.844097257
1.25419235 7.85686134E-5 0.844201624
1.25403523 7.85489319E-5 0.844306052
1.25387812 7.85292577E-5 0.844410419
1.25372112 7.85095835E-5 0.844514847
1.25356412 7.84899239E-5 0.844619274
1.25340712 7.84702715E-5 0.844723582
1.25325024 7.84506192E-5 0.84482795
1.25309336 7.84309814E-5 0.844932377
1.25293648 7.84113508E-5 0.845036864
1.25277972 7.83917276E-5 0.845141232
1.25262296 7.83721043E-5 0.8452456
1.2524662 7.83524956E-5 0.845350027
1.25230956 7.83328942E-5 0.845454335
1.25215292 7.83133E-5 0.845558882
1.25199628 7.82937132E-5 0.84566319
1.25183976 7.82741336E-5 0.845767617
1.25168324 7.8254554E-5 0.845871985
1.25152671 7.82349889E-5 0.845976412
1.25137031 7.82154311E-5 0.84608078
1.25121391 7.81958806E-5 0.846185148
1.25105751 7.81763374E-5 0.846289575
1.2509011 7.81568015E-5 0.846393883
1.25074482 7.81372728E-5 0.846498251
1.25058866 7.81177514E-5 0.846602738
1.25043237 7.809823E-5 0.846707106
1.25027621 7.80787232E-5 0.846811473
1.25012004 7.80592236E-5 0.846915841
1.249964 7.80397313E-5 0.847020268
1.24980795 7.80202463E-5 0.847124636
1.24965191 7.80007686E-5 0.847229123
1.24949586 7.79812981E-5 0.847333431
1.24933994 7.79618349E-5 0.847437859
1.24918401 7.7942379E-5 0.847542226
1.24902821 7.79229304E-5 0.847646475
1.2488724 7.7903489E-5 0.847750902
1.24871659 7.78840549E-5 0.84785533
1.24856079 7.78646281E-5 0.847959757
1.2484051 7.78452086E-5 0.848064125
1.24824941 7.78257963E-5 0.848168492
1.24809384 7.78063841E-5 0.84827292
1.24793828 7.77869864E-5 0.848377287
1.24778271 7.77675959E-5 0.848481655
1.24762714 7.77482128E-5 0.848585963
1.24747169 7.77288369E-5 0.848690391
1.24731624 7.77094683E-5 0.848794758
1.24716079 7.7690107E-5 0.848899186
1.24700546 7.76707529E-5 0.849003553
1.24685013 7.76514062E-5 0.849107981
1.24669492 7.76320667E-5 0.849212289
1.24653959 7.76127345E-5 0.849316657
1.24638438 7.75934022E-5 0.849421084
1.24622929 7.75740846E-5 0.849525452
1.24607408 7.75547742E-5 0.84962976
1.24591899 7.75354711E-5 0.849734187
1.24576402 7.75161752E-5 0.849838555
1.24560893 7.74968867E-5 0.849942982
1.24545395 7.74775981E-5 0.85004729
1.2452991 7.74583241E-5 0.850151658
1.24514413 7.74390573E-5 0.850256026
1.24498928 7.74197979E-5 0.850360394
1.24483442 7.74005457E-5 0.850464821
1.24467969 7.73812935E-5 0.850569189
1.24452496 7.73620559E-5 0.850673556
1.24437022 7.73428255E-5 0.850777864
1.24421561 7.73236025E-5 0.850882232
1.24406099 7.73043794E-5 0.85098666
1.24390638 7.72851708E-5 0.851091027
1.24375176 7.72659696E-5 0.851195455
1.24359727 7.72467683E-5 0.851299763
1.24344277 7.72275816E-5 0.85140413
1.2432884 7.72084022E-5 0.851508498
1.24313402 7.71892228E-5 0.851612866
1.24297965 7.71700579E-5 0.851717234
1.24282527 7.7150893E-5 0.851821601
1.24267101 7.71317427E-5 0.85192591
1.24251676 7.71125924E-5 0.852030277
1.24236262 7.70934566E-5 0.852134705
1.24220836 7.70743209E-5 0.852239132
1.24205434 7.70551997E-5 0.85234344
1.24190021 7.70360784E-5 0.852447808
1.24174619 7.70169718E-5 0.852552235
1.24159217 7.69978651E-5 0.852656543
1.24143815 7.69787657E-5 0.852760792
1.24128425 7.69596809E-5 0.852865219
1.24113035 7.6940596E-5 0.852969587
1.24097645 7.69215185E-5 0.853073955
1.24082267 7.69024555E-5 0.853178382
1.24066889 7.68833925E-5 0.85328269
1.24051511 7.68643367E-5 0.853387058
1.24036133 7.68452883E-5 0.853491426
1.24020767 7.68262544E-5 0.853595793
1.24005413 7.68072205E-5 0.853700101
1.23990047 7.67881938E-5 0.853804469
1.23974693 7.67691745E-5 0.853908777
1.23959339 7.67501624E-5 0.854013145
1.23943996 7.67311576E-5 0.854117513
1.23928642 7.67121601E-5 0.85422188
1.23913312 7.66931698E-5 0.854326248
1.2389797 7.66741869E-5 0.854430616
1.23882639 7.66552112E-5 0.854534984
1.23867309 7.66362427E-5 0.854639351
1.23851979 7.66172816E-5 0.854743719
1.2383666 7.65983204E-5 0.854848027
1.23821342 7.65793739E-5 0.854952455
1.23806036 7.65604345E-5 0.855056763
1.23790717 7.65415025E-5 0.855161071
1.23775411 7.65225705E-5 0.855265498
1.23760116 7.6503653E-5 0.855369806
1.2374481 7.64847355E-5 0.855474174
1.23729515 7.64658325E-5 0.855578482
1.23714221 7.64469369E-5 0.85568285
1.23698938 7.64280412E-5 0.855787218
1.23683655 7.64091528E-5 0.855891526
1.23668373 7.6390279E-5 0.855995893
1.23653102 7.63714052E-5 0.856100202
1.23637831 7.63525459E-5 0.856204569
1.23622561 7.63336866E-5 0.856308937
1.2360729 7.63148346E-5 0.856413245
1.23592031 7.62959899E-5 0.856517732
1.23576772 7.62771597E-5 0.856621981
1.23561525 7.62583295E-5 0.856726289
1.23546267 7.62395066E-5 0.856830657
1.2353102 7.6220691E-5 0.856935024
1.23515785 7.62018826E-5 0.857039392
1.23500538 7.61830815E-5 0.8571437
1.23485315 7.61642877E-5 0.857248068
1.2347008 7.61455012E-5 0.857352436
1.23454845 7.61267147E-5 0.857456744
1.23439622 7.61079427E-5 0.857561052
1.23424411 7.6089178E-5 0.85766536
1.23409188 7.60704206E-5 0.857769787
1.23393977 7.60516632E-5 0.857874095
1.23378766 7.60329203E-5 0.857978404
1.23363566 7.60141775E-5 0.858082712
1.23348367 7.59954492E-5 0.858187079
1.23333168 7.59767208E-5 0.858291507
1.23317969 7.59580071E-5 0.858395875
1.23302782 7.59392933E-5 0.858500183
1.23287594 7.59205941E-5 0.858604431
1.23272419 7.59018949E-5 0.858708799
1.23257244 7.5883203E-5 0.858813107
1.23242068 7.58645183E-5 0.858917534
1.23226893 7.58458409E-5 0.859021842
1.2321173 7.58271708E-5 0.859126151
1.23196566 7.5808508E-5 0.859230518
1.23181403 7.57898524E-5 0.859334826
1.23166251 7.57712041E-5 0.859439135
1.23151088 7.57525631E-5 0.859543502
1.23135948 7.57339294E-5 0.85964781
1.23120797 7.57152957E-5 0.859752178
1.23105657 7.56966765E-5 0.859856486
1.23090518 7.56780646E-5 0.859960794
1.2307539 7.56594527E-5 0.860065162
1.23060262 7.56408554E-5 0.860169411
1.23045135 7.5622258E-5 0.860273838
1.23030007 7.56036752E-5 0.860378087
1.23014891 7.55850924E-5 0.860482454
1.22999775 7.55665169E-5 0.860586762
1.2298466 7.55479559E-5 0.86069113
1.22969556 7.5529395E-5 0.860795438
1.22954452 7.55108413E-5 0.860899746
1.22939348 7.54922949E-5 0.861004114
1.22924256 7.54737557E-5 0.861108422
1.22909164 7.54552239E-5 0.86121279
1.22894073 7.54366993E-5 0.861317098
1.22878981 7.54181747E-5 0.861421347
1.22863901 7.53996646E-5 0.861525774
1.22848833 7.53811619E-5 0.861630082
1.22833753 7.53626591E-5 0.86173439
1.22818685 7.53441709E-5 0.861838639
1.22803617 7.53256827E-5 0.861942947
1.22788548 7.5307209E-5 0.862047315
1.22773492 7.52887354E-5 0.862151682
1.22758436 7.5270269E-5 0.862255931
1.2274338 7.52518099E-5 0.862360299
1.22728336 7.52333654E-5 0.862464607
1.22713292 7.52149208E-5 0.862568915
1.22698247 7.51964835E-5 0.862673342
1.22683215 7.51780535E-5 0.862777591
1.22668183 7.51596235E-5 0.862881958
1.22653151 7.51412081E-5 0.862986207
1.22638118 7.51227999E-5 0.863090515
1.22623098 7.5104399E-5 0.863194823
1.22608078 7.50859981E-5 0.863299131
1.22593069 7.50676118E-5 0.863403559
1.22578049 7.50492254E-5 0.863507748
1.2256304 7.50308536E-5 0.863612115
1.22548044 7.50124818E-5 0.863716424
1.22533035 7.49941173E-5 0.863820791
1.22518039 7.49757601E-5 0.863925099
1.22503054 7.49574101E-5 0.864029348
1.22488058 7.49390674E-5 0.864133716
1.22473073 7.4920732E-5 0.864237964
1.22458088 7.49024039E-5 0.864342332
1.22443116 7.4884083E-5 0.86444658
1.22428143 7.48657694E-5 0.864550948
1.2241317 7.48474558E-5 0.864655197
1.22398198 7.48291568E-5 0.864759564
1.22383237 7.48108578E-5 0.864863873
1.22368276 7.47925733E-5 0.864968181
1.22353315 7.47742888E-5 0.865072489
1.22338367 7.47560116E-5 0.865176797
1.22323418 7.47377417E-5 0.865281105
1.22308469 7.4719479E-5 0.865385354
1.22293532 7.47012236E-5 0.865489721
1.22278595 7.46829755E-5 0.865594029
1.22263658 7.46647347E-5 0.865698278
1.22248721 7.46465012E-5 0.865802646
1.22233796 7.46282749E-5 0.865906954
1.22218871 7.46100486E-5 0.866011322
1.22203946 7.45918369E-5 0.86611551
1.22189033 7.45736252E-5 0.866219819
1.2217412 7.45554207E-5 0.866324186
1.22159219 7.45372308E-5 0.866428494
1.22144306 7.45190409E-5 0.866532743
1.22129405 7.45008583E-5 0.866637051
1.22114503 7.4482683E-5 0.866741359
1.22099614 7.44645149E-5 0.866845727
1.22084725 7.44463541E-5 0.866949975
1.22069836 7.44281933E-5 0.867054343
1.22054946 7.44100471E-5 0.867158532
1.22040069 7.43919081E-5 0.86726284
1.22025192 7.43737692E-5 0.867367148
1.22010314 7.43556375E-5 0.867471457
1.21995449 7.43375203E-5 0.867575765
1.21980584 7.43194032E-5 0.867680073
1.21965718 7.43012934E-5 0.867784381
1.21950865 7.42831908E-5 0.867888689
1.21936011 7.42650955E-5 0.867992878
1.21921158 7.42470074E-5 0.868097126
1.21906316 7.42289267E-5 0.868201494
1.21891463 7.42108459E-5 0.868305802
1.21876621 7.41927797E-5 0.868410051
1.21861792 7.41747135E-5 0.868514359
1.21846962 7.41566619E-5 0.868618667
1.21832132 7.41386102E-5 0.868723035
1.21817303 7.41205658E-5 0.868827283
1.21802485 7.41025287E-5 0.868931592
1.21787655 7.40844989E-5 0.8690359
1.2177285 7.40664764E-5 0.869140089
1.21758032 7.40484611E-5 0.869244516
1.21743226 7.40304531E-5 0.869348764
1.2172842 7.40124451E-5 0.869453073
1.21713626 7.39944517E-5 0.869557321
1.21698821 7.39764582E-5 0.869661629
1.21684027 7.39584793E-5 0.869765937
1.21669245 7.39405004E-5 0.869870245
1.21654451 7.39225288E-5 0.869974494
1.21639669 7.39045645E-5 0.870078802
1.21624887 7.38866074E-5 0.870182991
1.21610117 7.38686576E-5 0.870287299
1.21595347 7.38507151E-5 0.870391667
1.21580577 7.38327726E-5 0.870495915
1.21565807 7.38148447E-5 0.870600164
1.21551049 7.37969167E-5 0.870704472
1.21536291 7.3778996E-5 0.870808721
1.21521544 7.37610899E-5 0.870913088
1.21506786 7.37431837E-5 0.871017396
1.2149204 7.37252849E-5 0.871121705
1.21477294 7.37073933E-5 0.871225893
1.2146256 7.36895017E-5 0.871330202
1.21447825 7.36716247E-5 0.871434391
1.21433091 7.3653755E-5 0.871538758
1.21418357 7.36358852E-5 0.871643066
1.21403635 7.361803E-5 0.871747315
1.21388912 7.36001748E-5 0.871851563
1.2137419 7.35823269E-5 0.871955872
1.21359479 7.35644862E-5 0.87206018
1.21344769 7.35466529E-5 0.872164369
1.21330059 7.35288268E-5 0.872268736
1.2131536 7.35110079E-5 0.872372985
1.21300662 7.34931891E-5 0.872477293
1.21285963 7.34753849E-5 0.872581482
1.21271265 7.34575806E-5 0.87268579
1.21256578 7.34397836E-5 0.872790098
1.21241891 7.34220012E-5 0.872894347
1.21227205 7.34042187E-5 0.872998595
1.2121253 7.33864435E-5 0.873102903
1.21197855 7.33686684E-5 0.873207152
1.21183181 7.33509078E-5 0.87331146
1.21168518 7.33331544E-5 0.873415709
1.21153855 7.33154011E-5 0.873519957
1.21139193 7.32976623E-5 0.873624265
1.2112453 7.32799235E-5 0.873728573
1.21109879 7.3262192E-5 0.873832822
1.21095228 7.32444678E-5 0.87393707
1.21080577 7.32267508E-5 0.874041319
1.21065938 7.32090411E-5 0.874145627
1.210513 7.31913315E-5 0.874249876
1.21036661 7.31736363E-5 0.874354124
1.21022022 7.31559412E-5 0.874458373
1.21007395 7.31382606E-5 0.874562621
1.20992768 7.31205801E-5 0.874666929
1.20978153 7.31029068E-5 0.874771178
1.20963526 7.30852407E-5 0.874875486
1.20948911 7.3067582E-5 0.874979794
1.20934308 7.30499305E-5 0.875083983
1.20919693 7.3032279E-5 0.875188291
1.20905089 7.30146421E-5 0.87529254
1.20890486 7.29970052E-5 0.875396788
1.20875895 7.29793755E-5 0.875501037
1.20861292 7.29617532E-5 0.875605345
1.20846701 7.29441381E-5 0.875709593
1.20832121 7.29265303E-5 0.875813842
1.2081753 7.29089297E-5 0.87591815
1.20802951 7.28913365E-5 0.876022339
1.20788383 7.28737432E-5 0.876126587
1.20773804 7.28561645E-5 0.876230896
1.20759237 7.28385858E-5 0.876335204
1.20744669 7.28210143E-5 0.876439452
1.20730102 7.28034502E-5 0.876543701
1.20715547 7.27858933E-5 0.87664789
1.20700991 7.27683437E-5 0.876752198
1.20686436 7.27507941E-5 0.876856506
1.20671892 7.2733259E-5 0.876960635
1.20657349 7.27157239E-5 0.877064943
1.20642805 7.26981962E-5 0.877169192
1.20628273 7.26806757E-5 0.877273381
1.2061373 7.26631624E-5 0.877377629
1.20599198 7.26456565E-5 0.877481937
1.20584679 7.26281578E-5 0.877586246
1.20570147 7.26106664E-5 0.877690494
1.20555627 7.2593175E-5 0.877794683
1.2054112 7.25756909E-5 0.877898991
1.205266 7.25582213E-5 0.87800324
1.20512092 7.25407517E-5 0.878107548
1.20497584 7.25232894E-5 0.878211737
1.20483077 7.25058271E-5 0.878315985
1.20468581 7.24883794E-5 0.878420293
1.20454085 7.24709389E-5 0.878524542
1.20439589 7.24534984E-5 0.878628671
1.20425105 7.24360652E-5 0.878732979
1.20410621 7.24186393E-5 0.878837287
1.20396137 7.24012207E-5 0.878941476
1.20381665 7.23838093E-5 0.879045725
1.20367181 7.23664052E-5 0.879149973
1.20352709 7.23490011E-5 0.879254222
1.20338249 7.23316116E-5 0.87935847
1.20323777 7.23142221E-5 0.879462719
1.20309317 7.22968398E-5 0.879566967
1.20294857 7.22794648E-5 0.879671156
1.20280409 7.22620971E-5 0.879775465
1.20265961 7.22447367E-5 0.879879773
1.20251513 7.22273835E-5 0.879983962
1.20237064 7.22100303E-5 0.880088151
1.20222628 7.21926845E-5 0.880192399
1.20208192 7.21753458E-5 0.880296648
1.20193756 7.21580145E-5 0.880400896
1.20179331 7.21406905E-5 0.880505204
1.20164895 7.21233737E-5 0.880609453
1.20150471 7.21060642E-5 0.880713701
1.20136058 7.20887547E-5 0.88081789
1.20121646 7.20714597E-5 0.880922079
1.20107234 7.20541648E-5 0.881026387
1.20092821 7.20368771E-5 0.881130517
1.20078409 7.20195967E-5 0.881234765
1.20064008 7.20023163E-5 0.881339073
1.20049608 7.19850505E-5 0.881443322
1.20035219 7.19677846E-5 0.88154757
1.20020831 7.19505333E-5 0.8816517
1.20006442 7.1933282E-5 0.881756008
1.19992054 7.1916038E-5 0.881860256
1.19977665 7.18988013E-5 0.881964505
1.19963288 7.18815645E-5 0.882068694
1.19948924 7.18643423E-5 0.882172942
1.19934547 7.18471201E-5 0.882277191
1.19920182 7.18299125E-5 0.88238138
1.19905818 7.18127048E-5 0.882485688
1.19891453 7.17955045E-5 0.882589936
1.198771 7.17783114E-5 0.882694185
1.19862747 7.17611183E-5 0.882798374
1.19848394 7.17439398E-5 0.882902563
1.19834042 7.17267612E-5 0.883006752
1.19819701 7.170959E-5 0.883111119
1.1980536 7.1692426E-5 0.883215189
1.19791019 7.16752693E-5 0.883319438
1.1977669 7.16581199E-5 0.883423805
1.19762361 7.16409777E-5 0.883527994
1.19748032 7.16238355E-5 0.883632183
1.19733715 7.16067007E-5 0.883736432
1.19719386 7.15895731E-5 0.883840621
1.19705081 7.15724527E-5 0.883944809
1.19690764 7.15553397E-5 0.884049058
1.19676459 7.15382339E-5 0.884153247
1.19662142 7.15211281E-5 0.884257615
1.19647849 7.15040369E-5 0.884361744
1.19633543 7.14869457E-5 0.884465992
1.1961925 7.14698617E-5 0.884570181
1.19604957 7.14527851E-5 0.88467443
1.19590664 7.14357157E-5 0.884778738
1.19576383 7.14186463E-5 0.884882927
1.19562101 7.14015914E-5 0.884987116
1.1954782 7.13845366E-5 0.885091305
1.19533551 7.1367489E-5 0.885195494
1.19519281 7.13504487E-5 0.885299742
1.19505012 7.13334084E-5 0.885403991
1.19490743 7.13163827E-5 0.88550818
1.19476485 7.12993569E-5 0.885612428
1.19462228 7.12823457E-5 0.885716617
1.1944797 7.12653346E-5 0.885820866
1.19433713 7.12483306E-5 0.885925055
1.19419467 7.1231334E-5 0.886029243
1.19405222 7.12143374E-5 0.886133432
1.19390988 7.11973553E-5 0.886237741
1.19376743 7.11803732E-5 0.886341929
1.19362509 7.11633984E-5 0.886446118
1.19348276 7.11464309E-5 0.886550426
1.19334054 7.11294706E-5 0.886654556
1.19319832 7.11125103E-5 0.886758804
1.19305611 7.10955646E-5 0.886862993
1.19291389 7.10786189E-5 0.886967242
1.19277179 7.10616805E-5 0.887071431
1.19262969 7.10447493E-5 0.88717562
1.1924876 7.10278255E-5 0.887279809
1.1923455 7.10109089E-5 0.887384057
1.19220352 7.09939923E-5 0.887488246
1.19206154 7.09770829E-5 0.887592494
1.19191968 7.09601809E-5 0.887696683
1.19177771 7.09432861E-5 0.887800932
1.19163585 7.09263986E-5 0.887905061
1.19149399 7.09095184E-5 0.88800931
1.19135225 7.08926382E-5 0.888113558
1.19121051 7.08757652E-5 0.888217747
1.19106877 7.08588996E-5 0.888321936
1.19092703 7.08420412E-5 0.888426125
1.19078529 7.08251901E-5 0.888530374
1.19064367 7.08083462E-5 0.888634562
1.19050217 7.07915024E-5 0.888738751
1.19036055 7.07746658E-5 0.888843
1.19021904 7.07578365E-5 0.888947189
1.19007754 7.07410145E-5 0.889051378
1.18993604 7.07241998E-5 0.889155567
1.18979466 7.0707385E-5 0.889259815
1.18965328 7.06905848E-5 0.889364064
1.1895119 7.06737846E-5 0.889468133
1.18937051 7.06569917E-5 0.889572322
1.18922925 7.06402061E-5 0.889676571
1.18908799 7.06234205E-5 0.88978076
1.18894672 7.06066494E-5 0.889885008
1.18880558 7.05898783E-5 0.889989197
1.18866432 7.05731145E-5 0.890093386
1.18852329 7.0556358E-5 0.890197635
1.18838215 7.05396087E-5 0.890301824
1.18824112 7.05228595E-5 0.890405953
1.1881001 7.05061248E-5 0.890510082
1.18795907 7.04893901E-5 0.890614331
1.18781805 7.04726626E-5 0.89071852
1.18767715 7.04559425E-5 0.890822709
1.18753624 7.04392223E-5 0.890926898
1.18739545 7.04225167E-5 0.891031146
1.18725455 7.04058111E-5 0.891135335
1.18711376 7.03891128E-5 0.891239583
1.18697298 7.03724218E-5 0.891343713
1.18683231 7.0355738E-5 0.891447961
1.18669164 7.03390542E-5 0.891552091
1.18655097 7.03223777E-5 0.89165628
1.18641031 7.03057158E-5 0.891760468
1.18626976 7.02890538E-5 0.891864717
1.18612921 7.02723919E-5 0.891968906
1.18598866 7.02557445E-5 0.892073035
1.18584812 7.02390971E-5 0.892177284
1.18570769 7.02224643E-5 0.892281473
1.18556726 7.02058314E-5 0.892385602
1.18542683 7.01892059E-5 0.892489851
1.18528652 7.01725803E-5 0.892594039
1.18514621 7.01559693E-5 0.892698228
1.1850059 7.01393583E-5 0.892802358
1.18486559 7.01227546E-5 0.892906606
1.1847254 7.01061581E-5 0.893010736
1.18458521 7.00895689E-5 0.893114924
1.18444502 7.00729797E-5 0.893219054
1.18430483 7.00564051E-5 0.893323302
1.18416476 7.00398305E-5 0.893427432
1.18402469 7.00232631E-5 0.89353168
1.18388474 7.0006703E-5 0.893635809
1.18374467 6.99901429E-5 0.893740118
1.18360472 6.99735974E-5 0.893844306
1.18346477 6.99570519E-5 0.893948436
1.18332493 6.99405136E-5 0.894052625
1.1831851 6.99239754E-5 0.894156814
1.18304527 6.99074517E-5 0.894260943
1.18290544 6.98909353E-5 0.894365132
1.1827656 6.98744188E-5 0.894469321
1.18262589 6.98579097E-5 0.89457351
1.18248618 6.98414078E-5 0.894677699
1.18234658 6.98249059E-5 0.894781888
1.18220687 6.98084186E-5 0.894886076
1.18206728 6.97919313E-5 0.894990146
1.1819278 6.97754513E-5 0.895094335
1.18178821 6.97589785E-5 0.895198524
1.18164873 6.97425057E-5 0.895302653
1.18150926 6.97260475E-5 0.895406902
1.18136978 6.97095893E-5 0.895511091
1.18123043 6.96931384E-5 0.89561528
1.18109107 6.96766947E-5 0.895719469
1.18095171 6.96602583E-5 0.895823598
1.18081236 6.96438219E-5 0.895927846
1.18067312 6.96273928E-5 0.896031916
1.18053389 6.9610971E-5 0.896136105
1.18039465 6.95945564E-5 0.896240294
1.18025553 6.95781491E-5 0.896344483
1.18011642 6.95617418E-5 0.896448612
1.1799773 6.95453418E-5 0.896552742
1.17983818 6.95289491E-5 0.89665693
1.17969918 6.95125636E-5 0.896761179
1.17956018 6.94961855E-5 0.896865249
1.17942119 6.94798073E-5 0.896969438
1.17928219 6.94634437E-5 0.897073567
1.17914331 6.944708E-5 0.897177875
1.17900443 6.94307164E-5 0.897281945
1.17886555 6.94143673E-5 0.897386134
1.17872679 6.93980182E-5 0.897490263
1.17858803 6.93816837E-5 0.897594452
1.17844927 6.93653492E-5 0.897698641
1.17831051 6.93490147E-5 0.89780283
1.17817187 6.93326947E-5 0.897906959
1.17803323 6.93163747E-5 0.898011088
1.17789459 6.9300062E-5 0.898115218
1.17775595 6.92837566E-5 0.898219466
1.17761743 6.92674585E-5 0.823462188
1.17747891 6.92511676E-5 0.514279783
1.17734039 6.92348767E-5 0.514339387
1.17720199 6.92185931E-5 0.514399052
1.17706358 6.92023168E-5 0.514458656
1.17692518 6.91860478E-5 0.514518321
1.17678678 6.91697787E-5 0.514577925
1.1766485 6.9153517E-5 0.51463753
1.17651021 6.91372625E-5 0.514697134
1.17637193 6.91210153E-5 0.514756739
1.17623377 6.91047753E-5 0.514816403
1.17609549 6.90885354E-5 0.514876008
1.17595732 6.90723027E-5 0.514935672
1.17581928 6.90560773E-5 0.514995277
1.17568111 6.90398592E-5 0.515054882
1.17554307 6.90236484E-5 0.515114486
1.17540503 6.90074376E-5 0.515174091
1.1752671 6.8991234E-5 0.515233755
1.17512906 6.89750377E-5 0.51529336
1.17499113 6.89588487E-5 0.515352964
1.17485321 6.89426597E-5 0.515412629
1.1747154 6.8926478E-5 0.515472233
1.17457759 6.89103035E-5 0.515531838
1.17443979 6.88941363E-5 0.515591502
1.17430198 6.88779764E-5 0.515651047
1.17416418 6.88618165E-5 0.515710711
1.17402649 6.88456639E-5 0.515770316
1.1738888 6.88295186E-5 0.515829921
1.17375124 6.88133805E-5 0.515889585
1.17361355 6.87972497E-5 0.51594913
1.17347598 6.87811189E-5 0.516008794
1.17333853 6.87649954E-5 0.516068399
1.17320096 6.87488791E-5 0.516128004
1.17306352 6.87327629E-5 0.516187668
1.17292607 6.87166612E-5 0.516247213
1.17278862 6.87005595E-5 0.516306818
1.17265117 6.86844651E-5 0.516366482
1.17251384 6.86683779E-5 0.516426146
1.17237651 6.86522908E-5 0.516485751
1.1722393 6.86362109E-5 0.516545296
1.17210197 6.86201383E-5 0.5166049
1.17196476 6.8604073E-5 0.516664565
1.17182755 6.8588015E-5 0.516724169
1.17169046 6.85719569E-5 0.516783834
1.17155325 6.85559062E-5 0.516843379
1.17141616 6.85398627E-5 0.516902983
1.17127919 6.85238265E-5 0.516962588
1.1711421 6.85077976E-5 0.517022252
1.17100513 6.84917686E-5 0.517081857
1.17086816 6.8475747E-5 0.517141461
1.17073119 6.84597326E-5 0.517201066
1.17059433 6.84437182E-5 0.517260671
1.17045748 6.84277184E-5 0.517320275
1.17032063 6.84117185E-5 0.51737988
1.17018378 6.8395726E-5 0.517439485
1.17004704 6.83797334E-5 0.517499149
1.16991031 6.83637554E-5 0.517558694
1.16977358 6.83477774E-5 0.517618358
1.16963685 6.83318067E-5 0.517677963
1.16950023 6.83158432E-5 0.517737567
1.16936362 6.82998798E-5 0.517797172
1.169227 6.82839236E-5 0.517856717
1.16909051 6.82679747E-5 0.517916322
1.16895401 6.82520331E-5 0.517975986
1.16881752 6.82360987E-5 0.518035591
1.16868103 6.82201644E-5 0.518095195
1.16854465 6.82042373E-5 0.51815486
1.16840816 6.81883175E-5 0.518214405
1.16827178 6.8172405E-5 0.518274009
1.16813552 6.81564925E-5 0.518333673
1.16799927 6.81405872E-5 0.518393219
1.16786289 6.81246893E-5 0.518452823
1.16772676 6.81087986E-5 0.518512487
1.1675905 6.80929079E-5 0.518572032
1.16745436 6.80770318E-5 0.518631637
1.16731822 6.80611556E-5 0.518691242
1.16718209 6.80452795E-5 0.518750906
1.16704607 6.80294179E-5 0.518810451
1.16690993 6.80135563E-5 0.518870056
1.16677392 6.7997702E-5 0.51892966
1.16663802 6.7981855E-5 0.518989265
1.166502 6.79660152E-5 0.51904887
1.1663661 6.79501754E-5 0.519108474
1.1662302 6.7934343E-5 0.519168079
1.16609442 6.79185177E-5 0.519227684
1.16595852 6.79026998E-5 0.519287288
1.16582274 6.78868819E-5 0.519346893
1.16568696 6.78710712E-5 0.519406497
1.1655513 6.78552678E-5 0.519466102
1.16541564 6.78394717E-5 0.519525707
1.16527998 6.78236756E-5 0.519585311
1.16514432 6.78078868E-5 0.519644916
1.16500866 6.77921053E-5 0.51970458
1.16487312 6.7776331E-5 0.519764125
1.16473758 6.77605567E-5 0.51982373
1.16460204 6.77447897E-5 0.519883275
1.16446662 6.772903E-5 0.51994288
1.1643312 6.77132775E-5 0.520002544
1.16419578 6.76975324E-5 0.520062089
1.16406035 6.76817872E-5 0.520121694
1.16392505 6.76660493E-5 0.520181239
1.16378975 6.76503114E-5 0.520240903
1.16365445 6.7634588E-5 0.520300508
1.16351914 6.76188647E-5 0.520360053
1.16338396 6.76031486E-5 0.520419717
1.16324878 6.75874398E-5 0.520479262
1.16311359 6.75717311E-5 0.520538867
1.16297853 6.75560368E-5 0.520598471
1.16284335 6.75403426E-5 0.520658016
1.16270828 6.75246483E-5 0.52071768
1.16257334 6.75089686E-5 0.520777285
1.16243827 6.7493289E-5 0.52083689
1.16230333 6.74776165E-5 0.520896435
1.16216838 6.74619514E-5 0.520956099
1.16203344 6.74462863E-5 0.521015644
1.16189861 6.74306357E-5 0.521075308
1.16176379 6.74149851E-5 0.521134853
1.16162896 6.73993345E-5 0.521194458
1.16149414 6.73836985E-5 0.521254063
1.16135943 6.73680624E-5 0.521313548
1.16122472 6.73524337E-5 0.521373153
1.16109002 6.73368122E-5 0.521432817
1.16095531 6.73211907E-5 0.521492362
1.16082072 6.73055838E-5 0.521551967
1.16068614 6.72899769E-5 0.521611571
1.16055155 6.72743699E-5 0.521671176
1.16041696 6.72587776E-5 0.521730781
1.16028249 6.72431852E-5 0.521790326
1.16014802 6.72276001E-5 0.52184993
1.16001356 6.72120223E-5 0.521909535
1.15987921 6.71964444E-5 0.52196908
1.15974486 6.71808739E-5 0.522028685
1.15961051 6.71653106E-5 0.522088289
1.15947616 6.71497546E-5 0.522147894
1.15934181 6.71341986E-5 0.522207499
1.15920758 6.71186572E-5 0.522267044
1.15907335 6.71031084E-5 0.522326648
1.15893924 6.70875743E-5 0.522386253
1.15880501 6.70720401E-5 0.522445858
1.1586709 6.70565205E-5 0.522505403
1.15853679 6.70409936E-5 0.522565007
1.1584028 6.70254813E-5 0.522624612
1.15826869 6.70099689E-5 0.522684216
1.1581347 6.69944711E-5 0.522743762
1.15800071 6.69789661E-5 0.522803366
1.15786684 6.69634755E-5 0.522862971
1.15773284 6.6947985E-5 0.522922516
1.15759897 6.69325018E-5 0.522982061
1.1574651 6.69170258E-5 0.523041725
1.15733135 6.69015571E-5 0.52310127
1.15719759 6.68860885E-5 0.523160875
1.15706384 6.68706271E-5 0.52322042
1.15693009 6.68551729E-5 0.523280084
1.15679634 6.68397188E-5 0.523339629
1.1566627 6.68242719E-5 0.523399174
1.15652907 6.68088323E-5 0.523458838
1.15639544 6.67934E-5 0.523518384
1.15626192 6.67779677E-5 0.523577929
1.15612841 6.676255E-5 0.523637533
1.15599489 6.67471249E-5 0.523697138
1.15586138 6.67317145E-5 0.523756742
1.15572786 6.6716304E-5 0.523816288
1.15559447 6.67009008E-5 0.523875833
1.15546107 6.66855049E-5 0.523935437
1.1553278 6.66701162E-5 0.523995042
1.1551944 6.66547276E-5 0.524054646
1.15506113 6.66393462E-5 0.524114192
1.15492785 6.66239721E-5 0.524173796
1.15479469 6.6608598E-5 0.524233282
1.15466142 6.65932384E-5 0.524292946
1.15452826 6.65778789E-5 0.524352491
1.1543951 6.65625194E-5 0.524412096
1.15426207 6.65471744E-5 0.5244717
1.15412891 6.65318294E-5 0.524531186
1.15399587 6.65164916E-5 0.52459079
1.15386283 6.65011539E-5 0.524650395
1.15372992 6.64858308E-5 0.52470994
1.15359688 6.64705076E-5 0.524769485
1.15346396 6.64551844E-5 0.52482909
1.15333116 6.64398758E-5 0.524888754
1.15319824 6.64245672E-5 0.524948299
1.15306544 6.64092659E-5 0.525007904
1.15293264 6.63939718E-5 0.525067508
1.15279984 6.63786777E-5 0.525127053
1.15266705 6.63633909E-5 0.525186598
1.15253437 6.63481114E-5 0.525246143
1.15240169 6.63328392E-5 0.525305748
1.15226901 6.6317567E-5 0.525365293
1.15213645 6.6302302E-5 0.525424838
1.15200388 6.62870443E-5 0.525484443
1.15187132 6.62717866E-5 0.525544107
1.15173876 6.62565362E-5 0.525603652
1.1516062 6.62412931E-5 0.525663197
1.15147376 6.62260572E-5 0.525722742
1.15134132 6.62108214E-5 0.525782287
1.151209 6.61956001E-5 0.525841892
1.15107656 6.61803715E-5 0.525901437
1.15094423 6.61651575E-5 0.525961041
1.15081191 6.61499435E-5 0.526020646
1.15067959 6.61347367E-5 0.526080251
1.15054739 6.61195372E-5 0.526139736
1.15041518 6.61043377E-5 0.526199341
1.15028298 6.60891455E-5 0.526258945
1.15015078 6.60739606E-5 0.52631855
1.15001869 6.6058783E-5 0.526378036
1.14988661 6.60436053E-5 0.52643764
1.14975452 6.6028435E-5 0.526497185
1.14962244 6.60132719E-5 0.52655679
1.14949048 6.59981088E-5 0.526616395
1.14935839 6.59829602E-5 0.52667594
1.14922655 6.59678044E-5 0.526735544
1.14909458 6.59526631E-5 0.526795089
1.14896274 6.59375219E-5 0.526854575
1.14883077 6.59223879E-5 0.526914239
1.14869905 6.59072612E-5 0.526973784
1.1485672 6.58921417E-5 0.527033269
1.14843547 6.58770223E-5 0.527092874
1.14830375 6.58619101E-5 0.527152479
1.14817202 6.5846798E-5 0.527212024
1.14804029 6.58317003E-5 0.527271628
1.14790869 6.58166027E-5 0.527331114
1.14777708 6.58015124E-5 0.527390718
1.14764547 6.57864221E-5 0.527450323
1.14751387 6.5771339E-5 0.527509809
1.14738238 6.57562632E-5 0.527569473
1.14725089 6.57411947E-5 0.527629018
1.1471194 6.57261262E-5 0.527688563
1.14698792 6.5711065E-5 0.527748108
1.14685655 6.5696011E-5 0.527807593
1.14672518 6.56809571E-5 0.527867258
1.14659381 6.56659104E-5 0.527926803
1.14646256 6.5650871E-5 0.527986407
1.14633119 6.56358388E-5 0.528045952
1.14619994 6.56208067E-5 0.528105497
1.14606869 6.56057819E-5 0.528165102
1.14593756 6.55907643E-5 0.528224587
1.14580643 6.55757467E-5 0.528284192
1.1456753 6.55607437E-5 0.528343797
1.14554417 6.55457334E-5 0.528403342
1.14541304 6.55307376E-5 0.528462887
1.14528203 6.55157419E-5 0.528522432
1.14515102 6.55007534E-5 0.528582036
1.14502001 6.54857722E-5 0.528641522
1.14488912 6.5470791E-5 0.528701127
1.14475811 6.54558171E-5 0.528760612
1.14462721 6.54408504E-5 0.528820276
1.14449632 6.54258911E-5 0.528879702
1.14436555 6.54109317E-5 0.528939366
1.14423478 6.53959796E-5 0.528998971
1.144104 6.53810275E-5 0.529058456
1.14397323 6.536609E-5 0.529118001
1.14384246 6.53511524E-5 0.529177606
1.14371181 6.53362149E-5 0.529237151
1.14358115 6.53212919E-5 0.529296637
1.1434505 6.53063689E-5 0.529356241
1.14331996 6.52914532E-5 0.529415786
1.14318931 6.52765375E-5 0.529475331
1.14305878 6.52616363E-5 0.529534936
1.14292824 6.52467279E-5 0.529594481
1.14279783 6.5231834E-5 0.529654026
1.14266741 6.52169401E-5 0.529713631
1.142537 6.52020535E-5 0.529773116
1.14240658 6.51871742E-5 0.529832661
1.14227617 6.51723021E-5 0.529892266
1.14214587 6.51574301E-5 0.529951751
1.14201558 6.51425653E-5 0.530011415
1.14188528 6.51277005E-5 0.530070901
1.1417551 6.5112843E-5 0.530130446
1.14162481 6.50979928E-5 0.530190051
1.14149463 6.50831498E-5 0.530249536
1.14136457 6.50683069E-5 0.530309141
1.1412344 6.50534712E-5 0.530368686
1.14110434 6.50386428E-5 0.530428171
1.14097428 6.50238217E-5 0.530487776
1.14084423 6.50090005E-5 0.530547321
1.14071417 6.49941794E-5 0.530606866
1.14058423 6.49793728E-5 0.530666471
1.14045429 6.49645663E-5 0.530725956
1.14032435 6.4949767E-5 0.530785441
1.14019454 6.49349749E-5 0.530845046
1.1400646 6.49201829E-5 0.530904651
1.13993478 6.49053982E-5 0.530964196
1.13980496 6.48906207E-5 0.5310238
1.13967526 6.48758432E-5 0.531083226
1.13954556 6.4861073E-5 0.531142831
1.13941586 6.48463101E-5 0.531202376
1.13928616 6.48315472E-5 0.531261921
1.13915646 6.48167988E-5 0.531321466
1.13902688 6.48020432E-5 0.531381011
1.1388973 6.47873021E-5 0.531440556
1.13876772 6.4772561E-5 0.531500101
1.13863814 6.47578272E-5 0.531559587
1.13850868 6.47431007E-5 0.531619251
1.13837922 6.47283741E-5 0.531678796
1.13824975 6.47136549E-5 0.531738341
1.13812029 6.46989429E-5 0.531797826
1.13799095 6.46842309E-5 0.531857371
1.13786161 6.46695262E-5 0.531916857
1.13773227 6.46548287E-5 0.531976521
1.13760304 6.46401313E-5 0.532036066
1.1374737 6.46254412E-5 0.532095551
1.13734448 6.46107583E-5 0.532155097
1.13721526 6.45960827E-5 0.532214761
1.13708615 6.45814071E-5 0.532274246
1.13695693 6.45667387E-5 0.532333732
1.13682783 6.45520704E-5 0.532393336
1.13669872 6.45374166E-5 0.532452881
1.13656974 6.45227556E-5 0.532512367
1.13644063 6.45081091E-5 0.532571912
1.13631165 6.44934626E-5 0.532631516
1.13618267 6.44788233E-5 0.532691002
1.1360538 6.44641914E-5 0.532750547
1.13592482 6.44495594E-5 0.532810032
1.13579595 6.44349348E-5 0.532869637
1.13566709 6.44203174E-5 0.532929122
1.13553822 6.44057072E-5 0.532988727
1.13540947 6.43910971E-5 0.533048272
1.13528073 6.4376487E-5 0.533107817
1.13515198 6.43618914E-5 0.533167362
1.13502324 6.43472958E-5 0.533226848
1.13489461 6.43327076E-5 0.533286452
1.13476586 6.43181193E-5 0.533345997
1.13463736 6.43035455E-5 0.533405542
1.13450873 6.42889645E-5 0.533465087
1.1343801 6.4274398E-5 0.533524573
1.13425159 6.42598316E-5 0.533584058
1.13412309 6.42452724E-5 0.533643544
1.13399458 6.42307205E-5 0.533703208
1.13386619 6.42161685E-5 0.533762753
1.1337378 6.42016239E-5 0.533822298
1.13360941 6.41870865E-5 0.533881724
1.13348103 6.41725492E-5 0.533941329
1.13335264 6.41580191E-5 0.534000874
1.13322437 6.41434963E-5 0.534060359
1.1330961 6.41289735E-5 0.534119904
1.13296783 6.41144579E-5 0.534179449
1.13283968 6.40999497E-5 0.534238994
1.13271141 6.40854414E-5 0.534298599
1.13258326 6.40709404E-5 0.534358025
1.13245523 6.40564467E-5 0.534417629
1.13232708 6.4041953E-5 0.534477234
1.13219905 6.40274666E-5 0.534536719
1.13207102 6.40129874E-5 0.534596145
1.13194299 6.39985155E-5 0.53465569
1.13181496 6.39840437E-5 0.534715295
1.13168705 6.39695718E-5 0.53477478
1.13155913 6.39551145E-5 0.534834325
1.13143122 6.39406571E-5 0.53489387
1.13130331 6.39262071E-5 0.534953415
1.13117552 6.3911757E-5 0.53501296
1.13104773 6.38973142E-5 0.535072505
1.13091993 6.38828787E-5 0.535132051
1.13079214 6.38684505E-5 0.535191596
1.13066447 6.38540223E-5 0.535251141
1.13053679 6.38396014E-5 0.535310566
1.13040912 6.38251804E-5 0.535370171
1.13028145 6.38107667E-5 0.535429716
1.13015389 6.37963603E-5 0.535489202
1.13002622 6.37819612E-5 0.535548687
1.12989867 6.37675621E-5 0.535608292
1.12977123 6.37531703E-5 0.535667837
1.12964368 6.37387784E-5 0.535727262
1.12951624 6.37244011E-5 0.535786748
1.12938881 6.37100165E-5 0.535846353
1.12926137 6.36956465E-5 0.535905898
1.12913406 6.36812765E-5 0.535965443
1.12900662 6.36669138E-5 0.536024928
1.12887931 6.36525583E-5 0.536084473
1.12875211 6.36382028E-5 0.536143959
1.1286248 6.36238547E-5 0.536203563
1.1284976 6.36095065E-5 0.536263049
1.1283704 6.35951656E-5 0.536322594
1.12824321 6.35808319E-5 0.536382139
1.12811601 6.35665056E-5 0.536441624
1.12798893 6.35521792E-5 0.53650111
1.12786186 6.35378601E-5 0.536560774
1.12773478 6.35235483E-5 0.5366202
1.1276077 6.35092365E-5 0.536679745
1.12748075 6.3494932E-5 0.53673929
1.12735379 6.34806274E-5 0.536798716
1.12722683 6.34663302E-5 0.536858261
1.12709987 6.34520402E-5 0.536917806
1.12697303 6.34377575E-5 0.536977351
1.12684619 6.34234748E-5 0.537036836
1.12671936 6.34091994E-5 0.537096381
1.12659252 6.33949239E-5 0.537155926
1.12646568 6.33806558E-5 0.537215471
1.12633896 6.33663949E-5 0.537275016
1.12621224 6.33521413E-5 0.537334502
1.12608552 6.33378877E-5 0.537394047
1.12595892 6.33236414E-5 0.537453532
1.12583232 6.3309395E-5 0.537512958
1.12570572 6.3295156E-5 0.537572563
1.12557912 6.32809242E-5 0.537632108
1.12545252 6.32666997E-5 0.537691534
1.12532604 6.32524752E-5 0.537751138
1.12519956 6.3238258E-5 0.537810683
1.12507308 6.32240408E-5 0.537870228
1.12494659 6.32098308E-5 0.537929714
1.12482023 6.31956282E-5 0.537989199
1.12469387 6.31814255E-5 0.538048685
1.12456751 6.31672301E-5 0.53810823
1.12444115 6.3153042E-5 0.538167775
1.1243149 6.31388539E-5 0.53822726
1.12418866 6.31246803E-5 0.538286805
1.12406242 6.31104995E-5 0.538346291
1.12393618 6.30963332E-5 0.538405836
1.12381005 6.30821669E-5 0.538465381
1.12368381 6.30680006E-5 0.538524866
1.12355769 6.30538489E-5 0.538584352
1.12343168 6.30396971E-5 0.538643956
1.12330556 6.30255454E-5 0.538703382
1.12317955 6.30114009E-5 0.538762927
1.12305355 6.29972637E-5 0.538822412
1.12292755 6.29831338E-5 0.538881898
1.12280166 6.29690039E-5 0.538941503
1.12267566 6.29548813E-5 0.539000928
1.12254977 6.29407659E-5 0.539060533
1.12242389 6.29266506E-5 0.539120018
1.12229812 6.29125425E-5 0.539179504
1.12217224 6.28984344E-5 0.539238989
1.12204647 6.28843336E-5 0.539298534
1.1219207 6.28702401E-5 0.53935802
1.12179506 6.28561538E-5 0.539417505
1.12166929 6.28420676E-5 0.53947711
1.12154365 6.28279886E-5 0.539536595
1.121418 6.28139096E-5 0.53959614
1.12129235 6.27998379E-5 0.539655685
1.12116683 6.27857735E-5 0.539715171
1.12104118 6.27717091E-5 0.539774597
1.12091565 6.27576519E-5 0.539834201
1.12079024 6.2743602E-5 0.539893687
1.12066472 6.27295522E-5 0.539953113
1.12053931 6.27155096E-5 0.540012717
1.1204139 6.27014742E-5 0.540072143
1.12028849 6.26874389E-5 0.540131629
1.12016308 6.26734109E-5 0.540191233
1.12003779 6.26593828E-5 0.540250719
1.11991251 6.26453693E-5 0.540310204
1.11978722 6.26313558E-5 0.540369749
1.11966193 6.26173423E-5 0.540429294
1.11953676 6.26033361E-5 0.54048872
1.11941159 6.25893372E-5 0.540548205
1.11928642 6.25753382E-5 0.540607691
1.11916125 6.25613466E-5 0.540667176
1.11903608 6.25473622E-5 0.540726781
1.11891103 6.25333851E-5 0.540786207
1.11878598 6.25194079E-5 0.540845811
1.11866093 6.25054308E-5 0.540905297
1.118536 6.24914683E-5 0.540964782
1.11841106 6.24774984E-5 0.541024268
1.11828601 6.24635431E-5 0.541083872
1.1181612 6.24495879E-5 0.541143298
1.11803627 6.24356398E-5 0.541202843
1.11791146 6.24216991E-5 0.541262329
1.11778653 6.24077584E-5 0.541321814
1.11766183 6.23938249E-5 0.541381359
1.11753702 6.23798915E-5 0.541440845
1.11741221 6.23659653E-5 0.54150033
1.11728752 6.23520464E-5 0.541559815
1.11716282 6.23381275E-5 0.54161936
1.11703825 6.23242158E-5 0.541678846
1.11691356 6.23103115E-5 0.541738272
1.11678898 6.22964071E-5 0.541797876
1.11666441 6.228251E-5 0.541857362
1.11653984 6.22686202E-5 0.541916847
1.11641526 6.22547304E-5 0.541976333
1.11629081 6.22408479E-5 0.542035878
1.11616635 6.22269654E-5 0.542095304
1.1160419 6.22130901E-5 0.542154849
1.11591744 6.21992222E-5 0.542214274
1.11579311 6.21853542E-5 0.54227376
1.11566877 6.21714935E-5 0.542333364
1.11554444 6.21576401E-5 0.54239279
1.1154201 6.21437866E-5 0.542452276
1.11529589 6.21299405E-5 0.542511821
1.11517155 6.21161016E-5 0.542571366
1.11504734 6.21022627E-5 0.542630851
1.11492324 6.20884312E-5 0.542690277
1.11479902 6.20745996E-5 0.542749822
1.11467493 6.20607752E-5 0.542809248
1.11455083 6.20469582E-5 0.542868793
1.11442673 6.20331484E-5 0.542928278
1.11430264 6.20193387E-5 0.542987764
1.11417866 6.20055289E-5 0.543047309
1.11405456 6.19917264E-5 0.543106794
1.1139307 6.19779312E-5 0.54316622
1.11380672 6.19641432E-5 0.543225706
1.11368275 6.19503553E-5 0.543285251
1.11355889 6.19365746E-5 0.543344736
1.11343503 6.1922794E-5 0.543404222
1.11331117 6.19090206E-5 0.543463767
1.11318743 6.18952545E-5 0.543523252
1.11306369 6.18814884E-5 0.543582737
1.11293983 6.18677295E-5 0.543642223
1.11281621 6.1853978E-5 0.543701708
1.11269248 6.18402264E-5 0.543761194
1.11256886 6.18264821E-5 0.543820739
1.11244512 6.18127451E-5 0.543880165
1.1123215 6.17990081E-5 0.54393971
1.112198 6.17852711E-5 0.543999195
1.11207438 6.17715486E-5 0.544058681
1.11195087 6.17578262E-5 0.544118166
1.11182737 6.1744111E-5 0.544177651
1.11170387 6.17303958E-5 0.544237137
1.11158049 6.17166879E-5 0.544296622
1.11145699 6.170298E-5 0.544356108
1.11133361 6.16892794E-5 0.544415534
1.11121023 6.1675586E-5 0.544475138
1.11108696 6.16618927E-5 0.544534564
1.11096358 6.16482139E-5 0.544594109
1.11084032 6.16345278E-5 0.544653594
1.11071706 6.1620849E-5 0.54471302
1.11059391 6.16071775E-5 0.544772506
1.11047065 6.15935132E-5 0.544831991
1.11034751 6.1579849E-5 0.544891477
1.11022437 6.1566192E-5 0.544951081
1.11010122 6.1552535E-5 0.545010507
1.10997808 6.15388853E-5 0.545069933
1.10985506 6.15252429E-5 0.545129418
1.10973203 6.15116005E-5 0.545188904
1.10960901 6.14979654E-5 0.545248449
1.1094861 6.14843375E-5 0.545307934
1.10936308 6.14707096E-5 0.54536736
1.10924017 6.14570818E-5 0.545426846
1.10911727 6.14434684E-5 0.545486331
1.10899436 6.14298551E-5 0.545545876
1.10887158 6.14162418E-5 0.545605302
1.10874867 6.1402643E-5 0.545664787
1.10862589 6.13890443E-5 0.545724273
1.10850322 6.13754455E-5 0.545783818
1.10838044 6.1361854E-5 0.545843303
1.10825777 6.13482698E-5 0.545902789
1.10813498 6.13346856E-5 0.545962334
1.10801244 6.13211087E-5 0.54602176
1.10788977 6.1307539E-5 0.546081126
1.10776711 6.12939693E-5 0.54614073
1.10764456 6.1280407E-5 0.546200216
1.10752201 6.12668446E-5 0.546259582
1.10739946 6.12532895E-5 0.546319127
1.10727704 6.12397416E-5 0.546378613
1.10715461 6.12261938E-5 0.546438098
1.10703206 6.12126532E-5 0.546497583
1.10690975 6.119912E-5 0.546557009
1.10678732 6.11855867E-5 0.546616554
1.10666502 6.11720607E-5 0.54667598
1.10654259 6.11585347E-5 0.546735466
1.10642028 6.11450159E-5 0.546794951
1.10629809 6.11315045E-5 0.546854436
1.10617578 6.1117993E-5 0.546913922
1.10605359 6.11044889E-5 0.546973407
1.1059314 6.10909847E-5 0.547032893
1.10580921 6.1077495E-5 0.547092319
1.10568702 6.10639981E-5 0.547151864
1.10556495 6.10505158E-5 0.54721123
1.10544288 6.10370262E-5 0.547270834
1.10532081 6.10235511E-5 0.54733026
1.10519874 6.1010076E-5 0.547389686
1.10507679 6.09966082E-5 0.547449172
1.10495484 6.09831441E-5 0.547508657
1.10483289 6.09696835E-5 0.547568202
1.10471094 6.09562267E-5 0.547627628
1.10458899 6.09427734E-5 0.547687113
1.10446715 6.09293274E-5 0.547746599
1.10434532 6.09158851E-5 0.547806084
1.10422349 6.09024464E-5 0.54786551
1.10410166 6.08890114E-5 0.547924995
1.10397995 6.08755836E-5 0.547984481
1.10385823 6.08621594E-5 0.548043907
1.10373652 6.08487389E-5 0.548103452
1.10361481 6.08353221E-5 0.548162878
1.10349309 6.08219088E-5 0.548222363
1.1033715 6.08085029E-5 0.548281789
1.10324991 6.07951006E-5 0.548341334
1.10312831 6.07817019E-5 0.54840076
1.10300672 6.07683069E-5 0.548460245
1.10288525 6.07549191E-5 0.548519731
1.10276377 6.07415313E-5 0.548579156
1.1026423 6.07281509E-5 0.548638701
1.10252082 6.07147776E-5 0.548698127
1.10239947 6.07014044E-5 0.548757613
1.10227799 6.06880385E-5 0.548817039
1.10215664 6.06746726E-5 0.548876524
1.10203528 6.06613139E-5 0.548936069
1.10191405 6.06479625E-5 0.548995435
1.10179269 6.06346111E-5 0.54905498
1.10167146 6.0621267E-5 0.549114347
1.10155022 6.06079266E-5 0.549173892
1.1014291 6.05945897E-5 0.549233377
1.10130787 6.05812565E-5 0.549292803
1.10118675 6.0567927E-5 0.549352288
1.10106564 6.05546047E-5 0.549411714
1.10094452 6.05412861E-5 0.5494712
1.1008234 6.05279711E-5 0.549530685
1.1007024 6.05146633E-5 0.549590111
1.10058141 6.05013556E-5 0.549649596
1.10046041 6.04880552E-5 0.549709082
1.10033941 6.04747584E-5 0.549768507
1.10021853 6.04614652E-5 0.549827993
1.10009754 6.04481756E-5 0.549887478
1.09997666 6.04348934E-5 0.549946904
1.09985578 6.04216148E-5 0.550006449
1.09973502 6.04083398E-5 0.550065875
1.09961426 6.03950684E-5 0.55012536
1.09949338 6.03818007E-5 0.550184786
1.09937263 6.03685403E-5 0.550244272
1.09925199 6.03552835E-5 0.550303638
1.09913123 6.03420303E-5 0.550363123
1.09901059 6.03287808E-5 0.550422668
1.09888995 6.03155349E-5 0.550482154
1.09876931 6.03022963E-5 0.55054152
1.09864879 6.02890577E-5 0.550601006
1.09852815 6.02758264E-5 0.550660491
1.09840763 6.02626023E-5 0.550719917
1.09828711 6.02493783E-5 0.550779402
1.09816658 6.02361579E-5 0.550838828
1.09804618 6.02229447E-5 0.550898314
1.09792578 6.02097352E-5 0.550957799
1.09780538 6.01965294E-5 0.551017225
1.09768498 6.01833308E-5 0.551076651
1.09756458 6.01701322E-5 0.551136196
1.0974443 6.01569409E-5 0.551195621
1.09732401 6.01437532E-5 0.551255047
1.09720373 6.01305692E-5 0.551314533
1.09708345 6.01173888E-5 0.551373959
1.09696329 6.01042157E-5 0.551433444
1.096843 6.00910425E-5 0.55149287
1.09672284 6.00778767E-5 0.551552355
1.09660268 6.00647145E-5 0.551611781
1.09648263 6.00515596E-5 0.551671207
1.09636247 6.00384046E-5 0.551730692
1.09624243 6.0025257E-5 0.551790178
1.09612238 6.0012113E-5 0.551849663
1.09600246 5.99989726E-5 0.551909089
1.09588242 5.99858358E-5 0.551968575
1.09576249 5.99727027E-5 0.552027941
1.09564257 5.99595769E-5 0.552087486
1.09552264 5.99464511E-5 0.552146971
1.09540272 5.99333325E-5 0.552206397
1.09528291 5.99202176E-5 0.552265823
1.09516311 5.990711E-5 0.552325249
1.0950433 5.98940023E-5 0.552384675
1.0949235 5.9880902E-5 0.55244422
1.09480369 5.98678052E-5 0.552503645
1.094684 5.98547122E-5 0.552563131
1.09456432 5.98416227E-5 0.552622557
1.09444463 5.98285369E-5 0.552681983
1.09432495 5.98154584E-5 0.552741528
1.09420538 5.98023835E-5 0.552800894
1.09408581 5.97893122E-5 0.552860379
1.09396625 5.97762446E-5 0.552919745
1.09384668 5.97631806E-5 0.55297929
1.09372723 5.97501203E-5 0.553038657
1.09360766 5.97370672E-5 0.553098202
1.09348822 5.97240178E-5 0.553157568
1.09336877 5.9710972E-5 0.553217113
1.09324944 5.96979298E-5 0.553276479
1.09312999 5.96848913E-5 0.553335965
1.09301066 5.96718601E-5 0.553395391
1.09289134 5.96588325E-5 0.553454816
1.09277201 5.96458049E-5 0.553514302
1.09265268 5.96327845E-5 0.553573728
1.09253347 5.96197715E-5 0.553633153
1.09241426 5.96067584E-5 0.553692579
1.09229505 5.9593749E-5 0.553752124
1.09217584 5.95807469E-5 0.553811491
1.09205675 5.95677484E-5 0.553870916
1.09193766 5.95547535E-5 0.553930402
1.09181845 5.95417623E-5 0.553989828
1.09169948 5.95287784E-5 0.554049253
1.09158039 5.95157944E-5 0.554108799
1.09146142 5.95028177E-5 0.554168224
1.09134233 5.94898447E-5 0.55422765
1.09122336 5.94768753E-5 0.554287076
1.09110451 5.94639096E-5 0.554346561
1.09098554 5.94509511E-5 0.554405928
1.09086668 5.94379926E-5 0.554465473
1.09074783 5.94250414E-5 0.554524899
1.09062898 5.94120938E-5 0.554584384
1.09051013 5.93991499E-5 0.55464381
1.0903914 5.93862096E-5 0.554703236
1.09027267 5.9373273E-5 0.554762661
1.09015393 5.93603436E-5 0.554822028
1.0900352 5.93474142E-5 0.554881513
1.08991647 5.93344921E-5 0.554940939
1.08979785 5.93215736E-5 0.555000424
1.08967924 5.93086588E-5 0.55505985
1.08956063 5.92957513E-5 0.555119336
1.08944201 5.92828437E-5 0.555178702
1.08932352 5.92699434E-5 0.555238187
1.08920491 5.92570468E-5 0.555297673
1.08908641 5.92441538E-5 0.555357039
1.08896792 5.92312645E-5 0.555416524
1.08884954 5.92183787E-5 0.555475891
1.08873105 5.92054967E-5 0.555535376
1.08861268 5.91926218E-5 0.555594802
1.0884943 5.91797507E-5 0.555654287
1.08837593 5.91668831E-5 0.555713713
1.08825767 5.91540193E-5 0.555773139
1.08813941 5.9141159E-5 0.555832565
1.08802104 5.91283024E-5 0.555891991
1.0879029 5.9115453E-5 0.555951416
1.08778465 5.91026037E-5 0.556010902
1.08766639 5.90897616E-5 0.556070268
1.08754826 5.90769232E-5 0.556129694
1.08743012 5.90640884E-5 0.556189179
1.08731198 5.90512573E-5 0.556248605
1.08719397 5.90384334E-5 0.556308031
1.08707583 5.90256095E-5 0.556367457
1.08695781 5.90127929E-5 0.556426942
1.0868398 5.899998E-5 0.556486309
1.08672178 5.89871706E-5 0.556545734
1.08660388 5.89743649E-5 0.55660522
1.08648598 5.89615629E-5 0.556664646
1.08636796 5.89487681E-5 0.556724131
1.08625019 5.89359734E-5 0.556783557
1.08613229 5.89231859E-5 0.556842923
1.08601439 5.8910402E-5 0.556902349
1.08589661 5.88976218E-5 0.556961834
1.08577883 5.88848452E-5 0.557021201
1.08566105 5.88720723E-5 0.557080686
1.08554339 5.88593066E-5 0.557140112
1.08542562 5.88465409E-5 0.557199657
1.08530796 5.88337825E-5 0.557258964
1.0851903 5.88210278E-5 0.55731833
1.08507264 5.88082767E-5 0.557377815
1.0849551 5.87955292E-5 0.557437301
1.08483756 5.87827853E-5 0.557496667
1.0847199 5.87700488E-5 0.557556152
1.08460248 5.87573122E-5 0.557615578
1.08448493 5.87445829E-5 0.557674944
1.08436739 5.87318573E-5 0.55773437
1.08424997 5.87191353E-5 0.557793856
1.08413255 5.87064169E-5 0.557853341
1.08401513 5.86937022E-5 0.557912648
1.08389783 5.86809947E-5 0.557972074
1.08378041 5.86682872E-5 0.558031559
1.08366311 5.86555871E-5 0.558090985
1.0835458 5.86428869E-5 0.55815047
1.0834285 5.8630194E-5 0.558209836
1.08331132 5.86175047E-5 0.558269203
1.08319414 5.86048227E-5 0.558328688
1.08307683 5.85921407E-5 0.558388054
1.08295965 5.85794623E-5 0.55844748
1.08284259 5.85667913E-5 0.558507025
1.08272541 5.85541238E-5 0.558566391
1.08260834 5.85414564E-5 0.558625877
1.08249128 5.85287962E-5 0.558685243
1.08237422 5.85161397E-5 0.558744669
1.08225727 5.85034904E-5 0.558804095
1.08214021 5.84908412E-5 0.558863521
1.08202326 5.84781956E-5 0.558923006
1.08190632 5.84655572E-5 0.558982372
1.08178937 5.84529225E-5 0.559041798
1.08167255 5.84402915E-5 0.559101284
1.0815556 5.8427664E-5 0.55916065
1.08143878 5.84150403E-5 0.559220016
1.08132195 5.84024201E-5 0.559279501
1.08120513 5.83898036E-5 0.559338927
1.08108842 5.83771944E-5 0.559398293
1.08097172 5.83645851E-5 0.559457719
1.08085489 5.83519832E-5 0.559517205
1.08073831 5.83393849E-5 0.55957669
1.0806216 5.83267902E-5 0.559636056
1.08050489 5.83141991E-5 0.559695423
1.08038831 5.83016117E-5 0.559754848
1.08027172 5.82890279E-5 0.559814155
1.08015513 5.82764515E-5 0.55987376
1.08003867 5.8263875E-5 0.559933126
1.07992208 5.82513057E-5 0.559992492
1.07980561 5.82387402E-5 0.560051978
1.07968915 5.82261782E-5 0.560111403
1.07957268 5.82136199E-5 0.560170829
1.07945633 5.82010653E-5 0.560230196
1.07933998 5.81885142E-5 0.560289562
1.07922351 5.81759705E-5 0.560349047
1.07910717 5.81634267E-5 0.560408413
1.07899094 5.81508903E-5 0.560467839
1.07887459 5.81383538E-5 0.560527265
1.07875836 5.81258246E-5 0.560586691
1.07864213 5.8113299E-5 0.560646117
1.0785259 5.81007771E-5 0.560705543
1.07840967 5.80882588E-5 0.560764909
1.07829356 5.80757478E-5 0.560824335
1.07817745 5.80632368E-5 0.56088376
1.07806134 5.80507331E-5 0.560943186
1.07794523 5.80382293E-5 0.561002672
1.07782912 5.80257329E-5 0.561061978
1.07771313 5.80132401E-5 0.561121464
1.07759714 5.80007509E-5 0.56118083
1.07748115 5.79882653E-5 0.561240196
1.07736516 5.79757834E-5 0.561299562
1.07724917 5.79633052E-5 0.561359107
1.0771333 5.79508342E-5 0.561418474
1.07701743 5.79383632E-5 0.56147784
1.07690156 5.79258995E-5 0.561537325
1.07678568 5.79134357E-5 0.561596751
1.07666993 5.79009793E-5 0.561656117
1.07655406 5.78885265E-5 0.561715543
1.07643831 5.78760773E-5 0.561774909
1.07632256 5.78636318E-5 0.561834395
1.07620692 5.78511899E-5 0.561893821
1.07609117 5.78387553E-5 0.561953187
1.07597554 5.78263207E-5 0.562012613
1.0758599 5.78138934E-5 0.562071979
1.07574427 5.7801466E-5 0.562131345
1.07562864 5.7789046E-5 0.393389732
1.07551312 5.77766295E-5 0.316715389
1.07539761 5.77642168E-5 0.316748828
1.0752821 5.77518076E-5 0.316782296
1.07516658 5.77394021E-5 0.316815764
1.07505107 5.77270002E-5 0.316849202
1.07493567 5.7714602E-5 0.31688273
1.07482028 5.77022111E-5 0.316916198
1.07470489 5.76898201E-5 0.316949606
1.07458949 5.76774364E-5 0.316983104
1.0744741 5.76650564E-5 0.317016512
1.07435882 5.76526763E-5 0.31705001
1.07424355 5.76403036E-5 0.317083508
1.07412827 5.76279344E-5 0.317116976
1.07401299 5.76155689E-5 0.317150444
1.07389784 5.76032107E-5 0.317183852
1.07378256 5.75908525E-5 0.31721735
1.07366741 5.75784979E-5 0.317250788
1.07355225 5.75661506E-5 0.317284226
1.07343721 5.75538033E-5 0.317317724
1.07332206 5.75414633E-5 0.317351192
1.07320702 5.75291269E-5 0.31738466
1.07309198 5.75167905E-5 0.317418098
1.07297695 5.75044614E-5 0.317451596
1.07286191 5.7492136E-5 0.317485034
1.07274699 5.74798141E-5 0.317518502
1.07263196 5.74674996E-5 0.317551941
1.07251704 5.7455185E-5 0.317585438
1.07240224 5.74428741E-5 0.317618877
1.07228732 5.74305705E-5 0.317652375
1.0721724 5.74182668E-5 0.317685783
1.0720576 5.74059704E-5 0.317719251
1.07194281 5.73936777E-5 0.317752749
1.07182801 5.7381385E-5 0.317786187
1.07171333 5.73690995E-5 0.317819655
1.07159853 5.73568177E-5 0.317853093
1.07148385 5.73445395E-5 0.317886561
1.07136917 5.7332265E-5 0.317919999
1.07125461 5.73199977E-5 0.317953497
1.07113993 5.73077305E-5 0.317986935
1.07102537 5.72954668E-5 0.318020344
1.07091069 5.72832105E-5 0.318053871
1.07079625 5.72709541E-5 0.31808731
1.07068169 5.72587051E-5 0.318120748
1.07056713 5.72464596E-5 0.318154216
1.07045269 5.72342142E-5 0.318187654
1.07033825 5.7221976E-5 0.318221122
1.07022381 5.72097415E-5 0.31825459
1.07010937 5.71975106E-5 0.318288028
1.06999505 5.71852834E-5 0.318321496
1.0698806 5.71730598E-5 0.318354964
1.06976628 5.71608434E-5 0.318388402
1.06965196 5.71486271E-5 0.31842187
1.06953776 5.71364144E-5 0.318455338
1.06942344 5.7124209E-5 0.318488777
1.06930923 5.71120036E-5 0.318522245
1.06919503 5.70998054E-5 0.318555683
1.06908083 5.70876109E-5 0.318589181
1.06896663 5.707542E-5 0.318622649
1.06885254 5.70632292E-5 0.318656117
1.06873846 5.70510456E-5 0.318689525
1.06862426 5.70388656E-5 0.318722963
1.06851029 5.70266893E-5 0.318756461
1.06839621 5.70145203E-5 0.318789899
1.06828225 5.70023512E-5 0.318823338
1.06816816 5.69901858E-5 0.318856806
1.0680542 5.69780241E-5 0.318890244
1.06794024 5.69658696E-5 0.318923712
1.06782639 5.69537151E-5 0.31895715
1.06771243 5.69415679E-5 0.318990618
1.06759858 5.69294207E-5 0.319024086
1.06748474 5.69172807E-5 0.319057554
1.06737089 5.69051444E-5 0.319091022
1.06725717 5.68930118E-5 0.31912443
1.06714332 5.68808828E-5 0.319157928
1.0670296 5.68687574E-5 0.319191337
1.06691587 5.68566356E-5 0.319224805
1.06680214 5.68445175E-5 0.319258213
1.06668854 5.68324031E-5 0.319291711
1.06657481 5.68202922E-5 0.319325149
1.06646121 5.6808185E-5 0.319358617
1.0663476 5.67960851E-5 0.319392085
1.06623399 5.67839852E-5 0.319425523
1.06612051 5.67718926E-5 0.319458961
1.0660069 5.67597999E-5 0.319492459
1.06589341 5.67477146E-5 0.319525868
1.06577992 5.67356292E-5 0.319559336
1.06566656 5.67235511E-5 0.319592804
1.06555307 5.67114766E-5 0.319626242
1.0654397 5.66994058E-5 0.31965965
1.06532621 5.66873387E-5 0.319693089
1.06521285 5.66752751E-5 0.319726586
1.0650996 5.66632152E-5 0.319760025
1.06498623 5.6651159E-5 0.319793493
1.06487298 5.66391063E-5 0.319826961
1.06475973 5.66270573E-5 0.319860399
1.06464648 5.6615012E-5 0.319893837
1.06453323 5.66029739E-5 0.319927275
1.06441998 5.65909359E-5 0.319960773
1.06430686 5.65789014E-5 0.319994152
1.06419373 5.65668743E-5 0.32002762
1.0640806 5.65548471E-5 0.320061028
1.06396747 5.65428272E-5 0.320094496
1.06385446 5.6530811E-5 0.320127994
1.06374133 5.65187947E-5 0.320161432
1.06362832 5.65067858E-5 0.32019487
1.06351531 5.64947804E-5 0.320228308
1.06340241 5.64827787E-5 0.320261747
1.0632894 5.64707771E-5 0.320295185
1.06317651 5.64587826E-5 0.320328683
1.06306362 5.64467919E-5 0.320362121
1.06295073 5.64348047E-5 0.320395559
1.06283784 5.64228249E-5 0.320429057
1.06272507 5.6410845E-5 0.320462465
1.06261218 5.63988688E-5 0.320495903
1.0624994 5.63868962E-5 0.320529312
1.06238663 5.63749272E-5 0.32056281
1.06227398 5.63629656E-5 0.320596278
1.06216121 5.63510039E-5 0.320629656
1.06204855 5.63390495E-5 0.320663154
1.0619359 5.63270951E-5 0.320696592
1.06182325 5.6315148E-5 0.320730031
1.0617106 5.63032008E-5 0.320763499
1.06159794 5.6291261E-5 0.320796967
1.06148541 5.62793211E-5 0.320830345
1.06137288 5.62673886E-5 0.320863783
1.06126034 5.62554596E-5 0.320897311
1.06114781 5.62435343E-5 0.320930719
1.06103539 5.62316091E-5 0.320964158
1.06092298 5.6219691E-5 0.320997596
1.06081045 5.62077767E-5 0.321031064
1.06069815 5.61958659E-5 0.321064502
1.06058574 5.61839588E-5 0.32109794
1.06047332 5.61720553E-5 0.321131408
1.06036103 5.61601555E-5 0.321164846
1.06024873 5.61482593E-5 0.321198255
1.06013644 5.61363668E-5 0.321231723
1.06002414 5.61244815E-5 0.321265191
1.05991197 5.61125962E-5 0.321298569
1.05979967 5.61007146E-5 0.321332067
1.0596875 5.60888366E-5 0.321365505
1.05957532 5.60769658E-5 0.321398944
1.05946326 5.60650951E-5 0.321432382
1.05935109 5.6053228E-5 0.32146582
1.05923903 5.60413682E-5 0.321499228
1.05912697 5.60295084E-5 0.321532696
1.05901492 5.60176559E-5 0.321566164
1.05890286 5.60058033E-5 0.321599573
1.05879092 5.59939581E-5 0.321633041
1.05867887 5.59821165E-5 0.321666509
1.05856693 5.59702748E-5 0.321699917
1.05845499 5.59584405E-5 0.321733326
1.05834317 5.59466098E-5 0.321766794
1.05823123 5.59347791E-5 0.321800232
1.05811942 5.59229557E-5 0.3218337
1.0580076 5.59111359E-5 0.321867108
1.05789578 5.58993197E-5 0.321900547
1.05778396 5.58875072E-5 0.321933985
1.05767214 5.58756983E-5 0.321967423
1.05756044 5.58638894E-5 0.322000891
1.05744874 5.58520878E-5 0.322034299
1.05733705 5.58402899E-5 0.322067738
1.05722535 5.58284955E-5 0.322101206
1.05711377 5.58167048E-5 0.322134644
1.05700207 5.58049178E-5 0.322168082
1.05689049 5.5793138E-5 0.32220152
1.05677891 5.57813582E-5 0.322234988
1.05666733 5.57695821E-5 0.322268426
1.05655587 5.57578096E-5 0.322301865
1.05644429 5.57460407E-5 0.322335303
1.05633283 5.57342755E-5 0.322368741
1.05622137 5.57225176E-5 0.322402149
1.05611002 5.57107596E-5 0.322435647
1.05599856 5.56990053E-5 0.322469026
1.05588722 5.56872546E-5 0.322502494
1.05577576 5.56755112E-5 0.322535902
1.05566442 5.56637679E-5 0.32256934
1.0555532 5.56520281E-5 0.322602808
1.05544186 5.56402956E-5 0.322636247
1.05533063 5.56285631E-5 0.322669685
1.05521929 5.56168379E-5 0.322703093
1.05510807 5.56051127E-5 0.322736531
1.05499697 5.55933912E-5 0.32277
1.05488575 5.55816769E-5 0.322803378
1.05477464 5.55699626E-5 0.322836846
1.05466342 5.55582556E-5 0.322870284
1.05455232 5.55465485E-5 0.322903752
1.05444133 5.55348488E-5 0.322937131
1.05433023 5.55231527E-5 0.322970569
1.05421925 5.55114566E-5 0.323003978
1.05410814 5.54997678E-5 0.323037446
1.05399716 5.54880789E-5 0.323070884
1.05388618 5.54763974E-5 0.323104382
1.05377531 5.54647195E-5 0.32313782
1.05366433 5.54530416E-5 0.323171228
1.05355346 5.54413709E-5 0.323204637
1.0534426 5.54297039E-5 0.323238045
1.05333173 5.54180369E-5 0.323271513
1.05322099 5.54063772E-5 0.323304921
1.05311012 5.53947211E-5 0.323338419
1.05299938 5.5383065E-5 0.323371828
1.05288863 5.53714162E-5 0.323405266
1.05277789 5.53597711E-5 0.323438674
1.05266714 5.53481295E-5 0.323472142
1.05255651 5.5336488E-5 0.323505551
1.05244577 5.53248537E-5 0.323538989
1.05233514 5.53132231E-5 0.323572427
1.05222452 5.53015961E-5 0.323605865
1.05211401 5.52899728E-5 0.323639274
1.05200338 5.52783495E-5 0.323672712
1.05189288 5.52667334E-5 0.32370615
1.05178237 5.5255121E-5 0.323739558
1.05167186 5.52435122E-5 0.323773026
1.05156136 5.5231907E-5 0.323806435
1.05145097 5.52203055E-5 0.323839903
1.05134046 5.5208704E-5 0.323873311
1.05123007 5.51971098E-5 0.323906749
1.05111969 5.51855192E-5 0.323940128
1.0510093 5.51739322E-5 0.323973596
1.05089903 5.51623489E-5 0.324007004
1.05078864 5.51507692E-5 0.324040473
1.05067837 5.51391931E-5 0.324073911
1.0505681 5.51276171E-5 0.324107319
1.05045784 5.51160483E-5 0.324140757
1.05034769 5.51044832E-5 0.324174225
1.05023742 5.50929217E-5 0.324207634
1.05012727 5.50813638E-5 0.324241042
1.05001712 5.50698096E-5 0.32427448
1.04990697 5.5058259E-5 0.324307919
1.04979694 5.50467084E-5 0.324341357
1.04968679 5.50351651E-5 0.324374795
1.04957676 5.50236255E-5 0.324408233
1.04946673 5.50120894E-5 0.324441642
1.0493567 5.5000557E-5 0.32447508
1.04924679 5.49890283E-5 0.324508488
1.04913676 5.49775032E-5 0.324541897
1.04902685 5.49659781E-5 0.324575365
1.04891694 5.49544602E-5 0.324608743
1.04880702 5.4942946E-5 0.324642181
1.04869711 5.49314354E-5 0.324675679
1.04858732 5.49199285E-5 0.324709088
1.04847741 5.49084252E-5 0.324742466
1.04836762 5.48969219E-5 0.324775964
1.04825783 5.48854259E-5 0.324809313
1.04814816 5.48739335E-5 0.324842781
1.04803836 5.48624448E-5 0.324876189
1.04792869 5.48509597E-5 0.324909598
1.04781902 5.48394746E-5 0.324943036
1.04770935 5.48279968E-5 0.324976444
1.04759967 5.48165226E-5 0.325009882
1.04749 5.48050521E-5 0.32504335
1.04738045 5.47935815E-5 0.325076759
1.04727089 5.47821182E-5 0.325110167
1.04716134 5.47706586E-5 0.325143605
1.04705179 5.4759199E-5 0.325177014
1.04694223 5.47477466E-5 0.325210452
1.0468328 5.47362979E-5 0.32524392
1.04672337 5.47248492E-5 0.325277328
1.04661393 5.47134077E-5 0.325310737
1.0465045 5.47019699E-5 0.325344175
1.04639506 5.46905321E-5 0.325377613
1.04628575 5.46791016E-5 0.325411052
1.04617631 5.46676747E-5 0.32544443
1.046067 5.46562478E-5 0.325477898
1.04595768 5.46448282E-5 0.325511307
1.04584849 5.46334086E-5 0.325544685
1.04573917 5.46219962E-5 0.325578153
1.04562998 5.46105839E-5 0.325611562
1.04552078 5.45991788E-5 0.32564497
1.04541159 5.45877738E-5 0.325678408
1.04530239 5.4576376E-5 0.325711846
1.04519331 5.45649782E-5 0.325745285
1.04508412 5.45535877E-5 0.325778693
1.04497504 5.45421972E-5 0.325812101
1.04486597 5.45308103E-5 0.32584551
1.04475689 5.45194307E-5 0.325878948
1.04464793 5.45080511E-5 0.325912386
1.04453886 5.44966751E-5 0.325945765
1.0444299 5.44853065E-5 0.325979203
1.04432094 5.44739378E-5 0.326012641
1.04421198 5.44625727E-5 0.32604605
1.04410315 5.44512113E-5 0.326079518
1.04399419 5.44398572E-5 0.326112956
1.04388535 5.44285031E-5 0.326146364
1.04377651 5.44171526E-5 0.326179802
1.04366767 5.44058057E-5 0.326213121
1.04355884 5.43944625E-5 0.326246619
1.04345012 5.43831229E-5 0.326280028
1.0433414 5.4371787E-5 0.326313436
1.04323256 5.43604547E-5 0.326346844
1.04312384 5.4349126E-5 0.326380283
1.04301524 5.4337801E-5 0.326413691
1.04290652 5.43264796E-5 0.326447099
1.04279792 5.43151618E-5 0.326480508
1.04268932 5.43038477E-5 0.326513946
1.04258072 5.42925372E-5 0.326547354
1.04247212 5.42812304E-5 0.326580793
1.04236352 5.42699272E-5 0.326614171
1.04225504 5.42586276E-5 0.326647609
1.04214656 5.42473281E-5 0.326681018
1.04203808 5.42360358E-5 0.326714486
1.0419296 5.42247471E-5 0.326747864
1.04182112 5.42134585E-5 0.326781332
1.04171276 5.42021771E-5 0.326814771
1.04160428 5.41908994E-5 0.326848149
1.04149592 5.41796217E-5 0.326881588
1.04138768 5.41683512E-5 0.326915026
1.04127932 5.41570807E-5 0.326948434
1.04117095 5.41458176E-5 0.326981843
1.04106271 5.41345544E-5 0.327015221
1.04095447 5.41232985E-5 0.32704863
1.04084623 5.41120426E-5 0.327082038
1.04073799 5.41007903E-5 0.327115476
1.04062986 5.40895453E-5 0.327148914
1.04052162 5.40783003E-5 0.327182323
1.0404135 5.4067059E-5 0.327215701
1.04030538 5.40558212E-5 0.327249169
1.04019725 5.40445872E-5 0.327282578
1.04008925 5.40333604E-5 0.327315986
1.03998113 5.40221336E-5 0.327349395
1.03987312 5.40109104E-5 0.327382803
1.03976512 5.39996909E-5 0.327416271
1.03965712 5.3988475E-5 0.32744962
1.03954911 5.39772627E-5 0.327483028
1.03944123 5.39660505E-5 0.327516466
1.03933334 5.39548455E-5 0.327549905
1.03922534 5.39436442E-5 0.327583313
1.03911746 5.39324465E-5 0.327616751
1.03900969 5.39212488E-5 0.32765013
1.03890181 5.39100583E-5 0.327683508
1.03879404 5.38988716E-5 0.327716947
1.03868628 5.38876848E-5 0.327750385
1.03857851 5.38765053E-5 0.327783793
1.03847075 5.38653258E-5 0.327817172
1.03836298 5.38541535E-5 0.32785061
1.03825533 5.38429813E-5 0.327884018
1.03814769 5.38318163E-5 0.327917427
1.03803992 5.38206514E-5 0.327950865
1.0379324 5.38094901E-5 0.327984273
1.03782475 5.37983324E-5 0.328017712
1.0377171 5.3787182E-5 0.32805112
1.03760958 5.37760316E-5 0.328084499
1.03750205 5.37648848E-5 0.328117907
1.03739452 5.37537417E-5 0.328151315
1.037287 5.37426022E-5 0.328184754
1.03717959 5.37314663E-5 0.328218132
1.03707206 5.37203341E-5 0.32825157
1.03696465 5.37092055E-5 0.328284979
1.03685725 5.3698077E-5 0.328318387
1.03674984 5.36869557E-5 0.328351766
1.03664255 5.3675838E-5 0.328385204
1.03653514 5.3664724E-5 0.328418612
1.03642786 5.36536099E-5 0.328451991
1.03632057 5.36425032E-5 0.328485429
1.03621328 5.36313964E-5 0.328518867
1.03610599 5.3620297E-5 0.328552246
1.03599882 5.36091975E-5 0.328585654
1.03589165 5.35981017E-5 0.328619093
1.03578448 5.35870131E-5 0.328652471
1.03567731 5.35759245E-5 0.328685939
1.03557014 5.35648396E-5 0.328719288
1.03546298 5.35537583E-5 0.328752726
1.03535593 5.35426807E-5 0.328786105
1.03524888 5.35316067E-5 0.328819573
1.03514183 5.35205363E-5 0.328852922
1.03503478 5.35094696E-5 0.32888633
1.03492773 5.34984065E-5 0.328919768
1.0348208 5.3487347E-5 0.328953207
1.03471375 5.34762876E-5 0.328986555
1.03460681 5.34652354E-5 0.329020023
1.03449988 5.34541869E-5 0.329053402
1.03439307 5.34431383E-5 0.32908684
1.03428614 5.3432097E-5 0.329120219
1.03417933 5.34210558E-5 0.329153657
1.03407252 5.34100218E-5 0.329187065
1.03396571 5.33989878E-5 0.329220444
1.0338589 5.33879575E-5 0.329253852
1.03375208 5.33769307E-5 0.329287261
1.03364539 5.33659113E-5 0.329320639
1.0335387 5.33548919E-5 0.329354078
1.03343201 5.33438761E-5 0.329387456
1.03332531 5.33328639E-5 0.329420924
1.03321862 5.33218517E-5 0.329454303
1.03311193 5.33108469E-5 0.329487681
1.03300536 5.32998456E-5 0.32952112
1.03289878 5.3288848E-5 0.329554498
1.03279221 5.32778504E-5 0.329587907
1.03268564 5.326686E-5 0.329621315
1.03257918 5.32558697E-5 0.329654753
1.03247261 5.32448867E-5 0.329688102
1.03236616 5.32339036E-5 0.32972154
1.0322597 5.32229278E-5 0.329754949
1.03215325 5.3211952E-5 0.329788357
1.03204691 5.32009799E-5 0.329821736
1.03194046 5.31900114E-5 0.329855144
1.03183413 5.31790465E-5 0.329888552
1.03172779 5.31680853E-5 0.329921991
1.03162146 5.31571277E-5 0.329955399
1.03151512 5.31461737E-5 0.329988778
1.03140891 5.31352234E-5 0.330022156
1.03130257 5.31242731E-5 0.330055565
1.03119636 5.31133301E-5 0.330088973
1.03109014 5.3102387E-5 0.330122381
1.03098392 5.30914513E-5 0.33015576
1.03087783 5.30805155E-5 0.330189168
1.03077161 5.3069587E-5 0.330222607
1.03066552 5.30586585E-5 0.330256015
1.03055942 5.30477337E-5 0.330289394
1.03045332 5.30368125E-5 0.330322802
1.03034723 5.30258949E-5 0.33035621
1.03024125 5.30149809E-5 0.330389619
1.03013515 5.30040707E-5 0.330423027
1.03002918 5.2993164E-5 0.330456406
1.0299232 5.2982261E-5 0.330489814
1.02981722 5.29713579E-5 0.330523223
1.02971137 5.29604622E-5 0.330556631
1.02960539 5.29495665E-5 0.33059001
1.02949953 5.2938678E-5 0.330623418
1.02939367 5.29277895E-5 0.330656826
1.02928782 5.29169083E-5 0.330690205
1.02918196 5.29060271E-5 0.330723614
1.02907622 5.28951496E-5 0.330757052
1.02897036 5.28842756E-5 0.33079043
1.02886462 5.28734054E-5 0.330823809
1.02875888 5.28625387E-5 0.330857188
1.02865314 5.28516757E-5 0.330890626
1.02854753 5.28408127E-5 0.330924034
1.02844179 5.2829957E-5 0.330957443
1.02833617 5.28191049E-5 0.330990821
1.02823055 5.28082528E-5 0.3310242
1.02812493 5.2797408E-5 0.331057608
1.02801943 5.27865632E-5 0.331090987
1.02791381 5.2775722E-5 0.331124425
1.02780831 5.27648845E-5 0.331157804
1.02770281 5.27540542E-5 0.331191242
1.02759731 5.27432239E-5 0.331224561
1.02749181 5.27323937E-5 0.331257999
1.02738631 5.27215707E-5 0.331291407
1.02728093 5.27107513E-5 0.331324816
1.02717543 5.26999356E-5 0.331358135
1.02707005 5.26891199E-5 0.331391573
1.02696478 5.26783115E-5 0.331424981
1.0268594 5.2667503E-5 0.33145842
1.02675402 5.26567019E-5 0.331491828
1.02664876 5.26459007E-5 0.331525207
1.0265435 5.26351032E-5 0.331558585
1.02643824 5.26243093E-5 0.331591994
1.02633297 5.26135191E-5 0.331625372
1.02622771 5.26027325E-5 0.331658751
1.02612257 5.25919495E-5 0.331692159
1.02601743 5.25811665E-5 0.331725597
1.02591228 5.25703908E-5 0.331759006
1.02580714 5.25596188E-5 0.331792355
1.025702 5.25488467E-5 0.331825763
1.02559686 5.25380783E-5 0.331859142
1.02549183 5.25273172E-5 0.33189255
1.02538681 5.2516556E-5 0.331925929
1.02528179 5.25057985E-5 0.331959307
1.02517676 5.24950447E-5 0.331992745
1.02507186 5.24842944E-5 0.332026124
1.02496684 5.24735478E-5 0.332059532
1.02486193 5.24628012E-5 0.332092911
1.02475703 5.24520619E-5 0.332126319
1.02465212 5.24413263E-5 0.332159698
1.02454722 5.24305906E-5 0.332193077
1.02444243 5.24198585E-5 0.332226485
1.02433753 5.24091338E-5 0.332259893
1.02423275 5.2398409E-5 0.332293242
1.02412796 5.23876879E-5 0.33232668
1.02402318 5.23769704E-5 0.332360029
1.02391839 5.23662566E-5 0.332393438
1.02381372 5.23555464E-5 0.332426876
1.02370906 5.23448361E-5 0.332460254
1.02360439 5.23341332E-5 0.332493633
1.02349973 5.23234303E-5 0.332527012
1.02339506 5.23127346E-5 0.33256042
1.0232904 5.2302039E-5 0.332593799
1.02318585 5.22913469E-5 0.332627207
1.0230813 5.22806586E-5 0.332660586
1.02297676 5.22699738E-5 0.332693964
1.02287221 5.22592927E-5 0.332727373
1.02276766 5.22486152E-5 0.332760751
1.02266324 5.22379414E-5 0.33279413
1.02255869 5.22272676E-5 0.332827538
1.02245426 5.2216601E-5 0.332860917
1.02234983 5.22059345E-5 0.332894325
1.02224541 5.21952716E-5 0.332927704
1.0221411 5.21846159E-5 0.332961112
1.02203667 5.21739603E-5 0.332994491
1.02193236 5.21633083E-5 0.333027869
1.02182806 5.21526563E-5 0.333061278
1.02172375 5.21420116E-5 0.333094656
1.02161956 5.21313705E-5 0.333128065
1.02151525 5.21207294E-5 0.333161443
1.02141106 5.21100956E-5 0.333194822
1.02130675 5.20994618E-5 0.333228201
1.02120256 5.20888352E-5 0.333261609
1.02109849 5.20782087E-5 0.333294988
1.02099431 5.20675858E-5 0.333328366
1.02089024 5.20569665E-5 0.333361745
1.02078605 5.20463473E-5 0.333395153
1.02068198 5.20357353E-5 0.333428532
1.02057791 5.20251269E-5 0.33346194
1.02047396 5.20145186E-5 0.333495349
1.02036989 5.20039175E-5 0.333528727
1.02026594 5.19933164E-5 0.333562136
1.02016187 5.1982719E-5 0.333595514
1.02005792 5.19721252E-5 0.333628863
1.01995397 5.19615351E-5 0.333662242
1.01985013 5.19509485E-5 0.33369565
1.01974618 5.19403657E-5 0.333729029
1.01964235 5.19297828E-5 0.333762437
1.01953852 5.19192072E-5 0.333795756
1.01943469 5.19086316E-5 0.333829194
1.01933086 5.18980596E-5 0.333862543
1.01922703 5.18874949E-5 0.333895952
1.01912332 5.18769302E-5 0.3339293
1.0190196 5.18663692E-5 0.333962739
1.01891589 5.18558081E-5 0.333996117
1.01881218 5.18452543E-5 0.334029466
1.01870847 5.18347042E-5 0.334062874
1.01860476 5.18241541E-5 0.334096283
1.01850116 5.18136112E-5 0.334129661
1.01839757 5.18030683E-5 0.33416307
1.01829398 5.17925291E-5 0.334196448
1.01819038 5.17819935E-5 0.334229797
1.01808679 5.17714616E-5 0.334263176
1.01798332 5.17609333E-5 0.334296554
1.01787984 5.1750405E-5 0.334329993
1.01777625 5.17398839E-5 0.334363341
1.01767278 5.17293629E-5 0.33439672
1.01756942 5.17188491E-5 0.334430128
1.01746595 5.17083354E-5 0.334463477
1.01736259 5.16978253E-5 0.334496886
1.01725912 5.16873188E-5 0.334530294
1.01715577 5.16768159E-5 0.334563613
1.01705241 5.16663167E-5 0.334597021
1.01694918 5.16558175E-5 0.33463043
1.01684582 5.16453256E-5 0.334663779
1.01674259 5.16348337E-5 0.334697157
1.01663923 5.16243454E-5 0.334730536
1.016536 5.16138607E-5 0.334763944
1.01643288 5.16033797E-5 0.334797353
1.01632965 5.15929023E-5 0.334830731
1.01622641 5.15824286E-5 0.33486408
1.01612329 5.15719585E-5 0.334897459
1.01602018 5.15614884E-5 0.334930867
1.01591706 5.15510255E-5 0.334964186
1.01581395 5.15405627E-5 0.334997594
1.01571095 5.15301035E-5 0.335031003
1.01560783 5.1519648E-5 0.335064381
1.01550484 5.15091961E-5 0.33509776
1.01540184 5.14987478E-5 0.335131109
1.01529884 5.14882995E-5 0.335164517
1.01519585 5.14778585E-5 0.335197866
1.01509297 5.14674175E-5 0.335231245
1.01498997 5.14569801E-5 0.335264653
1.01488709 5.14465464E-5 0.335298061
1.01478422 5.14361163E-5 0.33533141
1.01468134 5.14256899E-5 0.335364789
1.01457846 5.14152671E-5 0.335398197
1.0144757 5.14048479E-5 0.335431546
1.01437283 5.13944287E-5 0.335464895
1.01427007 5.13840168E-5 0.335498303
1.01416731 5.13736049E-5 0.335531682
1.01406455 5.13631967E-5 0.33556506
1.01396191 5.13527921E-5 0.335598439
1.01385915 5.13423911E-5 0.335631818
1.01375651 5.13319901E-5 0.335665196
1.01365387 5.13215964E-5 0.335698575
1.01355124 5.13112027E-5 0.335731924
1.0134486 5.13008163E-5 0.335765332
1.01334608 5.12904298E-5 0.335798711
1.01324344 5.1280047E-5 0.335832119
1.01314092 5.12696679E-5 0.335865468
1.0130384 5.12592887E-5 0.335898817
1.01293588 5.12489169E-5 0.335932195
1.01283336 5.12385486E-5 0.335965604
1.01273096 5.12281804E-5 0.335998952
1.01262844 5.12178158E-5 0.336032301
1.01252604 5.12074548E-5 0.336065739
1.01242363 5.11970975E-5 0.336099088
1.01232123 5.11867438E-5 0.336132437
1.01221895 5.11763938E-5 0.336165816
1.01211655 5.11660437E-5 0.336199224
1.01201427 5.11557009E-5 0.336232603
1.01191199 5.11453582E-5 0.336265981
1.01180971 5.1135019E-5 0.33629933
1.01170743 5.11246835E-5 0.336332738
1.01160514 5.11143517E-5 0.336366057
1.01150298 5.11040234E-5 0.336399466
1.0114007 5.10936952E-5 0.336432815
1.01129854 5.10833743E-5 0.336466193
1.01119637 5.10730533E-5 0.336499572
1.01109421 5.1062736E-5 0.33653295
1.01099217 5.10524224E-5 0.336566329
1.01089001 5.10421123E-5 0.336599708
1.01078796 5.10318059E-5 0.336633086
1.01068592 5.10214995E-5 0.336666495
1.01058388 5.10112004E-5 0.336699814
1.01048183 5.10009013E-5 0.336733222
1.01037991 5.09906058E-5 0.336766571
1.01027787 5.0980314E-5 0.336799949
1.01017594 5.09700258E-5 0.336833298
1.01007402 5.09597412E-5 0.336866647
1.0099721 5.09494603E-5 0.336900085
1.00987029 5.09391793E-5 0.336933404
1.00976837 5.09289021E-5 0.336966813
1.00966656 5.09186284E-5 0.337000161
1.00956476 5.09083584E-5 0.33703354
1.00946295 5.0898092E-5 0.337066919
1.00936115 5.08878293E-5 0.337100238
1.00925934 5.08775702E-5 0.337133676
1.00915766 5.08673111E-5 0.337167025
1.00905585 5.08570556E-5 0.337200403
1.00895417 5.08468038E-5 0.337233782
1.00885248 5.08365556E-5 0.33726716
1.0087508 5.08263111E-5 0.337300539
1.00864923 5.08160701E-5 0.337333888
1.00854754 5.08058292E-5 0.337367207
1.00844598 5.07955956E-5 0.337400645
1.00834441 5.0785362E-5 0.337433994
1.00824285 5.0775132E-5 0.337467343
1.00814128 5.07649056E-5 0.337500721
1.00803971 5.07546829E-5 0.3375341
1.00793827 5.07444602E-5 0.337567478
1.00783682 5.07342447E-5 0.337600827
1.00773537 5.07240293E-5 0.337634176
1.00763392 5.07138175E-5 0.337667584
1.00753248 5.07036093E-5 0.337700933
1.00743103 5.06934048E-5 0.337734312
1.0073297 5.06832039E-5 0.33776769
1.00722837 5.06730066E-5 0.337801039
1.00712705 5.06628094E-5 0.337834388
1.00702572 5.06526158E-5 0.337867767
1.00692439 5.06424258E-5 0.337901145
1.00682306 5.06322394E-5 0.337934464
1.00672185 5.06220567E-5 0.337967902
1.00662065 5.06118777E-5 0.338001221
1.00651944 5.06016986E-5 0.33803463
1.00641823 5.05915268E-5 0.338067979
1.00631702 5.0581355E-5 0.338101357
1.00621593 5.05711869E-5 0.338134706
1.00611472 5.05610224E-5 0.338168085
1.00601363 5.05508578E-5 0.338201404
1.00591254 5.05407006E-5 0.338234812
1.00581145 5.05305434E-5 0.338268161
1.00571048 5.05203898E-5 0.338301569
1.00560939 5.05102398E-5 0.338334888
1.00550842 5.05000935E-5 0.338368267
1.00540745 5.04899508E-5 0.338401645
1.00530648 5.04798118E-5 0.338435024
1.00520551 5.04696727E-5 0.338468373
1.00510454 5.04595373E-5 0.338501751
1.00500369 5.04494055E-5 0.3385351
1.00490272 5.04392774E-5 0.338568449
1.00480187 5.04291529E-5 0.338601828
1.00470102 5.0419032E-5 0.338635176
1.00460017 5.04089112E-5 0.338668555
1.00449944 5.03987976E-5 0.338701904
1.00439858 5.0388684E-5 0.338735282
1.00429785 5.03785741E-5 0.338768631
1.00419712 5.03684641E-5 0.33880201
1.00409639 5.03583615E-5 0.338835388
1.00399566 5.03482624E-5 0.338868737
1.00389504 5.03381634E-5 0.338902116
1.00379431 5.0328068E-5 0.338935465
1.0036937 5.03179763E-5 0.338968843
1.00359309 5.03078882E-5 0.339002192
1.00349247 5.02978E-5 0.339035571
1.00339186 5.02877192E-5 0.33906889
1.00329125 5.02776384E-5 0.339102298
1.00319076 5.02675612E-5 0.339135587
1.00309026 5.02574876E-5 0.339168996
1.00298977 5.02474177E-5 0.339202374
1.00288928 5.02373514E-5 0.339235753
1.00278878 5.02272851E-5 0.339269102
1.00268829 5.02172261E-5 0.339302421
1.00258791 5.02071671E-5 0.339335799
1.00248754 5.01971117E-5 0.339369178
1.00238717 5.01870563E-5 0.339402556
1.00228679 5.01770082E-5 0.339435905
1.00218642 5.01669638E-5 0.339469254
1.00208604 5.01569193E-5 0.339502603
1.00198579 5.01468785E-5 0.339535952
1.00188553 5.01368413E-5 0.33956933
1.00178528 5.01268078E-5 0.339602679
1.00168502 5.01167742E-5 0.339636028
1.00158477 5.01067479E-5 0.339669347
1.00148451 5.00967217E-5 0.339702785
1.00138438 5.0086699E-5 0.339736104
1.00128424 5.00766801E-5 0.339769483
1.00118411 5.00666647E-5 0.339802831
1.00108397 5.00566493E-5 0.33983621
1.00098383 5.00466413E-5 0.339869589
1.00088382 5.00366332E-5 0.339902908
1.00078368 5.00266287E-5 0.339936256
1.00068367 5.00166279E-5 0.339969635
1.00058365 5.00066271E-5 0.340003014
1.00048363 4.99966336E-5 0.340036333
1.00038362 4.99866401E-5 0.340069711
1.00028372 4.99766502E-5 0.34010306
1.0001837 4.99666639E-5 0.340136439
1.0000838 4.99566813E-5 0.340169787
NO NO NO
954.61908 45.4147568 0
871.352417 37.8519402 0
801.467407 32.0330429 0
741.974182 27.460165 0
690.712769 23.8012505 0
646.083557 20.8279552 0
606.876587 18.3790493 0
572.159485 16.338068 0
541.202209 14.6191769 0
513.425049 13.1579905 0
488.361603 11.9054451 31.7992439
465.632538 10.8236246 36.5326996
444.926086 9.88284969 41.715847
425.983612 9.05962181 47.375412
408.588837 8.33514214 53.5185547
392.559479 7.69422436 60.1641121
377.740753 7.12449265 67.3311386
364.000488 6.61578226 75.0385132
351.225006 6.15967894 83.3050766
339.316162 5.74917078 92.1496582
328.188629 5.37837601 101.590988
317.767914 5.04233265 111.647995
307.988739 4.73682928 122.338379
298.79364 4.45827436 133.597473
290.131775 4.20358896 145.455551
281.958069 3.97012091 157.981552
274.232361 3.7555778 171.193146
266.918823 3.5579679 185.107407
259.985291 3.3755548 199.741302
253.402924 3.2068193 215.11235
247.145691 3.05042744 231.23735
241.190048 2.90520358 248.13298
235.51474 2.77010918 265.817474
230.100403 2.64422369 284.305603
224.929459 2.52672887 303.615509
219.985825 2.41689491 323.764984
215.254868 2.31407022 344.768433
210.723129 2.21767092 366.64502
206.378281 2.12717223 389.410004
202.209 2.04210234 413.090118
198.204865 1.96203554 437.139862
194.356247 1.88658714 461.51001
190.654251 1.81540859 486.729706
187.090652 1.74818373 512.815918
183.657852 1.68462503 539.774719
180.348755 1.62447059 567.623352
177.156799 1.56748164 596.372559
174.075882 1.51343989 626.033997
171.100296 1.46214545 656.62384
168.224731 1.41341543 688.151855
165.444244 1.36708152 720.627625
162.754166 1.32298923 753.69812
160.150177 1.28099632 786.261597
157.62822 1.24097145 819.534973
155.184448 1.2027936 853.666016
152.815308 1.16635084 888.658508
150.51741 1.13153958 924.518066
148.287613 1.09826386 961.27124
146.12291 1.06643474 998.898071
144.020508 1.0359695 1037.42065
141.977753 1.00679147 1076.86084
139.992126 0.978828907 1117.1947
138.061279 0.95201534 1158.46948
136.182983 0.926288664 1200.64929
134.355103 0.901590943 1243.78528
132.575638 0.877867997 1287.86462
130.842697 0.85506916 1333.01294
129.15448 0.833147109 1379.11218
127.509277 0.812057495 1426.20605
125.905464 0.791758597 1474.28992
124.341492 0.772211373 1523.32886
122.815903 0.753379285 1573.39294
121.327301 0.735227764 1624.43005
119.874344 0.717724383 1676.52222
118.45578 0.700838745 1729.59839
117.070404 0.68454206 1783.73853
115.717049 0.668807268 1838.87354
114.394638 0.653608859 1895.06616
113.102104 0.638922691 1952.28687
111.838455 0.624725997 2010.62695
110.60273 0.61099726 2069.97461
109.39402 0.597716153 2130.38403
108.211441 0.584863424 2191.98804
107.054153 0.572420835 2254.8335
105.921364 0.560371161 2318.90234
104.812294 0.548697948 2384.0979
103.726212 0.537385762 2450.36304
102.662407 0.526419818 2517.84644
101.620201 0.515786171 2586.39429
100.598938 0.505471468 2656.11938
99.5980072 0.495463133 2726.9856
98.6167908 0.485749125 2799.00562
97.6547241 0.476318002 2872.25171
96.7112503 0.467158914 2946.6394
95.7858276 0.45826152 3022.18823
94.8779526 0.449615896 3098.92896
93.9871216 0.441212624 3176.854
93.1128693 0.433042794 3256.1272
92.2547302 0.425097764 3336.4021
91.412262 0.417369425 3417.97632
90.5850449 0.409849942 3500.86865
89.7726593 0.402531832 3584.875
88.9747162 0.395408005 3670.27173
88.1908417 0.388471633 3756.66504
87.4206543 0.381716192 3842.5271
86.6638031 0.375135452 3929.19678
85.9199448 0.368723422 4016.86841
85.1887436 0.362474412 4105.72803
84.4698868 0.356382906 4195.82373
83.7630615 0.350443691 4287.11523
83.0679626 0.344651729 4379.56641
82.3843079 0.339002162 4473.12549
81.7118149 0.333490372 4568.32861
81.0502167 0.328111917 4664.11475
80.3992386 0.322862566 4761.78076
79.7586441 0.317738175 4860.1958
79.1281662 0.312734812 4959.94775
78.5075836 0.307848722 5061.00195
77.8966599 0.303076237 5163.33691
77.295166 0.298413873 5266.91064
76.7028961 0.29385829 5371.6626
76.1196289 0.28940624 5477.56055
75.5451736 0.285054594 5585.14648
74.9793167 0.280800343 5693.59668
74.421875 0.276640654 5803.55469
73.8726654 0.272572726 5914.42725
73.3314972 0.268593848 6027.33545
72.7982025 0.264701456 6140.89502
72.2726059 0.260893077 6255.86279
71.7545471 0.257166296 6371.5752
71.2438583 0.25351882 6481.80957
70.7403946 0.249948382 6591.12744
70.2439957 0.246452838 6701.45947
69.754509 0.243030116 6812.74707
69.2718048 0.239678219 6925.14746
68.7957306 0.23639518 7039.12256
68.3261566 0.233179137 7153.28223
67.8629456 0.230028272 7269.21777
67.4059753 0.226940855 7385.70117
66.9551239 0.223915175 7503.84619
66.5102539 0.220949605 7622.23779
66.0712662 0.218042567 7742.60547
65.638031 0.215192527 7863.70215
65.2104416 0.212398008 7985.64746
64.7883835 0.209657565 8108.78711
64.3717575 0.206969813 8233.09082
63.960453 0.204333425 8358.53418
63.5543709 0.20174709 8485.08984
63.1534157 0.199209556 8612.71973
62.7574844 0.196719587 8741.3916
62.3664894 0.19427602 8871.06152
61.9803352 0.191877693 9001.6875
61.5989342 0.189523518 9133.90723
61.2221985 0.187212393 9267.46094
60.8500443 0.184943289 9401.01562
60.4823875 0.182715192 9536.64062
60.1191444 0.180527121 9673.21777
59.7602386 0.178378105 9810.30762
59.4055939 0.176267251 9949.55664
59.05513 0.174193636 10089.0283
58.7087822 0.172156408 10229.6992
58.3664703 0.170154706 10370.6494
58.0281296 0.168187708 10500.4502
57.6936874 0.16625464 10629.7412
57.3630753 0.164354682 10761.0557
57.0362358 0.162487134 10891.8887
56.7130966 0.160651222 11023.6895
56.3936005 0.158846244 11156.4424
56.0776825 0.157071531 11290.1191
55.7652817 0.155326396 11424.7119
55.4563484 0.15361017 11560.1934
55.1508141 0.151922241 11696.5469
54.848629 0.150261983 11833.7324
54.5497398 0.148628786 11971.7324
54.2540894 0.147022069 12110.5283
53.9616241 0.145441279 12250.0684
53.6722984 0.143885836 12390.3262
53.3860588 0.142355219 12531.2695
53.1028519 0.14084889 12673.6035
52.8226395 0.139366359 12817.6904
52.5453644 0.137907088 12960.8623
52.2709846 0.136470631 13104.5566
51.9994583 0.135056511 13251.8955
51.7307396 0.13366425 13397.6377
51.4647827 0.132293403 13543.7881
51.2015457 0.130943537 13694.0762
50.9409866 0.129614234 13840.7578
50.6830673 0.128305063 13992.8477
50.4277458 0.12701562 14141.3818
50.174984 0.125745535 14295.0518
49.9247437 0.124494396 14444.7373
49.6769905 0.123261839 14601.2559
49.4316788 0.122047499 14752.9854
49.1887817 0.12085101 14908.8643
48.9482574 0.119672038 15065.1377
48.7100754 0.118510224 15220.0635
48.4742012 0.117365256 15379.2139
48.2405968 0.116236798 15537.8809
48.0092354 0.115124539 15695.9102
47.7800827 0.114028163 15855.0039
47.5531082 0.112947382 16015.0596
47.3282776 0.111881889 16136.3994
47.1055679 0.110831402 16249.3359
46.8849373 0.109795645 16362.5977
46.6663704 0.108774342 16476.1875
46.4498291 0.107767217 16590.1289
46.2352867 0.106774017 16705.1523
46.0227165 0.105794482 16819.543
45.8120956 0.104828365 16934.2188
45.6033897 0.103875428 17049.1875
45.3965797 0.102935418 17164.4219
45.1916351 0.102008112 17279.916
44.9885368 0.101093285 17395.6738
44.7872505 0.100190707 17511.6738
44.5877609 9.9300161E-2 17627.9141
44.3900375 9.84214395E-2 17744.3711
44.1940613 9.75543261E-2 17861.0332
43.9998093 9.66986269E-2 17978.1016
43.8072586 9.58541334E-2 18096.2324
43.6163826 9.50206518E-2 18213.7012
43.4271622 9.41980034E-2 18331.334
43.2395782 9.3385987E-2 18449.125
43.0536079 9.25844237E-2 18567.0605
42.8692322 9.17931348E-2 18685.1211
42.6864281 9.10119489E-2 18805.2715
42.5051727 9.02406946E-2 18924.4141
42.3254547 8.94792005E-2 19043.0625
42.1472473 8.87273103E-2 19161.7617
41.9705353 8.79848525E-2 19282.5469
41.7952995 8.72516781E-2 19403.1758
41.621521 8.65276232E-2 19522.3203
41.4491806 8.58125538E-2 19642.1504
41.2782593 8.51063058E-2 19765.2383
41.1087456 8.44087377E-2 19884.6992
40.9406166 8.37197155E-2 20005.1367
40.7738571 8.30390975E-2 20128.9746
40.6084518 8.23667422E-2 20248.6191
40.4443817 8.17025229E-2 20371.4375
40.2816353 8.10463056E-2 20494.0645
40.1201897 8.03979561E-2 20614.3516
39.9600334 7.97573626E-2 20740.3672
39.8011551 7.91243911E-2 20860.1367
39.6435318 7.84989297E-2 20986
39.4871521 7.78808519E-2 21107.2715
39.3320007 7.72700459E-2 21232.4453
39.1780624 7.66663924E-2 21355.0352
39.0253258 7.60697946E-2 21480.2793
38.8737755 7.54801258E-2 21603.3398
38.7234001 7.48972893E-2 21719.8945
38.5741806 7.43211806E-2 21777.2695
38.4261093 7.37516955E-2 21804.6094
38.2791672 7.31887221E-2 21840.5098
38.1333466 7.26321787E-2 21865.3125
37.9886322 7.20819533E-2 21900.498
37.8450127 7.15379566E-2 21929.1914
37.7024727 7.10000992E-2 21959.8496
37.5610046 7.04682842E-2 21993.832
37.4205971 6.99424222E-2 22018.5918
37.2812309 6.94224238E-2 22052.8145
37.1428986 6.89081997E-2 22083.3965
37.0055923 6.83996752E-2 22110.6211
36.869297 6.78967535E-2 22144.1699
36.7340012 6.73993602E-2 22173.8086
36.5996933 6.69074133E-2 22201.1543
36.4663658 6.64208308E-2 22234.0566
36.3340034 6.59395382E-2 22265.4219
36.2026024 6.54634535E-2 22290.3359
36.0721436 6.49925098E-2 22322.6602
35.942627 6.45266324E-2 22354.752
35.8140335 6.4065747E-2 22382.2793
35.6863594 6.36097789E-2 22410.166
35.5595894 6.31586611E-2 22441.7266
35.4337196 6.27123266E-2 22473.082
35.3087349 6.22707047E-2 22501.332
35.1846313 6.18337318E-2 22527.8379
35.0613976 6.14013448E-2 22558.7285
34.9390221 6.09734729E-2 22589.418
34.8174973 6.05500638E-2 22619.9238
34.6968155 6.01310432E-2 22647.3535
34.5769691 5.97163625E-2 22674.0938
34.4579468 5.93059547E-2 22704.2188
34.3397408 5.8899764E-2 22734.1621
34.2223434 5.84977306E-2 22763.9355
34.1057472 5.80998026E-2 22793.543
33.9899406 5.77059165E-2 22822.7402
33.8749199 5.73160276E-2 22847.418
33.7606735 5.69300726E-2 22876.7578
33.6471939 5.65480031E-2 22905.957
33.5344772 5.61697707E-2 22935.0137
33.4225121 5.57953157E-2 22963.9316
33.3112907 5.54245971E-2 22992.7227
33.2008095 5.50575592E-2 23021.3867
33.0910568 5.46941534E-2 23049.9238
32.982029 5.4334335E-2 23078.3535
32.8737183 5.39780557E-2 23106.666
32.7661133 5.36252707E-2 23134.8691
32.659214 5.32759316E-2 23160.9902
32.5530052 5.29299937E-2 23189.1738
32.4474907 5.2587416E-2 23217.3535
32.3426552 5.22481538E-2 23245.4531
32.2384949 5.19121625E-2 23273.4746
32.1350021 5.15794046E-2 23301.4336
32.0321732 5.12498356E-2 23329.3203
31.9299984 5.09234108E-2 23357.1504
31.828476 5.06001003E-2 23384.9297
31.7275963 5.02798557E-2 23412.6641
31.6273537 4.99626435E-2 23440.3555
31.5277424 4.96484227E-2 23462.7168
31.4287567 4.93371561E-2 23450.9141
31.3303909 4.90288101E-2 23424.1895
31.2326393 4.87233438E-2 23397.6523
31.1354942 4.84207235E-2 23368.8867
31.0389519 4.81209122E-2 23339.252
30.9430084 4.78238799E-2 23312.6641
30.8476543 4.75295894E-2 23286.3066
30.7528877 4.72380035E-2 23260.209
30.658699 4.6949096E-2 23234.3613
30.5650883 4.66628298E-2 23208.8047
30.4720459 4.6379175E-2 23183.5293
30.3795681 4.60980982E-2 23158.5684
30.2876511 4.58195657E-2 23133.9141
30.1962872 4.55435552E-2 23109.5879
30.1054745 4.52700257E-2 23085.6016
30.0152054 4.49989587E-2 23056.8594
29.9254761 4.47303131E-2 23024
29.8362808 4.44640703E-2 23000.2852
29.7476177 4.42001969E-2 22976.9629
29.6594791 4.39386666E-2 22954.0391
29.5718613 4.3679446E-2 22931.5312
29.4847584 4.34225164E-2 22909.457
29.3981686 4.31678481E-2 22887.8184
29.3120842 4.29154113E-2 22847.2773
29.2265034 4.26651835E-2 22824.9199
29.1414223 4.24171351E-2 22803.7832
29.0568333 4.21712473E-2 22783.1387
28.9727345 4.19274904E-2 22762.9922
28.889122 4.16858383E-2 22742.8008
28.8059902 4.14462723E-2 22699.3496
28.7233334 4.12087664E-2 22679.8516
28.6411514 4.09732945E-2 22660.9082
28.5594387 4.07398343E-2 22642.541
28.4781914 4.05083634E-2 22624.7383
28.3974037 4.02788632E-2 22581.832
28.3170738 4.00513038E-2 22560.9004
28.237196 3.98256704E-2 22543.9395
28.1577682 3.96019369E-2 22527.6094
28.0787868 3.9380081E-2 22503.2363
28.000246 3.91600877E-2 22463.5117
27.9221439 3.8941931E-2 22448.1289
27.8444767 3.87255922E-2 22433.4434
27.7672405 3.85110527E-2 22418.5469
27.6904316 3.82982902E-2 22369.2988
27.6140461 3.80872861E-2 22355.6836
27.5380802 3.78780216E-2 22342.8008
27.462532 3.76704782E-2 22327.8125
27.3873959 3.74646336E-2 22278.8438
27.3126717 3.72604728E-2 22267.1543
27.2383537 3.70579734E-2 22256.2656
27.1644382 3.68571244E-2 22231.0938
27.0909233 3.66578996E-2 22192.7168
27.0178051 3.64602916E-2 22183.1543
26.9450798 3.62642705E-2 22174.4453
26.8727455 3.60698327E-2 22128.4414
26.8008003 3.58769484E-2 22111.543
26.7292366 3.568561E-2 22104.2852
26.6580563 3.5495799E-2 22076.2969
26.5872517 3.53074968E-2 22041.6387
26.5168247 3.51206884E-2 22035.9395
26.4467678 3.49353626E-2 22021.1504
26.3770809 3.47514972E-2 21973.6602
26.3077602 3.45690772E-2 21969.6016
26.2388039 3.43880914E-2 21963.0137
26.1702061 3.4208525E-2 21907.8164
26.1019669 3.40303592E-2 21905.502
26.0340843 3.3853583E-2 21901.9199
25.9665527 3.36781815E-2 21844.3359
25.8993702 3.35041396E-2 21843.8594
25.8325348 3.33314426E-2 21837.8848
25.7660427 3.31600755E-2 21783.4258
25.699892 3.29900272E-2 21782.7598
25.6340809 3.28212865E-2 21765.6543
25.5686054 3.26538347E-2 21699.4277
25.5034637 3.24876606E-2 21692.3672
25.4386539 3.23227532E-2 21647.6406
25.3741722 3.21590975E-2 21599.4902
25.3100166 3.19966823E-2 21595.1367
25.2461853 3.18354927E-2 21526.7969
25.1826725 3.16755213E-2 21504.0469
25.119482 3.15167494E-2 21492.2109
25.0566044 3.13591696E-2 21413.4863
24.9940434 3.12027689E-2 21413.3418
24.9317932 3.10475361E-2 21366.8457
24.8698521 3.08934581E-2 21324.793
24.808218 3.07405237E-2 21327.6387
24.7468891 3.05887219E-2 21238.75
24.6858616 3.04380432E-2 21241.252
24.6251354 3.02884728E-2 21199.6758
24.5647068 3.01400051E-2 21155.6055
24.5045738 2.99926233E-2 21159.582
24.4447346 2.98463218E-2 21070.7598
24.3851871 2.97010876E-2 21079.8672
24.3259296 2.95569114E-2 21025.4453
24.2669601 2.94137821E-2 20997.5
24.2082729 2.92716902E-2 20982.6699
24.1498718 2.91306246E-2 20916.0508
24.0917511 2.89905779E-2 20930.2188
24.0339088 2.8851537E-2 20844.291
23.9763432 2.87134945E-2 20851.5039
23.919054 2.85764411E-2 20798.8887
23.8620358 2.84403656E-2 20773.8477
23.8052902 2.83052605E-2 20752.5117
23.7488136 2.81711146E-2 20697.3047
23.692606 2.80379225E-2 20705.1543
23.6366615 2.79056709E-2 20621.9336
23.5809822 2.77743526E-2 20645.1934
23.5255642 2.764396E-2 20559.4473
23.4704056 2.75144838E-2 20572.9629
23.4155045 2.73859147E-2 20509.5488
23.3608608 2.72582434E-2 20502.0449
23.3064709 2.71314643E-2 20458.7051
23.2523346 2.70055663E-2 20432.4785
23.1984482 2.68805437E-2 20406.918
23.1448097 2.67563872E-2 20364.332
23.0914211 2.66330894E-2 20354.1973
23.0382767 2.6510641E-2 20297.6543
22.9853783 2.63890345E-2 20300.5469
22.9327202 2.62682643E-2 20232.4844
22.8803043 2.61483211E-2 20245.9746
22.8281269 2.60291956E-2 20168.8945
22.776186 2.59108841E-2 20190.4746
22.7244816 2.57933773E-2 20106.916
22.6730118 2.56766677E-2 20134.0742
22.6217747 2.55607497E-2 20046.623
22.5707684 2.54456121E-2 20076.7637
22.5199909 2.53312532E-2 19988.0566
22.4694424 2.52176635E-2 20018.5625
22.4191208 2.51048338E-2 19931.2715
22.3690224 2.49927621E-2 19959.4746
22.319149 2.48814374E-2 19876.3418
22.269495 2.47708559E-2 19899.4961
22.2200642 2.46610101E-2 19823.3027
22.1708508 2.45518927E-2 19838.6504
22.1218548 2.44434979E-2 19772.2109
22.0730762 2.43358202E-2 19776.9336
22.0245113 2.42288522E-2 19723.1348
21.97616 2.41225883E-2 19714.3477
21.9280205 2.40170211E-2 19676.1191
21.8800907 2.39121448E-2 19650.916
21.8323708 2.38079559E-2 19631.2305
21.7848587 2.3704445E-2 19586.6309
21.7375526 2.36016065E-2 19588.5176
21.6904526 2.34994385E-2 19521.502
21.6435547 2.339793E-2 19548.043
21.596859 2.32970808E-2 19455.543
21.5503654 2.31968798E-2 19497.2461
21.5040722 2.30973251E-2 19401.4062
21.4579754 2.29984093E-2 19430.1328
21.412077 2.29001269E-2 19365.1602
21.366375 2.2802474E-2 19362.207
21.3208656 2.27054432E-2 19331.3379
21.2755527 2.26090327E-2 19293.4648
21.2304306 2.25132331E-2 19300.0039
21.1854992 2.24180426E-2 19223.916
21.1407566 2.23234538E-2 19264.3242
21.0962048 2.2229461E-2 19160.4902
21.0518379 2.21360624E-2 19193.6602
21.0076599 2.20432505E-2 19133.9453
20.963665 2.19510216E-2 19122.2109
20.9198551 2.18593702E-2 19106.2441
20.8762264 2.17682905E-2 19038.7891
20.8327808 2.16777809E-2 19077.6504
20.7895145 2.15878338E-2 18936.1465
20.7464294 2.14984436E-2 18975.1973
20.7035217 2.14096103E-2 18898.0527
20.6607895 2.13213246E-2 18871.5488
20.6182346 2.12335847E-2 18864.0566
20.5758553 2.1146385E-2 18767.2793
20.5336494 2.10597198E-2 18805.582
20.4916153 2.09735874E-2 18690.5078
20.4497547 2.0887984E-2 18700.3418
20.4080639 2.08029021E-2 18663.6465
20.3665428 2.07183398E-2 18594.5117
20.3251896 2.06342898E-2 18632.0762
20.2840042 2.05507521E-2 18496.5215
20.2429867 2.04677209E-2 18525.3027
20.2021332 2.03851908E-2 18477.0898
20.1614437 2.030316E-2 18417.9629
20.1209202 2.02216227E-2 18454.7969
20.0805569 2.01405752E-2 18316.7754
20.0403576 2.00600158E-2 18346.5449
20.0003166 1.9979937E-2 18301.1426
19.9604359 1.99003369E-2 18228.6016
19.9207153 1.98212117E-2 18264.6992
19.8811512 1.97425578E-2 18131.748
19.8417454 1.96643714E-2 18142.3086
19.802494 1.95866488E-2 18122.1523
19.7633972 1.95093844E-2 18017.2559
19.7244549 1.94325782E-2 18052.5898
19.685667 1.93562228E-2 17951.6289
19.6470299 1.92803182E-2 17920.248
19.6085453 1.92048587E-2 17948.4727
19.5702095 1.91298407E-2 17787.6113
19.5320244 1.90552622E-2 17822.166
19.493988 1.89811178E-2 17780.5508
19.4561005 1.89074073E-2 17682.9316
19.4183578 1.88341234E-2 17717.0918
19.380764 1.8761266E-2 17610.7559
19.3433132 1.86888296E-2 17575.7441
19.3060074 1.86168123E-2 17609.5078
19.2688465 1.85452104E-2 17442.8652
19.2318268 1.84740219E-2 17465.2305
19.1949482 1.84032414E-2 17456.4473
19.1582127 1.8332867E-2 17316.1738
19.1216164 1.82628948E-2 17349.1348
19.0851612 1.81933232E-2 17293.043
19.0488434 1.81241482E-2 17199.6191
19.0126648 1.80553682E-2 17232.1836
18.9766216 1.79869775E-2 17133.7539
18.9407158 1.7918976E-2 17079.584
18.9049454 1.78513583E-2 17111.75
18.8693104 1.77841224E-2 16978.5508
18.8338089 1.77172665E-2 16958.3906
18.7984409 1.76507868E-2 16990.1602
18.7632046 1.75846796E-2 16827.6523
18.7281017 1.75189432E-2 16834.6602
18.6931286 1.74535755E-2 16866.0312
18.658287 1.73885729E-2 16680.1133
18.6235733 1.73239317E-2 16707.7227
18.5889912 1.72596518E-2 16727.8828
18.5545349 1.71957277E-2 16549.5312
18.5202065 1.71321593E-2 16580.1074
18.4860058 1.7068943E-2 16593.2617
18.451931 1.7006075E-2 16426.4082
18.4179821 1.69435535E-2 16456.6035
18.3841572 1.68813765E-2 16469.5918
18.3504562 1.68195404E-2 16302.835
18.3168774 1.67580452E-2 16332.6523
18.2834225 1.66968852E-2 16352.5088
18.2500896 1.66360587E-2 16176.6406
18.2168789 1.65755656E-2 16206.0801
18.1837883 1.65154021E-2 16235.5234
18.150816 1.64555646E-2 16052.5938
18.1179657 1.63960513E-2 16076.8984
18.0852318 1.63368601E-2 16105.959
18.052618 1.62779912E-2 15945.8682
18.0201206 1.62194371E-2 15947.6123
17.9877396 1.61611997E-2 15976.2998
17.9554749 1.61032751E-2 15855.25
17.9233265 1.60456616E-2 15830.2998
17.8912926 1.59883574E-2 15858.6377
17.8593731 1.59313586E-2 15772.7139
17.8275661 1.58746652E-2 15712.3311
17.7958736 1.58182718E-2 15740.3184
17.7642937 1.57621801E-2 15696.0537
17.7328243 1.57063864E-2 15591.7441
17.7014675 1.5650887E-2 15619.3838
17.6702194 1.5595682E-2 15625.0615
17.6390839 1.55407693E-2 15469.0938
17.608057 1.54861454E-2 15496.3779
17.5771389 1.54318083E-2 15523.6709
17.5463295 1.53777581E-2 15383.5508
17.5156269 1.532399E-2 15374.335
17.485033 1.52705042E-2 15401.2822
17.454546 1.52172977E-2 15332.5801
17.4241638 1.51643688E-2 15263.3779
17.3938885 1.51117165E-2 15290
17.3637161 1.5059337E-2 15290.3047
17.3336506 1.50072295E-2 15151.7773
17.303688 1.49553912E-2 15178.0742
17.2738285 1.4903822E-2 15204.377
17.244072 1.48525191E-2 15087.8477
17.2144184 1.48014799E-2 15062.6592
17.184866 1.47507042E-2 15088.6357
17.1554146 1.47001892E-2 15057.1572
17.1260643 1.46499332E-2 14945.1455
17.0968151 1.45999342E-2 14970.7959
17.0676651 1.45501904E-2 14996.4482
17.0386143 1.45007009E-2 14864.2383
17.0096607 1.44514637E-2 14852.9189
16.9808083 1.44024761E-2 14878.2471
16.9520512 1.43537372E-2 14848.5244
16.9233932 1.43052461E-2 14736.6406
16.8948307 1.42569998E-2 14761.6504
16.8663635 1.42089976E-2 14786.6621
16.8379936 1.41612366E-2 14673.6338
16.8097191 1.41137168E-2 14644.5205
16.781538 1.40664354E-2 14669.2148
16.7534523 1.40193915E-2 14672.4453
16.725462 1.39725823E-2 14521.4004
16.6975632 1.39260078E-2 14545.7705
16.6697559 1.38796661E-2 14570.1387
16.6420441 1.38335554E-2 14504.2734
16.6144218 1.37876738E-2 14419.9004
16.5868931 1.37420194E-2 14443.9434
16.559454 1.36965923E-2 14467.9854
16.5321064 1.36513896E-2 14340.4072
16.5048485 1.36064105E-2 14314.7871
16.4776802 1.3561653E-2 14338.5029
16.4506016 1.35171162E-2 14360.3516
16.4236107 1.34727992E-2 14178.5566
16.3967094 1.34286992E-2 14201.9326
16.3698959 1.33848153E-2 14225.3086
16.3431702 1.33411456E-2 14203.8809
16.3165321 1.32976901E-2 14065.1123
16.2899799 1.3254446E-2 14088.1523
16.2635136 1.32114133E-2 14111.1914
16.237133 1.31685892E-2 14053.1553
16.2108383 1.31259728E-2 13941.9854
16.1846294 1.30835632E-2 13964.6768
16.1585045 1.30413584E-2 13987.3691
16.1324635 1.29993586E-2 13904.2637
16.1065063 1.29575608E-2 13816.0908
16.0806332 1.29159642E-2 13838.4355
16.0548439 1.28745669E-2 13860.7764
16.0291348 1.2833369E-2 13761.5293
16.0035095 1.27923684E-2 13684.7354
15.9779654 1.27515644E-2 13706.7236
15.9525032 1.2710955E-2 13728.7139
15.9271212 1.26705393E-2 13622.0039
15.9018202 1.26303155E-2 13544.124
15.8766003 1.25902835E-2 13565.748
15.8514595 1.25504415E-2 13587.3721
15.8263979 1.25107886E-2 13489.7119
15.8014154 1.24713229E-2 13403.0381
15.7765121 1.24320434E-2 13424.3027
15.751688 1.23929502E-2 13445.5654
15.7269402 1.23540405E-2 13363.7041
15.7022715 1.23153133E-2 13249.959
15.6776791 1.22767687E-2 13270.8467
15.6531639 1.22384038E-2 13291.7324
15.6287251 1.22002196E-2 13243.8154
15.6043625 1.21622132E-2 13095.2832
15.5800762 1.21243838E-2 13115.7949
15.5558653 1.20867314E-2 13136.3086
15.5317287 1.2049254E-2 13135.0762
15.5076675 1.20119499E-2 12936.2822
15.4836817 1.1974819E-2 12956.417
15.4597683 1.19378604E-2 12976.5518
15.4359293 1.19010732E-2 12996.6865
15.4121637 1.18644545E-2 12811.9658
15.3884716 1.18280053E-2 12791.5898
15.364852 1.17917238E-2 12811.3447
15.3413048 1.1755609E-2 12831.0977
15.3178291 1.1719659E-2 12722.9756
15.294426 1.16838748E-2 12626.8477
15.2710934 1.16482535E-2 12646.2256
15.2478323 1.16127953E-2 12665.6016
15.2246418 1.15774982E-2 12645.0264
15.2015228 1.15423622E-2 12449.582
15.1784725 1.15073863E-2 12468.5684
15.1554928 1.14725688E-2 12487.5518
15.1325827 1.14379087E-2 12506.5381
15.1097412 1.1403406E-2 12340.749
15.0869684 1.13690589E-2 12290.9902
15.0642643 1.13348663E-2 12309.5889
15.0416288 1.13008283E-2 12328.1875
15.0190611 1.12669431E-2 12290.5967
14.9965611 1.12332106E-2 12133.627
14.9741278 1.11996289E-2 12151.875
14.9517622 1.11661972E-2 12170.1211
14.9294634 1.11329155E-2 12188.3652
14.9072304 1.10997828E-2 12059.624
14.8850641 1.10667972E-2 12012.8838
14.8629627 1.10339588E-2 12030.8115
14.8409281 1.10012656E-2 12048.7363
14.8189583 1.09687177E-2 12049.0518
14.7970524 1.09363152E-2 11873.4951
14.7752123 1.09040551E-2 11891.1055
14.7534361 1.08719375E-2 11908.7158
14.7317247 1.08399615E-2 11926.3223
14.7100763 1.08081261E-2 11856.7324
14.6884918 1.07764313E-2 11748.0332
14.6669703 1.07448762E-2 11765.3262
14.6455126 1.0713459E-2 11782.6152
14.6241169 1.06821787E-2 11799.9062
14.6027832 1.06510362E-2 11675.082
14.5815125 1.06200287E-2 11621.8369
14.5603027 1.05891572E-2 11638.8135
14.539156 1.05584199E-2 11655.7881
14.5180693 1.05278166E-2 11672.7637
14.4970446 1.04973456E-2 11507.3623
14.4760799 1.04670068E-2 11495.0762
14.4551764 1.04367994E-2 11511.7412
14.4343328 1.04067223E-2 11528.4062
14.4135494 1.03767756E-2 11545.0693
14.3928251 1.03469575E-2 11353.7168
14.3721609 1.03172679E-2 11367.7471
14.3515558 1.02877058E-2 11384.1055
14.3310099 1.02582714E-2 11400.4609
14.310523 1.02289626E-2 11407.2861
14.2900944 1.01997787E-2 11223.3652
14.2697239 1.01707196E-2 11239.4199
14.2494116 1.01417853E-2 11255.4727
14.2291565 1.01129739E-2 11271.5254
14.2089596 1.00842845E-2 11280.9873
14.1888189 1.0055718E-2 11092.2646
14.1687365 1.00272717E-2 11108.0127
14.1487103 9.99894645E-3 11123.7607
14.1287403 9.97074135E-3 11139.5078
14.1088266 9.94265545E-3 11155.2539
14.0889692 9.91468783E-3 10972.3213
14.0691681 9.88683756E-3 10976.126
14.0494223 9.85910464E-3 10991.5732
14.0297318 9.83148906E-3 11007.0195
14.0100956 9.80398897E-3 11022.4639
13.9905157 9.77660343E-3 10868.9697
13.9709892 9.74933337E-3 10837.585
13.9515181 9.72217694E-3 10852.7256
13.9321003 9.69513319E-3 10867.8652
13.9127369 9.66820307E-3 10883.0039
13.8934278 9.64138377E-3 10779.1152
13.8741713 9.61467717E-3 10695.7539
13.854969 9.58808046E-3 10710.5879
13.8358192 9.56159458E-3 10725.4209
13.8167219 9.53521859E-3 10740.2539
13.797678 9.50895064E-3 10704.2959
13.7786865 9.48279165E-3 10553.1807
13.7597466 9.45674069E-3 10567.7109
13.740859 9.43079684E-3 10582.2412
13.722024 9.40495916E-3 10596.7695
13.7032394 9.37922765E-3 10611.2979
13.6845064 9.35360137E-3 10442.7295
13.6658249 9.32808034E-3 10422.6846
13.6471939 9.30266362E-3 10436.9131
13.6286144 9.2773512E-3 10451.1396
13.6100845 9.25214123E-3 10465.3662
13.5916052 9.2270337E-3 10399.8574
13.5731764 9.20202862E-3 10277.6094
13.5547972 9.17712506E-3 10291.5381
13.5364676 9.15232208E-3 10305.4678
13.5181875 9.12761968E-3 10319.3955
13.4999571 9.10301786E-3 10333.3232
13.4817753 9.07851476E-3 10173.7119
13.4636431 9.05411039E-3 10147.627
13.4455595 9.0298038E-3 10161.2646
13.4275236 9.00559593E-3 10174.9004
13.4095364 8.98148492E-3 10188.5352
13.3915977 8.95747077E-3 10165.4678
13.3737068 8.93355254E-3 10004.2031
13.3558636 8.90973024E-3 10017.5527
13.338068 8.88600294E-3 10030.9004
13.3203192 8.86236969E-3 10044.248
13.302618 8.83883145E-3 10057.5957
13.2849636 8.81538633E-3 9976.35742
13.2673569 8.79203435E-3 9872.54492
13.2497959 8.7687755E-3 9885.6084
13.2322817 8.74560885E-3 9898.66992
13.2148132 8.72253347E-3 9911.73145
13.1973915 8.69954936E-3 9924.79199
13.1800146 8.67665652E-3 9802.85645
13.1626844 8.65385309E-3 9737.22266
13.1453991 8.63113999E-3 9749.99902
13.1281595 8.60851631E-3 9762.77539
13.1109648 8.58598109E-3 9775.5498
13.0938158 8.56353436E-3 9788.32227
13.0767107 8.5411761E-3 9646.87695
13.0596514 8.51890445E-3 9601.54883
13.042635 8.49672034E-3 9614.04102
13.0256643 8.47462192E-3 9626.53418
13.0087366 8.45261011E-3 9639.02441
12.9918537 8.43068399E-3 9651.5166
12.9750137 8.40884354E-3 9513.22266
12.9582176 8.38708784E-3 9469.54492
12.9414654 8.36541597E-3 9481.76465
12.9247561 8.34382791E-3 9493.98242
12.9080896 8.32232367E-3 9506.2002
12.8914671 8.30090232E-3 9518.41699
12.8748865 8.27956293E-3 9400.32617
12.8583488 8.25830642E-3 9338.00391
12.8418531 8.23713187E-3 9349.9541
12.8254004 8.21603835E-3 9361.90332
12.8089886 8.19502585E-3 9373.85156
12.7926197 8.17409344E-3 9385.79883
12.7762928 8.15324113E-3 9304.07617
12.7600069 8.13246891E-3 9200.08301
12.743762 8.11177585E-3 9211.76074
12.7275591 8.09116196E-3 9223.43652
12.7113981 8.0706263E-3 9235.11328
12.6952772 8.05016886E-3 9246.78809
12.6791973 8.02978873E-3 9223.88867
12.6631575 8.0094859E-3 9051.87207
12.6471586 7.98926037E-3 9063.26855
12.6312008 7.9691112E-3 9074.66309
12.6152821 7.94903841E-3 9086.05469
12.5994043 7.92904105E-3 9097.44629
12.5835657 7.90911913E-3 9108.83594
12.5677681 7.88927171E-3 8954.05664
12.5520086 7.86949974E-3 8914.93945
12.5362902 7.84980133E-3 8926.05469
12.5206099 7.83017743E-3 8937.16992
12.5049686 7.81062618E-3 8948.2832
12.4893675 7.7911485E-3 8959.39551
12.4738045 7.77174393E-3 8906.8916
12.4582806 7.75241107E-3 8748.26953
12.4427948 7.73315085E-3 8759.08984
12.4273472 7.71396235E-3 8769.9082
12.4119387 7.69484462E-3 8780.72559
12.3965683 7.67579814E-3 8791.54004
12.3812351 7.65682245E-3 8802.35449
12.365941 7.63791706E-3 8657.02637
12.3506832 7.61908153E-3 8591.11914
12.3354645 7.60031538E-3 8601.64258
12.320282 7.58161861E-3 8612.16699
12.3051376 7.56299077E-3 8622.68848
12.2900305 7.54443184E-3 8633.20996
12.2749596 7.52594089E-3 8643.72852
12.2599268 7.50751747E-3 8424.04492
12.2449293 7.48916203E-3 8424.59375
12.22997 7.47087365E-3 8434.81641
12.2150459 7.45265232E-3 8445.03906
12.2001591 7.43449759E-3 8455.25781
12.1853085 7.41640897E-3 8465.47656
12.1704931 7.39838602E-3 8441.73828
12.155715 7.38042919E-3 8237.20801
12.1409712 7.36253755E-3 8247.12207
12.1262646 7.34471064E-3 8257.03613
12.1115923 7.32694846E-3 8266.94629
12.0969563 7.309251E-3 8276.85742
12.0823555 7.29161734E-3 8286.76465
12.06779 7.27404701E-3 8248.25293
12.0532589 7.25654047E-3 8061.16211
12.038764 7.23909726E-3 8070.77344
12.0243025 7.22171692E-3 8080.38232
12.0098772 7.20439851E-3 8089.98877
11.9954853 7.18714297E-3 8099.59521
11.9811277 7.16994889E-3 8109.19971
11.9668055 7.15281675E-3 8076.78955
11.9525166 7.1357456E-3 7830.91699
11.938262 7.11873593E-3 7840.16504
11.9240417 7.10178632E-3 7849.41064
11.9098549 7.08489772E-3 7858.65527
11.8957024 7.06806919E-3 7867.89697
11.8815832 7.05130072E-3 7877.13916
11.8674965 7.0345914E-3 7886.37793
11.8534441 7.01794168E-3 7614.44287
11.8394251 7.0013511E-3 7612.6792
11.8254385 6.98481919E-3 7621.57178
11.8114853 6.96834596E-3 7630.46191
11.7975655 6.95193047E-3 7639.35107
11.7836781 6.93557318E-3 7648.2373
11.7698231 6.91927364E-3 7657.12305
11.7560005 6.90303138E-3 7470.27881
11.7422113 6.88684639E-3 7378.97705
11.7284536 6.87071821E-3 7387.51318
11.7147284 6.85464637E-3 7396.04834
11.7010345 6.83863088E-3 7404.58252
11.6873732 6.82267174E-3 7413.11377
11.6737442 6.80676848E-3 7421.64355
11.6601467 6.79092063E-3 7360.99023
11.6465807 6.77512772E-3 7140.9873
11.6330462 6.75939023E-3 7149.16992
11.6195431 6.74370723E-3 7157.35059
11.6060705 6.7280787E-3 7165.5293
11.5926304 6.71250466E-3 7173.70557
11.5792208 6.69698464E-3 7181.87988
11.5658426 6.68151863E-3 7190.05322
11.552495 6.66610571E-3 7003.46533
11.5391779 6.65074633E-3 6916.41016
11.5258913 6.63543958E-3 6924.24805
11.5126362 6.62018592E-3 6932.08447
11.4994106 6.60498487E-3 6939.91748
11.4862156 6.58983598E-3 6947.74951
11.4730511 6.57473924E-3 6955.57861
11.4599171 6.55969419E-3 6963.40674
11.4468126 6.54470082E-3 6704.32715
11.4337378 6.52975868E-3 6705.91162
11.4206934 6.51486777E-3 6713.42627
11.4076786 6.50002761E-3 6720.93994
11.3946934 6.48523821E-3 6728.4502
11.3817377 6.47049909E-3 6735.9585
11.3688116 6.45581027E-3 6743.46533
11.3559141 6.44117128E-3 6711.58984
11.3430462 6.42658258E-3 6488.8335
11.3302078 6.41204277E-3 6496.0332
11.3173981 6.39755232E-3 6503.23096
11.3046179 6.38311123E-3 6510.42725
11.2918663 6.36871858E-3 6517.62158
11.2791424 6.35437481E-3 6524.81396
11.266448 6.34007948E-3 6532.00342
11.2537823 6.3258321E-3 6496.98682
11.2411451 6.31163316E-3 6301.01904
11.2285357 6.29748171E-3 6307.93164
11.2159548 6.28337776E-3 6314.84326
11.2034025 6.26932085E-3 6321.75244
11.1908779 6.25531143E-3 6328.65869
11.178381 6.24134904E-3 6335.56396
11.1659126 6.22743322E-3 6342.46533
11.153471 6.21356349E-3 6336.48584
11.141058 6.19974034E-3 6112.99414
11.1286726 6.18596328E-3 6119.62549
11.1163139 6.17223233E-3 6126.25391
11.1039829 6.15854701E-3 6132.88086
11.0916796 6.14490686E-3 6139.50439
11.0794039 6.13131188E-3 6146.12695
11.0671549 6.11776207E-3 6152.74658
11.0549326 6.10425742E-3 6159.36328
11.042737 6.09079702E-3 5974.96338
11.0305691 6.07738132E-3 5928.60449
11.0184278 6.06401032E-3 5934.95312
11.0063133 6.05068263E-3 5941.29883
10.9942245 6.03739917E-3 5947.64404
10.9821634 6.02415949E-3 5953.98535
10.9701281 6.01096312E-3 5960.32471
10.9581194 5.99781051E-3 5966.66211
10.9461374 5.98470028E-3 5881.12207
10.9341803 5.97163383E-3 5724.72314
10.9222507 5.95860928E-3 5730.7832
10.910346 5.94562804E-3 5736.84131
10.898468 5.93268871E-3 5742.89746
10.8866158 5.91979176E-3 5748.95068
10.8747883 5.90693671E-3 5755.00244
10.8629875 5.89412358E-3 5761.05127
10.8512125 5.88135188E-3 5767.09766
10.8394623 5.8686221E-3 5576.55322
10.8277378 5.8559333E-3 5527.104
10.8160381 5.84328547E-3 5532.88086
10.8043642 5.83067862E-3 5538.65381
10.792716 5.81811275E-3 5544.42529
10.7810917 5.8055874E-3 5550.1958
10.7694931 5.79310255E-3 5555.96338
10.7579193 5.78065775E-3 5561.729
10.7463703 5.768253E-3 5558.28076
10.7348461 5.75588783E-3 5325.13428
10.7233467 5.74356318E-3 5330.63672
10.7118721 5.73127717E-3 5336.1377
10.7004223 5.71903121E-3 5341.63574
10.6889963 5.70682436E-3 5347.13281
10.6775942 5.69465617E-3 5352.62744
10.6662178 5.68252709E-3 5358.12012
10.6548643 5.67043666E-3 5363.61133
10.6435356 5.65838488E-3 5338.12793
10.6322308 5.64637175E-3 5129.82715
10.6209497 5.63439634E-3 5135.0625
10.6096935 5.62245911E-3 5140.29688
10.5984602 5.61056007E-3 5145.52881
10.5872507 5.59869828E-3 5150.75879
10.5760651 5.58687467E-3 5155.98828
10.5649033 5.57508785E-3 5161.21582
10.5537653 5.56333875E-3 5166.44189
10.5426502 5.55162644E-3 5161.23682
10.531558 5.53995138E-3 4941.78955
10.5204897 5.52831311E-3 4946.77393
10.5094452 5.51671116E-3 4951.75732
10.4984236 5.50514599E-3 4956.73926
10.4874249 5.49361669E-3 4961.7207
10.476449 5.48212416E-3 4966.7002
10.4654961 5.47066703E-3 4971.6792
10.454566 5.45924623E-3 4976.65674
10.4436588 5.44786127E-3 4981.63428
10.4327745 5.43651171E-3 4818.22852
10.4219131 5.42519754E-3 4776.78174
10.4110737 5.41391876E-3 4781.54199
10.4002571 5.4026749E-3 4786.30273
10.3894634 5.39146597E-3 4791.06201
10.3786917 5.38029196E-3 4795.82031
10.3679419 5.36915287E-3 4800.5791
10.3572149 5.35804825E-3 4805.3374
10.3465099 5.34697808E-3 4810.09521
10.3358269 5.33594191E-3 4742.76416
10.3251657 5.3249402E-3 4609.01367
10.3145266 5.31397248E-3 4613.56445
10.3039103 5.30303828E-3 4618.11377
10.2933149 5.29213808E-3 4622.66406
10.2827415 5.28127141E-3 4627.21484
10.2721891 5.27043827E-3 4631.7666
10.2616596 5.25963819E-3 4636.31787
10.2511511 5.24887163E-3 4640.87061
10.2406635 5.23813767E-3 4645.42383
10.2301979 5.22743678E-3 4507.12793
10.2197542 5.21676848E-3 4454.11816
10.2093315 5.20613324E-3 4458.47803
10.1989298 5.19553013E-3 4462.83887
10.188549 5.18495962E-3 4467.20068
10.1781893 5.17442124E-3 4471.56348
10.1678514 5.16391452E-3 4475.92822
10.1575336 5.1534404E-3 4480.29443
10.1472378 5.14299795E-3 4484.66211
10.1369619 5.13258716E-3 4489.03223
10.1267071 5.12220757E-3 4332.22363
10.1164732 5.11186011E-3 4316.65039
10.1062593 5.10154339E-3 4320.84912
10.0960674 5.09125832E-3 4325.05078
10.0858946 5.081004E-3 4329.25488
10.0757427 5.07078087E-3 4333.46094
10.0656118 5.06058848E-3 4337.66895
10.055501 5.05042681E-3 4341.88037
10.0454102 5.04029542E-3 4346.09375
10.0353394 5.03019476E-3 4350.31006
10.0252886 5.02012437E-3 4210.04102
10.0152588 5.01008425E-3 4192.11865
10.005249 5.00007439E-3 4196.18213
9.99525833 4.99009434E-3 4200.24902
9.98528862 4.98014409E-3 4204.31934
9.97533798 4.97022318E-3 4208.39258
9.96540737 4.96033253E-3 4212.47021
9.95549679 4.95047122E-3 4216.55029
9.94560528 4.94063925E-3 4220.63379
9.9357338 4.93083615E-3 4224.72168
9.92588234 4.92106285E-3 4153.34668
9.91604996 4.91131796E-3 4115.08984
9.90623665 4.9016024E-3 4119.07471
9.89644337 4.89191571E-3 4123.06396
9.88666916 4.88225743E-3 4127.05713
9.87691402 4.87262802E-3 4131.05371
9.86717892 4.86302655E-3 4135.05518
9.85746193 4.85345395E-3 4139.06006
9.84776497 4.84390929E-3 4143.06982
9.83808613 4.83439304E-3 4147.0835
9.82842731 4.82490426E-3 4136.82227
9.81878662 4.81544388E-3 4084.125
9.809165 4.80601145E-3 4088.08325
9.79956245 4.79660649E-3 4092.04614
9.78997898 4.787229E-3 4096.01318
9.78041363 4.77787899E-3 4099.98438
9.77086735 4.76855645E-3 4103.96143
9.76133919 4.75926092E-3 4107.94189
9.7518301 4.74999286E-3 4111.92725
9.74233913 4.74075181E-3 4115.91748
9.73286724 4.73153731E-3 4119.9126
9.72341347 4.72234981E-3 4083.07007
9.71397781 4.71318932E-3 4052.73315
9.70456028 4.70405538E-3 4056.66846
9.69516182 4.69494797E-3 4060.60889
9.68578053 4.68586665E-3 4064.55347
9.6764183 4.67681233E-3 4068.50293
9.66707325 4.66778362E-3 4072.45679
9.65774727 4.65878146E-3 4076.41504
9.64843845 4.64980491E-3 4080.37842
9.63914776 4.64085443E-3 4084.34595
9.62987518 4.63192957E-3 4088.31787
9.62061977 4.62303078E-3 4030.97119
9.61138248 4.6141576E-3 4003.323
9.60216331 4.60531004E-3 4007.21777
9.59296131 4.59648762E-3 4011.11646
9.58377743 4.58769035E-3 4015.01953
9.57461071 4.57891868E-3 4018.92651
9.56546116 4.57017217E-3 4022.83789
9.55632973 4.56145033E-3 4026.75244
9.54721546 4.55275364E-3 4030.67212
9.53811836 4.5440821E-3 4034.59521
9.52903938 4.53543477E-3 4038.52222
9.51997662 4.52681258E-3 4001.30176
9.51093197 4.51821461E-3 3970.76392
9.50190449 4.50964132E-3 3974.62866
9.49289322 4.50109225E-3 3978.49634
9.48390007 4.49256739E-3 3982.36743
9.47492313 4.48406674E-3 3986.24194
9.46596336 4.47559031E-3 3990.12012
9.45702076 4.46713809E-3 3994.00098
9.44809532 4.45870962E-3 3997.88574
9.4391861 4.4503049E-3 4001.77271
9.43029404 4.44192393E-3 4005.66309
9.42141819 4.4335667E-3 4003.07959
9.41255951 4.42523323E-3 3979.21289
9.40371704 4.41692304E-3 3983.07837
9.39489174 4.40863613E-3 3986.94629
9.38608265 4.40037251E-3 3990.81665
9.37728977 4.39213216E-3 3994.68945
9.36851406 4.3839151E-3 3998.56494
9.35975456 4.37572086E-3 4002.44287
9.35101128 4.36754944E-3 4006.32275
9.3422842 4.3594013E-3 4010.20459
9.33357334 4.35127551E-3 4014.08862
9.32487869 4.343173E-3 4017.97461
9.31620121 4.33509285E-3 4007.59644
9.30753899 4.32703504E-3 4001.37231
9.29889297 4.31899959E-3 4005.24048
9.29026318 4.31098696E-3 4009.11011
9.28164864 4.30299621E-3 4012.98096
9.27305031 4.29502781E-3 4016.85352
9.26446819 4.2870813E-3 4020.72729
9.25590229 4.27915715E-3 4024.60303
9.24735165 4.27125487E-3 4028.47949
9.23881721 4.26337402E-3 4032.35693
9.23029804 4.25551552E-3 4036.23584
9.22179508 4.24767844E-3 4040.11572
9.21330738 4.23986325E-3 4013.77563
9.20483589 4.23206948E-3 4006.17871
9.19637966 4.22429712E-3 4010.02075
9.18793869 4.21654619E-3 4013.86475
9.17951298 4.20881668E-3 4017.70898
9.17110348 4.20110812E-3 4021.55371
9.16270828 4.19342099E-3 4025.39917
9.1543293 4.18575481E-3 4029.24512
9.14596558 4.17810958E-3 4033.09131
9.13761711 4.17048531E-3 4036.93774
9.12928391 4.16288199E-3 4040.78467
9.12096596 4.15529963E-3 4044.63208
9.11266232 4.14773775E-3 4017.35254
9.10437489 4.14019637E-3 4000.4563
9.09610176 4.13267547E-3 4004.25513
9.08784389 4.12517553E-3 4008.05444
9.07960129 4.11769561E-3 4011.85303
9.07137299 4.11023619E-3 4015.6521
9.06315994 4.10279678E-3 4019.45068
9.05496216 4.0953774E-3 4023.24951
9.04677868 4.08797851E-3 4027.0481
9.0386095 4.08059964E-3 4030.84644
9.03045559 4.07324079E-3 4034.64502
9.02231693 4.06590151E-3 4038.44336
9.01419258 4.05858224E-3 4028.31592
9.00608253 4.05128254E-3 3977.22314
8.99798775 4.04400285E-3 3980.95532
8.98990631 4.03674273E-3 3984.6875
8.98184013 4.0295017E-3 3988.42017
8.97378826 4.02228069E-3 3992.15088
8.96575069 4.01507877E-3 3995.88232
8.95772839 4.00789594E-3 3999.61304
8.94971943 4.00073268E-3 4003.34375
8.94172478 3.99358897E-3 4007.07324
8.93374538 3.98646388E-3 4010.802
8.92577934 3.97935789E-3 4014.53101
8.91782761 3.97227099E-3 4018.25854
8.90989017 3.96520272E-3 3976.42676
8.90196705 3.95815354E-3 3938.22021
8.89405727 3.95112345E-3 3941.86523
8.88616276 3.94411152E-3 3945.51025
8.87828159 3.93711869E-3 3949.15381
8.87041378 3.93014401E-3 3952.79785
8.86256027 3.92318796E-3 3956.43994
8.85472107 3.91625054E-3 3960.08179
8.84689522 3.90933175E-3 3963.72314
8.83908367 3.90243065E-3 3967.36401
8.83128548 3.89554817E-3 3971.00366
8.82350159 3.88868386E-3 3974.64282
8.81573105 3.88183771E-3 3978.28125
8.80797386 3.87500948E-3 3927.25513
8.80023098 3.86819942E-3 3885.40381
8.79250145 3.86140705E-3 3888.948
8.78478527 3.85463284E-3 3892.49194
8.77708244 3.84787633E-3 3896.03589
8.76939392 3.84113751E-3 3899.57812
8.7617178 3.83441639E-3 3903.11963
8.75405598 3.82771296E-3 3906.66089
8.74640751 3.821027E-3 3910.20068
8.73877239 3.81435873E-3 3913.73999
8.73114967 3.80770769E-3 3917.27856
8.72354126 3.80107411E-3 3920.81616
8.71594524 3.79445776E-3 3924.35352
8.70836353 3.78785888E-3 3895.53174
8.70079422 3.78127699E-3 3810.99121
8.69323826 3.77471233E-3 3814.41748
8.68569565 3.7681649E-3 3817.84326
8.67816544 3.76163423E-3 3821.26807
8.67064857 3.75512056E-3 3824.69189
8.66314507 3.74862389E-3 3828.11523
8.65565395 3.74214421E-3 3831.53784
8.64817619 3.73568106E-3 3834.95923
8.64071178 3.72923468E-3 3838.38013
8.63325977 3.72280506E-3 3841.80103
8.62582016 3.71639198E-3 3845.21997
8.6183939 3.70999542E-3 3848.63892
8.61098003 3.70361563E-3 3852.0564
8.60357952 3.6972519E-3 3755.81494
8.59619141 3.69090494E-3 3711.7019
8.58881569 3.68457404E-3 3714.98706
8.58145332 3.67825944E-3 3718.27173
8.5741024 3.67196114E-3 3721.55542
8.56676483 3.6656789E-3 3724.83862
8.55943966 3.65941296E-3 3728.12134
8.55212784 3.65316286E-3 3731.40308
8.54482746 3.64692882E-3 3734.68384
8.53753948 3.64071084E-3 3737.96436
8.53026485 3.6345087E-3 3741.24463
8.52300167 3.62832216E-3 3744.52319
8.51575089 3.62215168E-3 3747.80127
8.50851345 3.6159968E-3 3751.07886
8.50128746 3.60985775E-3 3633.04541
8.49407387 3.60373408E-3 3598.02612
8.48687172 3.59762623E-3 3601.16284
8.47968292 3.59153375E-3 3604.29834
8.47250557 3.58545664E-3 3607.43335
8.46534157 3.57939512E-3 3610.56836
8.45818806 3.57334898E-3 3613.7019
8.4510479 3.56731797E-3 3616.83521
8.44391918 3.56130232E-3 3619.96777
8.43680286 3.55530181E-3 3623.09937
8.42969799 3.54931667E-3 3626.23096
8.42260551 3.54334642E-3 3629.36206
8.41552448 3.53739131E-3 3632.49219
8.40845585 3.5314511E-3 3635.62183
8.40139866 3.5255258E-3 3557.81934
8.39435387 3.51961562E-3 3482.2312
8.38732052 3.51372012E-3 3485.22217
[truncated: 316,639 more chars]
