# Supplementary material for: JWST interferometric imaging reveals the dusty torus obscuring the supermassive black hole of Circinus galaxy
Source: Nat Commun. 2026 Jan 13;17:42. doi: 10.1038/s41467-025-66010-5 (PMC12800092; doi:10.1038/s41467-025-66010-5)
Supplement: Supplementary file 3 — Source Data [file 41467_2025_66010_MOESM3_ESM.zip › SourceData/Circinus_Stalev16S_of_wd_euf_ebvzd_model.txt]

READ SERR 1
@Circinus_Stalev16S_of_wd_euf_ebvzd_model.pco
!
954.61908 45.4147568 20.5887089
871.352417 37.8519402 25.2894478
801.467407 32.0330429 32.0919685
741.974182 27.460165 40.116291
690.712769 23.8012505 48.9279022
646.083557 20.8279552 58.698719
606.876587 18.3790493 69.6061325
572.159485 16.338068 81.3785858
541.202209 14.6191769 94.246048
513.425049 13.1579905 108.35923
488.361603 11.9054451 123.861771
465.632538 10.8236246 140.930695
444.926086 9.88284969 159.430832
425.983612 9.05962181 179.410217
408.588837 8.33514214 201.13118
392.559479 7.69422436 225.954437
377.740753 7.12449265 253.00116
364.000488 6.61578226 282.10788
351.225006 6.15967894 313.358185
339.316162 5.74917078 346.736572
328.188629 5.37837601 380.863861
317.767914 5.04233265 416.480011
307.988739 4.73682928 454.155914
298.79364 4.45827436 493.952484
290.131775 4.20358896 535.922363
281.958069 3.97012091 580.098389
274.232361 3.7555778 625.915405
266.918823 3.5579679 673.096008
259.985291 3.3755548 722.446655
253.402924 3.2068193 774.007996
247.145691 3.05042744 827.837402
241.190048 2.90520358 883.950745
235.51474 2.77010918 942.42334
230.100403 2.64422369 1003.26337
224.929459 2.52672887 1067.25891
219.985825 2.41689491 1134.0321
215.254868 2.31407022 1203.47888
210.723129 2.21767092 1275.48816
206.378281 2.12717223 1350.17859
202.209 2.04210234 1427.6637
198.204865 1.96203554 1507.82349
194.356247 1.88658714 1590.81836
190.654251 1.81540859 1676.64771
187.090652 1.74818373 1763.66833
183.657852 1.68462503 1851.57629
180.348755 1.62447059 1942.17224
177.156799 1.56748164 2035.4458
174.075882 1.51343989 2131.50562
171.100296 1.46214545 2230.39526
168.224731 1.41341543 2331.99805
165.444244 1.36708152 2436.48657
162.754166 1.32298923 2543.91968
160.150177 1.28099632 2654.28223
157.62822 1.24097145 2767.54858
155.184448 1.2027936 2882.48804
152.815308 1.16635084 2996.91724
150.51741 1.13153958 3113.59863
148.287613 1.09826386 3233.08203
146.12291 1.06643474 3355.35229
144.020508 1.0359695 3480.38623
141.977753 1.00679147 3608.15576
139.992126 0.978828907 3738.62183
138.061279 0.95201534 3872.14575
136.182983 0.926288664 4008.21777
134.355103 0.901590943 4147.55664
132.575638 0.877867997 4289.4707
130.842697 0.85506916 4434.35742
129.15448 0.833147109 4582.10205
127.509277 0.812057495 4689.89209
125.905464 0.791758597 4758.13525
124.341492 0.772211373 4826.55664
122.815903 0.753379285 4895.10742
121.327301 0.735227764 4963.81104
119.874344 0.717724383 5032.66553
118.45578 0.700838745 5101.68945
117.070404 0.68454206 5170.83105
115.717049 0.668807268 5240.12891
114.394638 0.653608859 5309.57617
113.102104 0.638922691 5379.16992
111.838455 0.624725997 5448.90771
110.60273 0.61099726 5518.78564
109.39402 0.597716153 5588.79443
108.211441 0.584863424 5658.95361
107.054153 0.572420835 5729.27783
105.921364 0.560371161 5827.53369
104.812294 0.548697948 6159.69824
103.726212 0.537385762 6558.30273
102.662407 0.526419818 6980.68799
101.620201 0.515786171 7425.75537
100.598938 0.505471468 7893.5625
99.5980072 0.495463133 8236.07422
98.6167908 0.485749125 8442.77051
97.6547241 0.476318002 8654.01172
96.7112503 0.467158914 8870.12207
95.7858276 0.45826152 9092.625
94.8779526 0.449615896 9342.52539
93.9871216 0.441212624 9605.5957
93.1128693 0.433042794 9873.7041
92.2547302 0.425097764 10148.3604
91.412262 0.417369425 10418.585
90.5850449 0.409849942 10595.8311
89.7726593 0.402531832 10748.0928
88.9747162 0.395408005 10901.8652
88.1908417 0.388471633 11058.6904
87.4206543 0.381716192 11218.1523
86.6638031 0.375135452 11412.4961
85.9199448 0.368723422 11626.584
85.1887436 0.362474412 11842.5215
84.4698868 0.356382906 12061.2354
83.7630615 0.350443691 12282.7383
83.0679626 0.344651729 12500.627
82.3843079 0.339002162 12704.752
81.7118149 0.333490372 12910.2646
81.0502167 0.328111917 13117.7207
80.3992386 0.322862566 13327.0938
79.7586441 0.317738175 13538.71
79.1281662 0.312734812 13819.21
78.5075836 0.307848722 14148.0791
77.8966599 0.303076237 14481.3574
77.295166 0.298413873 14819.6953
76.7028961 0.29385829 15163.0352
76.1196289 0.28940624 15509.8027
75.5451736 0.285054594 15719.9365
74.9793167 0.280800343 15857.1689
74.421875 0.276640654 15995.4648
73.8726654 0.272572726 16134.1533
73.3314972 0.268593848 16273.8428
72.7982025 0.264701456 16414.3047
72.2726059 0.260893077 16629.2637
71.7545471 0.257166296 16930.0918
71.2438583 0.25351882 17238.6016
70.7403946 0.249948382 17547.5645
70.2439957 0.246452838 17861.6621
69.754509 0.243030116 18181.3945
69.2718048 0.239678219 18502.5703
68.7957306 0.23639518 18825.4531
68.3261566 0.233179137 19153.2266
67.8629456 0.230028272 19485.5469
67.4059753 0.226940855 19821.0176
66.9551239 0.223915175 20160.9883
66.5102539 0.220949605 20505.4355
66.0712662 0.218042567 20834.2441
65.638031 0.215192527 21099.2422
65.2104416 0.212398008 21360.3555
64.7883835 0.209657565 21624.1582
64.3717575 0.206969813 21890.6035
63.960453 0.204333425 22159.7168
63.5543709 0.20174709 22431.4902
63.1534157 0.199209556 22702.4219
62.7574844 0.196719587 22955.541
62.3664894 0.19427602 23206.7598
61.9803352 0.191877693 23459.3516
61.5989342 0.189523518 23714.4082
61.2221985 0.187212393 23969.4375
60.8500443 0.184943289 24225.6484
60.4823875 0.182715192 24483.0488
60.1191444 0.180527121 24764.1797
59.7602386 0.178378105 25061.3828
59.4055939 0.176267251 25359.9434
59.05513 0.174193636 25663.5527
58.7087822 0.172156408 25966.0801
58.3664703 0.170154706 26270.6035
58.0281296 0.168187708 26579.3848
57.6936874 0.16625464 26880.6992
57.3630753 0.164354682 27033.1719
57.0362358 0.162487134 27117.793
56.7130966 0.160651222 27200.7012
56.3936005 0.158846244 27286.252
56.0776825 0.157071531 27369.957
55.7652817 0.155326396 27456.4883
55.4563484 0.15361017 27541.4453
55.1508141 0.151922241 27628.3613
54.848629 0.150261983 27760.2852
54.5497398 0.148628786 27932.6992
54.2540894 0.147022069 28105.7324
53.9616241 0.145441279 28279.9199
53.6722984 0.143885836 28455.0684
53.3860588 0.142355219 28630.6953
53.1028519 0.14084889 28807.1621
52.8226395 0.139366359 28985.0742
52.5453644 0.137907088 29164.2891
52.2709846 0.136470631 29350.832
51.9994583 0.135056511 29539.3633
51.7307396 0.13366425 29728.8223
51.4647827 0.132293403 29918.8086
51.2015457 0.130943537 30109.0234
50.9409866 0.129614234 30299.8164
50.6830673 0.128305063 30491.1621
50.4277458 0.12701562 30683.0859
50.174984 0.125745535 30877.9492
49.9247437 0.124494396 31089.791
49.6769905 0.123261839 31305.2168
49.4316788 0.122047499 31521.502
49.1887817 0.12085101 31737.9336
48.9482574 0.119672038 31954.9004
48.7100754 0.118510224 32172.3926
48.4742012 0.117365256 32390.4238
48.2405968 0.116236798 32608.9668
48.0092354 0.115124539 32828.0312
47.7800827 0.114028163 32994.9023
47.5531082 0.112947382 33121.8828
47.3282776 0.111881889 33248.9922
47.1055679 0.110831402 33376.2266
46.8849373 0.109795645 33503.5938
46.6663704 0.108774342 33631.0781
46.4498291 0.107767217 33758.6953
46.2352867 0.106774017 33886.4414
46.0227165 0.105794482 34014.2891
45.8120956 0.104828365 34140.4727
45.6033897 0.103875428 34241.2539
45.3965797 0.102935418 34330.2422
45.1916351 0.102008112 34419.2852
44.9885368 0.101093285 34508.0898
44.7872505 0.100190707 34595.4766
44.5877609 9.9300161E-2 34684.6055
44.3900375 9.84214395E-2 34773.8164
44.1940613 9.75543261E-2 34862.457
43.9998093 9.66986269E-2 34949.9375
43.8072586 9.58541334E-2 35039.3008
43.6163826 9.50206518E-2 35129.3086
43.4271622 9.41980034E-2 35217.6641
43.2395782 9.3385987E-2 35308.8164
43.0536079 9.25844237E-2 35400.4414
42.8692322 9.17931348E-2 35489.3125
42.6864281 9.10119489E-2 35581.4766
42.5051727 9.02406946E-2 35673.0664
42.3254547 8.94792005E-2 35763.457
42.1472473 8.87273103E-2 35856.582
41.9705353 8.79848525E-2 35947.2344
41.7952995 8.72516781E-2 36038.6016
41.621521 8.65276232E-2 36086.8125
41.4491806 8.58125538E-2 36103.3711
41.2782593 8.51063058E-2 36123.6914
41.1087456 8.44087377E-2 36138.7734
40.9406166 8.37197155E-2 36161.043
40.7738571 8.30390975E-2 36175.5234
40.6084518 8.23667422E-2 36198.9414
40.4443817 8.17025229E-2 36213.6523
40.2816353 8.10463056E-2 36237.3984
40.1201897 8.03979561E-2 36253.1797
39.9600334 7.97573626E-2 36276.4375
39.8011551 7.91243911E-2 36313.2969
39.6435318 7.84989297E-2 36390.7695
39.4871521 7.78808519E-2 36468.3047
39.3320007 7.72700459E-2 36545.3984
39.1780624 7.66663924E-2 36624.625
39.0253258 7.60697946E-2 36699.8867
38.8737755 7.54801258E-2 36779.3203
38.7234001 7.48972893E-2 36856.1953
38.5741806 7.43211806E-2 36933.5547
38.4261093 7.37516955E-2 37012.7422
38.2791672 7.31887221E-2 37088.2109
38.1333466 7.26321787E-2 37166.7695
37.9886322 7.20819533E-2 37188.2461
37.8450127 7.15379566E-2 37136.0586
37.7024727 7.10000992E-2 37093.7422
37.5610046 7.04682842E-2 37051.4609
37.4205971 6.99424222E-2 36999.8984
37.2812309 6.94224238E-2 36956.8164
37.1428986 6.89081997E-2 36914.9766
37.0055923 6.83996752E-2 36868.6172
36.869297 6.78967535E-2 36822.0859
36.7340012 6.73993602E-2 36780.7344
36.5996933 6.69074133E-2 36739.4609
36.4663658 6.64208308E-2 36692.5352
36.3340034 6.59395382E-2 36649.3047
36.2026024 6.54634535E-2 36610.7852
36.0721436 6.49925098E-2 36572.543
35.942627 6.45266324E-2 36532.0781
35.8140335 6.4065747E-2 36488.9961
35.6863594 6.36097789E-2 36451.1289
35.5595894 6.31586611E-2 36413.3086
35.4337196 6.27123266E-2 36375.5391
35.3087349 6.22707047E-2 36337.3359
35.1846313 6.18337318E-2 36294.2773
35.0613976 6.14013448E-2 36256.9531
34.9390221 6.09734729E-2 36219.6953
34.8174973 6.05500638E-2 36182.5078
34.6968155 6.01310432E-2 36144.7422
34.5769691 5.97163625E-2 36104.1719
34.4579468 5.93059547E-2 36062.5742
34.3397408 5.8899764E-2 36018.5508
34.2223434 5.84977306E-2 35978.3086
34.1057472 5.80998026E-2 35938.2031
33.9899406 5.77059165E-2 35898.2461
33.8749199 5.73160276E-2 35858.4258
33.7606735 5.69300726E-2 35818.7773
33.6471939 5.65480031E-2 35779.2578
33.5344772 5.61697707E-2 35739.9062
33.4225121 5.57953157E-2 35700.7188
33.3112907 5.54245971E-2 35661.6992
33.2008095 5.50575592E-2 35622.8477
33.0910568 5.46941534E-2 35564.6016
32.982029 5.4334335E-2 35487.8945
32.8737183 5.39780557E-2 35411.2461
32.7661133 5.36252707E-2 35334.8477
32.659214 5.32759316E-2 35258.7969
32.5530052 5.29299937E-2 35183.8203
32.4474907 5.2587416E-2 35109.3125
32.3426552 5.22481538E-2 35035.2539
32.2384949 5.19121625E-2 34961.4219
32.1350021 5.15794046E-2 34887.5117
32.0321732 5.12498356E-2 34814.5391
31.9299984 5.09234108E-2 34742.0195
31.828476 5.06001003E-2 34669.9883
31.7275963 5.02798557E-2 34598.4102
31.6273537 4.99626435E-2 34538.6836
31.5277424 4.96484227E-2 34503.8672
31.4287567 4.93371561E-2 34470.5938
31.3303909 4.90288101E-2 34437.5234
31.2326393 4.87233438E-2 34404.6523
31.1354942 4.84207235E-2 34371.9805
31.0389519 4.81209122E-2 34339.5156
30.9430084 4.78238799E-2 34307.2656
30.8476543 4.75295894E-2 34275.2266
30.7528877 4.72380035E-2 34243.4023
30.658699 4.6949096E-2 34208.6875
30.5650883 4.66628298E-2 34175.8945
30.4720459 4.6379175E-2 34144.5078
30.3795681 4.60980982E-2 34113.3555
30.2876511 4.58195657E-2 34082.4219
30.1962872 4.55435552E-2 34021.418
30.1054745 4.52700257E-2 33915.0781
30.0152054 4.49989587E-2 33805.7461
29.9254761 4.47303131E-2 33690.6875
29.8362808 4.44640703E-2 33584.2734
29.7476177 4.42001969E-2 33478.6992
29.6594791 4.39386666E-2 33373.957
29.5718613 4.3679446E-2 33270.0547
29.4847584 4.34225164E-2 33163.9062
29.3981686 4.31678481E-2 33053.1094
29.3120842 4.29154113E-2 32951.4219
29.2265034 4.26651835E-2 32850.543
29.1414223 4.24171351E-2 32750.4902
29.0568333 4.21712473E-2 32648.1113
28.9727345 4.19274904E-2 32539.625
28.889122 4.16858383E-2 32443.6836
28.8059902 4.14462723E-2 32364.8164
28.7233334 4.12087664E-2 32294.8789
28.6411514 4.09732945E-2 32215.9141
28.5594387 4.07398343E-2 32143.9922
28.4781914 4.05083634E-2 32075.498
28.3974037 4.02788632E-2 32007.5703
28.3170738 4.00513038E-2 31930.8418
28.237196 3.98256704E-2 31859.6133
28.1577682 3.96019369E-2 31793.1387
28.0787868 3.9380081E-2 31727.2168
28.000246 3.91600877E-2 31648.5684
27.9221439 3.8941931E-2 31582.2324
27.8444767 3.87255922E-2 31517.7715
27.7672405 3.85110527E-2 31448.1836
27.6904316 3.82982902E-2 31374.8906
27.6140461 3.80872861E-2 31311.7695
27.5380802 3.78780216E-2 31241.1992
27.462532 3.76704782E-2 31140.793
27.3873959 3.74646336E-2 31059.2949
27.3126717 3.72604728E-2 30978.5762
27.2383537 3.70579734E-2 30882.4668
27.1644382 3.68571244E-2 30799.9062
27.0909233 3.66578996E-2 30721.373
27.0178051 3.64602916E-2 30627.7461
26.9450798 3.62642705E-2 30546.2598
26.8727455 3.60698327E-2 30469.8926
26.8008003 3.58769484E-2 30376.291
26.7292366 3.568561E-2 30298.293
26.6580563 3.5495799E-2 30223.3242
26.5872517 3.53074968E-2 30128.8379
26.5168247 3.51206884E-2 30055.9551
26.4467678 3.49353626E-2 29977.0137
26.3770809 3.47514972E-2 29889.9688
26.3077602 3.45690772E-2 29813.9375
26.2388039 3.43880914E-2 29713.5586
26.1702061 3.4208525E-2 29620.916
26.1019669 3.40303592E-2 29535.4336
26.0340843 3.3853583E-2 29429.3281
25.9665527 3.36781815E-2 29347.5996
25.8993702 3.35041396E-2 29251.1211
25.8325348 3.33314426E-2 29159.875
25.7660427 3.31600755E-2 29076.4863
25.699892 3.29900272E-2 28974.5078
25.6340809 3.28212865E-2 28896.5117
25.5686054 3.26538347E-2 28798.1152
25.5034637 3.24876606E-2 28714.9551
25.4386539 3.23227532E-2 28626.9492
25.3741722 3.21590975E-2 28535.7363
25.3100166 3.19966823E-2 28457.041
25.2461853 3.18354927E-2 28358.8398
25.1826725 3.16755213E-2 28285.748
25.119482 3.15167494E-2 28171.9941
25.0566044 3.13591696E-2 28065.6816
24.9940434 3.12027689E-2 27937.2598
24.9317932 3.10475361E-2 27825.9805
24.8698521 3.08934581E-2 27705.0664
24.808218 3.07405237E-2 27590.0703
24.7468891 3.05887219E-2 27475.4043
24.6858616 3.04380432E-2 27357.916
24.6251354 3.02884728E-2 27248.2578
24.5647068 3.01400051E-2 27129.4609
24.5045738 2.99926233E-2 27023.6055
24.4447346 2.98463218E-2 26904.6641
24.3851871 2.97010876E-2 26801.418
24.3259296 2.95569114E-2 26683.4824
24.2669601 2.94137821E-2 26581.6875
24.2082729 2.92716902E-2 26465.8672
24.1498718 2.91306246E-2 26364.3828
24.0917511 2.89905779E-2 26251.7871
24.0339088 2.8851537E-2 26149.4941
23.9763432 2.87134945E-2 26042.9062
23.919054 2.85764411E-2 25941.3809
23.8620358 2.84403656E-2 25841.1191
23.8052902 2.83052605E-2 25736.7285
23.7488136 2.81711146E-2 25642.7539
23.692606 2.80379225E-2 25534.4551
23.6366615 2.79056709E-2 25447.7461
23.5809822 2.77743526E-2 25334.5215
23.5255642 2.764396E-2 25252.1367
23.4704056 2.75144838E-2 25140.8555
23.4155045 2.73859147E-2 25055.375
23.3608608 2.72582434E-2 24953.9004
23.3064709 2.71314643E-2 24860.918
23.2523346 2.70055663E-2 24770.1543
23.1984482 2.68805437E-2 24668.7344
23.1448097 2.67563872E-2 24589.1074
23.0914211 2.66330894E-2 24479.2578
23.0382767 2.6510641E-2 24400.0078
22.9853783 2.63890345E-2 24303.2109
22.9327202 2.62682643E-2 24213.3906
22.8803043 2.61483211E-2 24131.7578
22.8281269 2.60291956E-2 24031.6895
22.776186 2.59108841E-2 23956.1914
22.7244816 2.57933773E-2 23860.9492
22.6730118 2.56766677E-2 23777.4961
22.6217747 2.55607497E-2 23698.082
22.5707684 2.54456121E-2 23600.7461
22.5199909 2.53312532E-2 23526.877
22.4694424 2.52176635E-2 23437.0156
22.4191208 2.51048338E-2 23352.7773
22.3690224 2.49927621E-2 23279.8281
22.319149 2.48814374E-2 23181.5742
22.269495 2.47708559E-2 23108.334
22.2200642 2.46610101E-2 23029.2305
22.1708508 2.45518927E-2 22938.7305
22.1218548 2.44434979E-2 22867.3965
22.0730762 2.43358202E-2 22783.1367
22.0245113 2.42288522E-2 22700.3594
21.97616 2.41225883E-2 22629.918
21.9280205 2.40170211E-2 22542.4102
21.8800907 2.39121448E-2 22464.7852
21.8323708 2.38079559E-2 22393.8008
21.7848587 2.3704445E-2 22303.3105
21.7375526 2.36016065E-2 22228.6992
21.6904526 2.34994385E-2 22158.6621
21.6435547 2.339793E-2 22068.707
21.596859 2.32970808E-2 21996.1777
21.5503654 2.31968798E-2 21927.082
21.5040722 2.30973251E-2 21839.4746
21.4579754 2.29984093E-2 21767.1758
21.412077 2.29001269E-2 21699.0156
21.366375 2.2802474E-2 21615.5176
21.3208656 2.27054432E-2 21541.6582
21.2755527 2.26090327E-2 21474.4277
21.2304306 2.25132331E-2 21396.7461
21.1854992 2.24180426E-2 21319.5859
21.1407566 2.23234538E-2 21253.2793
21.0962048 2.2229461E-2 21183.0703
21.0518379 2.21360624E-2 21100.9297
21.0076599 2.20432505E-2 21035.5254
20.963665 2.19510216E-2 20970.3457
20.9198551 2.18593702E-2 20888.4297
20.8762264 2.17682905E-2 20810.0312
20.8327808 2.16777809E-2 20733.8242
20.7895145 2.15878338E-2 20652.1211
20.7464294 2.14984436E-2 20561.5645
20.7035217 2.14096103E-2 20486.7148
20.6607895 2.13213246E-2 20412.2148
20.6182346 2.12335847E-2 20325.1855
20.5758553 2.1146385E-2 20244.332
20.5336494 2.10597198E-2 20171.1602
20.4916153 2.09735874E-2 20098.3301
20.4497547 2.0887984E-2 20009.1855
20.4080639 2.08029021E-2 19934.7344
20.3665428 2.07183398E-2 19863.2012
20.3251896 2.06342898E-2 19792.0098
20.2840042 2.05507521E-2 19703.8105
20.2429867 2.04677209E-2 19632.5977
20.2021332 2.03851908E-2 19562.6777
20.1614437 2.030316E-2 19493.0859
20.1209202 2.02216227E-2 19408.7539
20.0805569 2.01405752E-2 19337.7637
20.0403576 2.00600158E-2 19269.418
20.0003166 1.9979937E-2 19201.4004
19.9604359 1.99003369E-2 19116.3809
19.9207153 1.98212117E-2 19022.0059
19.8811512 1.97425578E-2 18935.0742
19.8417454 1.96643714E-2 18848.6074
19.802494 1.95866488E-2 18759.9785
19.7633972 1.95093844E-2 18658.6465
19.7244549 1.94325782E-2 18573.8594
19.685667 1.93562228E-2 18489.5137
19.6470299 1.92803182E-2 18405.6289
19.6085453 1.92048587E-2 18314.4805
19.5702095 1.91298407E-2 18222.0781
19.5320244 1.90552622E-2 18139.8184
19.493988 1.89811178E-2 18058.0059
19.4561005 1.89074073E-2 17976.6289
19.4183578 1.88341234E-2 17887.916
19.380764 1.8761266E-2 17799.2754
19.3433132 1.86888296E-2 17719.4824
19.3060074 1.86168123E-2 17640.127
19.2688465 1.85452104E-2 17561.1973
19.2318268 1.84740219E-2 17479.5605
19.1949482 1.84032414E-2 17389.8398
19.1582127 1.8332867E-2 17312.4512
19.1216164 1.82628948E-2 17235.4746
19.0851612 1.81933232E-2 17158.9219
19.0488434 1.81241482E-2 17098.6914
19.0126648 1.80553682E-2 17040.8828
18.9766216 1.79869775E-2 16985.0547
18.9407158 1.7918976E-2 16934.0449
18.9049454 1.78513583E-2 16883.2246
18.8693104 1.77841224E-2 16832.5977
18.8338089 1.77172665E-2 16782.1699
18.7984409 1.76507868E-2 16727.2812
18.7632046 1.75846796E-2 16672.2969
18.7281017 1.75189432E-2 16622.6016
18.6931286 1.74535755E-2 16573.0977
18.658287 1.73885729E-2 16523.791
18.6235733 1.73239317E-2 16474.668
18.5889912 1.72596518E-2 16425.7383
18.5545349 1.71957277E-2 16369.7705
18.5202065 1.71321593E-2 16319.8662
18.4860058 1.7068943E-2 16271.668
18.451931 1.7006075E-2 16223.6455
18.4179821 1.69435535E-2 16175.8203
18.3841572 1.68813765E-2 16128.1768
18.3504562 1.68195404E-2 16080.7236
18.3168774 1.67580452E-2 16029.9824
18.2834225 1.66968852E-2 15978.7471
18.2500896 1.66360587E-2 15932.0029
18.2168789 1.65755656E-2 15885.2041
18.1837883 1.65154021E-2 15837.9043
18.150816 1.64555646E-2 15790.499
18.1179657 1.63960513E-2 15743.292
18.0852318 1.63368601E-2 15696.2812
18.052618 1.62779912E-2 15649.0332
18.0201206 1.62194371E-2 15596.1689
17.9877396 1.61611997E-2 15549.8926
17.9554749 1.61032751E-2 15503.8145
17.9233265 1.60456616E-2 15457.9316
17.8912926 1.59883574E-2 15412.2441
17.8593731 1.59313586E-2 15366.7422
17.8275661 1.58746652E-2 15321.4414
17.7958736 1.58182718E-2 15276.333
17.7642937 1.57621801E-2 15231.4092
17.7328243 1.57063864E-2 15185.7783
17.7014675 1.5650887E-2 15136.7207
17.6702194 1.5595682E-2 15092.5049
17.6390839 1.55407693E-2 15048.4805
17.608057 1.54861454E-2 15004.6416
17.5771389 1.54318083E-2 14960.998
17.5463295 1.53777581E-2 14917.5303
17.5156269 1.532399E-2 14874.2559
17.485033 1.52705042E-2 14831.167
17.454546 1.52172977E-2 14788.2578
17.4241638 1.51643688E-2 14745.5371
17.3938885 1.51117165E-2 14702.1689
17.3637161 1.5059337E-2 14654.5908
17.3336506 1.50072295E-2 14604.1025
17.303688 1.49553912E-2 14554.4326
17.2738285 1.4903822E-2 14506.9268
17.244072 1.48525191E-2 14459.6475
17.2144184 1.48014799E-2 14412.585
17.184866 1.47507042E-2 14365.7354
17.1554146 1.47001892E-2 14319.1094
17.1260643 1.46499332E-2 14272.6963
17.0968151 1.45999342E-2 14226.5049
17.0676651 1.45501904E-2 14180.5264
17.0386143 1.45007009E-2 14134.7598
17.0096607 1.44514637E-2 14089.209
16.9808083 1.44024761E-2 14043.8711
16.9520512 1.43537372E-2 13998.7422
16.9233932 1.43052461E-2 13953.8311
16.8948307 1.42569998E-2 13909.126
16.8663635 1.42089976E-2 13864.6318
16.8379936 1.41612366E-2 13820.3447
16.8097191 1.41137168E-2 13776.2646
16.781538 1.40664354E-2 13732.3955
16.7534523 1.40193915E-2 13688.3564
16.725462 1.39725823E-2 13643.4043
16.6975632 1.39260078E-2 13600.2686
16.6697559 1.38796661E-2 13557.3291
16.6420441 1.38335554E-2 13514.5918
16.6144218 1.37876738E-2 13473.3525
16.5868931 1.37420194E-2 13441.1553
16.559454 1.36965923E-2 13411.2881
16.5321064 1.36513896E-2 13381.5449
16.5048485 1.36064105E-2 13351.9229
16.4776802 1.3561653E-2 13322.4248
16.4506016 1.35171162E-2 13293.0479
16.4236107 1.34727992E-2 13263.792
16.3967094 1.34286992E-2 13234.6562
16.3698959 1.33848153E-2 13205.6416
16.3431702 1.33411456E-2 13176.7441
16.3165321 1.32976901E-2 13147.9688
16.2899799 1.3254446E-2 13119.3115
16.2635136 1.32114133E-2 13090.7725
16.237133 1.31685892E-2 13062.3564
16.2108383 1.31259728E-2 13034.0547
16.1846294 1.30835632E-2 13005.8672
16.1585045 1.30413584E-2 12977.8008
16.1324635 1.29993586E-2 12949.8516
16.1065063 1.29575608E-2 12922.0186
16.0806332 1.29159642E-2 12894.3027
16.0548439 1.28745669E-2 12866.7012
16.0291348 1.2833369E-2 12839.2168
16.0035095 1.27923684E-2 12811.8506
15.9779654 1.27515644E-2 12784.5928
15.9525032 1.2710955E-2 12757.4541
15.9271212 1.26705393E-2 12730.4297
15.9018202 1.26303155E-2 12703.5186
15.8766003 1.25902835E-2 12676.29
15.8514595 1.25504415E-2 12645.5996
15.8263979 1.25107886E-2 12610.3613
15.8014154 1.24713229E-2 12575.2891
15.7765121 1.24320434E-2 12540.3838
15.751688 1.23929502E-2 12504.6162
15.7269402 1.23540405E-2 12469.2402
15.7022715 1.23153133E-2 12434.7471
15.6776791 1.22767687E-2 12400.4141
15.6531639 1.22384038E-2 12366.2451
15.6287251 1.22002196E-2 12332.2402
15.6043625 1.21622132E-2 12298.3916
15.5800762 1.21243838E-2 12264.7051
15.5558653 1.20867314E-2 12231.1768
15.5317287 1.2049254E-2 12197.8115
15.5076675 1.20119499E-2 12164.6035
15.4836817 1.1974819E-2 12131.5508
15.4597683 1.19378604E-2 12098.6592
15.4359293 1.19010732E-2 12065.9229
15.4121637 1.18644545E-2 12033.3418
15.3884716 1.18280053E-2 12000.9121
15.364852 1.17917238E-2 11968.6416
15.3413048 1.1755609E-2 11936.5264
15.3178291 1.1719659E-2 11904.5635
15.294426 1.16838748E-2 11872.75
15.2710934 1.16482535E-2 11841.0908
15.2478323 1.16127953E-2 11809.5811
15.2246418 1.15774982E-2 11775.1035
15.2015228 1.15423622E-2 11743.4375
15.1784725 1.15073863E-2 11712.3154
15.1554928 1.14725688E-2 11681.4053
15.1325827 1.14379087E-2 11654.6143
15.1097412 1.1403406E-2 11629.0117
15.0869684 1.13690589E-2 11603.5234
15.0642643 1.13348663E-2 11578.1406
15.0416288 1.13008283E-2 11552.8672
15.0190611 1.12669431E-2 11527.7041
14.9965611 1.12332106E-2 11502.6494
14.9741278 1.11996289E-2 11477.7041
14.9517622 1.11661972E-2 11452.8652
14.9294634 1.11329155E-2 11428.1318
14.9072304 1.10997828E-2 11399.6367
14.8850641 1.10667972E-2 11374.8594
14.8629627 1.10339588E-2 11350.3945
14.8409281 1.10012656E-2 11326.0381
14.8189583 1.09687177E-2 11301.7842
14.7970524 1.09363152E-2 11277.6416
14.7752123 1.09040551E-2 11253.6025
14.7534361 1.08719375E-2 11229.667
14.7317247 1.08399615E-2 11205.8359
14.7100763 1.08081261E-2 11182.1113
14.6884918 1.07764313E-2 11158.4912
14.6669703 1.07448762E-2 11131.5547
14.6455126 1.0713459E-2 11106.7266
14.6241169 1.06821787E-2 11083.3682
14.6027832 1.06510362E-2 11060.1152
14.5815125 1.06200287E-2 11036.9609
14.5603027 1.05891572E-2 11013.9102
14.539156 1.05584199E-2 10990.9619
14.5180693 1.05278166E-2 10968.1152
14.4970446 1.04973456E-2 10945.3672
14.4760799 1.04670068E-2 10922.7256
14.4551764 1.04367994E-2 10893.0322
14.4343328 1.04067223E-2 10868.0508
14.4135494 1.03767756E-2 10843.1973
14.3928251 1.03469575E-2 10818.4639
14.3721609 1.03172679E-2 10793.8447
14.3515558 1.02877058E-2 10769.3428
14.3310099 1.02582714E-2 10744.9512
14.310523 1.02289626E-2 10720.6807
14.2900944 1.01997787E-2 10694.7393
14.2697239 1.01707196E-2 10666.1982
14.2494116 1.01417853E-2 10642.2227
14.2291565 1.01129739E-2 10618.3623
14.2089596 1.00842845E-2 10594.6133
14.1888189 1.0055718E-2 10570.9756
14.1687365 1.00272717E-2 10547.4502
14.1487103 9.99894645E-3 10524.0332
14.1287403 9.97074135E-3 10498.7012
14.1088266 9.94265545E-3 10470.7998
14.0889692 9.91468783E-3 10447.6787
14.0691681 9.88683756E-3 10424.6699
14.0494223 9.85910464E-3 10401.7666
14.0297318 9.83148906E-3 10378.9736
14.0100956 9.80398897E-3 10356.2852
13.9905157 9.77660343E-3 10333.707
13.9709892 9.74933337E-3 10304.9619
13.9515181 9.72217694E-3 10281.7119
13.9321003 9.69513319E-3 10259.4209
13.9127369 9.66820307E-3 10237.2383
13.8934278 9.64138377E-3 10215.1602
13.8741713 9.61467717E-3 10193.1865
13.854969 9.58808046E-3 10171.3223
13.8358192 9.56159458E-3 10142.7568
13.8167219 9.53521859E-3 10119.3184
13.797678 9.50895064E-3 10094.1016
13.7786865 9.48279165E-3 10068.3965
13.7597466 9.45674069E-3 10042.8271
13.740859 9.43079684E-3 10017.3887
13.722024 9.40495916E-3 9989.45703
13.7032394 9.37922765E-3 9958.14941
13.6845064 9.35360137E-3 9933.09473
13.6658249 9.32808034E-3 9908.17676
13.6471939 9.30266362E-3 9883.38867
13.6286144 9.2773512E-3 9858.73145
13.6100845 9.25214123E-3 9834.15332
13.5916052 9.2270337E-3 9800.71484
13.5731764 9.20202862E-3 9776.43262
13.5547972 9.17712506E-3 9752.27734
13.5364676 9.15232208E-3 9728.25098
13.5181875 9.12761968E-3 9704.35254
13.4999571 9.10301786E-3 9680.58105
13.4817753 9.07851476E-3 9647.75977
13.4636431 9.05411039E-3 9624.01074
13.4455595 9.0298038E-3 9600.60352
13.4275236 9.00559593E-3 9577.31836
13.4095364 8.98148492E-3 9554.15527
13.3915977 8.95747077E-3 9529.37988
13.3737068 8.93355254E-3 9498.53613
13.3558636 8.90973024E-3 9475.73242
13.338068 8.88600294E-3 9453.0459
13.3203192 8.86236969E-3 9430.4873
13.302618 8.83883145E-3 9408.04492
13.2849636 8.81538633E-3 9379.90625
13.2673569 8.79203435E-3 9353.58691
13.2497959 8.7687755E-3 9331.49609
13.2322817 8.74560885E-3 9309.51855
13.2148132 8.72253347E-3 9287.6582
13.1973915 8.69954936E-3 9264.15332
13.1800146 8.67665652E-3 9225.58887
13.1626844 8.65385309E-3 9196.17188
13.1453991 8.63113999E-3 9166.86133
13.1281595 8.60851631E-3 9137.72266
13.1109648 8.58598109E-3 9108.75391
13.0938158 8.56353436E-3 9068.14648
13.0767107 8.5411761E-3 9038.56445
13.0596514 8.51890445E-3 9010.12793
13.042635 8.49672034E-3 8981.85645
13.0256643 8.47462192E-3 8953.75098
13.0087366 8.45261011E-3 8915.16309
12.9918537 8.43068399E-3 8885.06836
12.9750137 8.40884354E-3 8857.47852
12.9582176 8.38708784E-3 8830.05469
12.9414654 8.36541597E-3 8802.78516
12.9247561 8.34382791E-3 8764.49023
12.9080896 8.32232367E-3 8735.5752
12.8914671 8.30090232E-3 8708.81152
12.8748865 8.27956293E-3 8682.2041
12.8583488 8.25830642E-3 8655.75
12.8418531 8.23713187E-3 8616.09961
12.8254004 8.21603835E-3 8589.9834
12.8089886 8.19502585E-3 8564.02246
12.7926197 8.17409344E-3 8538.20898
12.7762928 8.15324113E-3 8508.99316
12.7600069 8.13246891E-3 8473.52051
12.743762 8.11177585E-3 8448.18945
12.7275591 8.09116196E-3 8423.00391
12.7113981 8.0706263E-3 8397.96582
12.6952772 8.05016886E-3 8364.47168
12.6791973 8.02978873E-3 8334.67188
12.6631575 8.0094859E-3 8310.09961
12.6471586 7.98926037E-3 8285.6709
12.6312008 7.9691112E-3 8260.12695
12.6152821 7.94903841E-3 8223.41797
12.5994043 7.92904105E-3 8197.16113
12.5835657 7.90911913E-3 8169.46094
12.5677681 7.88927171E-3 8140.72217
12.5520086 7.86949974E-3 8101.90918
12.5362902 7.84980133E-3 8067.85303
12.5206099 7.83017743E-3 8039.729
12.5049686 7.81062618E-3 8011.78027
12.4893675 7.7911485E-3 7979.57764
12.4738045 7.77174393E-3 7940.35156
12.4582806 7.75241107E-3 7913.00439
12.4427948 7.73315085E-3 7885.82178
12.4273472 7.71396235E-3 7858.80225
12.4119387 7.69484462E-3 7816.02832
12.3965683 7.67579814E-3 7789.19531
12.3812351 7.65682245E-3 7762.75928
12.365941 7.63791706E-3 7736.49609
12.3506832 7.61908153E-3 7697.86719
12.3354645 7.60031538E-3 7668.25488
12.320282 7.58161861E-3 7642.54785
12.3051376 7.56299077E-3 7617.00586
12.2900305 7.54443184E-3 7581.42432
12.2749596 7.52594089E-3 7550.11133
12.2599268 7.50751747E-3 7525.10889
12.2449293 7.48916203E-3 7500.26904
12.22997 7.47087365E-3 7466.6748
12.2150459 7.45265232E-3 7434.69092
12.2001591 7.43449759E-3 7410.37891
12.1853085 7.41640897E-3 7386.18408
12.1704931 7.39838602E-3 7353.60938
12.155715 7.38042919E-3 7321.92432
12.1409712 7.36253755E-3 7298.27734
12.1262646 7.34471064E-3 7274.74609
12.1115923 7.32694846E-3 7242.19775
12.0969563 7.309251E-3 7211.72119
12.0823555 7.29161734E-3 7188.75342
12.06779 7.27404701E-3 7165.85352
12.0532589 7.25654047E-3 7132.39844
12.038764 7.23909726E-3 7103.80176
12.0243025 7.22171692E-3 7079.23193
12.0098772 7.20439851E-3 7053.77637
11.9954853 7.18714297E-3 7013.96045
11.9811277 7.16994889E-3 6985.14453
11.9668055 7.15281675E-3 6960.29834
11.9525166 7.1357456E-3 6935.56689
11.938262 7.11873593E-3 6892.93652
11.9240417 7.10178632E-3 6868.40186
11.9098549 7.08489772E-3 6844.26855
11.8957024 7.06806919E-3 6816.0498
11.8815832 7.05130072E-3 6778.13574
11.8674965 7.0345914E-3 6754.54004
11.8534441 7.01794168E-3 6731.08789
11.8394251 7.0013511E-3 6698.31055
11.8254385 6.98481919E-3 6666.39307
11.8114853 6.96834596E-3 6643.46729
11.7975655 6.95193047E-3 6620.68164
11.7836781 6.93557318E-3 6582.54785
11.7698231 6.91927364E-3 6557.36523
11.7560005 6.90303138E-3 6535.08643
11.7422113 6.88684639E-3 6508.96533
11.7284536 6.87071821E-3 6472.74121
11.7147284 6.85464637E-3 6450.99609
11.7010345 6.83863088E-3 6429.38135
11.6873732 6.82267174E-3 6396.36377
11.6737442 6.80676848E-3 6368.32422
11.6601467 6.79092063E-3 6347.2251
11.6465807 6.77512772E-3 6324.76123
11.6330462 6.75939023E-3 6287.10498
11.6195431 6.74370723E-3 6266.47705
11.6060705 6.7280787E-3 6245.96582
11.5926304 6.71250466E-3 6215.23584
11.5792208 6.69698464E-3 6187.13477
11.5658426 6.68151863E-3 6167.11426
11.552495 6.66610571E-3 6145.56055
11.5391779 6.65074633E-3 6109.16113
11.5258913 6.63543958E-3 6089.58252
11.5126362 6.62018592E-3 6070.14941
11.4994106 6.60498487E-3 6039.03223
11.4862156 6.58983598E-3 6010.0498
11.4730511 6.57473924E-3 5987.73682
11.4599171 6.55969419E-3 5960.11426
11.4468126 6.54470082E-3 5921.60107
11.4337378 6.52975868E-3 5899.31396
11.4206934 6.51486777E-3 5877.19141
11.4076786 6.50002761E-3 5837.43945
11.3946934 6.48523821E-3 5812.71729
11.3817377 6.47049909E-3 5791.15527
11.3688116 6.45581027E-3 5759.26953
11.3559141 6.44117128E-3 5727.87305
11.3430462 6.42658258E-3 5706.85693
11.3302078 6.41204277E-3 5682.18994
11.3173981 6.39755232E-3 5644.72607
11.3046179 6.38311123E-3 5624.31152
11.2918663 6.36871858E-3 5603.9668
11.2791424 6.35437481E-3 5565.48389
11.266448 6.34007948E-3 5543.38379
11.2537823 6.3258321E-3 5523.62109
11.2411451 6.31163316E-3 5491.07959
11.2285357 6.29748171E-3 5464.13281
11.2159548 6.28337776E-3 5444.86377
11.2034025 6.26932085E-3 5417.70654
11.1908779 6.25531143E-3 5386.45898
11.178381 6.24134904E-3 5367.70752
11.1659126 6.22743322E-3 5345.35059
11.153471 6.21356349E-3 5310.3291
11.141058 6.19974034E-3 5292.0752
11.1286726 6.18596328E-3 5273.90674
11.1163139 6.17223233E-3 5235.84131
11.1039829 6.15854701E-3 5217.96191
11.0916796 6.14490686E-3 5200.27783
11.0794039 6.13131188E-3 5165.99658
11.0671549 6.11776207E-3 5145.3374
11.0549326 6.10425742E-3 5128.12109
11.042737 6.09079702E-3 5097.1084
11.0305691 6.07738132E-3 5074.16699
11.0184278 6.06401032E-3 5057.37354
11.0063133 6.05068263E-3 5029.17139
10.9942245 6.03739917E-3 5004.41162
10.9821634 6.02415949E-3 4987.67236
10.9701281 6.01096312E-3 4960.5874
10.9581194 5.99781051E-3 4930.4502
10.9461374 5.98470028E-3 4911.88574
10.9341803 5.97163383E-3 4884.14355
10.9222507 5.95860928E-3 4853.03369
10.910346 5.94562804E-3 4834.94727
10.898468 5.93268871E-3 4808.88379
10.8866158 5.91979176E-3 4777.23096
10.8747883 5.90693671E-3 4759.63818
10.8629875 5.89412358E-3 4734.77051
10.8512125 5.88135188E-3 4703.05762
10.8394623 5.8686221E-3 4685.94678
10.8277378 5.8559333E-3 4661.79395
10.8160381 5.84328547E-3 4630.42822
10.8043642 5.83067862E-3 4613.78467
10.792716 5.81811275E-3 4589.94434
10.7810917 5.8055874E-3 4559.32568
10.7694931 5.79310255E-3 4543.16699
10.7579193 5.78065775E-3 4519.19043
10.7463703 5.768253E-3 4489.75098
10.7348461 5.75588783E-3 4473.99854
10.7233467 5.74356318E-3 4449.52979
10.7118721 5.73127717E-3 4421.63428
10.7004223 5.71903121E-3 4406.30762
10.6889963 5.70682436E-3 4380.94043
10.6775942 5.69465617E-3 4354.94189
10.6662178 5.68252709E-3 4340.0293
10.6548643 5.67043666E-3 4313.41016
10.6435356 5.65838488E-3 4289.63916
10.6322308 5.64637175E-3 4275.15869
10.6209497 5.63439634E-3 4246.91797
10.6096935 5.62245911E-3 4225.69922
10.5984602 5.61056007E-3 4211.60938
10.5872507 5.59869828E-3 4181.4585
10.5760651 5.58687467E-3 4163.11377
10.5649033 5.57508785E-3 4149.3999
10.5537653 5.56333875E-3 4117.01025
10.5426502 5.55162644E-3 4101.82227
10.531558 5.53995138E-3 4087.21924
10.5204897 5.52831311E-3 4054.8396
10.5094452 5.51671116E-3 4041.82495
10.4984236 5.50514599E-3 4024.22534
10.4874249 5.49361669E-3 3995.70532
10.476449 5.48212416E-3 3985.39282
10.4654961 5.47066703E-3 3969.34399
10.454566 5.45924623E-3 3950.92871
10.4436588 5.44786127E-3 3942.0459
10.4327745 5.43651171E-3 3923.61548
10.4219131 5.42519754E-3 3908.58545
10.4110737 5.41391876E-3 3899.91919
10.4002571 5.4026749E-3 3878.4292
10.3894634 5.39146597E-3 3866.97461
10.3786917 5.38029196E-3 3857.94678
10.3679419 5.36915287E-3 3834.36548
10.3572149 5.35804825E-3 3826.10205
10.3465099 5.34697808E-3 3813.53101
10.3358269 5.33594191E-3 3793.99561
10.3251657 5.3249402E-3 3785.95581
10.3145266 5.31397248E-3 3769.64062
10.3039103 5.30303828E-3 3754.34619
10.2933149 5.29213808E-3 3746.50513
10.2827415 5.28127141E-3 3726.28149
10.2721891 5.27043827E-3 3715.38574
10.2616596 5.25963819E-3 3706.62036
10.2511511 5.24887163E-3 3684.56714
10.2406635 5.23813767E-3 3677.1189
10.2301979 5.22743678E-3 3664.01416
10.2197542 5.21676848E-3 3646.79199
10.2093315 5.20613324E-3 3639.52881
10.1989298 5.19553013E-3 3621.92529
10.188549 5.18495962E-3 3609.67334
10.1781893 5.17442124E-3 3602.61108
10.1678514 5.16391452E-3 3580.34717
10.1575336 5.1534404E-3 3573.21704
10.1472378 5.14299795E-3 3561.48608
10.1369619 5.13258716E-3 3544.13159
10.1267071 5.12220757E-3 3537.41333
10.1164732 5.11186011E-3 3520.6499
10.1062593 5.10154339E-3 3508.77832
10.0960674 5.09125832E-3 3502.11987
10.0858946 5.081004E-3 3480.44043
10.0757427 5.07078087E-3 3474.07397
10.0656118 5.06058848E-3 3462.01025
10.055501 5.05042681E-3 3446.17993
10.0454102 5.04029542E-3 3439.97485
10.0353394 5.03019476E-3 3422.40283
10.0252886 5.02012437E-3 3412.53345
10.0152588 5.01008425E-3 3404.43555
10.005249 5.00007439E-3 3385.40845
9.99525833 4.99009434E-3 3379.57886
9.98528862 4.98014409E-3 3365.74268
9.97533798 4.97022318E-3 3353.0249
9.96540737 4.96033253E-3 3347.35156
9.95549679 4.95047122E-3 3327.60376
9.94560528 4.94063925E-3 3321.21973
9.9357338 4.93083615E-3 3310.3186
9.92588234 4.92106285E-3 3295.34717
9.91604996 4.91131796E-3 3290.00513
9.90623665 4.9016024E-3 3272.88159
9.89644337 4.89191571E-3 3264.55542
9.88666916 4.88225743E-3 3255.9209
9.87691402 4.87262802E-3 3239.36621
9.86717892 4.86302655E-3 3234.30835
9.85746193 4.85345395E-3 3219.19116
9.84776497 4.84390929E-3 3209.53149
9.83808613 4.83439304E-3 3202.55176
9.82842731 4.82490426E-3 3185.00586
9.81878662 4.81544388E-3 3180.23853
9.809165 4.80601145E-3 3166.5144
9.79956245 4.79660649E-3 3156.10107
9.78997898 4.787229E-3 3150.19629
9.78041363 4.77787899E-3 3132.21924
9.77086735 4.76855645E-3 3127.74756
9.76133919 4.75926092E-3 3114.82983
9.7518301 4.74999286E-3 3104.24219
9.74233913 4.74075181E-3 3098.82471
9.73286724 4.73153731E-3 3080.9895
9.72341347 4.72234981E-3 3076.78369
9.71397781 4.71318932E-3 3064.12451
9.70456028 4.70405538E-3 3053.89624
9.69516182 4.69494797E-3 3048.42578
9.68578053 4.68586665E-3 3031.25391
9.6764183 4.67681233E-3 3027.302
9.66707325 4.66778362E-3 3014.37622
9.65774727 4.65878146E-3 3005.02661
9.64843845 4.64980491E-3 2998.97485
9.63914776 4.64085443E-3 2982.97949
9.62987518 4.63192957E-3 2979.25464
9.62061977 4.62303078E-3 2965.57275
9.61138248 4.6141576E-3 2957.56128
9.60216331 4.60531004E-3 2950.46191
9.59296131 4.59648762E-3 2936.10059
9.58377743 4.58769035E-3 2932.60669
9.57461071 4.57891868E-3 2917.67896
9.56546116 4.57017217E-3 2912.68604
9.55632973 4.56145033E-3 2905.57031
9.54721546 4.55275364E-3 2907.87109
9.53811836 4.5440821E-3 2910.4895
9.52903938 4.53543477E-3 2912.65259
9.51997662 4.52681258E-3 2915.25952
9.51093197 4.51821461E-3 2917.6438
9.50190449 4.50964132E-3 2920.06958
9.49289322 4.50109225E-3 2922.66504
9.48390007 4.49256739E-3 2924.9187
9.47492313 4.48406674E-3 2927.58398
9.46596336 4.47559031E-3 2929.93457
9.45702076 4.46713809E-3 2932.48853
9.44809532 4.45870962E-3 2935.03101
9.4391861 4.4503049E-3 2937.4292
9.43029404 4.44192393E-3 2940.12134
9.42141819 4.4335667E-3 2942.43286
9.41255951 4.42523323E-3 2945.1123
9.40371704 4.41692304E-3 2947.59912
9.39489174 4.40863613E-3 2950.14014
9.38608265 4.40037251E-3 2952.7876
9.37728977 4.39213216E-3 2955.2002
9.36851406 4.3839151E-3 2957.93042
9.35975456 4.37572086E-3 2960.36572
9.35101128 4.36754944E-3 2963.04224
9.3422842 4.3594013E-3 2965.62378
9.33357334 4.35127551E-3 2968.18628
9.32487869 4.343173E-3 2970.90137
9.31620121 4.33509285E-3 2973.36011
9.30753899 4.32703504E-3 2976.12402
9.29889297 4.31899959E-3 2978.64746
9.29026318 4.31098696E-3 2981.3479
9.28164864 4.30299621E-3 2983.99121
9.27305031 4.29502781E-3 2986.59937
9.26446819 4.2870813E-3 2989.35229
9.25590229 4.27915715E-3 2991.8811
9.24735165 4.27125487E-3 2994.67358
9.23881721 4.26337402E-3 2997.25977
9.23029804 4.25551552E-3 3000.00146
9.22179508 4.24767844E-3 3002.68604
9.21330738 4.23986325E-3 3005.35645
9.20483589 4.23206948E-3 3008.12817
9.19637966 4.22429712E-3 3010.73999
9.18793869 4.21654619E-3 3013.5564
9.17951298 4.20881668E-3 3016.18872
9.17110348 4.20110812E-3 3018.97876
9.16270828 4.19342099E-3 3021.6897
9.1543293 4.18575481E-3 3024.42944
9.14596558 4.17810958E-3 3027.21069
9.13761711 4.17048531E-3 3029.9043
9.12928391 4.16288199E-3 3032.8645
9.12096596 4.15529963E-3 3039.83472
9.11266232 4.14773775E-3 3044.13696
9.10437489 4.14019637E-3 3051.32275
9.09610176 4.13267547E-3 3056.87451
9.08784389 4.12517553E-3 3062.85327
9.07960129 4.11769561E-3 3069.65186
9.07137299 4.11023619E-3 3074.42236
9.06315994 4.10279678E-3 3082.4646
9.05496216 4.0953774E-3 3086.5835
9.04677868 4.08797851E-3 3094.76685
9.0386095 4.08059964E-3 3099.43262
9.03045559 4.07324079E-3 3106.4519
9.02231693 4.06590151E-3 3112.31396
9.01419258 4.05858224E-3 3118.17749
9.00608253 4.05128254E-3 3125.23413
8.99798775 4.04400285E-3 3129.94385
8.98990631 4.03674273E-3 3138.18604
8.98184013 4.0295017E-3 3142.26978
8.97378826 4.02228069E-3 3150.65063
8.96575069 4.01507877E-3 3155.25537
8.95772839 4.00789594E-3 3162.53247
8.94971943 4.00073268E-3 3168.27515
8.94172478 3.99358897E-3 3174.45557
8.93374538 3.98646388E-3 3181.33203
8.92577934 3.97935789E-3 3186.41895
8.91782761 3.97227099E-3 3194.42065
8.90989017 3.96520272E-3 3198.46655
8.90196705 3.95815354E-3 3207.49536
8.89405727 3.95112345E-3 3211.58618
8.88616276 3.94411152E-3 3219.5752
8.87828159 3.93711869E-3 3224.73804
8.87041378 3.93014401E-3 3231.69336
8.86256027 3.92318796E-3 3237.91772
8.85472107 3.91625054E-3 3243.84839
8.84689522 3.90933175E-3 3251.1272
8.83908367 3.90243065E-3 3256.0459
8.83128548 3.89554817E-3 3264.37476
8.82350159 3.88868386E-3 3268.37012
8.81573105 3.88183771E-3 3277.57031
8.80797386 3.87500948E-3 3281.64795
8.80023098 3.86819942E-3 3289.88428
8.79250145 3.86140705E-3 3294.94751
8.78478527 3.85463284E-3 3302.23853
8.77708244 3.84787633E-3 3308.28418
8.76939392 3.84113751E-3 3314.63818
8.7617178 3.83441639E-3 3321.65552
8.75405598 3.82771296E-3 3327.07568
8.74640751 3.821027E-3 3335.0498
8.73877239 3.81435873E-3 3339.55225
8.73114967 3.80770769E-3 3348.47949
8.72354126 3.80107411E-3 3352.48169
8.71594524 3.79445776E-3 3363.06372
8.70836353 3.78785888E-3 3368.08008
8.70079422 3.78127699E-3 3379.72876
8.69323826 3.77471233E-3 3386.19336
8.68569565 3.7681649E-3 3396.48975
8.67816544 3.76163423E-3 3404.38794
8.67064857 3.75512056E-3 3413.34326
8.66314507 3.74862389E-3 3422.66162
8.65565395 3.74214421E-3 3430.29224
8.64817619 3.73568106E-3 3441.01587
8.64071178 3.72923468E-3 3447.33716
8.63325977 3.72280506E-3 3459.45947
8.62582016 3.71639198E-3 3464.47827
8.6183939 3.70999542E-3 3477.97461
8.61098003 3.70361563E-3 3482.34033
8.60357952 3.6972519E-3 3495.95435
8.59619141 3.69090494E-3 3500.93555
8.58881569 3.68457404E-3 3513.38477
8.58145332 3.67825944E-3 3519.62402
8.5741024 3.67196114E-3 3530.91211
8.56676483 3.6656789E-3 3538.38135
8.55943966 3.65941296E-3 3548.53784
8.55212784 3.65316286E-3 3557.229
8.54482746 3.64692882E-3 3566.26685
8.53753948 3.64071084E-3 3576.15845
8.53026485 3.6345087E-3 3584.09668
8.52300167 3.62832216E-3 3595.16821
8.51575089 3.62215168E-3 3602.02734
8.50851345 3.6159968E-3 3614.25952
8.50128746 3.60985775E-3 3620.0625
8.49407387 3.60373408E-3 3633.44214
8.48687172 3.59762623E-3 3638.20117
8.47968292 3.59153375E-3 3652.69556
8.47250557 3.58545664E-3 3656.87915
8.46534157 3.57939512E-3 3671.60498
8.45818806 3.57334898E-3 3676.20947
8.4510479 3.56731797E-3 3690.04956
8.44391918 3.56130232E-3 3695.62012
8.43680286 3.55530181E-3 3708.60083
8.42969799 3.54931667E-3 3715.11108
8.42260551 3.54334642E-3 3727.25806
8.41552448 3.53739131E-3 3734.68164
8.40845585 3.5314511E-3 3746.02124
8.40139866 3.5255258E-3 3754.33301
8.39435387 3.51961562E-3 3764.89697
8.38732052 3.51372012E-3 3774.08008
8.38029861 3.50783952E-3 3783.88623
8.37328911 3.50197358E-3 3793.90771
8.36629105 3.49612231E-3 3802.98047
8.35930443 3.49028572E-3 3813.80322
8.35232925 3.48446378E-3 3822.1853
8.34536648 3.47865652E-3 3833.79199
8.33841515 3.47286346E-3 3841.50537
8.33147526 3.46708507E-3 3853.86304
8.32454681 3.46132112E-3 3860.93701
8.31762981 3.45557136E-3 3866.73901
8.31072426 3.44983605E-3 3870.84009
8.30383015 3.44411517E-3 3876.61816
8.29694748 3.43840825E-3 3880.52124
8.29007626 3.43271554E-3 3886.45435
8.28321743 3.42703704E-3 3890.22852
8.27636814 3.4213725E-3 3896.30981
8.26953125 3.41572193E-3 3899.96289
8.2627058 3.41008557E-3 3906.18701
8.25589085 3.40446318E-3 3909.72827
8.24908733 3.39885452E-3 3916.08594
8.24229527 3.3932596E-3 3919.51953
8.23551464 3.38767865E-3 3925.99609
8.22874451 3.38211143E-3 3929.37793
8.22198582 3.37655796E-3 3935.88574
8.21523857 3.37101822E-3 3939.30469
8.20850182 3.36549198E-3 3945.7583
8.2017765 3.35997925E-3 3949.24805
8.19506264 3.35448026E-3 3955.65503
8.18835831 3.34899453E-3 3959.20654
8.18166637 3.34352232E-3 3965.58423
8.17498493 3.3380636E-3 3969.18945
8.16831398 3.33261816E-3 3975.54053
8.16165447 3.32718622E-3 3979.18677
8.15500546 3.32176732E-3 3985.52563
8.14836693 3.31636169E-3 3989.20581
8.14173985 3.31096933E-3 3995.54004
8.13512325 3.30559001E-3 3999.2395
8.12851715 3.30022373E-3 4005.58057
8.12192249 3.29487072E-3 4009.28955
8.11533833 3.28953052E-3 4015.65332
8.10876465 3.28420359E-3 4019.36328
8.10220146 3.27888923E-3 4025.75562
8.09564877 3.27358791E-3 4029.45166
8.08910656 3.26829962E-3 4035.88354
8.0825758 3.26302391E-3 4039.55518
8.07605457 3.25776101E-3 4046.04541
8.06954479 3.25251068E-3 4049.68335
8.06304455 3.24727339E-3 4056.23755
8.05655479 3.24204843E-3 4059.82666
8.05007648 3.23683606E-3 4066.45728
8.04360771 3.23163648E-3 4069.98511
8.03714943 3.22644925E-3 4076.70679
8.03070164 3.22127459E-3 4080.16113
8.02426434 3.21611227E-3 4086.98755
8.01783752 3.21096252E-3 4090.35498
8.0114212 3.20582488E-3 4097.30078
8.00501442 3.20069981E-3 4100.62793
7.99861813 3.19558685E-3 4107.58447
7.99223185 3.19048623E-3 4110.97461
7.98585606 3.18539771E-3 4117.84424
7.97949028 3.18032154E-3 4121.35205
7.97313452 3.17525724E-3 4128.11816
7.96678925 3.17020528E-3 4131.75781
7.96045399 3.1651652E-3 4138.40674
7.95412874 3.16013722E-3 4142.1958
7.94781351 3.15512111E-3 4143.45166
7.94150829 3.15011712E-3 4146.38818
7.93521309 3.14512476E-3 4144.25488
7.92892742 3.14014452E-3 4146.17041
7.92265224 3.13517591E-3 4144.36475
7.91638708 3.13021918E-3 4145.95312
7.91013145 3.12527409E-3 4144.49707
7.90388584 3.12034087E-3 4145.73096
7.89765024 3.1154193E-3 4144.64893
7.89142418 3.11050913E-3 4145.50635
7.88520813 3.10561084E-3 4144.8208
7.87900162 3.10072396E-3 4145.2832
7.87280512 3.09584872E-3 4145.01221
7.86661816 3.09098489E-3 4145.05713
7.86044121 3.08613246E-3 4145.22119
7.8542738 3.08129145E-3 4144.82715
7.84811592 3.07646184E-3 4145.4541
7.84196806 3.07164364E-3 4144.59619
7.83582926 3.06683686E-3 4145.70117
7.82970047 3.06204124E-3 4144.36523
7.82358122 3.05725681E-3 4145.97314
7.8174715 3.05248355E-3 4144.12988
7.81137133 3.04772146E-3 4146.26172
7.80528069 3.04297055E-3 4143.89453
7.7991991 3.03823082E-3 4146.57031
7.79312754 3.03350203E-3 4143.65527
7.78706551 3.02878441E-3 4146.90088
7.78101254 3.02407774E-3 4143.41553
7.7749691 3.01938201E-3 4146.67139
7.76893473 3.01469723E-3 4143.75049
7.76291037 3.01002315E-3 4146.42627
7.75689459 3.00536025E-3 4144.12354
7.75088882 3.00070806E-3 4146.17676
7.74489212 2.99606659E-3 4144.5166
7.73890448 2.99143582E-3 4145.92822
7.73292637 2.98681599E-3 4144.92529
7.72695732 2.98220664E-3 4145.67529
7.72099733 2.977608E-3 4145.35986
7.71504688 2.97302008E-3 4145.42383
7.70910549 2.96844286E-3 4145.80908
7.70317316 2.96387589E-3 4145.17334
7.69724989 2.95931962E-3 4146.28076
7.69133568 2.95477384E-3 4144.91846
7.68543053 2.95023853E-3 4146.76904
7.67953491 2.9457137E-3 4144.66113
7.67364788 2.94119935E-3 4147.28125
7.66776991 2.93669524E-3 4144.40479
7.661901 2.93220137E-3 4147.60938
7.65604115 2.92771799E-3 4144.34619
7.65019035 2.92324484E-3 4147.34766
7.64434814 2.91878195E-3 4144.90088
7.638515 2.91432906E-3 4147.08398
7.63269091 2.90988665E-3 4145.47266
7.6268754 2.90545425E-3 4146.81787
7.62106895 2.90103187E-3 4146.06738
7.61527109 2.89661973E-3 4146.55176
7.60948229 2.8922176E-3 4146.67676
7.60370255 2.88782548E-3 4146.2876
7.59793139 2.88344338E-3 4146.44629
7.59216881 2.87907128E-3 4143.36719
7.58641481 2.8747092E-3 4142.84912
7.58066988 2.8703569E-3 4129.84277
7.57493353 2.86601437E-3 4132.13672
7.56920576 2.86168186E-3 4116.35547
7.56348658 2.85735913E-3 4119.49414
7.55777645 2.85304617E-3 4104.93164
7.55207443 2.848743E-3 4106.0249
7.54638147 2.84444937E-3 4094.44678
7.54069662 2.84016575E-3 4092.58936
7.53502083 2.83589144E-3 4084.05444
7.52935314 2.83162715E-3 4079.18677
7.52369404 2.82737217E-3 4073.74097
7.51804352 2.82312697E-3 4065.82227
7.51240158 2.81889131E-3 4063.50562
7.50676823 2.81466497E-3 4052.49048
7.50114298 2.81044841E-3 4053.36108
7.49552631 2.80624116E-3 4039.19165
7.48991776 2.80204345E-3 4042.23926
7.48431826 2.79785506E-3 4026.98389
7.47872639 2.79367599E-3 4028.96338
7.4731431 2.78950646E-3 4017.0437
7.4675684 2.78534601E-3 4015.72144
7.4620018 2.7811951E-3 4007.19312
7.45644379 2.77705328E-3 4002.51318
7.45089388 2.77292076E-3 3997.41797
7.44535208 2.76879757E-3 3989.34277
7.43981838 2.76468345E-3 3987.7168
7.43429327 2.76057865E-3 3976.20605
7.42877626 2.75648269E-3 3978.10376
7.42326736 2.75239605E-3 3963.10303
7.41776657 2.74831848E-3 3966.06201
7.41227388 2.74425E-3 3952.53491
7.40678978 2.74019036E-3 3952.97803
7.4013133 2.73613981E-3 3943.13184
7.39584494 2.73209834E-3 3939.92896
7.39038467 2.72806571E-3 3933.80054
7.38493252 2.72404216E-3 3926.91724
7.37948847 2.72002746E-3 3924.54102
7.37405252 2.71602138E-3 3913.93848
7.36862469 2.71202438E-3 3915.36523
7.36320448 2.70803622E-3 3900.99219
7.35779238 2.70405668E-3 3903.88013
7.35238838 2.70008598E-3 3890.47583
7.34699202 2.69612414E-3 3890.95581
7.34160376 2.69217091E-3 3881.4895
7.3362236 2.68822629E-3 3878.06592
7.33085108 2.68429052E-3 3872.60083
7.32548618 2.68036313E-3 3865.21143
7.32012939 2.67644459E-3 3863.76636
7.31478024 2.67253444E-3 3852.39429
7.30943918 2.66863313E-3 3855.01562
7.30410576 2.66473996E-3 3839.60791
7.29878044 2.66085565E-3 3842.42554
7.29346228 2.65697972E-3 3830.77539
7.28815222 2.65311217E-3 3829.66064
7.28284979 2.64925323E-3 3822.21973
7.27755547 2.64540245E-3 3816.92871
7.2722683 2.64156028E-3 3813.74414
7.26698923 2.63772649E-3 3804.23218
7.26171732 2.63390085E-3 3805.33374
7.25645351 2.63008359E-3 3791.57324
7.25119734 2.62627471E-3 3794.33691
7.24594831 2.62247398E-3 3779.61621
7.2407074 2.61868164E-3 3779.37036
7.23547363 2.61489744E-3 3769.32056
7.2302475 2.6111214E-3 3763.92041
7.22502899 2.60735373E-3 3759.04541
7.21981812 2.60359398E-3 3748.53101
7.21461487 2.59984238E-3 3748.85303
7.20941877 2.59609893E-3 3733.20215
7.20423031 2.59236363E-3 3735.90479
7.19904947 2.58863624E-3 3720.79126
7.19387579 2.58491701E-3 3720.6228
7.18870974 2.58120568E-3 3710.8584
7.18355083 2.57750251E-3 3705.40088
7.17839956 2.57380726E-3 3701.02271
7.17325592 2.57011969E-3 3690.23901
7.16811895 2.56644026E-3 3691.26538
7.16299009 2.56276876E-3 3675.13818
7.15786791 2.55910517E-3 3677.78101
7.15275335 2.55544926E-3 3663.92285
7.14764643 2.55180127E-3 3662.72559
7.14254618 2.54816096E-3 3654.41699
7.13745356 2.54452857E-3 3647.73096
7.13236809 2.54090386E-3 3645.00391
7.12729025 2.53728707E-3 3632.79272
7.12221909 2.53367773E-3 3635.3916
7.11715508 2.53007631E-3 3618.20312
7.11209869 2.52648257E-3 3620.4978
7.10704947 2.52289628E-3 3609.03564
7.10200691 2.51931767E-3 3605.66846
7.09697199 2.51574675E-3 3599.94043
7.09194422 2.51218351E-3 3590.89551
7.08692312 2.50862772E-3 3590.94922
7.08190966 2.50507938E-3 3576.17847
7.07690287 2.50153872E-3 3578.71973
7.07190371 2.49800552E-3 3564.83301
7.06691122 2.49447976E-3 3564.05029
7.06192541 2.49096146E-3 3556.0625
7.05694723 2.48745061E-3 3549.44092
7.05197573 2.4839472E-3 3547.37769
7.04701138 2.48045125E-3 3534.88818
7.0420537 2.47696252E-3 3537.38745
7.03710365 2.47348123E-3 3521.78174
7.03215981 2.47000717E-3 3522.87622
7.02722359 2.46654055E-3 3513.3396
7.02229404 2.46308115E-3 3508.42358
7.01737118 2.45962921E-3 3504.96655
7.01245546 2.45618424E-3 3494.03223
7.00754642 2.45274673E-3 3496.48999
7.00264454 2.44931621E-3 3479.86865
6.99774933 2.44589313E-3 3482.14136
6.99286079 2.44247704E-3 3471.73315
6.98797941 2.43906816E-3 3467.84863
6.98310423 2.43566651E-3 3463.66211
6.97823668 2.43227184E-3 3453.61279
6.97337532 2.42888415E-3 3455.67114
6.96852112 2.42550368E-3 3439.43579
6.96367311 2.42213043E-3 3441.8396
6.95883226 2.41876394E-3 3431.22583
6.95399809 2.41540466E-3 3427.70874
6.94917059 2.41205236E-3 3423.45142
6.94435024 2.40870682E-3 3413.6311
6.93953609 2.40536849E-3 3415.75269
6.93472862 2.40203692E-3 3399.60889
6.92992783 2.39871233E-3 3401.97266
6.92513371 2.39539449E-3 3391.27393
6.92034626 2.39208387E-3 3387.20337
6.91556549 2.38877977E-3 3382.92261
6.91079092 2.38548266E-3 3371.427
6.9060235 2.3821923E-3 3373.76245
6.90126228 2.37890892E-3 3356.25415
6.89650774 2.37563229E-3 3358.03784
6.89175987 2.37236219E-3 3347.80127
6.8870182 2.36909906E-3 3342.38379
6.88228321 2.36584246E-3 3339.41333
6.87755489 2.36259284E-3 3326.79761
6.87283325 2.35934975E-3 3329.09106
6.86811733 2.3561134E-3 3313.2937
6.86340857 2.35288357E-3 3313.55786
6.858706 2.3496605E-3 3305.1499
6.85401011 2.34644394E-3 3298.08911
6.84932041 2.34323414E-3 3297.08447
6.84463692 2.34003086E-3 3282.69067
6.8399601 2.33683409E-3 3284.94238
6.83528948 2.33364385E-3 3271.49878
6.83062553 2.33046012E-3 3269.5957
6.82596779 2.32728315E-3 3263.67212
6.82131624 2.32411246E-3 3254.31421
6.81667137 2.32094829E-3 3255.90454
6.8120327 2.31779041E-3 3239.10278
6.80740023 2.31463928E-3 3241.31421
6.80277395 2.3114942E-3 3230.84497
6.79815435 2.30835588E-3 3226.15454
6.79354048 2.30522384E-3 3223.30981
6.78893328 2.30209809E-3 3211.05664
6.78433228 2.29897862E-3 3213.24121
6.77973747 2.29586568E-3 3198.63281
6.77514887 2.29275902E-3 3198.19824
6.77056646 2.28965865E-3 3191.30981
6.76599026 2.28656456E-3 3183.22241
6.76142025 2.28347653E-3 3184.05762
6.75685596 2.28039501E-3 3168.31152
6.75229836 2.27731979E-3 3170.45679
6.74774694 2.27425061E-3 3159.88721
6.74320126 2.27118749E-3 3155.59668
6.73866224 2.26813089E-3 3152.85522
6.73412895 2.26508034E-3 3140.80322
6.72960186 2.26203585E-3 3142.92212
6.72508097 2.25899741E-3 3129.02954
6.7205658 2.25596526E-3 3128.17993
6.71605682 2.25293916E-3 3122.21411
6.71155405 2.24991911E-3 3113.50146
6.707057 2.24690535E-3 3115.44824
6.70256662 2.24389741E-3 3098.88965
6.69808149 2.24089553E-3 3100.97046
6.69360304 2.23789969E-3 3092.12524
6.68912983 2.23490992E-3 3086.40942
6.6846633 2.23192596E-3 3085.57007
6.68020248 2.22894829E-3 3071.91138
6.67574739 2.2259762E-3 3073.9668
6.6712985 2.22301041E-3 3062.59082
6.66685534 2.2200502E-3 3059.51978
6.66241837 2.21709604E-3 3056.24097
6.65798712 2.21414794E-3 3045.1355
6.65356159 2.21120543E-3 3047.1665
6.64914227 2.20826897E-3 3033.60181
6.64472866 2.20533833E-3 3032.83276
6.64032078 2.20241351E-3 3027.45337
6.63591862 2.19949451E-3 3018.56323
6.63152266 2.19658134E-3 3020.56958
6.62713242 2.19367375E-3 3005.13818
6.6227479 2.19077221E-3 3006.35132
6.61836958 2.18787626E-3 2999.18872
6.61399651 2.18498614E-3 2992.19824
6.60962963 2.1821016E-3 2993.28442
6.605268 2.17922288E-3 2978.17432
6.60091257 2.17634975E-3 2980.14429
6.59656286 2.17348244E-3 2971.54443
6.5922184 2.17062072E-3 2966.17285
6.58788013 2.16776459E-3 2965.88086
6.58354759 2.16491427E-3 2952.26978
6.57922077 2.16206955E-3 2954.21582
6.5748992 2.15923018E-3 2944.48096
6.57058382 2.15639663E-3 2940.37012
6.56627369 2.15356867E-3 2938.99658
6.56196928 2.15074606E-3 2926.58936
6.55767059 2.14792904E-3 2928.51245
6.55337763 2.14511785E-3 2917.94409
6.54909039 2.14231177E-3 2914.78564
6.54480839 2.13951152E-3 2912.64746
6.54053211 2.13671662E-3 2901.12891
6.53626156 2.13392708E-3 2903.02881
6.53199625 2.13114312E-3 2891.91479
6.52773714 2.12836475E-3 2889.42578
6.5234828 2.12559151E-3 2886.80225
6.51923466 2.12282385E-3 2875.88745
6.51499176 2.12006154E-3 2877.7644
6.51075411 2.1173046E-3 2866.40381
6.50652266 2.11455324E-3 2864.2793
6.50229597 2.111807E-3 2861.47095
6.49807501 2.10906612E-3 2850.86255
6.49385977 2.10633082E-3 2852.71704
6.48964977 2.10360065E-3 2841.38086
6.4854455 2.10087583E-3 2839.35327
6.48124647 2.09815614E-3 2836.62256
6.47705269 2.0954418E-3 2826.05298
6.47286463 2.09273282E-3 2827.8855
6.46868181 2.09002919E-3 2816.85718
6.46450472 2.08733045E-3 2814.63818
6.46033239 2.08463729E-3 2812.27002
6.45616579 2.08194903E-3 2801.45776
6.45200491 2.07926612E-3 2803.26855
6.4478488 2.07658857E-3 2792.80176
6.44369841 2.07391591E-3 2790.13892
6.43955326 2.0712486E-3 2788.39404
6.43541336 2.06858618E-3 2777.07104
6.43127871 2.06592912E-3 2778.85986
6.42714977 2.06327718E-3 2769.23975
6.42302561 2.06063036E-3 2765.8479
6.41890717 2.05798843E-3 2764.98193
6.41479397 2.05535162E-3 2752.89844
6.41068554 2.05271994E-3 2754.66553
6.40658283 2.05009338E-3 2746.1272
6.40248537 2.0474717E-3 2741.76709
6.39839315 2.04485515E-3 2742.04028
6.39430571 2.04224372E-3 2728.93115
6.39022398 2.03963718E-3 2730.67749
6.3861475 2.03703553E-3 2723.47705
6.38207579 2.03443901E-3 2717.89429
6.3780098 2.03184737E-3 2719.54565
6.37394857 2.02926062E-3 2705.17261
6.3698926 2.02667899E-3 2706.89844
6.36584187 2.02410226E-3 2701.27148
6.36179638 2.02153018E-3 2694.22925
6.35775566 2.01896322E-3 2695.94409
6.35372019 2.01640115E-3 2683.16675
6.34968996 2.01384397E-3 2683.32422
6.34566498 2.01129145E-3 2679.51147
6.34164476 2.00874405E-3 2670.76611
6.3376298 2.00620131E-3 2672.46094
6.33362007 2.00366345E-3 2661.68774
6.32961512 2.00113025E-3 2659.95386
6.32561541 1.99860195E-3 2658.17651
6.32162094 1.99607853E-3 2647.50708
6.31763124 1.99356E-3 2649.1814
6.31364679 1.99104589E-3 2640.88208
6.30966711 1.98853668E-3 2637.15796
6.30569267 1.98603235E-3 2637.68555
6.301723 1.98353268E-3 2625.38867
6.2977581 1.98103767E-3 2627.04395
6.29379892 1.97854731E-3 2621.23511
6.28984404 1.97606185E-3 2615.31738
6.28589439 1.9735808E-3 2616.96289
6.28195 1.97110465E-3 2604.91772
6.27800989 1.96863292E-3 2605.27856
6.27407503 1.96616608E-3 2602.02832
6.27014542 1.96370366E-3 2593.64478
6.26622057 1.96124613E-3 2595.27124
6.26230049 1.95879303E-3 2585.96021
6.25838518 1.95634458E-3 2583.67896
6.25447512 1.95390056E-3 2583.19385
6.25056982 1.95146131E-3 2572.13867
6.24666929 1.9490266E-3 2573.74731
6.24277353 1.94659643E-3 2567.3623
6.23888302 1.94417068E-3 2562.24829
6.2349968 1.94174959E-3 2563.84741
6.23111582 1.93933304E-3 2551.66797
6.22723961 1.93692092E-3 2552.38867
6.22336817 1.93451333E-3 2549.12476
6.2195015 1.93211017E-3 2540.97949
6.21563959 1.92971155E-3 2542.56079
6.21178246 1.92731747E-3 2533.6687
6.20793056 1.9249277E-3 2531.19116
6.20408297 1.92254246E-3 2531.25195
6.20024014 1.92016154E-3 2519.87231
6.19640207 1.91778515E-3 2521.43555
6.19256926 1.91541319E-3 2516.02173
6.18874073 1.91304553E-3 2510.15894
6.18491697 1.9106823E-3 2511.71289
6.18109798 1.90832349E-3 2500.93677
6.17728376 1.90596899E-3 2500.47607
6.17347383 1.9036188E-3 2498.71997
6.16966915 1.90127303E-3 2489.28857
6.16586876 1.89893157E-3 2490.82446
6.16207314 1.89659442E-3 2483.85352
6.15828228 1.89426169E-3 2479.67773
6.15449619 1.89193315E-3 2481.20483
6.15071487 1.88960892E-3 2469.12988
6.14693785 1.88728899E-3 2470.09741
6.14316559 1.88497326E-3 2467.11523
6.1393981 1.88266183E-3 2459.03711
6.1356349 1.88035471E-3 2460.54736
6.13187647 1.87805179E-3 2452.61475
6.12812281 1.87575305E-3 2449.52856
6.12437344 1.8734585E-3 2450.7041
6.12062883 1.87116826E-3 2438.55908
6.116889 1.86888222E-3 2440.052
6.11315346 1.86660036E-3 2436.41553
6.10942268 1.86432258E-3 2429.12207
6.1056962 1.86204899E-3 2430.60669
6.10197401 1.8597797E-3 2422.2522
6.09825706 1.85751438E-3 2419.71484
6.09454441 1.85525324E-3 2420.54419
6.09083605 1.8529963E-3 2408.87183
6.08713198 1.85074343E-3 2410.33936
6.08343315 1.84849463E-3 2406.59595
6.07973814 1.84625003E-3 2399.53442
6.0760479 1.84400938E-3 2400.99316
6.07236195 1.84177293E-3 2392.78174
6.06868076 1.83954043E-3 2390.22925
6.06500387 1.83731213E-3 2391.24805
6.06133175 1.83508778E-3 2379.51172
6.05766344 1.83286751E-3 2380.9541
6.0539999 1.83065119E-3 2377.64404
6.05034113 1.82843895E-3 2370.27539
6.04668617 1.82623067E-3 2371.70972
6.04303598 1.82402646E-3 2364.15039
6.03939009 1.82182621E-3 2361.07153
6.03574896 1.81962992E-3 2362.49731
6.03211164 1.81743759E-3 2349.88965
6.0284791 1.81524921E-3 2350.97754
6.02485085 1.81306479E-3 2347.62158
6.02122688 1.81088434E-3 2336.93677
6.01760721 1.80870784E-3 2338.34375
6.01399183 1.80653518E-3 2329.92578
6.01038122 1.80436659E-3 2324.37524
6.00677443 1.80220173E-3 2325.77197
6.0031724 1.80004083E-3 2312.44312
5.99957418 1.79788377E-3 2311.87598
5.99598074 1.79573067E-3 2310.3335
5.99239159 1.79358141E-3 2298.06274
5.98880625 1.79143599E-3 2299.43994
5.98522568 1.78929442E-3 2293.13721
5.9816494 1.78715668E-3 2285.69556
5.97807693 1.78502279E-3 2287.06274
5.97450924 1.78289274E-3 2276.1333
5.97094536 1.78076641E-3 2273.39062
5.96738625 1.77864393E-3 2274.25732
5.96383095 1.77652529E-3 2259.79761
5.96027994 1.77441037E-3 2261.14526
5.95673323 1.77229929E-3 2257.54297
5.9531908 1.77019183E-3 2247.62402
5.94965267 1.76808832E-3 2248.96191
5.94611835 1.76598842E-3 2241.00562
5.94258833 1.76389236E-3 2235.51196
5.9390626 1.76179991E-3 2236.84033
5.93554115 1.7597113E-3 2224.64185
5.932024 1.75762631E-3 2223.45972
5.92851067 1.75554503E-3 2223.08398
5.92500162 1.75346748E-3 2210.15674
5.92149687 1.75139366E-3 2211.46631
5.91799641 1.74932345E-3 2207.00977
5.91449976 1.74725696E-3 2198.23291
5.91100693 1.74519408E-3 2199.53271
5.90751886 1.74313481E-3 2191.10498
5.90403461 1.74107926E-3 2186.36914
5.90055466 1.73902733E-3 2187.65991
5.89707851 1.736979E-3 2175.36841
5.89360666 1.73493428E-3 2174.56567
5.89013863 1.73289317E-3 2174.1084
5.88667488 1.73085579E-3 2161.54712
5.88321543 1.7288219E-3 2162.81885
5.87975979 1.7267915E-3 2158.64868
5.87630796 1.72476482E-3 2149.86865
5.87286043 1.72274164E-3 2151.13184
5.86941719 1.72072195E-3 2143.35107
5.86597776 1.71870599E-3 2138.24878
5.86254215 1.7166934E-3 2139.50269
5.85911083 1.71468442E-3 2128.22607
5.8556838 1.71267893E-3 2126.68701
5.85226011 1.71067705E-3 2127.24512
5.84884071 1.70867855E-3 2113.94751
5.84542561 1.70668366E-3 2115.18335
5.84201431 1.70469214E-3 2112.375
5.83860683 1.70270423E-3 2102.51001
5.83520317 1.7007197E-3 2103.7373
5.8318038 1.69873866E-3 2097.67163
5.82840824 1.69676112E-3 2091.12891
5.82501698 1.69478694E-3 2092.34717
5.82162905 1.69281638E-3 2083.1228
5.81824541 1.69084908E-3 2079.80664
5.81486607 1.68888527E-3 2081.01636
5.81149006 1.68692484E-3 2068.73901
5.80811834 1.68496789E-3 2068.54102
5.80474997 1.68301433E-3 2068.10938
5.80138588 1.68106414E-3 2056.14014
5.79802608 1.67911733E-3 2057.33252
5.79466963 1.677174E-3 2053.96582
5.79131699 1.67523394E-3 2044.99536
5.78796864 1.67329726E-3 2046.17896
5.7846241 1.67136395E-3 2039.98145
5.78128338 1.6694339E-3 2033.90723
5.77794647 1.66750734E-3 2035.0824
5.77461338 1.66558404E-3 2026.14441
5.7712841 1.66366401E-3 2022.87561
5.76795864 1.66174746E-3 2024.04285
5.76463699 1.65983406E-3 2012.46448
5.76131916 1.65792403E-3 2011.8999
5.75800514 1.65601727E-3 2012.146
5.75469494 1.65411388E-3 1999.64612
5.75138855 1.65221363E-3 2000.79626
5.74808645 1.65031676E-3 1998.47131
5.74478769 1.64842315E-3 1988.58154
5.74149275 1.64653268E-3 1989.72327
5.73820114 1.64464558E-3 1984.92761
5.73491383 1.64276164E-3 1977.57397
5.73163033 1.64088106E-3 1978.70752
5.72835064 1.63900363E-3 1971.53918
5.72507429 1.63712935E-3 1966.62463
5.72180176 1.63525844E-3 1967.74976
5.71853304 1.63339067E-3 1958.29407
5.71526814 1.63152604E-3 1955.73352
5.71200705 1.62966468E-3 1956.85071
5.70874977 1.62780646E-3 1945.20117
5.70549583 1.62595138E-3 1944.89868
5.70224571 1.62409956E-3 1945.24756
5.6989994 1.62225077E-3 1933.0188
5.69575691 1.62040524E-3 1934.11975
5.69251776 1.61856285E-3 1932.3822
5.68928242 1.6167236E-3 1922.3053
5.68605089 1.61488738E-3 1923.39832
5.68282318 1.61305442E-3 1919.65454
5.67959881 1.61122449E-3 1911.64893
5.67637825 1.60939782E-3 1912.73425
5.67316103 1.60757406E-3 1907.07361
5.66994762 1.60575355E-3 1901.04761
5.66673803 1.60393608E-3 1902.12512
5.66353226 1.60212163E-3 1894.63708
5.66032982 1.60031032E-3 1890.50269
5.65713072 1.59850204E-3 1891.57227
5.65393591 1.59669691E-3 1882.33423
5.65074396 1.5948948E-3 1880.01453
5.6475563 1.59309572E-3 1881.07617
5.64437151 1.59129966E-3 1870.1731
5.64119101 1.58950663E-3 1869.58118
5.63801384 1.58771663E-3 1870.63074
5.63484001 1.58592965E-3 1858.15527
5.63167 1.58414582E-3 1859.20154
5.62850332 1.5823649E-3 1858.67798
5.62534046 1.58058689E-3 1847.83777
5.62218094 1.57881202E-3 1848.87671
5.61902523 1.57704006E-3 1846.86279
5.61587286 1.57527102E-3 1837.57617
5.6127243 1.57350511E-3 1838.60767
5.60957909 1.57174212E-3 1835.17383
5.60643721 1.56998204E-3 1827.36792
5.60329914 1.56822486E-3 1828.39172
5.60016441 1.56647072E-3 1823.62878
5.59703302 1.56471948E-3 1817.21301
5.59390545 1.56297127E-3 1818.22937
5.59078121 1.56122586E-3 1812.20691
5.58766031 1.55948347E-3 1807.1134
5.58454323 1.55774399E-3 1808.12244
5.58142948 1.55600731E-3 1800.91687
5.57831907 1.55427365E-3 1797.06592
5.57521248 1.55254279E-3 1798.06787
5.57210922 1.55081495E-3 1789.7572
5.5690093 1.54908991E-3 1787.07324
5.56591272 1.54736778E-3 1788.06775
5.56281948 1.54564844E-3 1778.71606
5.55973005 1.54393201E-3 1777.13281
5.55664396 1.5422185E-3 1778.12036
5.55356121 1.54050777E-3 1767.81274
5.5504818 1.53879984E-3 1767.24536
5.5474062 1.53709482E-3 1768.22571
5.54433346 1.5353926E-3 1757.026
5.54126453 1.53369328E-3 1757.41138
5.53819895 1.53199665E-3 1758.08496
5.53513622 1.53030292E-3 1746.66138
5.53207731 1.52861199E-3 1747.62769
5.52902222 1.52692385E-3 1747.48889
5.52596998 1.52523851E-3 1736.93713
5.52292109 1.52355595E-3 1737.89636
5.51987553 1.5218762E-3 1737.00488
5.51683331 1.52019924E-3 1727.26514
5.5137949 1.51852507E-3 1728.21729
5.51075935 1.51685358E-3 1726.64233
5.50772762 1.51518488E-3 1717.64429
5.50469875 1.51351898E-3 1718.5896
5.50167322 1.51185575E-3 1716.42407
5.49865103 1.51019532E-3 1708.1748
5.49563265 1.50853756E-3 1709.11328
5.49261713 1.5068826E-3 1706.43494
5.48960495 1.50523032E-3 1698.86133
5.48659611 1.50358072E-3 1699.79309
5.4835906 1.5019339E-3 1696.64014
5.48058844 1.50028977E-3 1689.59949
5.47758961 1.49864831E-3 1690.52478
5.47459364 1.49700954E-3 1686.95081
5.47160149 1.49537344E-3 1680.38733
5.46861219 1.49374013E-3 1681.30603
5.46562672 1.49210938E-3 1677.38257
5.4626441 1.49048131E-3 1671.22339
5.45966434 1.48885592E-3 1672.1355
5.4566884 1.48723321E-3 1667.92444
5.4537158 1.48561317E-3 1662.10864
5.45074606 1.4839957E-3 1663.0144
5.44777966 1.4823809E-3 1658.57715
5.44481659 1.48076878E-3 1653.04431
5.44185638 1.47915923E-3 1653.9436
5.43889999 1.47755235E-3 1649.32935
5.43594646 1.47594814E-3 1644.02869
5.43299627 1.47434638E-3 1644.92163
5.43004894 1.4727473E-3 1640.19788
5.42710495 1.4711509E-3 1635.06079
5.4241643 1.46955706E-3 1635.94714
5.42122698 1.46796578E-3 1631.172
5.41829252 1.46637706E-3 1626.14148
5.4153614 1.4647909E-3 1627.02161
5.41243315 1.46320742E-3 1622.25159
5.40950871 1.46162638E-3 1617.27087
5.40658665 1.4600479E-3 1618.14502
5.4036684 1.45847211E-3 1613.42627
5.40075302 1.45689875E-3 1608.44885
5.3978405 1.45532796E-3 1609.31653
5.39493179 1.45375973E-3 1604.71204
5.39202547 1.45219406E-3 1599.67273
5.38912296 1.45063095E-3 1600.53467
5.38622332 1.44907029E-3 1596.09863
5.38332653 1.44751207E-3 1590.94458
5.38043308 1.44595653E-3 1591.80029
5.3775425 1.44440343E-3 1587.58533
5.37465525 1.44285278E-3 1582.26379
5.37177134 1.44130469E-3 1583.11353
5.36889029 1.43975904E-3 1579.17126
5.3660121 1.43821584E-3 1573.62952
5.36313725 1.4366752E-3 1574.47302
5.36026573 1.435137E-3 1570.85425
5.3573966 1.43360137E-3 1565.04163
5.35453129 1.43206806E-3 1565.87927
5.35166836 1.43053732E-3 1562.6427
5.34880924 1.4290089E-3 1556.50012
5.34595251 1.42748305E-3 1557.33179
5.34309912 1.42595952E-3 1554.51794
5.34024858 1.42443855E-3 1548.0061
5.33740139 1.42292003E-3 1548.83191
5.33455706 1.42140384E-3 1546.48804
5.33171558 1.41989009E-3 1539.55701
5.32887745 1.41837879E-3 1540.37708
5.32604218 1.41686981E-3 1538.55945
5.32320976 1.4153634E-3 1531.15271
5.32038069 1.41385931E-3 1531.96692
5.31755447 1.41235755E-3 1530.72217
5.31473112 1.41085824E-3 1522.79541
5.31191111 1.40936137E-3 1523.60388
5.30909395 1.40786683E-3 1522.96851
5.30627966 1.40637462E-3 1514.48352
5.30346823 1.40488485E-3 1515.2865
5.30066013 1.40339741E-3 1515.31335
5.2978549 1.4019123E-3 1506.21509
5.29505253 1.40042964E-3 1507.01245
5.29225302 1.3989493E-3 1507.75403
5.28945684 1.39747129E-3 1497.99194
5.28666306 1.39599561E-3 1498.78333
5.2838726 1.39452226E-3 1499.57483
5.28108501 1.39305124E-3 1490.51379
5.27830029 1.39158254E-3 1490.60022
5.27551889 1.39011617E-3 1491.38623
5.27273989 1.38865213E-3 1483.177
5.26996422 1.38719042E-3 1482.46094
5.26719141 1.38573092E-3 1483.24121
5.26442099 1.38427387E-3 1475.93347
5.2616539 1.38281903E-3 1474.36475
5.25889015 1.38136651E-3 1475.13977
5.25612879 1.37991621E-3 1468.60596
5.25337029 1.37846824E-3 1466.06836
5.25061464 1.37702259E-3 1466.83777
5.24786234 1.37557916E-3 1459.98523
5.24511242 1.37413805E-3 1455.59875
5.24236584 1.37269916E-3 1456.36157
5.23962164 1.3712626E-3 1450.79297
5.23688078 1.36982813E-3 1445.20447
5.2341423 1.3683961E-3 1445.96045
5.23140717 1.36696617E-3 1441.70813
5.22867441 1.36553857E-3 1434.88562
5.225945 1.36411318E-3 1435.63501
5.22321796 1.36269E-3 1432.74951
5.22049427 1.36126904E-3 1424.64062
5.21777296 1.35985028E-3 1425.38354
5.21505451 1.35843386E-3 1423.90515
5.2123394 1.35701953E-3 1414.4696
5.20962667 1.35560741E-3 1415.20605
5.20691681 1.35419762E-3 1415.17297
5.2042098 1.35278993E-3 1404.37158
5.20150566 1.35138445E-3 1405.10168
5.19880438 1.34998106E-3 1405.83167
5.19610548 1.34858E-3 1395.07629
5.19340992 1.34718104E-3 1395.06995
5.19071674 1.34578429E-3 1395.79346
5.18802691 1.34438975E-3 1386.65991
5.18533945 1.3429973E-3 1385.1106
5.18265486 1.34160707E-3 1385.82812
5.17997313 1.34021894E-3 1378.34998
5.17729378 1.33883301E-3 1375.22266
5.17461777 1.33744918E-3 1375.93384
5.17194414 1.33606757E-3 1370.1554
5.16927338 1.33468804E-3 1365.40662
5.16660547 1.33331062E-3 1366.11157
5.16393995 1.3319354E-3 1362.05518
5.16127777 1.33056229E-3 1355.66101
5.15861797 1.32919126E-3 1356.35999
5.15596104 1.32782233E-3 1354.07605
5.15330648 1.32645562E-3 1345.98572
5.15065479 1.32509088E-3 1346.67847
5.14800596 1.32372836E-3 1346.18799
5.14535999 1.32236793E-3 1336.38025
5.14271688 1.32100959E-3 1337.06702
5.14007616 1.31965335E-3 1337.75378
5.1374383 1.3182991E-3 1327.4989
5.13480282 1.31694705E-3 1327.52466
5.1321702 1.31559698E-3 1328.20557
5.12954044 1.31424912E-3 1319.8988
5.12691355 1.31290324E-3 1318.05115
5.12428904 1.31155935E-3 1318.72607
5.12166691 1.31021766E-3 1312.40369
5.11904812 1.30887795E-3 1308.64636
5.11643171 1.30754034E-3 1309.31543
5.11381769 1.30620482E-3 1304.99329
5.11120653 1.30487129E-3 1299.30896
5.10859823 1.30353973E-3 1299.97241
5.10599279 1.30221026E-3 1297.69409
5.10338926 1.3008829E-3 1290.03931
5.10078907 1.29955751E-3 1290.69678
5.09819126 1.2982341E-3 1290.47693
5.09559631 1.29691279E-3 1280.83606
5.09300375 1.29559345E-3 1281.48804
5.09041357 1.29427609E-3 1282.13977
5.08782673 1.29296072E-3 1272.92761
5.08524179 1.29164744E-3 1272.34583
5.08265972 1.29033613E-3 1272.99194
5.08008051 1.28902681E-3 1265.97632
5.07750368 1.28771947E-3 1263.26978
5.07492971 1.28641422E-3 1263.9104
5.07235813 1.28511083E-3 1259.12048
5.06978941 1.28380943E-3 1254.2594
5.06722307 1.28251E-3 1254.89465
5.06465912 1.28121267E-3 1252.34998
5.06209803 1.2799172E-3 1245.31409
5.05953932 1.27862371E-3 1245.94373
5.05698347 1.27733219E-3 1245.67188
5.05443001 1.27604255E-3 1236.4325
5.05187941 1.27475499E-3 1237.05664
5.04933119 1.2734693E-3 1237.68066
5.04678535 1.27218559E-3 1229.01941
5.04424238 1.27090374E-3 1228.23401
5.04170179 1.26962387E-3 1228.85278
5.03916407 1.26834598E-3 1222.58069
5.03662872 1.26706995E-3 1219.47571
5.03409576 1.2657959E-3 1220.08911
5.03156519 1.26452371E-3 1216.23853
5.02903748 1.26325351E-3 1210.78064
5.02651215 1.26198516E-3 1211.38867
5.02398968 1.2607188E-3 1209.96582
5.02146959 1.25945429E-3 1202.14783
5.01895189 1.25819165E-3 1202.75073
5.01643658 1.25693099E-3 1203.35364
5.01392412 1.25567219E-3 1194.3136
5.01141405 1.25441526E-3 1194.49121
5.00890636 1.25316018E-3 1195.08911
5.00640154 1.25190709E-3 1188.60266
5.00389862 1.25065574E-3 1186.41516
5.00139856 1.24940637E-3 1187.00806
4.99890089 1.24815886E-3 1182.98096
4.99640608 1.24691322E-3 1178.39221
4.99391365 1.24566932E-3 1178.98022
4.99142313 1.2444274E-3 1177.41797
4.98893595 1.24318735E-3 1170.42236
4.98645067 1.24194915E-3 1171.00549
4.98396778 1.24071271E-3 1171.5885
4.98148775 1.23947824E-3 1162.85229
4.97901011 1.23824552E-3 1163.08228
4.97653484 1.23701466E-3 1163.66052
4.97406197 1.23578566E-3 1157.49878
4.97159147 1.23455841E-3 1155.21252
4.96912384 1.23333314E-3 1155.78601
4.96665812 1.23210961E-3 1152.20886
4.96419525 1.23088784E-3 1147.39453
4.96173477 1.22966792E-3 1147.96338
4.95927668 1.22844987E-3 1146.98877
4.95682096 1.22723356E-3 1139.6272
4.95436764 1.22601911E-3 1140.19128
4.95191669 1.22480642E-3 1140.75549
4.94946861 1.22359558E-3 1132.99353
4.94702244 1.22238649E-3 1132.47107
4.94457912 1.22117915E-3 1133.03052
4.94213772 1.21997367E-3 1127.96411
4.93969917 1.21876993E-3 1124.80188
4.93726254 1.21756806E-3 1125.35657
4.93482876 1.21636782E-3 1123.00134
4.93239737 1.21516944E-3 1117.18335
4.92996788 1.21397281E-3 1117.73364
4.92754126 1.21277804E-3 1118.09668
4.92511702 1.21158489E-3 1109.6145
4.92269516 1.21039362E-3 1110.16028
4.92027521 1.20920397E-3 1110.70605
4.91785812 1.20801618E-3 1104.65466
4.91544342 1.20683014E-3 1102.63721
4.91303062 1.20564585E-3 1103.17847
4.91062069 1.20446319E-3 1099.93079
4.90821314 1.20328239E-3 1095.16406
4.9058075 1.20210333E-3 1095.70068
4.90340471 1.20092591E-3 1095.27649
4.90100384 1.19975023E-3 1087.73987
4.89860535 1.19857641E-3 1088.27209
4.89620972 1.19740411E-3 1088.80444
4.89381599 1.19623367E-3 1082.23767
4.89142466 1.19506498E-3 1080.89355
4.8890357 1.19389792E-3 1081.42151
4.88664913 1.19273248E-3 1077.74963
4.88426495 1.19156891E-3 1073.56323
4.88188267 1.19040697E-3 1074.08679
4.87950325 1.18924677E-3 1073.32776
4.87712574 1.18808821E-3 1066.28101
4.87475061 1.18693139E-3 1066.80017
4.87237787 1.1857762E-3 1067.31958
4.87000751 1.18462276E-3 1060.68518
4.86763954 1.18347094E-3 1059.56238
4.86527395 1.18232076E-3 1060.07739
4.86291027 1.18117232E-3 1056.42944
4.86054897 1.18002563E-3 1052.37256
4.85819006 1.17888045E-3 1052.8833
4.85583353 1.17773702E-3 1052.22278
4.85347939 1.17659534E-3 1045.22998
4.85112715 1.17545517E-3 1045.73657
4.84877729 1.17431674E-3 1046.24304
4.84642982 1.17317995E-3 1039.97021
4.84408474 1.17204478E-3 1038.63672
4.84174156 1.17091136E-3 1039.13904
4.83940125 1.16977945E-3 1035.92969
4.83706284 1.16864929E-3 1031.58484
4.83472633 1.16752065E-3 1032.08313
4.83239269 1.16639375E-3 1031.93542
4.83006096 1.16526836E-3 1024.57959
4.82773161 1.16414472E-3 1025.07373
4.82540417 1.16302271E-3 1025.56799
4.82307959 1.16190221E-3 1020.0542
4.82075644 1.16078334E-3 1018.1106
4.81843615 1.15966622E-3 1018.60083
4.81611824 1.15855061E-3 1016.21924
4.81380224 1.15743664E-3 1011.19391
4.81148815 1.15632417E-3 1011.67993
4.80917692 1.15521345E-3 1012.16602
4.8068676 1.15410425E-3 1004.59137
4.80456018 1.15299667E-3 1004.80487
4.80225563 1.15189073E-3 1005.28693
4.79995251 1.15078629E-3 1000.91101
4.79765224 1.14968349E-3 997.975464
4.79535389 1.14858232E-3 998.45343
4.79305792 1.14748266E-3 997.249451
4.79076385 1.14638451E-3 991.045654
4.78847218 1.14528812E-3 991.519775
4.78618288 1.14419311E-3 991.993835
4.78389549 1.14309986E-3 985.493225
4.78161049 1.142008E-3 984.330078
4.77932739 1.14091777E-3 984.800049
4.77704668 1.13982917E-3 981.734985
4.77476835 1.13874208E-3 977.190979
4.77249193 1.13765651E-3 977.656799
4.77021742 1.13657257E-3 978.032288
4.76794577 1.13549014E-3 970.102539
4.76567554 1.13440922E-3 970.564453
4.76340771 1.13332982E-3 971.026306
4.76114225 1.13225204E-3 966.411255
4.75887871 1.13117578E-3 963.523376
4.75661755 1.13010104E-3 963.981262
4.75435829 1.12902781E-3 962.849915
4.75210142 1.12795609E-3 956.532227
4.74984694 1.12688588E-3 956.986084
4.74759388 1.1258173E-3 957.440002
4.74534321 1.12475012E-3 951.492615
4.74309492 1.12368457E-3 950.040344
4.74084854 1.12262042E-3 950.490173
4.73860455 1.1215579E-3 948.087708
4.73636246 1.12049677E-3 943.144409
4.73412275 1.11943728E-3 943.590393
4.73188448 1.11837918E-3 944.036377
4.72964907 1.11732259E-3 936.981445
4.72741556 1.11626752E-3 936.739807
4.72518396 1.11521396E-3 937.181885
4.72295475 1.11416192E-3 933.721313
4.72072744 1.11311127E-3 929.937622
4.71850204 1.11206213E-3 930.375916
4.71627903 1.11101451E-3 930.496582
4.71405792 1.10996841E-3 923.184814
4.7118392 1.10892369E-3 923.619324
4.70962238 1.1078805E-3 924.053772
4.70740747 1.10683881E-3 919.740845
4.70519495 1.10579852E-3 916.910583
4.70298433 1.10475975E-3 917.341309
4.7007761 1.10372249E-3 916.654602
4.69856977 1.10268663E-3 910.249878
4.69636536 1.10165216E-3 910.67688
4.69416285 1.10061921E-3 911.103882
4.69196272 1.09958765E-3 906.141174
4.6897645 1.09855761E-3 904.05957
4.68756866 1.09752908E-3 904.482849
4.68537426 1.09650183E-3 903.188782
4.68318272 1.09547621E-3 897.489746
4.6809926 1.09445187E-3 897.909363
4.67880487 1.09342905E-3 898.329041
4.67661905 1.09240762E-3 892.911987
4.67443514 1.09138759E-3 891.382324
4.67225313 1.09036907E-3 891.798401
4.67007351 1.08935195E-3 890.094849
4.66789579 1.08833623E-3 884.901855
4.66572046 1.0873219E-3 885.31427
4.66354656 1.08630909E-3 885.726624
4.66137505 1.08529767E-3 880.049438
4.65920544 1.08428753E-3 878.877319
4.65703773 1.08327891E-3 879.286133
4.65487242 1.08227169E-3 877.351318
4.65270853 1.08126586E-3 872.48584
4.65054703 1.08026143E-3 872.891174
4.64838791 1.07925839E-3 873.296387
4.64623022 1.07825676E-3 867.531677
4.64407444 1.07725663E-3 866.542419
4.64192104 1.07625779E-3 866.944153
4.63976955 1.07526022E-3 864.954529
4.63761997 1.07426418E-3 860.239014
4.63547277 1.07326952E-3 860.637207
4.63332701 1.07227627E-3 861.0354
4.63118362 1.07128429E-3 855.354919
4.62904167 1.07029371E-3 854.375183
4.6269021 1.06930453E-3 854.77002
4.62476444 1.06831675E-3 852.89447
4.62262917 1.06733036E-3 848.158386
4.62049532 1.06634526E-3 848.549805
4.61836386 1.06536155E-3 848.941162
4.61623383 1.06437923E-3 843.509583
4.61410618 1.0633982E-3 842.373352
4.61198044 1.06241857E-3 842.76123
4.60985661 1.06144033E-3 841.167664
4.60773468 1.06046337E-3 836.241455
4.60561466 1.05948781E-3 836.626221
4.60349655 1.05851353E-3 837.010803
4.60138035 1.05754065E-3 831.992493
4.59926653 1.05656905E-3 830.535156
4.59715414 1.05559884E-3 830.916565
4.59504414 1.05463003E-3 829.753723
4.59293556 1.05366251E-3 824.487549
4.59082937 1.05269626E-3 824.86554
4.58872509 1.05173141E-3 825.243591
4.58662224 1.05076784E-3 820.788147
4.58452177 1.04980555E-3 818.857605
4.58242321 1.04884466E-3 819.232422
4.58032656 1.04788505E-3 818.659729
4.57823181 1.04692671E-3 812.892944
4.57613897 1.04596978E-3 813.264343
4.57404804 1.04501413E-3 813.636047
4.57195854 1.04405975E-3 809.354492
4.56987143 1.04310678E-3 806.417175
4.56778622 1.04215497E-3 806.784912
4.56570292 1.04120455E-3 806.914124
4.56362152 1.04025542E-3 799.56427
4.56154203 1.03930756E-3 799.928589
4.55946445 1.03836111E-3 800.292847
4.55738831 1.03741582E-3 796.952209
4.55531454 1.03647192E-3 793.1297
4.55324268 1.03552919E-3 793.490295
4.55117226 1.03458785E-3 793.850952
4.54910421 1.03364768E-3 787.141113
4.54703808 1.03270891E-3 786.744934
4.54497337 1.0317713E-3 787.10199
4.54291058 1.03083509E-3 784.889465
4.54085016 1.02990004E-3 780.056091
4.53879118 1.02896639E-3 780.409729
4.5367341 1.0280339E-3 780.763306
4.53467894 1.0271027E-3 775.315918
4.53262568 1.02617277E-3 773.773987
4.53057432 1.02524413E-3 774.124023
4.52852488 1.02431676E-3 773.174866
4.52647734 1.02339056E-3 767.193542
4.52443123 1.02246576E-3 767.540161
4.52238703 1.02154212E-3 767.886841
4.52034521 1.02061965E-3 763.838501
4.51830482 1.01969857E-3 761.012146
4.51626635 1.01877865E-3 761.355347
4.51422977 1.01786002E-3 761.698669
4.51219463 1.01694267E-3 754.643982
4.51016188 1.01602648E-3 754.87854
4.50813055 1.01511157E-3 755.218384
4.50610161 1.01419783E-3 752.697876
4.5040741 1.01328536E-3 748.455811
4.50204849 1.01237418E-3 748.792419
4.50002432 1.01146416E-3 749.128906
4.49800253 1.01055542E-3 743.729675
4.49598217 1.00964785E-3 742.420654
4.49396372 1.00874156E-3 742.753906
4.49194717 1.00783643E-3 741.882751
4.48993254 1.00693258E-3 736.102905
4.48791933 1.0060299E-3 736.432983
4.48590851 1.00512849E-3 736.762695
4.48389912 1.00422825E-3 733.129639
4.48189163 1.00332918E-3 730.164612
4.47988558 1.00243138E-3 730.491272
4.47788191 1.00153475E-3 730.817993
4.47587967 1.00063928E-3 724.514771
4.47387934 9.99745098E-4 724.272827
4.47188044 9.98852076E-4 724.596375
4.46988392 9.97960218E-4 722.844482
4.46788883 9.97069525E-4 718.10675
4.46589565 9.96180112E-4 718.427002
4.4639039 9.95291863E-4 718.747314
4.46191454 9.94404778E-4 714.434875
4.45992661 9.93518974E-4 712.309631
4.4579401 9.92634217E-4 712.626892
4.45595598 9.91750741E-4 712.858337
4.45397329 9.9086843E-4 706.244263
4.45199251 9.89987282E-4 706.558289
4.45001316 9.89107182E-4 706.872314
4.44803572 9.88228479E-4 704.648682
4.44606018 9.87350824E-4 700.540527
4.44408655 9.86474333E-4 700.851501
4.44211435 9.85599007E-4 701.162415
4.44014406 9.84724844E-4 696.574158
4.43817568 9.83851845E-4 694.881653
4.43620872 9.82980011E-4 695.189514
4.43424368 9.82109457E-4 695.151611
4.43228006 9.81239951E-4 688.962097
4.43031883 9.80371609E-4 689.266968
4.42835903 9.79504315E-4 689.571716
4.42640066 9.78638302E-4 687.267517
4.4244442 9.77773452E-4 683.394226
4.42248964 9.7690965E-4 683.695862
4.42053652 9.76047071E-4 683.997803
4.4185853 9.75185598E-4 679.507996
4.41663599 9.7432523E-4 677.869873
4.41468811 9.73466085E-4 678.16864
4.41274214 9.72607988E-4 678.235046
4.4107976 9.71751113E-4 672.093384
4.40885496 9.70895286E-4 672.389282
4.40691423 9.70040623E-4 672.685181
4.40497494 9.69187124E-4 670.658081
4.40303707 9.68334731E-4 666.658081
4.40110159 9.67483444E-4 666.951172
4.39916754 9.66633263E-4 667.244019
4.39723492 9.65784246E-4 663.200134
4.3953042 9.64936335E-4 661.265381
4.3933754 9.6408953E-4 661.555542
4.39144802 9.6324383E-4 661.84552
4.38952208 9.62399237E-4 655.855042
4.38759804 9.61555808E-4 655.915283
4.38567591 9.60713427E-4 656.202515
4.38375521 9.59872152E-4 654.78894
4.38183641 9.59032041E-4 650.322815
4.37991953 9.58192977E-4 650.6073
4.3780036 9.5735502E-4 650.891724
4.37609005 9.56518168E-4 647.620361
4.37417746 9.55682423E-4 645.059326
4.37226725 9.54847783E-4 645.340881
4.37035847 9.54014249E-4 645.622498
4.36845112 9.53181763E-4 640.518372
4.36654568 9.52350383E-4 639.787659
4.36464167 9.51520109E-4 640.066467
4.36273956 9.50690883E-4 639.566223
4.36083889 9.49862762E-4 634.241516
4.35894012 9.4903569E-4 634.517578
4.35704279 9.48209723E-4 634.79364
4.35514736 9.47384862E-4 632.561523
4.35325336 9.46561049E-4 629.016357
4.3513608 9.45738342E-4 629.289673
4.34947014 9.44916683E-4 629.563049
4.34758139 9.44096071E-4 625.668152
4.34569407 9.43276566E-4 623.832458
4.34380817 9.42458108E-4 624.103088
4.34192419 9.41640697E-4 624.373596
4.34004164 9.40824335E-4 618.884766
4.33816099 9.40009078E-4 618.690674
4.33628178 9.3919487E-4 618.958557
4.33440399 9.38381709E-4 618.102051
4.33252811 9.37569654E-4 613.324707
4.33065367 9.36758588E-4 613.589966
4.32878113 9.3594857E-4 613.855164
4.32691002 9.35139658E-4 611.480469
4.32504034 9.34331736E-4 608.267151
4.32317257 9.3352492E-4 608.529663
4.32130623 9.32719093E-4 608.792236
4.3194418 9.31914372E-4 604.959412
4.31757879 9.31110641E-4 603.250366
4.31571722 9.30307957E-4 603.510376
4.31385756 9.29506321E-4 603.770325
4.31199932 9.28705733E-4 598.537659
4.31014252 9.27906134E-4 598.273926
4.30828762 9.27107583E-4 598.531311
4.30643415 9.2631008E-4 597.924622
4.3045826 9.25513625E-4 593.082458
4.30273199 9.24718159E-4 593.337158
4.30088329 9.23923741E-4 593.592041
4.2990365 9.23130312E-4 591.659302
4.29719114 9.22337931E-4 588.187744
4.29534721 9.21546598E-4 588.440002
4.29350471 9.20756254E-4 588.692322
4.29166412 9.199669E-4 585.488892
4.28982496 9.19178594E-4 583.332703
4.28798723 9.18391277E-4 583.582397
4.28615141 9.17605008E-4 583.832214
4.28431702 9.16819728E-4 579.416687
4.28248405 9.16035438E-4 578.516357
4.280653 9.15252196E-4 578.763672
4.2788229 9.14469943E-4 578.953552
4.27699471 9.1368868E-4 573.494019
4.27516842 9.12908406E-4 573.738892
4.27334309 9.12129122E-4 573.983643
4.27151966 9.11350886E-4 573.02356
4.26969767 9.10573581E-4 568.757019
4.26787758 9.09797323E-4 568.99939
4.26605844 9.09022056E-4 569.241699
4.26424122 9.08247777E-4 567.1875
4.2624259 9.0747443E-4 564.05835
4.26061153 9.06702131E-4 564.298279
4.25879908 9.05930821E-4 564.538147
4.25698757 9.05160443E-4 561.439941
4.25517845 9.04391112E-4 559.397583
4.25337029 9.03622713E-4 559.635132
4.25156355 9.02855303E-4 559.872742
4.24975872 9.02088883E-4 555.783691
4.24795532 9.01323452E-4 554.773987
4.24615335 9.00558953E-4 555.009155
4.24435329 8.99795443E-4 555.244385
4.24255419 8.99032922E-4 550.21698
4.24075699 8.98271333E-4 550.187317
4.23896122 8.97510734E-4 550.420166
4.23716688 8.96751124E-4 549.985168
4.23537445 8.95992445E-4 545.407349
4.23358297 8.95234756E-4 545.637878
4.2317934 8.94477998E-4 545.868408
4.23000526 8.9372223E-4 544.547058
4.22821856 8.92967393E-4 540.896912
4.22643328 8.92213488E-4 541.125183
4.22464943 8.91460571E-4 541.353394
4.22286749 8.90708587E-4 539.195435
4.2210865 8.89957591E-4 536.422974
4.21930742 8.89207528E-4 536.648865
4.21752977 8.88458395E-4 536.874817
4.21575356 8.87710252E-4 533.924377
4.21397924 8.86962982E-4 531.984863
4.21220589 8.86216701E-4 532.208557
4.21043396 8.85471411E-4 532.43219
4.20866394 8.84726993E-4 528.740967
4.20689535 8.83983506E-4 527.582275
4.20512819 8.83241009E-4 527.803711
4.20336246 8.82499386E-4 528.025146
4.20159817 8.81758751E-4 523.635742
4.1998353 8.8101899E-4 523.215332
4.19807386 8.80280219E-4 523.43457
4.19631433 8.7954232E-4 523.599182
4.19455576 8.78805411E-4 518.66687
4.19279909 8.78069375E-4 518.883972
4.19104338 8.77334271E-4 519.101074
4.18928957 8.76600156E-4 518.609924
4.18753719 8.75866855E-4 514.372437
4.18578625 8.75134545E-4 514.587463
4.18403673 8.74403166E-4 514.802368
4.18228865 8.7367266E-4 513.703552
4.18054199 8.72943085E-4 510.112579
4.17879677 8.72214383E-4 510.325409
4.17705297 8.71486671E-4 510.538208
4.17531061 8.70759832E-4 508.914246
4.17357016 8.70033866E-4 506.004456
4.17183065 8.69308831E-4 506.215302
4.17009258 8.68584728E-4 506.426025
4.16835642 8.67861498E-4 504.578003
4.16662121 8.67139199E-4 502.537689
4.16488791 8.66417831E-4 502.746674
4.16315556 8.65697279E-4 502.955566
4.16142511 8.64977657E-4 500.688873
4.15969563 8.64258967E-4 499.094513
4.15796804 8.6354115E-4 499.301666
4.15624142 8.62824207E-4 499.50882
4.1545167 8.62108194E-4 496.856903
4.15279293 8.61393055E-4 495.674744
4.15107107 8.60678789E-4 495.880249
4.14935017 8.59965396E-4 496.085602
4.14763117 8.59252934E-4 493.077698
4.1459136 8.58541345E-4 492.278168
4.14419699 8.5783063E-4 492.481781
4.14248228 8.57120787E-4 492.685486
4.14076853 8.56411876E-4 489.357483
4.13905621 8.5570378E-4 488.904816
4.13734579 8.54996615E-4 489.10672
4.13563633 8.54290265E-4 489.308685
4.1339283 8.53584846E-4 485.688477
4.13222218 8.52880301E-4 485.55426
4.13051701 8.5217657E-4 485.754425
4.12881327 8.51473771E-4 485.954712
4.12711096 8.50771845E-4 482.076965
4.12541008 8.50070734E-4 482.226624
4.12371063 8.49370495E-4 482.425171
4.12201262 8.4867113E-4 482.414124
4.12031603 8.47972638E-4 478.724915
4.11862087 8.4727502E-4 478.921692
4.11692715 8.46578274E-4 479.11853
4.11523438 8.45882343E-4 478.877319
4.11354351 8.45187285E-4 475.444031
4.1118536 8.44493101E-4 475.639191
4.1101656 8.43799789E-4 475.834381
4.10847855 8.43107293E-4 475.392365
4.10679293 8.42415669E-4 472.185638
4.10510874 8.41724861E-4 472.379089
4.10342598 8.41034926E-4 472.572632
4.10174465 8.40345805E-4 471.958588
4.10006475 8.39657616E-4 468.949524
4.09838629 8.38970183E-4 469.141418
4.09670877 8.38283624E-4 469.333282
4.09503317 8.37597938E-4 468.575256
4.09335852 8.36913066E-4 465.735138
4.0916853 8.3622901E-4 465.925385
4.0900135 8.35545827E-4 466.115631
4.08834314 8.34863517E-4 465.241425
4.08667421 8.34181963E-4 462.542938
4.08500671 8.33501283E-4 462.731567
4.08334017 8.32821417E-4 462.920197
4.08167505 8.32142425E-4 461.956726
4.08001184 8.31464247E-4 459.37265
4.07834959 8.30786885E-4 459.559662
4.07668829 8.30110337E-4 459.746643
4.0750289 8.29434604E-4 458.720276
4.07337093 8.28759745E-4 456.223816
4.07171392 8.280857E-4 456.409271
4.07005835 8.2741247E-4 456.594696
4.0684042 8.26740055E-4 455.531372
4.06675148 8.26068455E-4 453.096344
4.06509972 8.2539767E-4 453.280243
4.06344986 8.247277E-4 453.464142
4.06180096 8.24058545E-4 452.389221
4.06015348 8.23390204E-4 449.990387
4.05850744 8.22722679E-4 450.172729
4.05686283 8.22055968E-4 450.355011
4.05521917 8.21390073E-4 449.293396
4.05357695 8.20724992E-4 446.90564
4.05193615 8.20060726E-4 447.086426
4.05029678 8.19397217E-4 447.267212
4.04865885 8.18734581E-4 446.243195
4.04702187 8.18072702E-4 443.842041
4.04538631 8.17411637E-4 444.021271
4.04375219 8.1675133E-4 444.2005
4.0421195 8.16091895E-4 443.237732
4.04048777 8.15433217E-4 440.799194
4.03885794 8.14775354E-4 440.976898
4.03722906 8.14118306E-4 441.154572
4.03560114 8.13462015E-4 440.279419
4.03397512 8.12806538E-4 437.777161
4.03235006 8.12151819E-4 437.953369
4.03072643 8.11497914E-4 438.129547
4.02910423 8.10844824E-4 437.361786
4.02748299 8.1019249E-4 434.776001
4.02586317 8.09540914E-4 434.950745
4.02424479 8.08890152E-4 435.125458
4.02262783 8.08240206E-4 434.487183
4.02101183 8.07591015E-4 431.795258
4.01939726 8.0694264E-4 431.968536
4.01778412 8.06295022E-4 432.141754
4.01617193 8.0564816E-4 431.657684
4.01456165 8.05002055E-4 428.834686
4.01295233 8.04356823E-4 429.006439
4.01134396 8.0371229E-4 429.178253
4.00973749 8.03068513E-4 428.86969
4.00813198 8.02425551E-4 425.894745
4.00652742 8.01783404E-4 426.065033
4.00492477 8.01141956E-4 426.235382
4.00332308 8.00501322E-4 426.120117
4.00172281 7.99861387E-4 422.974915
4.0001235 7.99222267E-4 423.143799
3.99852586 7.98583962E-4 423.312653
3.99692917 7.97946355E-4 423.41394
3.99533391 7.97309505E-4 420.074768
3.99374008 7.9667347E-4 420.242188
3.99214721 7.96038134E-4 420.409698
3.99055576 7.95403612E-4 420.577179
3.98896575 7.94769847E-4 417.367554
3.98737669 7.9413678E-4 417.360565
3.98578906 7.93504529E-4 417.526611
3.98420286 7.92873034E-4 417.692627
3.98261762 7.92242237E-4 414.345795
3.9810338 7.91612256E-4 414.02182
3.97945118 7.90982973E-4 414.186249
3.97786975 7.90354447E-4 414.3508
3.97628975 7.89726677E-4 411.239807
3.97471094 7.89099664E-4 410.570282
3.97313333 7.88473408E-4 410.733093
3.97155714 7.87847908E-4 410.895935
3.96998191 7.87223107E-4 408.162354
3.96840811 7.86599063E-4 407.147034
3.9668355 7.85975775E-4 407.308197
3.96526432 7.85353244E-4 407.469391
3.9636941 7.84731412E-4 405.135895
3.9621253 7.84110336E-4 403.751221
3.9605577 7.83490017E-4 403.910858
3.95899129 7.82870397E-4 404.070496
3.95742631 7.82251533E-4 402.159851
3.95586228 7.81633426E-4 400.38324
3.95429969 7.81016017E-4 400.54129
3.95273829 7.80399365E-4 400.699341
3.95117807 7.79783411E-4 399.227112
3.94961905 7.79168215E-4 397.042847
3.94806147 7.78553716E-4 397.19928
3.94650483 7.77939975E-4 397.355774
3.94494963 7.77326932E-4 396.34317
3.94339561 7.76714587E-4 393.729523
3.94184279 7.76102999E-4 393.88446
3.94029117 7.75492168E-4 394.039337
3.93874073 7.74882035E-4 393.503998
3.93719172 7.74272601E-4 390.44342
3.93564367 7.73663924E-4 390.596802
3.93409705 7.73055945E-4 390.750153
3.93255162 7.72448664E-4 390.709015
3.93100715 7.71842082E-4 387.184021
3.9294641 7.71236257E-4 387.335876
3.92792225 7.7063113E-4 387.487701
3.92638159 7.70026702E-4 387.639557
3.92484212 7.6942303E-4 384.272034
3.92330384 7.68819998E-4 384.101471
3.921767 7.68217724E-4 384.251831
3.9202311 7.67616148E-4 384.402191
3.9186964 7.6701527E-4 381.596985
3.9171629 7.66415091E-4 380.893616
3.91563082 7.65815668E-4 381.04248
3.91409969 7.65216886E-4 381.191345
3.91257 7.64618861E-4 378.963562
3.91104126 7.64021475E-4 377.711914
3.90951371 7.63424847E-4 377.859314
3.90798759 7.62828859E-4 378.006714
3.90646243 7.62233627E-4 376.373962
3.9049387 7.61639036E-4 374.556152
3.90341592 7.61045201E-4 374.702087
3.90189457 7.60452007E-4 374.847992
3.90037417 7.59859511E-4 373.824432
3.89885497 7.59267714E-4 371.42627
3.89733696 7.58676615E-4 371.57077
3.89582038 7.58086215E-4 371.71524
3.89430475 7.57496513E-4 371.314362
3.89279032 7.56907451E-4 368.322021
3.89127707 7.56319147E-4 368.465088
3.88976502 7.55731482E-4 368.608063
3.88825417 7.55144516E-4 368.75116
3.8867445 7.5455819E-4 365.33783
3.88523602 7.53972621E-4 365.384705
3.8837285 7.53387692E-4 365.526306
3.88222241 7.52803462E-4 365.667969
3.88071728 7.52219872E-4 362.937042
3.87921357 7.51636981E-4 362.329498
3.87771082 7.51054788E-4 362.469757
3.87620926 7.50473235E-4 362.609955
3.87470889 7.49892381E-4 360.576263
3.87320971 7.49312167E-4 359.299286
3.87171173 7.48732651E-4 359.43811
3.8702147 7.48153834E-4 359.576965
3.8687191 7.47575657E-4 358.251923
3.86722445 7.46998179E-4 356.294006
3.865731 7.46421341E-4 356.431458
3.86423874 7.45845202E-4 356.568939
3.86274767 7.45269703E-4 355.963409
3.86125779 7.44694844E-4 353.313416
3.85976887 7.44120684E-4 353.449493
3.85828114 7.43547163E-4 353.585602
3.8567946 7.42974342E-4 353.71286
3.85530925 7.42402161E-4 350.356964
3.85382509 7.41830678E-4 350.49173
3.85234213 7.41259777E-4 350.626434
3.85086012 7.40689575E-4 350.76123
3.8493793 7.40120071E-4 348.163391
3.84789968 7.39551149E-4 347.558289
3.846421 7.38982926E-4 347.691742
3.84494376 7.38415401E-4 347.825134
3.84346747 7.37848459E-4 346.009521
3.84199214 7.37282215E-4 344.648987
3.84051824 7.36716553E-4 344.781097
3.83904529 7.36151589E-4 344.913177
3.83757353 7.35587324E-4 343.894073
3.83610296 7.35023641E-4 341.763367
3.83463359 7.34460598E-4 341.894135
3.83316517 7.33898254E-4 342.024933
3.83169794 7.33336492E-4 341.810974
3.8302319 7.32775428E-4 338.901581
3.82876682 7.32215005E-4 339.031067
3.82730293 7.31655222E-4 339.160583
3.82584023 7.31096021E-4 339.290039
3.82437849 7.30537518E-4 336.533203
3.82291818 7.29979656E-4 336.191528
3.82145858 7.29422434E-4 336.319672
3.82000041 7.28865853E-4 336.447906
3.8185432 7.28309853E-4 334.543396
3.81708717 7.27754552E-4 333.375244
3.8156321 7.27199833E-4 333.502197
3.81417847 7.26645812E-4 333.62915
3.81272554 7.26092374E-4 332.583923
3.81127405 7.25539576E-4 330.582031
3.80982351 7.24987418E-4 330.707672
3.80837393 7.244359E-4 330.833374
3.80692577 7.23885023E-4 330.64856
3.80547857 7.23334728E-4 327.692566
3.80403233 7.22785073E-4 327.816925
3.80258727 7.22236058E-4 327.941376
3.80114341 7.21687684E-4 328.065765
3.7997005 7.21139892E-4 325.271454
3.79825878 7.2059274E-4 324.763489
3.79681826 7.20046228E-4 324.886566
3.79537868 7.19500356E-4 325.009613
3.79394031 7.18955067E-4 323.214325
3.79250288 7.18410418E-4 321.7388
3.79106665 7.17866351E-4 321.860535
3.78963137 7.17322924E-4 321.982269
3.78819728 7.16780138E-4 321.192322
3.78676438 7.16237933E-4 318.742645
3.78533244 7.15696369E-4 318.863037
3.78390145 7.15155387E-4 318.983459
3.78247166 7.14615046E-4 319.103851
3.78104305 7.14075286E-4 315.875824
3.7796154 7.13536167E-4 315.893982
3.77818894 7.12997688E-4 316.013062
3.77676344 7.12459732E-4 316.132202
3.77533913 7.11922476E-4 313.951691
3.77391577 7.11385743E-4 312.953094
3.7724936 7.10849708E-4 313.070892
3.77107239 7.10314198E-4 313.18869
3.76965213 7.09779328E-4 312.060303
3.7682333 7.0924504E-4 310.0401
3.76681519 7.08711392E-4 310.156647
3.76539826 7.08178326E-4 310.273163
3.76398253 7.07645842E-4 310.198364
3.76256776 7.07113999E-4 307.154724
3.76115417 7.06582738E-4 307.269989
3.75974154 7.06052058E-4 307.385284
3.75832987 7.05522019E-4 307.50061
3.75691938 7.04992563E-4 305.164276
3.75550985 7.04463688E-4 304.410645
3.75410151 7.03935395E-4 304.524658
3.75269413 7.03407684E-4 304.638733
3.75128794 7.02880614E-4 303.395752
3.7498827 7.02354126E-4 301.5784
3.74847841 7.01828219E-4 301.691193
3.74707532 7.01302895E-4 301.804016
3.74567318 7.00778153E-4 301.654449
3.74427223 7.00253993E-4 298.772858
3.74287224 6.99730474E-4 298.88446
3.7414732 6.99207478E-4 298.996063
3.74007535 6.98685122E-4 299.107666
3.73867846 6.98163349E-4 296.831512
3.73728275 6.97642099E-4 296.104218
3.735888 6.9712149E-4 296.2146
3.73449421 6.96601463E-4 296.325012
3.73310161 6.96081959E-4 295.178436
3.73170996 6.95563096E-4 293.350494
3.73031926 6.95044815E-4 293.459686
3.72892976 6.94527058E-4 293.568909
3.72754121 6.94009941E-4 293.550537
3.72615361 6.93493348E-4 290.622803
3.72476721 6.92977395E-4 290.730835
3.72338176 6.92461967E-4 290.838867
3.7219975 6.9194712E-4 290.946869
3.72061396 6.91432855E-4 288.926697
3.71923161 6.90919172E-4 288.02771
3.71785045 6.90406014E-4 288.134552
3.71647 6.89893495E-4 288.241394
3.71509075 6.89381501E-4 287.381958
3.71371245 6.88870088E-4 285.350281
3.71233535 6.88359258E-4 285.455994
3.71095896 6.87849009E-4 285.561707
3.709584 6.87339285E-4 285.667389
3.70820975 6.86830143E-4 282.893829
3.70683646 6.86321582E-4 282.802673
3.70546436 6.85813546E-4 282.907257
3.70409322 6.8530615E-4 283.01178
3.70272326 6.84799219E-4 281.428986
3.70135403 6.84292929E-4 280.174591
3.69998598 6.83787162E-4 280.278046
3.69861889 6.83281978E-4 280.381439
3.69725299 6.82777318E-4 279.986023
3.6958878 6.82273239E-4 277.571289
3.69452381 6.81769743E-4 277.673645
3.69316077 6.81266771E-4 277.77597
3.69179869 6.8076438E-4 277.878265
3.69043779 6.80262514E-4 275.683899
3.68907762 6.7976123E-4 275.093872
3.68771863 6.79260469E-4 275.195099
3.6863606 6.78760291E-4 275.296326
3.68500352 6.78260636E-4 274.316132
3.68364763 6.77761564E-4 272.538513
3.6822927 6.77263015E-4 272.638641
3.68093848 6.76765048E-4 272.73877
3.67958546 6.76267606E-4 272.838898
3.67823339 6.75770687E-4 270.141663
3.67688251 6.7527435E-4 270.106323
3.67553234 6.74778596E-4 270.205383
3.67418337 6.74283307E-4 270.304443
3.67283535 6.737886E-4 268.846008
3.67148829 6.73294475E-4 267.598053
3.67014217 6.72800816E-4 267.696075
3.66879702 6.72307797E-4 267.794037
3.66745281 6.71815244E-4 267.571655
3.6661098 6.71323272E-4 265.113647
3.6647675 6.70831825E-4 265.210571
3.6634264 6.70340902E-4 265.307526
3.66208625 6.69850502E-4 265.40448
3.66074705 6.69360685E-4 263.564301
3.65940881 6.68871391E-4 262.748627
3.65807152 6.68382621E-4 262.844513
3.65673518 6.67894376E-4 262.940399
3.6553998 6.67406712E-4 262.357788
3.65406561 6.66919572E-4 260.309784
3.65273213 6.66432956E-4 260.404663
3.65139985 6.65946864E-4 260.499542
3.65006852 6.65461295E-4 260.594421
3.64873791 6.64976251E-4 258.470642
3.64740849 6.6449173E-4 257.987915
3.64608002 6.64007792E-4 258.081757
3.6447525 6.63524319E-4 258.175629
3.64342594 6.63041428E-4 257.329132
3.64210033 6.62559061E-4 255.594101
3.64077568 6.6207716E-4 255.686951
3.63945198 6.61595841E-4 255.779785
3.63812923 6.61115046E-4 255.872635
3.63680768 6.60634774E-4 253.55423
3.63548684 6.60154969E-4 253.314804
3.63416696 6.59675745E-4 253.406631
3.63284802 6.59197045E-4 253.498489
3.63153005 6.58718869E-4 252.516891
3.63021326 6.58241159E-4 251.067322
3.62889719 6.57764031E-4 251.158218
3.62758207 6.57287368E-4 251.249115
3.62626815 6.56811229E-4 251.340027
3.62495494 6.56335615E-4 249.009949
3.62364268 6.55860582E-4 248.931213
3.62233138 6.55385957E-4 249.021194
3.62102127 6.54911913E-4 249.111145
3.61971188 6.54438394E-4 248.040176
3.61840343 6.5396534E-4 246.725113
3.61709595 6.53492811E-4 246.814148
3.61578941 6.53020805E-4 246.903198
3.61448383 6.52549323E-4 246.992233
3.61317921 6.52078365E-4 244.635483
3.61187553 6.51607872E-4 244.627701
3.61057281 6.51137903E-4 244.71579
3.60927105 6.50668459E-4 244.80394
3.60797024 6.50199538E-4 243.722275
3.60667014 6.49731082E-4 242.461868
3.60537124 6.49263151E-4 242.549088
3.60407305 6.48795685E-4 242.636292
3.60277605 6.48328802E-4 242.723511
3.60147977 6.47862384E-4 240.41449
3.60018468 6.47396431E-4 240.402649
3.5988903 6.46931003E-4 240.488953
3.59759688 6.46466098E-4 240.575272
3.59630442 6.46001718E-4 239.553345
3.5950129 6.45537802E-4 238.27626
3.59372211 6.45074353E-4 238.361679
3.5924325 6.44611428E-4 238.447098
3.59114385 6.44149026E-4 238.532547
3.58985591 6.4368709E-4 236.343124
3.58856893 6.43225678E-4 236.254288
3.58728313 6.4276479E-4 236.338867
3.58599806 6.42304309E-4 236.423386
3.58471394 6.4184441E-4 235.531799
3.58343053 6.41384977E-4 234.166733
3.58214831 6.4092601E-4 234.250397
3.58086681 6.40467566E-4 234.334106
3.57958651 6.40009588E-4 234.417755
3.57830691 6.39552134E-4 232.414108
3.57702827 6.39095146E-4 232.181381
3.57575035 6.38638623E-4 232.264221
3.57447362 6.38182624E-4 232.347046
3.57319784 6.37727091E-4 231.652267
3.57192278 6.37272082E-4 230.13179
3.57064867 6.36817538E-4 230.213791
3.56937551 6.3636346E-4 230.295746
3.56810308 6.35909906E-4 230.377747
3.56683183 6.35456818E-4 228.624207
3.56556129 6.35004195E-4 228.182617
3.56429172 6.34552096E-4 228.263733
3.56302309 6.34100463E-4 228.344864
3.56175542 6.33649295E-4 227.905884
3.56048846 6.33198651E-4 226.17041
3.5592227 6.32748415E-4 226.250717
3.55795765 6.32298703E-4 226.331024
3.55669332 6.31849514E-4 226.411346
3.55543017 6.31400733E-4 224.9664
3.55416775 6.30952476E-4 224.256454
3.55290627 6.30504626E-4 224.335922
3.55164576 6.30057359E-4 224.415405
3.55038619 6.29610498E-4 224.293259
3.54912734 6.29164104E-4 222.280869
3.54786944 6.28718233E-4 222.359558
3.5466125 6.2827277E-4 222.438202
3.54535627 6.27827831E-4 222.516891
3.54410124 6.27383357E-4 221.437622
3.54284692 6.26939349E-4 220.401642
3.54159331 6.26495807E-4 220.479507
3.5403409 6.2605273E-4 220.557404
3.5390892 6.25610177E-4 220.635254
3.53783846 6.25168032E-4 218.632614
3.53658843 6.24726352E-4 218.539078
3.53533959 6.24285196E-4 218.61615
3.53409147 6.23844448E-4 218.693207
3.53284407 6.23404223E-4 218.03302
3.53159785 6.22964406E-4 216.616714
3.53035235 6.22525113E-4 216.692993
3.52910757 6.22086227E-4 216.769302
3.52786398 6.21647865E-4 216.845596
3.5266211 6.21209911E-4 215.309357
3.52537918 6.20772422E-4 214.787872
3.52413797 6.20335399E-4 214.863388
3.52289772 6.19898899E-4 214.938904
3.52165842 6.19462808E-4 214.748032
3.52041984 6.19027182E-4 212.900604
3.51918221 6.18592021E-4 212.975327
3.51794553 6.18157268E-4 213.050079
3.51670957 6.17723039E-4 213.124817
3.51547456 6.17289275E-4 212.101395
3.5142405 6.16855919E-4 211.104858
3.51300716 6.16423029E-4 211.178833
3.51177478 6.15990604E-4 211.252823
3.51054335 6.15558645E-4 211.326782
3.50931263 6.15127152E-4 209.503326
3.50808263 6.14696066E-4 209.325012
3.50685382 6.14265446E-4 209.39827
3.50562572 6.13835291E-4 209.471481
3.50439835 6.13405602E-4 209.00769
3.50317216 6.12976321E-4 207.488571
3.50194645 6.12547563E-4 207.561081
3.50072193 6.12119155E-4 207.63353
3.49949813 6.1169127E-4 207.706024
3.49827504 6.11263851E-4 206.482727
3.49705291 6.1083684E-4 205.741058
3.49583173 6.10410236E-4 205.812805
3.49461126 6.09984156E-4 205.884567
3.49339175 6.09558483E-4 205.956299
3.49217319 6.09133276E-4 204.002472
3.49095535 6.08708477E-4 204.009033
3.48973823 6.08284143E-4 204.080048
3.48852205 6.07860275E-4 204.151062
3.48730683 6.07436814E-4 203.568039
3.48609233 6.07013819E-4 202.22197
3.48487878 6.06591231E-4 202.292252
3.48366594 6.06169109E-4 202.362564
3.48245406 6.05747453E-4 202.432861
3.48124313 6.05326204E-4 201.160263
3.48003292 6.04905363E-4 200.521179
3.47882342 6.04485045E-4 200.590759
3.47761488 6.04065077E-4 200.66037
3.47640705 6.03645633E-4 200.72995
3.47520018 6.03226537E-4 198.793518
3.47399426 6.02807966E-4 198.835556
3.47278905 6.02389744E-4 198.904434
3.4715848 6.01972046E-4 198.973328
3.47038126 6.01554697E-4 198.412811
3.46917844 6.01137814E-4 197.086365
3.46797657 6.00721396E-4 197.154556
3.46677566 6.00305386E-4 197.222733
3.46557546 5.99889783E-4 197.290909
3.46437597 5.99474646E-4 196.097076
3.46317744 5.99059917E-4 195.413956
3.46197987 5.98645653E-4 195.481445
3.460783 5.98231796E-4 195.548935
3.45958686 5.97818347E-4 195.616409
3.45839167 5.97405364E-4 193.817001
3.45719719 5.96992788E-4 193.75589
3.45600367 5.96580678E-4 193.822678
3.45481086 5.96168917E-4 193.889465
3.453619 5.95757621E-4 193.486908
3.45242786 5.95346792E-4 192.045792
3.45123768 5.94936311E-4 192.111908
3.45004821 5.94526296E-4 192.178024
3.44885945 5.94116747E-4 192.244141
3.44767165 5.93707548E-4 191.27002
3.44648457 5.93298813E-4 190.416534
3.44529843 5.92890487E-4 190.481964
3.44411302 5.92482567E-4 190.547424
3.44292855 5.92075114E-4 190.612839
3.4417448 5.91668009E-4 189.091339
3.44056177 5.91261371E-4 188.801132
3.43937969 5.90855139E-4 188.865906
3.43819857 5.90449374E-4 188.930679
3.43701792 5.90043957E-4 188.81192
3.43583822 5.89639007E-4 187.135422
3.43465948 5.89234463E-4 187.199509
3.43348122 5.88830328E-4 187.263641
3.43230414 5.88426599E-4 187.327759
3.43112755 5.88023278E-4 186.693222
3.42995191 5.87620365E-4 185.548126
3.42877722 5.87217917E-4 185.611572
3.42760301 5.86815819E-4 185.675034
3.42642999 5.86414186E-4 185.73848
3.42525744 5.8601296E-4 184.612595
3.42408586 5.85612142E-4 183.974365
3.42291498 5.85211732E-4 184.037186
3.42174506 5.84811729E-4 184.100006
3.42057586 5.84412133E-4 184.162827
3.41940737 5.84012945E-4 182.567795
3.41823959 5.83614164E-4 182.414047
3.41707277 5.83215791E-4 182.476212
3.41590691 5.82817825E-4 182.538391
3.41474152 5.82420267E-4 182.354935
3.41357708 5.82023116E-4 180.80542
3.4124136 5.81626373E-4 180.866959
3.41125059 5.81230037E-4 180.928497
3.41008854 5.80834108E-4 180.990036
3.4089272 5.80438587E-4 180.367447
3.40776682 5.80043416E-4 179.272186
3.40660715 5.79648709E-4 179.33313
3.4054482 5.79254411E-4 179.394028
3.4042902 5.78860461E-4 179.454941
3.40313292 5.78466977E-4 178.414246
3.40197635 5.78073843E-4 177.752151
3.40082049 5.77681174E-4 177.812454
3.39966559 5.77288854E-4 177.872757
3.39851141 5.76896942E-4 177.933044
3.39735794 5.76505437E-4 176.494675
3.39620543 5.76114282E-4 176.24501
3.39505339 5.75723592E-4 176.304688
3.39390254 5.75333252E-4 176.36438
3.39275217 5.74943318E-4 176.343475
3.39160275 5.74553793E-4 174.691711
3.39045405 5.74164675E-4 174.750763
3.38930607 5.73775964E-4 174.809845
3.3881588 5.73387602E-4 174.868927
3.38701248 5.72999648E-4 174.475922
3.38586688 5.72612102E-4 173.210846
3.38472199 5.72224963E-4 173.269318
3.38357782 5.71838173E-4 173.327789
3.38243461 5.7145179E-4 173.386276
3.3812921 5.71065815E-4 172.643311
3.38015032 5.70680248E-4 171.742584
3.37900949 5.70295029E-4 171.800461
3.37786913 5.69910218E-4 171.858353
3.37672973 5.69525757E-4 171.916214
3.37559104 5.69141761E-4 170.842209
3.37445331 5.68758114E-4 170.28688
3.37331605 5.68374817E-4 170.344162
3.37217975 5.67991985E-4 170.401474
3.37104416 5.67609502E-4 170.458771
3.36990929 5.67227369E-4 169.073517
3.36877513 5.66845702E-4 168.843643
3.36764193 5.66464325E-4 168.900345
3.36650944 5.66083414E-4 168.957062
3.36537743 5.65702852E-4 168.992477
3.36424661 5.6532264E-4 167.356537
3.36311626 5.64942893E-4 167.412674
3.36198664 5.64563437E-4 167.468826
3.36085796 5.64184447E-4 167.524948
3.35973001 5.63805806E-4 167.272491
3.35860276 5.63427515E-4 165.938339
3.35747623 5.63049631E-4 165.993912
3.35635066 5.62672154E-4 166.049484
3.35522556 5.62295027E-4 166.105042
3.35410142 5.61918248E-4 165.582016
3.35297799 5.61541878E-4 164.532379
3.35185528 5.61165914E-4 164.587372
3.35073328 5.607903E-4 164.64238
3.349612 5.60415094E-4 164.697372
3.34849167 5.60040178E-4 163.920654
3.34737182 5.59665728E-4 163.138397
3.34625292 5.59291628E-4 163.192856
3.34513474 5.58917876E-4 163.247299
3.34401727 5.58544532E-4 163.301743
3.34290051 5.58171538E-4 162.290482
3.34178448 5.5779895E-4 161.756302
3.34066939 5.57426712E-4 161.810196
3.33955479 5.57054824E-4 161.86409
3.33844113 5.56683342E-4 161.917969
3.3373282 5.5631221E-4 160.688324
3.33621597 5.55941486E-4 160.386063
3.33510447 5.5557111E-4 160.439407
3.33399367 5.55201084E-4 160.492767
3.3328836 5.54831466E-4 160.546097
3.33177423 5.54462196E-4 159.115036
3.33066583 5.54093276E-4 159.027496
3.3295579 5.53724705E-4 159.080292
3.32845092 5.53356542E-4 159.133118
3.32734442 5.52988786E-4 159.127747
3.32623887 5.52621321E-4 157.628326
3.32513404 5.52254263E-4 157.680603
3.32402992 5.51887555E-4 157.732864
3.32292652 5.51521254E-4 157.785141
3.32182384 5.51155244E-4 157.595856
3.32072186 5.50789642E-4 156.293457
3.31962061 5.50424389E-4 156.3452
3.31852007 5.50059543E-4 156.396942
3.31742048 5.49694989E-4 156.448669
3.31632137 5.49330842E-4 156.09375
3.31522298 5.48967044E-4 154.973846
3.31412554 5.48603595E-4 155.02507
3.31302857 5.48240554E-4 155.076279
3.31193256 5.47877862E-4 155.127518
3.31083703 5.47515461E-4 154.625534
3.30974245 5.47153468E-4 153.679337
3.30864859 5.46791882E-4 153.730042
3.3075552 5.46430587E-4 153.780731
3.30646276 5.46069641E-4 153.831436
3.30537105 5.45709103E-4 153.194153
3.30428004 5.45348914E-4 152.396393
3.30318952 5.44989074E-4 152.446594
3.30209994 5.44629584E-4 152.496796
3.30101109 5.44270442E-4 152.546997
3.29992294 5.4391165E-4 151.789169
3.29883552 5.43553208E-4 151.124939
3.2977488 5.43195172E-4 151.174622
3.29666257 5.42837428E-4 151.224335
3.29557729 5.42480091E-4 151.274017
3.29449272 5.42123045E-4 150.410065
3.29340887 5.41766407E-4 149.864822
3.29232574 5.41410118E-4 149.914032
3.29124331 5.4105412E-4 149.963242
3.29016137 5.40698529E-4 150.012451
3.28908038 5.40343288E-4 149.056412
3.28800011 5.39988396E-4 148.615982
3.28692055 5.39633853E-4 148.664703
3.28584146 5.39279601E-4 148.713425
3.28476334 5.38925757E-4 148.762115
3.28368592 5.38572262E-4 147.727722
3.28260899 5.38219116E-4 147.378326
3.281533 5.37866261E-4 147.426544
3.2804575 5.37513813E-4 147.474777
3.27938294 5.37161715E-4 147.52301
3.27830887 5.36809908E-4 146.423569
3.27723575 5.36458509E-4 146.151703
3.2761631 5.361074E-4 146.199478
3.27509117 5.35756641E-4 146.247223
3.2740202 5.35406289E-4 146.294983
3.2729497 5.35056228E-4 145.143494
3.27187991 5.34706516E-4 144.936127
3.27081084 5.34357154E-4 144.983383
3.26974249 5.34008141E-4 145.030685
3.26867485 5.33659419E-4 145.077957
3.26760769 5.33311104E-4 143.885925
3.26654148 5.3296308E-4 143.731384
3.26547599 5.32615464E-4 143.778198
3.26441097 5.32268139E-4 143.824997
3.26334691 5.31921163E-4 143.87178
3.26228333 5.31574478E-4 142.652695
3.26122046 5.31228201E-4 142.537369
3.26015854 5.30882215E-4 142.58371
3.2590971 5.30536636E-4 142.630035
3.25803638 5.30191348E-4 142.676407
3.25697637 5.29846351E-4 141.442245
3.25591683 5.29501762E-4 141.35405
3.25485826 5.29157463E-4 141.399948
3.25380039 5.28813514E-4 141.445816
3.25274301 5.28469915E-4 141.491684
3.25168633 5.28126664E-4 140.253052
3.25063062 5.27783704E-4 140.18132
3.24957538 5.27441094E-4 140.226715
3.24852085 5.27098833E-4 140.272171
3.2474668 5.26756921E-4 140.317581
3.24641371 5.26415301E-4 139.086853
3.24536133 5.26074029E-4 139.018936
3.24430943 5.25733107E-4 139.063934
3.24325824 5.25392476E-4 139.108917
3.24220777 5.25052194E-4 139.15387
3.24115801 5.24712261E-4 137.9422
3.24010897 5.24372619E-4 137.866989
3.23906064 5.24033327E-4 137.91153
3.23801279 5.23694383E-4 137.956055
3.23696589 5.23355731E-4 138.000565
3.23591948 5.23017428E-4 136.818695
3.23487377 5.22679475E-4 136.725281
3.23382878 5.22341812E-4 136.769379
3.23278427 5.22004499E-4 136.813461
3.23174071 5.21667534E-4 136.857559
3.23069763 5.21330861E-4 135.715912
3.22965527 5.20994479E-4 135.59375
3.22861362 5.20658505E-4 135.637421
3.22757268 5.20322821E-4 135.681076
3.22653246 5.19987429E-4 135.724747
3.22549272 5.19652385E-4 134.633514
3.22445393 5.19317691E-4 134.472336
3.22341561 5.18983288E-4 134.515564
3.22237778 5.18649176E-4 134.558792
3.22134089 5.18315472E-4 134.602036
3.22030473 5.17982E-4 133.571106
3.21926904 5.17648936E-4 133.360901
3.21823406 5.17316163E-4 133.403702
3.2171998 5.1698368E-4 133.446518
3.21616602 5.16651548E-4 133.489304
3.21513319 5.16319706E-4 132.528229
3.21410084 5.15988213E-4 132.259308
3.2130692 5.15657011E-4 132.301682
3.21203828 5.15326159E-4 132.344055
3.21100783 5.14995598E-4 132.386444
3.2099781 5.14665386E-4 131.505646
3.20894909 5.14335465E-4 131.167526
3.20792079 5.14005835E-4 131.209457
3.20689321 5.13676554E-4 131.251434
3.2058661 5.13347622E-4 131.293381
3.20483971 5.13018982E-4 130.501938
3.20381403 5.12690633E-4 130.085464
3.20278907 5.12362632E-4 130.126999
3.20176458 5.12034923E-4 130.168533
3.20074081 5.11707563E-4 130.210083
3.19971776 5.11380436E-4 129.51564
3.19869542 5.11053717E-4 129.012985
3.19767356 5.1072723E-4 129.054108
3.19665241 5.10401151E-4 129.095261
3.19563198 5.10075304E-4 129.136414
3.19461226 5.09749807E-4 128.549591
3.19359303 5.09424601E-4 127.950035
3.1925745 5.09099686E-4 127.990753
3.19155669 5.0877512E-4 128.031479
3.19053936 5.08450845E-4 128.072205
3.18952274 5.08126919E-4 127.600311
3.18850684 5.07803285E-4 126.896568
3.18749166 5.07479941E-4 126.93689
3.18647695 5.07156888E-4 126.977226
3.18546295 5.06834185E-4 127.017563
3.18444967 5.06511773E-4 126.668518
3.18343687 5.06189652E-4 125.852425
3.18242478 5.0586788E-4 125.892365
3.18141341 5.05546341E-4 125.932289
3.18040276 5.05225209E-4 125.972229
3.17939258 5.0490431E-4 125.754822
3.17838311 5.04583702E-4 124.81752
3.17737412 5.04263444E-4 124.857048
3.17636609 5.03943476E-4 124.896599
3.1753583 5.03623858E-4 124.936157
3.17435145 5.03304473E-4 124.857918
3.17334509 5.02985436E-4 123.791779
3.17233944 5.02666691E-4 123.83094
3.17133451 5.02348237E-4 123.870102
3.17033005 5.02030074E-4 123.909256
3.16932631 5.0171226E-4 123.948418
3.16832328 5.01394738E-4 122.805199
3.16732073 5.01077506E-4 122.813934
3.16631889 5.00760565E-4 122.852707
3.16531777 5.00443915E-4 122.891487
3.16431713 5.00127557E-4 122.930244
3.1633172 4.99811547E-4 121.900925
3.16231799 4.99495829E-4 121.746147
3.16131926 4.99180343E-4 121.784538
3.16032124 4.98865207E-4 121.822906
3.15932393 4.9855042E-4 121.861259
3.1583271 4.98235866E-4 121.004692
3.15733099 4.97921603E-4 120.676521
3.15633535 4.97607689E-4 120.7145
3.15534043 4.97294008E-4 120.75248
3.15434623 4.96980676E-4 120.790459
3.1533525 4.96667577E-4 120.124512
3.15235949 4.96354827E-4 119.616951
3.15136719 4.96042368E-4 119.654564
3.15037537 4.95730201E-4 119.692116
3.14938426 4.95418324E-4 119.729706
3.14839363 4.95106739E-4 119.259834
3.14740372 4.94795444E-4 118.567406
3.14641452 4.9448444E-4 118.604591
3.1454258 4.94173728E-4 118.6418
3.14443779 4.93863365E-4 118.679008
3.14345026 4.93553234E-4 118.412292
3.14246368 4.93243395E-4 117.527626
3.14147735 4.92933847E-4 117.564423
3.14049172 4.92624647E-4 117.60125
3.13950682 4.92315681E-4 117.638046
3.13852262 4.92007006E-4 117.581543
3.13753891 4.91698622E-4 116.497604
3.13655567 4.91390587E-4 116.534019
3.13557339 4.91082785E-4 116.57045
3.13459134 4.90775274E-4 116.606895
3.13361025 4.90468054E-4 116.643326
3.13262963 4.90161125E-4 115.600212
3.13164949 4.89854487E-4 115.513298
3.13067007 4.8954814E-4 115.54937
3.12969136 4.89242084E-4 115.585419
3.12871313 4.88936319E-4 115.621475
3.12773561 4.88630787E-4 114.811234
3.12675858 4.88325604E-4 114.502129
3.12578225 4.88020683E-4 114.537811
3.12480664 4.87716054E-4 114.573494
3.12383151 4.87411715E-4 114.609177
3.12285686 4.87107667E-4 114.037987
3.12188292 4.86803881E-4 113.500458
3.12090969 4.86500387E-4 113.535774
3.11993694 4.86197183E-4 113.571083
3.11896491 4.85894241E-4 113.6064
3.11799335 4.8559162E-4 113.279182
3.11702251 4.8528926E-4 112.508118
3.11605239 4.84987162E-4 112.543076
3.1150825 4.84685384E-4 112.578041
3.11411357 4.84383869E-4 112.612999
3.11314511 4.84082615E-4 112.535416
3.11217713 4.83781681E-4 111.525085
3.11120987 4.8348101E-4 111.559692
3.11024332 4.831806E-4 111.594269
3.10927725 4.8288051E-4 111.628876
3.10831165 4.82580683E-4 111.66346
3.10734701 4.82281117E-4 110.693352
3.10638261 4.81981842E-4 110.585518
3.10541892 4.81682859E-4 110.619759
3.10445595 4.81384137E-4 110.654007
3.10349345 4.81085706E-4 110.688232
3.10253167 4.80787538E-4 109.987587
3.10157037 4.8048966E-4 109.620422
3.10060954 4.80192044E-4 109.654297
3.09964943 4.79894719E-4 109.688194
3.09869003 4.79597657E-4 109.722069
3.09773111 4.79300885E-4 109.296791
3.09677291 4.79004375E-4 108.664352
3.09581518 4.78708127E-4 108.697884
3.09485793 4.7841217E-4 108.73143
3.0939014 4.78116504E-4 108.764961
3.09294558 4.77821101E-4 108.617966
3.09199023 4.77525959E-4 107.717201
3.09103537 4.77231108E-4 107.750389
3.09008121 4.76936519E-4 107.783592
3.08912778 4.76642192E-4 107.816788
3.08817458 4.76348156E-4 107.849968
3.08722234 4.76054382E-4 106.882423
3.08627057 4.75760899E-4 106.811699
3.08531928 4.75467677E-4 106.844566
3.08436871 4.75174718E-4 106.877419
3.08341861 4.74882021E-4 106.910278
3.08246899 4.74589615E-4 106.240509
3.08152008 4.74297471E-4 105.881805
3.08057189 4.74005588E-4 105.914322
3.07962418 4.73713997E-4 105.946846
3.07867694 4.73422668E-4 105.97937
3.07773042 4.731316E-4 105.610535
3.07678437 4.72840795E-4 104.960609
3.07583904 4.72550251E-4 104.99279
3.07489419 4.72259999E-4 105.024971
3.07395005 4.71970008E-4 105.057152
3.07300639 4.7168028E-4 104.993134
3.07206345 4.71390813E-4 104.047935
3.07112074 4.71101608E-4 104.079788
3.07017899 4.70812694E-4 104.111641
3.06923771 4.70524014E-4 104.143501
3.06829691 4.70235624E-4 104.175362
3.06735659 4.69947496E-4 103.356514
3.06641698 4.6965963E-4 103.175346
3.06547809 4.69372026E-4 103.206879
3.06453967 4.69084684E-4 103.238403
3.06360173 4.68797603E-4 103.26992
3.06266427 4.68510785E-4 102.7724
3.06172752 4.68224229E-4 102.279305
3.06079149 4.67937934E-4 102.310501
3.05985594 4.67651931E-4 102.341721
3.05892086 4.67366161E-4 102.372925
3.0579865 4.67080652E-4 102.199974
3.05705261 4.66795405E-4 101.391556
3.0561192 4.6651045E-4 101.422432
3.05518651 4.66225727E-4 101.453339
3.05425429 4.65941266E-4 101.484215
3.05332279 4.65657067E-4 101.515121
3.05239177 4.6537313E-4 100.635994
3.05146122 4.65089455E-4 100.542679
3.05053139 4.64806042E-4 100.573257
3.04960203 4.64522891E-4 100.603828
3.04867315 4.64239973E-4 100.634399
3.04774499 4.63957345E-4 100.094879
3.0468173 4.63674951E-4 99.671051
3.04589033 4.63392818E-4 99.7013092
3.04496384 4.63110977E-4 99.7315674
3.04403782 4.62829339E-4 99.7618332
3.04311252 4.62547992E-4 99.5654373
3.04218769 4.62266908E-4 98.8075256
3.04126358 4.61986056E-4 98.8374786
3.04033971 4.61705466E-4 98.8674316
3.03941655 4.61425137E-4 98.897377
3.03849411 4.61145071E-4 98.9273453
3.03757215 4.60865238E-4 98.0697174
3.03665066 4.60585667E-4 97.9816818
3.03572965 4.60306357E-4 98.0113449
3.03480935 4.6002731E-4 98.0409927
3.03388953 4.59748495E-4 98.0706406
3.03297043 4.59469971E-4 97.5697403
3.0320518 4.59191651E-4 97.1338196
3.03113365 4.58913622E-4 97.1631699
3.03021598 4.58635826E-4 97.1925201
3.02929902 4.58358292E-4 97.2218628
3.02838254 4.58080991E-4 97.0790253
3.02746677 4.57803952E-4 96.293808
3.02655149 4.57527174E-4 96.3228531
3.02563667 4.5725063E-4 96.3519058
3.02472234 4.56974347E-4 96.3809662
3.02380872 4.56698326E-4 96.4100189
3.02289557 4.56422538E-4 95.6835938
3.02198315 4.56147012E-4 95.5312729
3.02107096 4.55871719E-4 95.5600281
3.02015948 4.55596688E-4 95.5887985
3.01924872 4.5532189E-4 95.617569
3.0183382 4.55047353E-4 95.2674103
3.0174284 4.54773079E-4 94.7966537
3.01651931 4.54499037E-4 94.8251495
3.01561046 4.54225228E-4 94.853653
3.01470232 4.53951681E-4 94.8821564
3.01379466 4.53678396E-4 94.8700256
3.01288748 4.53405344E-4 94.0677719
3.01198101 4.53132525E-4 94.0960083
3.01107502 4.52859967E-4 94.1242599
3.01016951 4.52587672E-4 94.1524887
3.00926471 4.5231558E-4 94.180748
3.00836039 4.5204378E-4 93.6446381
3.00745654 4.51772183E-4 93.3726425
3.00655317 4.51500848E-4 93.4006195
3.00565052 4.51229775E-4 93.4286041
3.00474834 4.50958934E-4 93.4565811
3.00384665 4.50688327E-4 93.269249
3.00294566 4.50417952E-4 92.6549759
3.00204492 4.5014784E-4 92.6826935
3.00114489 4.49877989E-4 92.7104187
3.00024557 4.49608342E-4 92.7381363
2.99934649 4.49338957E-4 92.7658691
2.99844813 4.49069805E-4 92.0793076
2.99755025 4.48800914E-4 91.9704285
2.99665284 4.48532257E-4 91.9979019
2.99575615 4.48263832E-4 92.0253677
2.99485993 4.47995641E-4 92.0528183
2.9939642 4.47727711E-4 91.7257996
2.99306893 4.47460014E-4 91.2637939
2.99217439 4.47192549E-4 91.2910156
2.99128032 4.46925318E-4 91.3182297
2.99038672 4.46658349E-4 91.345459
2.98949361 4.46391612E-4 91.372673
2.98860097 4.46125108E-4 90.5696259
2.98770905 4.45858837E-4 90.5897064
2.9868176 4.45592828E-4 90.6166763
2.98592663 4.45327023E-4 90.6436462
2.98503637 4.4506148E-4 90.6706085
2.98414636 4.44796169E-4 90.2371368
2.98325706 4.44531091E-4 89.893898
2.98236823 4.44266276E-4 89.9206314
2.98148012 4.44001664E-4 89.9473419
2.98059225 4.43737285E-4 89.9740829
2.9797051 4.43473167E-4 89.9115448
2.97881842 4.43209283E-4 89.203598
2.97793221 4.42945631E-4 89.2300797
2.97704673 4.42682183E-4 89.2565536
2.97616148 4.42418997E-4 89.28302
2.97527695 4.42156044E-4 89.3095093
2.97439289 4.41893353E-4 88.8020325
2.97350931 4.41630866E-4 88.5449677
2.97262645 4.41368611E-4 88.5711975
2.97174382 4.41106589E-4 88.5974274
2.97086191 4.408448E-4 88.6236649
2.96998048 4.40583244E-4 88.4963303
2.96909952 4.4032195E-4 87.8652725
2.96821928 4.4006086E-4 87.8912582
2.96733928 4.39800002E-4 87.9172516
2.96645999 4.39539377E-4 87.9432449
2.96558118 4.39278985E-4 87.9692459
2.96470284 4.39018826E-4 87.4187851
2.96382523 4.387589E-4 87.2166595
2.96294785 4.38499206E-4 87.2424164
2.96207118 4.38239746E-4 87.2681808
2.96119499 4.37980489E-4 87.2939453
2.96031928 4.37721494E-4 87.1321564
2.95944405 4.37462731E-4 86.5473862
2.95856929 4.37204173E-4 86.5729141
2.95769525 4.36945847E-4 86.5984268
2.95682168 4.36687755E-4 86.6239548
2.95594859 4.36429895E-4 86.6494751
2.95507598 4.36172268E-4 86.0856094
2.95420384 4.35914873E-4 85.9086914
2.95333219 4.35657683E-4 85.9339828
2.95246124 4.35400754E-4 85.959259
2.95159054 4.35144029E-4 85.9845505
2.95072055 4.34887537E-4 85.8173447
2.94985104 4.34631249E-4 85.2497101
2.948982 4.34375223E-4 85.274765
2.94811368 4.341194E-4 85.2998199
2.9472456 4.3386381E-4 85.3248749
2.94637799 4.33608453E-4 85.3499298
2.9455111 4.333533E-4 84.8008499
2.94464469 4.33098408E-4 84.6207199
2.94377875 4.32843721E-4 84.6455383
2.94291329 4.32589237E-4 84.670372
2.94204831 4.32335015E-4 84.6952057
2.94118404 4.32080997E-4 84.5507889
2.94032001 4.31827211E-4 83.9718323
2.9394567 4.3157363E-4 83.9964371
2.93859386 4.31320281E-4 84.0210266
2.9377315 4.31067165E-4 84.0456314
2.93686962 4.30814282E-4 84.0702286
2.93600821 4.30561602E-4 83.5634842
2.93514729 4.30309126E-4 83.352478
2.93428683 4.30056913E-4 83.3768463
2.9334271 4.29804903E-4 83.4012299
2.9325676 4.29553096E-4 83.4256058
2.93170881 4.29301552E-4 83.3297119
2.93085051 4.29050182E-4 82.7135696
2.92999268 4.28799074E-4 82.7377319
2.92913532 4.2854817E-4 82.7618866
2.92827845 4.2829747E-4 82.7860336
2.92742205 4.28047002E-4 82.8101883
2.92656612 4.27796767E-4 82.3712921
2.92571092 4.27546736E-4 82.1036224
2.92485595 4.27296938E-4 82.1275558
2.92400169 4.27047344E-4 82.1514893
2.92314792 4.26797982E-4 82.175415
2.92229462 4.26548824E-4 82.1543198
2.92144156 4.26299899E-4 81.4745026
2.92058921 4.26051178E-4 81.4982147
2.91973758 4.2580266E-4 81.5219345
2.91888618 4.25554405E-4 81.5456467
2.91803527 4.25306323E-4 81.5693588
2.91718483 4.25058475E-4 81.2233124
2.91633511 4.2481086E-4 80.8738708
2.91548562 4.24563448E-4 80.8973694
2.91463685 4.2431624E-4 80.9208603
2.91378832 4.24069265E-4 80.9443665
2.9129405 4.23822494E-4 80.967865
2.91209316 4.23575955E-4 80.3084488
2.91124606 4.2332962E-4 80.2777328
2.91039968 4.23083489E-4 80.3010101
2.90955377 4.22837591E-4 80.324295
2.90870833 4.22591896E-4 80.3475876
2.90786338 4.22346406E-4 80.1174698
2.90701914 4.22101148E-4 79.6629639
2.90617514 4.21856093E-4 79.6860352
2.90533161 4.21611243E-4 79.7091064
2.90448856 4.21366625E-4 79.7321777
2.90364623 4.21122211E-4 79.755249
2.90280414 4.2087803E-4 79.2293167
2.90196252 4.20634024E-4 79.0758972
2.90112162 4.2039025E-4 79.0987473
2.90028095 4.20146709E-4 79.1216278
2.899441 4.19903343E-4 79.1444855
2.89860153 4.19660209E-4 79.0534134
2.8977623 4.1941728E-4 78.4705582
2.89692378 4.19174554E-4 78.4932175
2.89608574 4.18932061E-4 78.5158615
2.89524794 4.18689742E-4 78.5385056
2.89441085 4.18447657E-4 78.5611725
2.89357424 4.18205804E-4 78.1905975
2.8927381 4.17964126E-4 77.8924637
2.89190245 4.1772268E-4 77.914917
2.89106727 4.17481409E-4 77.9373703
2.89023256 4.17240371E-4 77.9598083
2.88939834 4.16999537E-4 77.9822617
2.88856459 4.16758936E-4 77.3377304
2.88773131 4.16518509E-4 77.3132782
2.88689852 4.16278315E-4 77.3355255
2.8860662 4.16038296E-4 77.3577652
2.88523436 4.15798509E-4 77.3800049
2.88440299 4.15558927E-4 77.1577759
2.8835721 4.15319548E-4 76.6319122
2.88274169 4.15080402E-4 76.6539307
2.88191175 4.1484143E-4 76.6759415
2.8810823 4.14602662E-4 76.6979523
2.88025331 4.14364127E-4 76.7199707
2.87942481 4.14125767E-4 76.2134171
2.87859678 4.13887639E-4 75.9791489
2.87776923 4.13649686E-4 76.0009384
2.87694216 4.13411966E-4 76.0227203
2.87611556 4.1317445E-4 76.0445099
2.87528944 4.12937137E-4 76.0430832
2.8744638 4.12699999E-4 75.3111038
2.87363863 4.12463094E-4 75.3326721
2.87281394 4.12226393E-4 75.3542328
2.87198973 4.11989895E-4 75.3757935
2.87116599 4.11753601E-4 75.3973694
2.87034273 4.11517482E-4 75.1293488
2.86951995 4.11281595E-4 74.671051
2.86869764 4.11045912E-4 74.6923981
2.86787581 4.10810433E-4 74.7137451
2.86705446 4.10575129E-4 74.7350922
2.86623359 4.10340057E-4 74.7564392
2.86541295 4.1010516E-4 74.2337875
2.86459303 4.09870496E-4 74.0371552
2.86377358 4.09636006E-4 74.0582886
2.86295462 4.0940172E-4 74.079422
2.86213589 4.09167667E-4 74.1005478
2.86131787 4.08933789E-4 74.0898895
2.8605001 4.08700114E-4 73.3884659
2.85968304 4.08466614E-4 73.4093704
2.85886645 4.08233347E-4 73.4302902
2.85805011 4.08000284E-4 73.4511948
2.85723424 4.07767395E-4 73.4721146
2.85641909 4.0753471E-4 73.2226105
2.85560417 4.07302257E-4 72.766922
2.85478973 4.0706998E-4 72.7876205
2.85397601 4.06837877E-4 72.8083191
2.85316253 4.06606006E-4 72.8290176
2.85234952 4.06374311E-4 72.8497162
2.85153699 4.06142848E-4 72.3737335
2.85072494 4.0591156E-4 72.1513062
2.84991336 4.05680446E-4 72.1717911
2.84910226 4.05449566E-4 72.192276
2.84829164 4.0521886E-4 72.2127686
2.84748125 4.04988357E-4 72.2332611
2.84667158 4.04758059E-4 71.5417404
2.84586239 4.04527964E-4 71.541626
2.84505343 4.04298044E-4 71.5619049
2.8442452 4.04068327E-4 71.5821915
2.84343719 4.03838814E-4 71.6024704
2.84262967 4.03609505E-4 71.4314194
2.84182286 4.03380371E-4 70.9177017
2.84101629 4.0315144E-4 70.9377899
2.8402102 4.02922684E-4 70.9578705
2.83940458 4.02694161E-4 70.9779434
2.83859944 4.02465812E-4 70.9980164
2.83779478 4.02237638E-4 70.6260757
2.83699036 4.02009697E-4 70.3198547
2.83618665 4.0178193E-4 70.3397293
2.83538318 4.01554338E-4 70.3596039
2.83458042 4.01326979E-4 70.3794708
2.8337779 4.01099795E-4 70.3993454
2.8329761 4.00872785E-4 69.8367462
2.83217454 4.00645979E-4 69.7277298
2.83137345 4.00419376E-4 69.747406
2.83057284 4.00192948E-4 69.7670822
2.82977271 3.99966724E-4 69.7867508
2.82897305 3.99740704E-4 69.7483063
2.82817364 3.99514858E-4 69.1218033
2.82737494 3.99289216E-4 69.1412735
2.82657647 3.99063749E-4 69.1607437
2.82577872 3.98838485E-4 69.1802216
2.82498121 3.98613396E-4 69.1996918
2.82418418 3.98388511E-4 68.9840775
2.82338762 3.98163829E-4 68.541153
2.82259154 3.97939322E-4 68.5604172
2.82179594 3.9771499E-4 68.5796967
2.82100058 3.97490861E-4 68.5989761
2.82020593 3.97266936E-4 68.6182556
2.81941152 3.97043186E-4 68.2355652
2.81861782 3.96819611E-4 67.9660263
2.81782436 3.96596268E-4 67.9851151
2.81703138 3.96373071E-4 68.0041962
2.81623888 3.96150077E-4 68.0232773
2.81544685 3.95927258E-4 68.0423508
2.81465507 3.95704643E-4 67.5019226
2.81386399 3.95482231E-4 67.3964233
2.81307316 3.95259965E-4 67.4153137
2.8122828 3.95037932E-4 67.4342041
2.81149292 3.94816045E-4 67.4530945
2.81070352 3.94594361E-4 67.4418564
2.80991459 3.94372881E-4 66.8135376
2.80912614 3.94151575E-4 66.8322372
2.80833817 3.93930444E-4 66.8509293
2.80755043 3.93709517E-4 66.8696365
2.80676317 3.93488765E-4 66.8883362
2.80597639 3.93268187E-4 66.7318497
2.80519009 3.93047812E-4 66.2548828
2.80440426 3.92827613E-4 66.2733994
2.80361891 3.92607617E-4 66.2919083
2.8028338 3.92387796E-4 66.3104248
2.8020494 3.92168149E-4 66.3289337
2.80126524 3.91948706E-4 66.036438
2.80048156 3.91729409E-4 65.701561
2.79969835 3.91510344E-4 65.7198868
2.79891539 3.91291425E-4 65.7382202
2.79813313 3.9107271E-4 65.7565384
2.79735112 3.90854169E-4 65.7748718
2.79656959 3.90635832E-4 65.3548508
2.79578853 3.90417641E-4 65.1535416
2.79500794 3.90199653E-4 65.1716843
2.79422784 3.89981869E-4 65.1898346
2.79344797 3.89764231E-4 65.2079773
2.79266882 3.89546796E-4 65.22612
2.79188991 3.89329536E-4 64.6867981
2.79111147 3.89112451E-4 64.6107178
2.79033351 3.88895569E-4 64.6286774
2.78955579 3.88678833E-4 64.646637
2.78877878 3.884623E-4 64.6646042
2.78800201 3.88245971E-4 64.6603546
2.78722572 3.88029788E-4 64.0552597
2.78644991 3.87813809E-4 64.0730438
2.78567457 3.87597975E-4 64.0908279
2.78489947 3.87382344E-4 64.1086121
2.78412485 3.87166889E-4 64.1263962
2.78335071 3.86951637E-4 64.0136108
2.78257704 3.8673653E-4 63.5228882
2.78180385 3.86521628E-4 63.5404892
2.78103113 3.863069E-4 63.5580978
2.78025866 3.86092346E-4 63.5757027
2.77948666 3.85877967E-4 63.5933075
2.77871513 3.85663763E-4 63.3802071
2.77794409 3.85449734E-4 62.995575
2.77717328 3.85235908E-4 63.0130005
2.77640319 3.85022227E-4 63.0304298
2.77563334 3.84808751E-4 63.047863
2.77486396 3.84595449E-4 63.0652924
2.77409482 3.84382321E-4 62.7593536
2.7733264 3.84169369E-4 62.4732437
2.77255821 3.83956591E-4 62.4905052
2.7717905 3.83743987E-4 62.5077667
2.77102327 3.83531558E-4 62.5250168
2.77025628 3.83319304E-4 62.5422707
2.76949 3.83107254E-4 62.1517906
2.76872396 3.82895349E-4 61.9558678
2.7679584 3.82683618E-4 61.9729576
2.76719332 3.82472092E-4 61.990036
2.76642847 3.8226071E-4 62.007122
2.7656641 3.82049533E-4 62.0242043
2.76490021 3.81838501E-4 61.5563011
2.76413679 3.81627673E-4 61.4433937
2.76337385 3.8141699E-4 61.4603119
2.76261115 3.81206512E-4 61.4772301
2.76184893 3.80996178E-4 61.4941444
2.76108718 3.80786019E-4 61.5110626
2.76032567 3.80576064E-4 60.9731178
2.75956488 3.80366255E-4 60.9357719
2.75880432 3.80156649E-4 60.9525223
2.75804424 3.79947189E-4 60.9692612
2.75728464 3.79737903E-4 60.9860115
2.75652528 3.79528792E-4 60.9902306
2.75576639 3.79319856E-4 60.4932327
2.75500798 3.79111094E-4 60.5098343
2.75425005 3.78902507E-4 60.5264359
2.75349236 3.78694094E-4 60.5430412
2.75273514 3.78485856E-4 60.5596428
2.7519784 3.78277793E-4 60.5143929
2.75122213 3.78069875E-4 60.1080017
2.75046611 3.77862161E-4 60.1244698
2.74971056 3.77654593E-4 60.1409454
2.74895549 3.77447199E-4 60.1574097
2.74820089 3.7723998E-4 60.1738853
2.74744654 3.77032935E-4 60.0840492
2.74669266 3.76826065E-4 59.725441
2.74593925 3.76619369E-4 59.7417831
2.74518633 3.7641282E-4 59.7581215
2.74443364 3.76206444E-4 59.774456
2.74368143 3.76000244E-4 59.7907944
2.7429297 3.75794218E-4 59.6612587
2.7421782 3.75588366E-4 59.3455391
2.74142718 3.7538269E-4 59.3617477
2.74067664 3.75177158E-4 59.3779526
2.73992658 3.74971802E-4 59.3941612
2.73917675 3.7476662E-4 59.4103737
2.7384274 3.74561612E-4 59.2462845
2.73767853 3.7435678E-4 58.9682503
2.73693013 3.74152092E-4 58.9843254
2.73618197 3.7394758E-4 59.0003967
2.73543429 3.73743242E-4 59.0164757
2.73468709 3.73539078E-4 59.0325546
2.73394012 3.7333506E-4 58.8393593
2.73319364 3.73131217E-4 58.5935631
2.73244762 3.72927549E-4 58.6095123
2.73170185 3.72724026E-4 58.6254654
2.73095679 3.72520706E-4 58.6414146
2.73021173 3.72317532E-4 58.6573639
2.72946739 3.72114504E-4 58.43964
2.72872329 3.71911679E-4 58.2214851
2.72797966 3.71709E-4 58.2373085
2.72723651 3.71506496E-4 58.2531281
2.72649384 3.71304137E-4 58.2689476
2.7257514 3.71101953E-4 58.284771
2.72500944 3.70899943E-4 58.0473671
2.72426772 3.70698108E-4 57.8519669
2.72352648 3.70496418E-4 57.8676682
2.72278571 3.70294903E-4 57.8833618
2.72204542 3.70093534E-4 57.8990555
2.72130537 3.69892339E-4 57.9147491
2.7205658 3.69691319E-4 57.6624298
2.7198267 3.69490444E-4 57.4850235
2.71908784 3.69289744E-4 57.5005913
2.71834946 3.69089219E-4 57.5161629
2.71761155 3.68888839E-4 57.5317383
2.71687388 3.68688634E-4 57.5473061
2.71613669 3.68488574E-4 57.2846794
2.71539998 3.68288689E-4 57.120575
2.71466351 3.68088979E-4 57.1360168
2.71392751 3.67889414E-4 57.1514626
2.71319199 3.67690023E-4 57.1669121
2.71245694 3.67490778E-4 57.182354
2.71172214 3.67291708E-4 56.9143944
2.71098757 3.67092813E-4 56.7586555
2.71025372 3.66894034E-4 56.7739754
2.7095201 3.66695458E-4 56.7893028
2.70878696 3.66497028E-4 56.8046227
2.70805407 3.66298773E-4 56.8199501
2.70732164 3.66100663E-4 56.5507317
2.7065897 3.65902728E-4 56.3992424
2.70585799 3.65704938E-4 56.4144402
2.70512676 3.65507294E-4 56.4296494
2.70439601 3.65309854E-4 56.4448509
2.70366573 3.6511253E-4 56.4600525
2.7029357 3.6491538E-4 56.1939468
2.7022059 3.64718406E-4 56.0423164
2.70147681 3.64521577E-4 56.0573959
2.70074797 3.64324922E-4 56.0724792
2.70001936 3.64128413E-4 56.0875626
2.69929147 3.63932049E-4 56.1026459
2.69856381 3.6373586E-4 55.8439178
2.6978364 3.63539846E-4 55.6878357
2.69710946 3.63343977E-4 55.7028008
2.696383 3.63148254E-4 55.717762
2.69565701 3.62952705E-4 55.7327232
2.69493127 3.62757302E-4 55.7476807
2.694206 3.62562074E-4 55.5008698
2.69348097 3.62366991E-4 55.3357849
2.69275641 3.62172053E-4 55.3506279
2.69203234 3.61977291E-4 55.3654747
2.6913085 3.61782673E-4 55.3803139
2.69058514 3.61588231E-4 55.395153
2.68986225 3.61393933E-4 55.1643677
2.6891396 3.61199782E-4 54.9861832
2.68841743 3.61005805E-4 55.0009155
2.6876955 3.60811973E-4 55.0156326
2.68697405 3.60618287E-4 55.0303574
2.68625307 3.60424776E-4 55.0450859
2.68553233 3.6023141E-4 54.83395
2.68481207 3.60038219E-4 54.6389885
2.68409228 3.59845173E-4 54.6535988
2.68337274 3.59652273E-4 54.6682091
2.68265367 3.59459518E-4 54.6828079
2.68193507 3.59266938E-4 54.6974182
2.68121672 3.59074533E-4 54.5102081
2.6804986 3.58882244E-4 54.294178
2.6797812 3.58690129E-4 54.3086777
2.6790638 3.5849816E-4 54.3231621
2.67834711 3.58306337E-4 54.3376541
2.67763066 3.58114688E-4 54.35215
2.67691469 3.57923185E-4 54.1926842
2.67619896 3.57731828E-4 53.9517479
2.6754837 3.57540644E-4 53.9661255
2.67476892 3.57349578E-4 53.9804993
2.67405438 3.57158686E-4 53.9948769
2.67334008 3.56967968E-4 54.0092583
2.6726265 3.56777367E-4 53.881279
2.67191315 3.56586941E-4 53.6116524
2.67120004 3.5639666E-4 53.6259155
2.6704874 3.56206525E-4 53.6401863
2.66977525 3.56016564E-4 53.6544456
2.66906333 3.5582672E-4 53.6687088
2.66835189 3.5563705E-4 53.5762177
2.66764092 3.55447526E-4 53.2738876
2.6669302 3.55258177E-4 53.2880363
2.66621995 3.55068943E-4 53.3021889
2.66550994 3.54879885E-4 53.3163376
2.66480041 3.54690972E-4 53.3304863
2.66409111 3.54502205E-4 53.2770615
2.66338229 3.54313583E-4 52.938446
2.66267395 3.54125135E-4 52.9524841
2.66196585 3.53936804E-4 52.9665222
2.66125822 3.53748648E-4 52.9805641
2.66055083 3.53560637E-4 52.9945984
2.65984392 3.53372772E-4 52.9837265
2.65913725 3.53185053E-4 52.6053276
2.65843105 3.52997478E-4 52.6192513
2.65772533 3.52810079E-4 52.6331787
2.65701985 3.52622796E-4 52.6471138
2.65631485 3.52435687E-4 52.6610413
2.65561008 3.52248724E-4 52.6749649
2.6549058 3.52061907E-4 52.2956505
2.65420198 3.51875235E-4 52.2883072
2.65349841 3.51688708E-4 52.3021202
2.65279508 3.51502327E-4 52.3159447
2.65209246 3.51316121E-4 52.3297653
2.65138984 3.51130031E-4 52.3435822
2.65068793 3.50944087E-4 52.0168228
2.64998603 3.50758317E-4 51.9596176
2.64928484 3.50572693E-4 51.97332
2.64858389 3.50387185E-4 51.9870338
2.64788318 3.50201852E-4 52.0007477
2.64718294 3.50016664E-4 52.0144539
2.64648318 3.49831622E-4 51.7435036
2.64578366 3.49646725E-4 51.6331978
2.64508462 3.49461974E-4 51.6467972
2.64438581 3.49277369E-4 51.6603966
2.64368749 3.49092879E-4 51.6740036
2.6429894 3.48908565E-4 51.6876068
2.64229178 3.48724396E-4 51.4755974
2.64159465 3.48540401E-4 51.3090134
2.64089775 3.48356523E-4 51.322506
2.64020109 3.48172791E-4 51.3360023
2.63950491 3.47989204E-4 51.3494949
2.6388092 3.47805762E-4 51.3629913
2.63811374 3.47622467E-4 51.2130241
2.63741875 3.47439316E-4 50.9870491
2.636724 3.47256282E-4 51.0004463
2.63602972 3.47073423E-4 51.0138321
2.63533568 3.46890709E-4 51.0272217
2.63464212 3.46708141E-4 51.0406113
2.6339488 3.46525718E-4 50.9381905
2.63325596 3.4634344E-4 50.594593
2.63256359 3.4616128E-4 50.6078606
2.63187146 3.45979293E-4 50.6211243
2.63117957 3.45797424E-4 50.6343918
2.63048816 3.45615728E-4 50.6476517
2.62979722 3.45434149E-4 50.6130562
2.62910652 3.45252716E-4 50.0248795
2.62841606 3.45071458E-4 50.0379753
2.62772608 3.44890315E-4 50.051075
2.62703657 3.44709319E-4 50.0641708
2.6263473 3.44528467E-4 50.0772629
2.62565851 3.44347733E-4 50.0903587
2.62496996 3.44167172E-4 49.531601
2.62428188 3.43986758E-4 49.475853
2.62359405 3.4380646E-4 49.488781
2.62290645 3.43626307E-4 49.5017052
2.62221956 3.434463E-4 49.5146332
2.62153268 3.43266438E-4 49.5275612
2.62084651 3.43086722E-4 49.0968132
2.62016034 3.42907151E-4 48.9213753
2.61947489 3.42727726E-4 48.9341354
2.61878943 3.42548417E-4 48.9468994
2.6181047 3.42369254E-4 48.9596596
2.61741996 3.42190237E-4 48.9724197
2.61673594 3.42011364E-4 48.6723442
2.61605191 3.41832638E-4 48.3743935
2.6153686 3.41654028E-4 48.3869934
2.6146853 3.41475592E-4 48.3995972
2.6140027 3.41297273E-4 48.4122009
2.61332011 3.41119099E-4 48.4247932
2.612638 3.40941042E-4 48.2588997
2.61195636 3.40763159E-4 47.8348274
2.61127496 3.40585393E-4 47.8472595
2.61059403 3.40407772E-4 47.8596992
2.60991335 3.40230297E-4 47.872139
2.60923314 3.40052968E-4 47.8845863
2.60855317 3.39875754E-4 47.8546944
2.60787368 3.39698687E-4 47.3025475
2.60719442 3.39521765E-4 47.3148308
2.60651565 3.39344988E-4 47.3271103
2.60583711 3.39168328E-4 47.3393936
2.60515881 3.38991813E-4 47.3516769
2.60448098 3.38815444E-4 47.3639603
2.60380363 3.38639191E-4 46.8744698
2.60312653 3.38463113E-4 46.7895889
2.60244966 3.38287151E-4 46.8017197
2.60177326 3.38111306E-4 46.8138428
2.60109735 3.37935635E-4 46.8259621
2.60042167 3.37760081E-4 46.838089
2.59974623 3.37584672E-4 46.4973221
2.59907126 3.37409379E-4 46.2714195
2.59839654 3.37234262E-4 46.28339
2.59772229 3.37059231E-4 46.2953644
2.59704852 3.36884375E-4 46.3073387
2.59637475 3.36709636E-4 46.319313
2.59570146 3.36535042E-4 46.12994
2.59502864 3.36360594E-4 45.7602081
2.59435606 3.36186262E-4 45.7720337
2.59368396 3.36012075E-4 45.7838554
2.59301209 3.35838005E-4 45.7956772
2.59234047 3.3566411E-4 45.8075027
2.59166932 3.35490331E-4 45.7711258
2.59099865 3.35316668E-4 45.2558861
2.59032822 3.35143151E-4 45.2675552
2.58965802 3.3496978E-4 45.2792282
2.5889883 3.34796525E-4 45.290905
2.58831882 3.34623415E-4 45.302578
2.58764982 3.34450451E-4 45.3142509
2.58698106 3.34277604E-4 44.8647423
2.58631277 3.34104901E-4 44.7698517
2.58564472 3.33932316E-4 44.7813721
2.58497691 3.33759876E-4 44.7929077
2.58430958 3.33587581E-4 44.8044357
2.58364248 3.33415403E-4 44.8159599
2.58297586 3.3324337E-4 44.5302315
2.58230972 3.33071453E-4 44.2787895
2.58164358 3.32899683E-4 44.2901802
2.58097792 3.32728028E-4 44.3015556
2.58031273 3.32556519E-4 44.3129387
2.57964778 3.32385156E-4 44.3243217
2.57898331 3.32213909E-4 44.2039185
2.57831883 3.32042779E-4 43.7943039
2.57765508 3.31871823E-4 43.805542
2.57699156 3.31700954E-4 43.8167839
2.57632828 3.3153026E-4 43.8280258
2.57566524 3.31359654E-4 43.8392639
2.57500267 3.31189221E-4 43.8505096
2.57434058 3.31018906E-4 43.3508949
2.57367873 3.30848707E-4 43.3273735
2.57301712 3.30678653E-4 43.3384743
2.57235599 3.30508716E-4 43.349575
2.57169509 3.30338924E-4 43.3606796
2.57103467 3.30169249E-4 43.3717766
2.57037449 3.29999719E-4 43.0473785
2.56971455 3.29830335E-4 42.8555717
2.56905508 3.29661038E-4 42.8665352
2.56839609 3.29491915E-4 42.8774986
2.5677371 3.2932288E-4 42.8884621
2.56707859 3.2915402E-4 42.8994217
2.56642056 3.28985247E-4 42.7504082
2.56576276 3.28816619E-4 42.3900528
2.5651052 3.28648137E-4 42.4008827
2.56444812 3.28479771E-4 42.4117088
2.56379128 3.28311551E-4 42.4225349
2.56313491 3.28143418E-4 42.4333649
2.56247878 3.2797546E-4 42.444191
2.56182313 3.27807618E-4 41.9476051
2.56116748 3.27639893E-4 41.9414101
2.56051254 3.27472284E-4 41.9521027
2.55985761 3.2730485E-4 41.9627953
2.55920315 3.27137503E-4 41.9734917
2.55854917 3.26970301E-4 41.9841805
2.55789542 3.26803216E-4 41.6716423
2.55724192 3.26636276E-4 41.4880257
2.55658889 3.26469453E-4 41.4985847
2.5559361 3.26302747E-4 41.5091476
2.55528355 3.26136185E-4 41.5197067
2.55463147 3.25969741E-4 41.5302658
2.55397964 3.25803441E-4 41.4023743
2.55332828 3.25637258E-4 41.0406342
2.55267715 3.25471192E-4 41.0510674
2.55202651 3.25305271E-4 41.0614967
2.55137587 3.25139466E-4 41.0719299
2.55072594 3.24973807E-4 41.0823631
2.55007601 3.24808236E-4 41.0927887
2.54942656 3.24642839E-4 40.6459846
2.54877758 3.24477529E-4 40.6094589
2.5481286 3.24312365E-4 40.6197624
2.54748034 3.24147317E-4 40.6300659
2.54683208 3.23982385E-4 40.6403694
2.5461843 3.238176E-4 40.6506691
2.54553676 3.2365293E-4 40.3960419
2.54488969 3.23488406E-4 40.1736794
2.54424286 3.23323969E-4 40.183857
2.54359651 3.23159678E-4 40.1940346
2.54295015 3.22995533E-4 40.2042122
2.54230452 3.22831474E-4 40.2143898
2.54165888 3.22667562E-4 40.1517296
2.54101372 3.22503794E-4 39.7436218
2.5403688 3.22340115E-4 39.7536736
2.53972435 3.2217658E-4 39.7637291
2.53908014 3.22013162E-4 39.7737808
2.53843641 3.2184986E-4 39.7838326
2.53779268 3.21686704E-4 39.7938843
2.53714967 3.21523665E-4 39.4390259
2.53650665 3.21360742E-4 39.3291512
2.53586411 3.21197935E-4 39.3390846
2.53522182 3.21035273E-4 39.3490143
2.53457999 3.20872728E-4 39.3589439
2.53393841 3.207103E-4 39.3688774
2.53329706 3.20547988E-4 39.2124901
2.53265619 3.20385821E-4 38.9102135
2.53201556 3.20223742E-4 38.9200211
2.53137541 3.20061808E-4 38.9298286
2.53073525 3.1990002E-4 38.93964
2.53009582 3.19738319E-4 38.9494476
2.52945638 3.19576764E-4 38.959259
2.52881742 3.19415325E-4 38.5288734
2.52817869 3.19254003E-4 38.5064354
2.52754045 3.19092796E-4 38.5161247
2.52690244 3.18931707E-4 38.5258141
2.52626467 3.18770763E-4 38.5355034
2.52562737 3.18609935E-4 38.5451927
2.52499032 3.18449223E-4 38.3190689
2.5243535 3.18288628E-4 38.098259
2.52371716 3.1812815E-4 38.1078262
2.52308106 3.17967817E-4 38.1173935
2.5224452 3.178076E-4 38.126976
2.52180982 3.176475E-4 38.1365433
2.52117467 3.17487516E-4 38.1142883
2.52053976 3.17327649E-4 37.6953964
2.51990533 3.17167898E-4 37.7048569
2.51927114 3.17008264E-4 37.7143097
2.51863718 3.16848775E-4 37.7237663
2.5180037 3.16689402E-4 37.7332268
2.51737046 3.16530146E-4 37.7426796
2.5167377 3.16371006E-4 37.4695129
2.51610494 3.16211983E-4 37.3071365
2.51547265 3.16053076E-4 37.3164749
2.51484084 3.15894285E-4 37.3258209
2.51420927 3.1573564E-4 37.3351669
2.51357794 3.15577083E-4 37.3445053
2.51294684 3.15418671E-4 37.287571
2.51231623 3.15260375E-4 36.9599915
2.51168585 3.15102196E-4 36.9692345
2.51105571 3.14944133E-4 36.9784737
2.51042604 3.14786186E-4 36.9877167
2.50979662 3.14628356E-4 36.9969635
2.50916743 3.14470642E-4 37.0062027
2.50853872 3.14313045E-4 36.7412758
2.50791025 3.14155594E-4 36.6308517
2.50728226 3.13998229E-4 36.6399994
2.50665426 3.13840981E-4 36.6491394
2.50602674 3.13683879E-4 36.658287
2.50539947 3.13526893E-4 36.6674271
2.50477266 3.13369994E-4 36.5917358
2.5041461 3.13213241E-4 36.2959785
2.50351977 3.13056604E-4 36.305027
2.50289392 3.12900054E-4 36.3140717
2.50226831 3.1274365E-4 36.3231201
2.50164294 3.12587363E-4 36.3321648
2.50101781 3.12431192E-4 36.3412094
2.50039315 3.12275137E-4 36.0692139
2.49976873 3.12119169E-4 35.9735107
2.49914479 3.11963347E-4 35.9824638
2.49852085 3.11807642E-4 35.9914131
2.49789739 3.11652053E-4 36.0003662
2.4972744 3.1149658E-4 36.0093117
2.49665141 3.11341224E-4 35.9308167
2.4960289 3.11185984E-4 35.6454277
2.49540663 3.11030861E-4 35.6542816
2.49478483 3.10875825E-4 35.6631393
2.49416327 3.10720934E-4 35.6719971
2.49354196 3.1056616E-4 35.680851
2.49292088 3.10411502E-4 35.6897049
2.49230027 3.10256961E-4 35.4268723
2.49167991 3.10102507E-4 35.329483
2.49105978 3.09948198E-4 35.3382454
2.49044013 3.09794006E-4 35.3470078
2.48982072 3.09639901E-4 35.3557701
2.48920155 3.09485942E-4 35.3645287
2.48858285 3.0933207E-4 35.2990532
2.48796415 3.09178344E-4 35.0080261
2.48734593 3.09024705E-4 35.0166931
2.48672819 3.08871182E-4 35.0253601
2.48611045 3.08717805E-4 35.0340309
2.48549318 3.08564515E-4 35.0427017
2.48487639 3.08411341E-4 35.0513649
2.48425961 3.08258284E-4 34.8129387
2.48364329 3.08105344E-4 34.6984367
2.48302722 3.0795249E-4 34.707016
2.48241138 3.07799783E-4 34.7155914
2.48179603 3.07647191E-4 34.7241669
2.48118091 3.07494687E-4 34.7327461
2.48056602 3.07342329E-4 34.6954498
2.47995138 3.07190057E-4 34.3834534
2.47933722 3.07037903E-4 34.3919373
2.47872329 3.06885864E-4 34.400425
2.47810984 3.06733942E-4 34.4089127
2.47749639 3.06582137E-4 34.4173965
2.47688341 3.06430447E-4 34.4258842
2.47627068 3.06278846E-4 34.2264786
2.47565818 3.06127389E-4 34.0800934
2.47504616 3.0597602E-4 34.0884933
2.47443438 3.05824768E-4 34.0968895
2.47382283 3.05673631E-4 34.1052856
2.47321177 3.05522612E-4 34.1136856
2.4726007 3.05371708E-4 34.1185112
2.47199011 3.05220892E-4 33.7714348
2.47138 3.05070222E-4 33.7797432
2.47076988 3.04919638E-4 33.7880554
2.47016025 3.04769172E-4 33.79636
2.46955085 3.04618821E-4 33.8046684
2.46894169 3.04468587E-4 33.8129768
2.46833301 3.04318441E-4 33.6662865
2.46772456 3.0416841E-4 33.4741364
2.46711636 3.04018497E-4 33.482357
2.46650839 3.03868699E-4 33.4905777
2.4659009 3.03719018E-4 33.4988022
2.46529365 3.03569454E-4 33.5070229
2.46468663 3.03419976E-4 33.5152435
2.46407986 3.03270615E-4 33.2240372
2.46347356 3.03121371E-4 33.1797943
2.46286726 3.02972243E-4 33.1879272
2.46226168 3.02823202E-4 33.1960602
2.46165609 3.02674278E-4 33.2042007
2.46105099 3.0252547E-4 33.2123337
2.46044588 3.02376779E-4 33.1311989
2.45984125 3.02228204E-4 32.8803139
2.4592371 3.02079716E-4 32.8883629
2.45863295 3.01931344E-4 32.8964119
2.45802927 3.0178309E-4 32.9044609
2.45742583 3.01634951E-4 32.9125099
2.45682287 3.014869E-4 32.9205551
2.45621991 3.01338965E-4 32.7044106
2.45561743 3.01191147E-4 32.5918388
2.45501518 3.01043416E-4 32.5998001
2.45441318 3.0089583E-4 32.6077652
2.45381165 3.00748332E-4 32.6157303
2.45321035 3.0060095E-4 32.6236954
2.4526093 3.00453656E-4 32.6201172
2.45200849 3.00306478E-4 32.2983322
2.45140791 3.00159416E-4 32.3062134
2.45080781 3.00012471E-4 32.3140945
2.45020795 2.99865613E-4 32.3219757
2.44960833 2.99718871E-4 32.3298569
2.44900918 2.99572246E-4 32.3377419
2.44841003 2.99425708E-4 32.2081833
2.44781137 2.99279287E-4 32.0155945
2.44721293 2.99132982E-4 32.0233917
2.44661474 2.98986793E-4 32.0311928
2.44601703 2.98840692E-4 32.03899
2.44541955 2.98694707E-4 32.0467911
2.44482231 2.9854881E-4 32.0545883
2.44422531 2.98403029E-4 31.805336
2.44362855 2.98257364E-4 31.7356358
2.44303226 2.98111816E-4 31.743351
2.44243622 2.97966355E-4 31.7510681
2.44184041 2.9782101E-4 31.7587852
2.44124484 2.97675753E-4 31.7665043
2.44064975 2.97530612E-4 31.7345753
2.44005466 2.97385588E-4 31.4507809
2.43946004 2.9724068E-4 31.4584179
2.4388659 2.97095859E-4 31.4660549
2.43827176 2.96951126E-4 31.4736919
2.4376781 2.96806538E-4 31.481329
2.43708444 2.96662038E-4 31.4889641
2.43649125 2.96517625E-4 31.3459187
2.43589854 2.96373357E-4 31.1763649
2.43530583 2.96229147E-4 31.1839199
2.4347136 2.96085083E-4 31.1914768
2.43412161 2.95941107E-4 31.1990356
2.43352985 2.95797247E-4 31.2065926
2.43293834 2.95653474E-4 31.2141495
2.43234706 2.95509817E-4 30.9655952
2.43175626 2.95366248E-4 30.9046326
2.4311657 2.95222795E-4 30.9121113
2.43057537 2.95079459E-4 30.91959
2.42998528 2.9493621E-4 30.9270687
2.42939568 2.94793077E-4 30.9345474
2.4288063 2.94650032E-4 30.9073029
2.42821693 2.94507103E-4 30.6281586
2.42762828 2.9436429E-4 30.635561
2.42703962 2.94221565E-4 30.6429596
2.42645121 2.94078956E-4 30.6503601
2.42586327 2.93936435E-4 30.6577606
2.42527556 2.9379403E-4 30.6651611
2.4246881 2.93651712E-4 30.5403118
2.42410088 2.93509511E-4 30.3617859
2.42351413 2.93367397E-4 30.3691101
2.42292738 2.93225399E-4 30.3764324
2.42234111 2.93083518E-4 30.3837547
2.42175508 2.92941724E-4 30.3910828
2.42116928 2.92800047E-4 30.3984032
2.42058396 2.92658457E-4 30.1811771
2.41999865 2.92516983E-4 30.0980091
2.41941381 2.92375596E-4 30.1052551
2.4188292 2.92234297E-4 30.1125031
2.41824484 2.92093144E-4 30.119751
2.41766095 2.91952048E-4 30.1269989
2.41707706 2.91811099E-4 30.1342449
2.41649365 2.91670236E-4 29.8296223
2.41591048 2.91529461E-4 29.8367939
2.41532755 2.91388802E-4 29.8439713
2.41474485 2.9124823E-4 29.851141
2.41416264 2.91107775E-4 29.8583126
2.41358042 2.90967408E-4 29.8654861
2.41299868 2.90827156E-4 29.7879982
2.41241717 2.90686992E-4 29.571022
2.41183591 2.90546945E-4 29.5781212
2.41125488 2.90406984E-4 29.5852184
2.41067433 2.90267111E-4 29.5923195
2.41009378 2.90127384E-4 29.5994167
2.40951371 2.89987714E-4 29.6065159
2.40893388 2.89848162E-4 29.4490433
2.40835428 2.89708725E-4 29.3149319
2.40777516 2.89569376E-4 29.3219585
2.40719604 2.89430114E-4 29.3289833
2.4066174 2.89290969E-4 29.3360062
2.406039 2.89151911E-4 29.343029
2.40546083 2.89012969E-4 29.3500557
2.40488291 2.88874115E-4 29.1173534
2.40430522 2.88735377E-4 29.0613232
2.40372801 2.88596726E-4 29.0682774
2.4031508 2.88458192E-4 29.0752296
2.40257406 2.88319745E-4 29.08218
2.40199757 2.88181385E-4 29.0891323
2.40142131 2.88043142E-4 29.0879784
2.40084553 2.87904986E-4 28.8664608
2.40026975 2.87766947E-4 28.8733559
2.39969444 2.87628995E-4 28.8802528
2.39911914 2.8749113E-4 28.887146
2.39854431 2.87353381E-4 28.894043
2.39796972 2.8721572E-4 28.9009399
2.39739561 2.87078175E-4 28.8617592
2.3968215 2.86940718E-4 28.7410202
2.39624786 2.86803348E-4 28.7478771
2.39567423 2.86666094E-4 28.7547283
2.39510107 2.86528928E-4 28.7615833
2.39452815 2.86391878E-4 28.7684364
2.39395547 2.86254915E-4 28.7752914
2.39338326 2.8611804E-4 28.698494
2.39281106 2.85981281E-4 28.616787
2.39223933 2.8584461E-4 28.6235981
2.3916676 2.85708025E-4 28.6304111
2.39109635 2.85571557E-4 28.6372242
2.39052534 2.85435177E-4 28.6440392
2.38995457 2.85298913E-4 28.6508484
2.38938427 2.85162736E-4 28.5390091
2.38881397 2.85026646E-4 28.4937401
2.38824415 2.84890673E-4 28.500515
2.38767457 2.84754758E-4 28.507288
2.38710499 2.84618989E-4 28.5140591
2.38653588 2.84483278E-4 28.5208302
2.38596725 2.84347683E-4 28.5276051
2.38539863 2.84212176E-4 28.3831081
2.38483024 2.84076785E-4 28.3718872
2.38426232 2.83941481E-4 28.3786163
2.38369465 2.83806265E-4 28.3853512
2.38312697 2.83671165E-4 28.3920803
2.38255978 2.83536152E-4 28.3988132
2.38199282 2.83401227E-4 28.3918953
2.38142633 2.83266389E-4 28.244503
2.38085985 2.83131667E-4 28.251194
2.38029361 2.82997033E-4 28.2578869
2.37972784 2.82862486E-4 28.264576
2.37916231 2.82728055E-4 28.2712688
2.37859702 2.82593712E-4 28.2779617
2.37803197 2.82459456E-4 28.2418175
2.37746716 2.82325316E-4 28.1250038
2.37690258 2.82191264E-4 28.1316586
2.37633824 2.82057299E-4 28.1383133
2.37577438 2.81923421E-4 28.1449661
2.37521076 2.8178966E-4 28.1516171
2.37464714 2.81655986E-4 28.158268
2.374084 2.815224E-4 28.0952663
2.37352109 2.813889E-4 28.0066624
2.37295842 2.81255518E-4 28.0132771
2.37239599 2.81122222E-4 28.0198898
2.37183404 2.80989014E-4 28.0265045
2.37127209 2.80855922E-4 28.0331154
2.37071061 2.80722918E-4 28.0397301
2.37014914 2.8059E-4 27.9520512
2.36958814 2.8045717E-4 27.8894672
2.36902738 2.80324428E-4 27.8960457
2.36846685 2.80191802E-4 27.9026184
2.36790657 2.80059263E-4 27.9091911
2.36734676 2.79926811E-4 27.9157696
2.36678696 2.79794447E-4 27.9223442
2.36622739 2.79662199E-4 27.8122387
2.3656683 2.79530039E-4 27.7733994
2.36510944 2.79397966E-4 27.7799358
2.36455059 2.7926598E-4 27.7864742
2.36399221 2.7913411E-4 27.7930088
2.36343408 2.79002299E-4 27.7995472
2.36287618 2.78870604E-4 27.8060818
2.36231875 2.78738997E-4 27.6757584
2.36176133 2.78607506E-4 27.658453
2.36120415 2.78476073E-4 27.6649513
2.36064744 2.78344756E-4 27.6714497
2.36009097 2.78213527E-4 27.677948
2.3595345 2.78082385E-4 27.6844482
2.35897851 2.77951331E-4 27.6909466
2.35842276 2.77820393E-4 27.542551
2.35786724 2.77689513E-4 27.5446091
2.35731196 2.77558749E-4 27.5510712
2.35675693 2.77428073E-4 27.5575333
2.35620236 2.77297484E-4 27.5639935
2.3556478 2.77166982E-4 27.5704556
2.35509372 2.77036597E-4 27.5640335
2.35453963 2.76906299E-4 27.4254551
2.35398602 2.7677606E-4 27.431879
2.35343266 2.76645937E-4 27.438303
2.35287952 2.76515901E-4 27.4447269
2.35232663 2.76385981E-4 27.4511509
2.35177398 2.7625612E-4 27.4575768
2.35122156 2.76126375E-4 27.4357662
2.35066938 2.75996688E-4 27.3138504
2.35011744 2.75867118E-4 27.32024
2.34956598 2.75737635E-4 27.3266277
2.34901452 2.75608239E-4 27.3330135
2.34846354 2.75478931E-4 27.3394012
2.34791255 2.75349739E-4 27.345789
2.34736204 2.75220606E-4 27.3107357
2.34681177 2.75091588E-4 27.2033329
2.34626174 2.74962629E-4 27.2096786
2.34571195 2.74833787E-4 27.216032
2.34516239 2.74705031E-4 27.2223854
2.34461308 2.74576363E-4 27.228735
2.344064 2.74447782E-4 27.2350864
2.3435154 2.74319289E-4 27.1886311
2.34296679 2.74190912E-4 27.0938892
2.34241843 2.74062593E-4 27.1002045
2.34187055 2.73934391E-4 27.1065178
2.3413229 2.73806247E-4 27.112833
2.34077525 2.73678219E-4 27.1191502
2.34022808 2.73550279E-4 27.1254654
2.33968115 2.73422425E-4 27.0695305
2.33913445 2.7329466E-4 26.9855137
2.338588 2.73166981E-4 26.9917946
2.33804178 2.7303939E-4 26.9980736
2.3374958 2.72911886E-4 27.0043545
2.33695006 2.72784469E-4 27.0106316
2.33640456 2.72657169E-4 27.0169125
2.33585954 2.72529927E-4 26.9533672
2.33531451 2.72402773E-4 26.8781853
2.33476973 2.72275734E-4 26.8844299
2.33422542 2.72148754E-4 26.8906727
2.33368134 2.72021891E-4 26.8969173
2.33313727 2.71895115E-4 26.903162
2.33259368 2.71768396E-4 26.9094067
2.33205032 2.71641795E-4 26.8402004
2.33150721 2.7151528E-4 26.771904
2.33096409 2.71388853E-4 26.7781143
2.33042145 2.71262485E-4 26.7843208
2.32987905 2.71136232E-4 26.7905293
2.32933688 2.71010067E-4 26.7967377
2.32879519 2.70883989E-4 26.802948
2.32825351 2.70757999E-4 26.7297516
2.32771206 2.70632096E-4 26.6666679
2.32717085 2.7050628E-4 26.672842
2.32663012 2.70380551E-4 26.679018
2.32608938 2.7025491E-4 26.685194
2.32554913 2.70129356E-4 26.6913681
2.32500887 2.70003889E-4 26.6975422
2.32446909 2.6987851E-4 26.6220818
2.32392931 2.69753218E-4 26.5624638
2.32339001 2.69628013E-4 26.5686016
2.32285094 2.69502896E-4 26.5747433
2.32231188 2.69377866E-4 26.580883
2.32177329 2.69252923E-4 26.5870228
2.32123494 2.69128068E-4 26.5931625
2.32069683 2.690033E-4 26.5171337
2.32015896 2.68878619E-4 26.4592705
2.31962132 2.68754025E-4 26.4653778
2.31908393 2.68629519E-4 26.471487
2.31854677 2.685051E-4 26.4775887
2.31800985 2.6838074E-4 26.483696
2.31747317 2.68256495E-4 26.4898014
2.31693697 2.68132339E-4 26.4149761
2.31640077 2.68008269E-4 26.3570957
2.3158648 2.67884257E-4 26.3631611
2.31532931 2.67760362E-4 26.3692379
2.31479383 2.67636555E-4 26.3753109
2.31425858 2.67512805E-4 26.3813839
2.3137238 2.67389172E-4 26.387455
2.31318903 2.67265597E-4 26.3153229
2.31265473 2.6714211E-4 26.2559185
2.31212044 2.67018739E-4 26.2619629
2.31158662 2.66895426E-4 26.2679996
2.31105304 2.667722E-4 26.2740402
2.31051946 2.66649062E-4 26.2800808
2.30998635 2.66526011E-4 26.2861176
2.30945349 2.66403047E-4 26.2183628
2.30892086 2.66280171E-4 26.1557407
2.30838823 2.66157382E-4 26.1617451
2.30785608 2.6603468E-4 26.167757
2.30732417 2.65912036E-4 26.1737652
2.3067925 2.65789509E-4 26.1797695
2.30626106 2.6566704E-4 26.1857796
2.30572987 2.65544688E-4 26.123806
2.30519891 2.65422394E-4 26.0565491
2.30466819 2.65300187E-4 26.0625248
2.30413771 2.65178067E-4 26.0685043
2.30360746 2.65056035E-4 26.0744762
2.30307746 2.6493409E-4 26.080452
2.30254769 2.64812232E-4 26.0864239
2.30201817 2.64690461E-4 26.0318413
2.30148888 2.64568749E-4 25.9583378
2.30095983 2.64447153E-4 25.9642792
2.30043101 2.64325616E-4 25.9702187
2.29990268 2.64204165E-4 25.976162
2.29937434 2.64082802E-4 25.9821091
2.29884624 2.63961527E-4 25.9880505
2.29831839 2.63840338E-4 25.9422951
2.297791 2.63719237E-4 25.8610859
2.29726362 2.63598195E-4 25.8669968
2.29673648 2.63477268E-4 25.8729038
2.29620957 2.633564E-4 25.8788185
2.29568315 2.63235619E-4 25.8847294
2.29515672 2.63114925E-4 25.8906364
2.29463053 2.62994319E-4 25.8498898
2.29410481 2.62873771E-4 25.746973
2.2935791 2.62753339E-4 25.7528477
2.29305363 2.62632966E-4 25.7587223
2.29252863 2.6251268E-4 25.7645988
2.29200363 2.62392481E-4 25.7704735
2.29147911 2.6227237E-4 25.77635
2.29095459 2.62152345E-4 25.7208328
2.29043031 2.62032409E-4 25.5056896
2.2899065 2.6191253E-4 25.5115013
2.2893827 2.61792738E-4 25.5173111
2.28885937 2.61673034E-4 25.523119
2.28833604 2.61553418E-4 25.5289326
2.28781319 2.61433888E-4 25.5347424
2.28729033 2.61314417E-4 25.506319
2.28676772 2.61195033E-4 25.2670879
2.28624558 2.61075736E-4 25.2728348
2.28572345 2.60956527E-4 25.2785797
2.28520179 2.60837405E-4 25.2843266
2.28468013 2.60718341E-4 25.2900753
2.28415895 2.60599394E-4 25.2958202
2.28363776 2.60480505E-4 25.2970161
2.28311682 2.60361703E-4 25.0311337
2.28259635 2.60242959E-4 25.0368176
2.28207588 2.60124332E-4 25.0425014
2.28155589 2.60005763E-4 25.0481853
2.2810359 2.59887282E-4 25.0538692
2.28051639 2.59768887E-4 25.0595512
2.27999687 2.5965058E-4 25.0652332
2.2794776 2.59532331E-4 24.8253632
2.2789588 2.5941417E-4 24.8034172
2.27844 2.59296095E-4 24.8090401
2.27792144 2.59178109E-4 24.814661
2.27740335 2.5906018E-4 24.8202801
2.27688527 2.58942368E-4 24.8259029
2.27636743 2.58824613E-4 24.8315277
2.27585006 2.58706918E-4 24.6292839
2.27533269 2.58589338E-4 24.5726013
2.27481556 2.58471817E-4 24.5781612
2.27429891 2.58354383E-4 24.5837212
2.27378225 2.58237036E-4 24.589283
2.27326584 2.58119748E-4 24.5948429
2.27274966 2.58002576E-4 24.6004028
2.27223396 2.57885462E-4 24.4380054
2.27171826 2.57768406E-4 24.3443394
2.2712028 2.57651467E-4 24.3498363
2.27068758 2.57534586E-4 24.3553371
2.2701726 2.57417792E-4 24.3608341
2.26965785 2.57301086E-4 24.3663368
2.26914334 2.57184438E-4 24.3718395
2.26862931 2.57067877E-4 24.2514133
2.26811528 2.56951404E-4 24.118597
2.26760149 2.56835017E-4 24.1240406
2.26708794 2.56718689E-4 24.1294785
2.26657462 2.56602449E-4 24.1349163
2.26606154 2.56486295E-4 24.1403561
2.26554847 2.563702E-4 24.1457977
2.26503587 2.56254192E-4 24.0695992
2.26452351 2.56138272E-4 23.8953457
2.26401138 2.56022409E-4 23.9007282
2.2634995 2.55906663E-4 23.906105
2.26298785 2.55790976E-4 23.9114895
2.26247621 2.55675346E-4 23.916872
2.26196504 2.55559804E-4 23.9222488
2.26145411 2.55444349E-4 23.8922348
2.26094317 2.55328981E-4 23.6745491
2.26043272 2.55213701E-4 23.6798706
2.2599225 2.55098479E-4 23.685194
2.25941229 2.54983315E-4 23.6905174
2.25890255 2.54868268E-4 23.6958408
2.25839281 2.54753279E-4 23.7011642
2.25788355 2.54638377E-4 23.7064896
2.25737429 2.54523533E-4 23.4691181
2.2568655 2.54408777E-4 23.4614506
2.25635672 2.54294107E-4 23.4667149
2.25584817 2.54179497E-4 23.471981
2.25533986 2.54064973E-4 23.4772453
2.25483203 2.53950537E-4 23.4825153
2.2543242 2.53836188E-4 23.4877777
2.2538166 2.53721897E-4 23.303297
2.25330925 2.53607664E-4 23.2454281
2.25280213 2.53493548E-4 23.2506428
2.25229526 2.5337949E-4 23.2558498
2.25178862 2.53265491E-4 23.2610569
2.25128222 2.53151607E-4 23.2662659
2.25077605 2.53037782E-4 23.2714767
2.25027013 2.52924016E-4 23.1417694
2.24976444 2.52810336E-4 23.0317764
2.24925876 2.52696744E-4 23.036932
2.24875355 2.52583239E-4 23.0420856
2.24824858 2.52469792E-4 23.0472374
2.24774361 2.52356433E-4 23.052393
2.24723911 2.52243131E-4 23.0575409
2.24673462 2.52129917E-4 22.9842319
2.2462306 2.52016762E-4 22.8204803
2.24572659 2.51903723E-4 22.8255768
2.24522305 2.51790741E-4 22.8306732
2.24471951 2.51677819E-4 22.8357697
2.2442162 2.51564983E-4 22.840868
2.24371314 2.51452235E-4 22.8459625
2.24321055 2.51339545E-4 22.8305836
2.24270797 2.51226942E-4 22.6114883
2.24220562 2.51114398E-4 22.6165276
2.24170351 2.5100194E-4 22.6215725
2.24120164 2.5088957E-4 22.6266136
2.24069977 2.50777259E-4 22.6316566
2.24019837 2.50665034E-4 22.6366997
2.23969722 2.50552868E-4 22.6417446
2.2391963 2.50440789E-4 22.4441662
2.23869538 2.50328798E-4 22.4097672
2.23819494 2.50216865E-4 22.4147568
2.2376945 2.50105018E-4 22.4197445
2.23719454 2.49993231E-4 22.4247341
2.23669457 2.4988153E-4 22.4297218
2.23619485 2.49769917E-4 22.4347134
2.2356956 2.49658362E-4 22.3007965
2.23519635 2.49546865E-4 22.205267
2.23469734 2.49435456E-4 22.2102013
2.23419857 2.49324134E-4 22.2151356
2.23370004 2.4921287E-4 22.2200718
2.23320174 2.49101693E-4 22.225008
2.23270369 2.48990604E-4 22.2299423
2.23220587 2.48879573E-4 22.1613789
2.23170805 2.487686E-4 22.0029945
2.23121071 2.48657714E-4 22.0078754
2.23071337 2.48546916E-4 22.0127602
2.2302165 2.48436176E-4 22.0176411
2.22971964 2.48325523E-4 22.0225239
2.22922325 2.48214928E-4 22.0274067
2.22872686 2.48104421E-4 22.0254345
2.22823071 2.47993972E-4 21.8029213
2.2277348 2.4788361E-4 21.8077526
2.22723913 2.47773307E-4 21.8125877
2.2267437 2.47663091E-4 21.8174171
2.2262485 2.47552933E-4 21.8222427
2.22575355 2.47442862E-4 21.827076
2.22525883 2.47332879E-4 21.8319092
2.22476435 2.47222953E-4 21.6661949
2.22426987 2.47113087E-4 21.6098099
2.22377586 2.47003307E-4 21.6145878
2.22328186 2.46893615E-4 21.6193714
2.22278833 2.4678398E-4 21.6241474
2.22229481 2.46674404E-4 21.6289272
2.22180152 2.46564945E-4 21.633709
2.22130847 2.46455515E-4 21.5395927
2.22081566 2.46346171E-4 21.4140205
2.22032309 2.46236916E-4 21.4187489
2.21983075 2.46127718E-4 21.4234772
2.21933866 2.46018579E-4 21.4282055
2.2188468 2.45909527E-4 21.4329338
2.21835494 2.45800562E-4 21.437664
2.21786356 2.45691655E-4 21.416357
2.21737218 2.45582807E-4 21.2203522
2.21688104 2.45474046E-4 21.2250309
2.21639037 2.45365372E-4 21.2297096
2.21589971 2.45256757E-4 21.2343903
2.21540928 2.451482E-4 21.2390652
2.21491909 2.4503973E-4 21.2437439
2.21442914 2.44931347E-4 21.2484264
2.21393943 2.44823023E-4 21.0767651
2.21344972 2.44714756E-4 21.033411
2.21296048 2.44606577E-4 21.0380421
2.21247149 2.44498457E-4 21.0426693
2.21198249 2.44390423E-4 21.0473003
2.21149373 2.44282448E-4 21.0519276
2.21100545 2.44174531E-4 21.0565586
2.21051717 2.44066716E-4 20.9622059
2.21002913 2.43958959E-4 20.8438663
2.20954132 2.43851275E-4 20.8484459
2.20905375 2.43743663E-4 20.8530254
2.20856643 2.43636125E-4 20.8576088
2.2080791 2.43528659E-4 20.8621883
2.20759225 2.43421251E-4 20.8667679
2.2071054 2.43313931E-4 20.8509045
2.20661902 2.43206669E-4 20.6563702
2.20613265 2.43099479E-4 20.6609039
2.20564651 2.42992362E-4 20.6654339
2.20516062 2.42885319E-4 20.6699677
2.20467496 2.42778347E-4 20.6744995
2.20418954 2.42671449E-4 20.6790295
2.20370436 2.42564609E-4 20.6835613
2.20321941 2.42457842E-4 20.5297794
2.20273447 2.42351161E-4 20.4753819
2.20225 2.4224454E-4 20.479866
2.20176554 2.4213799E-4 20.4843464
2.20128131 2.420315E-4 20.4888325
2.20079732 2.41925096E-4 20.4933186
2.20031357 2.41818751E-4 20.4978027
2.19983006 2.41712478E-4 20.4265308
2.19934678 2.41606278E-4 20.2918587
2.19886374 2.41500151E-4 20.2962952
2.19838071 2.41394097E-4 20.3007317
2.19789815 2.412881E-4 20.3051701
2.19741559 2.41182177E-4 20.3096066
2.19693351 2.41076326E-4 20.314043
2.19645143 2.40970548E-4 20.3184795
2.19596958 2.40864829E-4 20.117939
2.19548798 2.40759196E-4 20.1147022
2.19500637 2.40653622E-4 20.1190948
2.19452524 2.40548121E-4 20.1234837
2.19404435 2.40442678E-4 20.1278744
2.19356346 2.40337322E-4 20.132267
2.19308305 2.40232024E-4 20.1366577
2.19260263 2.40126799E-4 20.0223331
2.19212246 2.40021633E-4 19.9350681
2.19164252 2.39916553E-4 19.9394093
2.19116282 2.39811532E-4 19.9437561
2.19068336 2.39706584E-4 19.948103
2.19020391 2.39601693E-4 19.952446
2.18972492 2.39496891E-4 19.9567928
2.18924594 2.39392146E-4 19.93223
2.18876719 2.39287474E-4 19.7750168
2.18828869 2.3918286E-4 19.7793198
2.18781042 2.39078319E-4 19.7836227
2.18733239 2.38973851E-4 19.7879276
2.1868546 2.38869456E-4 19.7922306
2.18637705 2.38765118E-4 19.7965336
2.1858995 2.38660854E-4 19.8008366
2.18542242 2.38556662E-4 19.6726627
2.18494534 2.38452529E-4 19.6273956
2.18446851 2.38348483E-4 19.6316586
2.18399191 2.3824448E-4 19.6359234
2.18351555 2.38140565E-4 19.6401863
2.18303943 2.38036708E-4 19.6444492
2.18256354 2.37932923E-4 19.6487141
2.18208766 2.37829197E-4 19.6005802
2.18161201 2.37725544E-4 19.4771748
2.18113685 2.37621964E-4 19.4814014
2.18066168 2.37518441E-4 19.4856243
2.18018675 2.37415006E-4 19.4898491
2.17971206 2.37311615E-4 19.4940739
2.17923737 2.37208311E-4 19.4982986
2.17876315 2.37105065E-4 19.5025234
2.17828894 2.37001877E-4 19.3566151
2.1778152 2.36898763E-4 19.3328247
2.17734146 2.3679572E-4 19.3370094
2.17686796 2.36692751E-4 19.3411961
2.1763947 2.3658984E-4 19.3453808
2.17592168 2.36487002E-4 19.3495674
2.17544866 2.36384221E-4 19.353754
2.17497611 2.36281514E-4 19.2906551
2.17450356 2.36178865E-4 19.1859112
2.17403126 2.36076288E-4 19.1900578
2.17355919 2.35973785E-4 19.1942062
2.17308736 2.35871339E-4 19.1983509
2.17261577 2.35768966E-4 19.2024994
2.17214441 2.35666666E-4 19.2066479
2.17167306 2.35564425E-4 19.2107964
2.17120218 2.35462241E-4 19.0563908
2.17073131 2.35360145E-4 19.0447445
2.17026067 2.35258092E-4 19.0488529
2.16979027 2.35156127E-4 19.0529633
2.16932011 2.3505422E-4 19.0570736
2.16884995 2.34952371E-4 19.061182
2.16838026 2.34850595E-4 19.0652943
2.16791058 2.34748877E-4 18.9962273
2.16744113 2.34647232E-4 18.9010448
2.16697192 2.3454566E-4 18.905117
2.16650295 2.34444145E-4 18.9091892
2.16603422 2.34342704E-4 18.9132614
2.16556573 2.34241321E-4 18.9173355
2.16509724 2.34139996E-4 18.9214058
2.16462922 2.34038758E-4 18.9254799
2.16416121 2.33937564E-4 18.7712479
2.16369343 2.33836457E-4 18.7629795
2.16322589 2.33735394E-4 18.7670116
2.16275835 2.33634419E-4 18.7710476
2.16229129 2.33533487E-4 18.7750854
2.16182423 2.33432627E-4 18.7791233
2.16135764 2.33331841E-4 18.7831573
2.16089106 2.33231112E-4 18.716568
2.16042471 2.33130457E-4 18.6224117
2.15995836 2.33029859E-4 18.6264133
2.15949249 2.32929335E-4 18.6304131
2.15902662 2.32828868E-4 18.6344109
2.15856123 2.3272846E-4 18.6384125
2.15809584 2.32628125E-4 18.6424103
2.15763068 2.32527862E-4 18.64641
2.15716577 2.32427657E-4 18.5004845
2.15670085 2.32327511E-4 18.4873676
2.15623641 2.32227438E-4 18.4913311
2.15577197 2.32127422E-4 18.4952946
2.15530777 2.3202748E-4 18.4992561
2.15484381 2.31927595E-4 18.5032196
2.15438008 2.31827769E-4 18.5071831
2.1539166 2.31728016E-4 18.4509869
2.15345335 2.31628335E-4 18.3498497
2.1529901 2.31528713E-4 18.3537769
2.15252709 2.31429149E-4 18.3577042
2.15206432 2.31329657E-4 18.3616314
2.15160179 2.31230224E-4 18.3655624
2.1511395 2.31130849E-4 18.3694878
2.1506772 2.31031547E-4 18.3734188
2.15021539 2.30932303E-4 18.2435322
2.14975357 2.30833131E-4 18.2177315
2.14929199 2.30734018E-4 18.2216263
2.14883065 2.30634963E-4 18.2255211
2.14836955 2.30535981E-4 18.2294121
2.14790845 2.30437057E-4 18.2333069
2.14744782 2.30338206E-4 18.2371979
2.1469872 2.30239413E-4 18.1990681
2.14652681 2.30140678E-4 18.0831852
2.14606667 2.30042016E-4 18.0870419
2.14560652 2.29943413E-4 18.0909023
2.14514685 2.29844867E-4 18.094759
2.14468718 2.29746394E-4 18.0986195
2.14422774 2.2964798E-4 18.1024761
2.14376855 2.29549638E-4 18.1063347
2.14330959 2.2945134E-4 17.999754
2.14285088 2.29353129E-4 17.9539318
2.14239216 2.29254962E-4 17.957756
2.14193368 2.29156867E-4 17.9615803
2.14147568 2.29058831E-4 17.9654026
2.14101768 2.28960853E-4 17.9692287
2.14055967 2.28862948E-4 17.973053
2.14010215 2.287651E-4 17.959919
2.13964462 2.28667312E-4 17.8222694
2.13918734 2.28569595E-4 17.8260612
2.13873029 2.28471938E-4 17.8298531
2.13827348 2.28374338E-4 17.833643
2.13781691 2.28276811E-4 17.8374329
2.13736033 2.28179342E-4 17.8412228
2.13690424 2.28081932E-4 17.8450127
2.13644814 2.27984579E-4 17.7685242
2.13599229 2.278873E-4 17.6958046
2.13553667 2.27790078E-4 17.6995602
2.13508105 2.27692915E-4 17.7033157
2.13462567 2.27595825E-4 17.7070713
2.13417077 2.27498793E-4 17.7108288
2.13371587 2.27401819E-4 17.7145863
2.1332612 2.27304903E-4 17.7183437
2.13280654 2.2720806E-4 17.5816803
2.13235235 2.27111275E-4 17.5706863
2.13189816 2.27014549E-4 17.5744095
2.13144422 2.2691788E-4 17.5781326
2.13099051 2.26821285E-4 17.5818558
2.13053703 2.26724733E-4 17.5855827
2.13008356 2.26628268E-4 17.589304
2.12963033 2.26531847E-4 17.5491257
2.12917733 2.26435484E-4 17.4432087
2.12872458 2.26339194E-4 17.4468975
2.12827206 2.26242963E-4 17.4505901
2.12781978 2.26146789E-4 17.4542809
2.1273675 2.26050688E-4 17.4579716
2.12691545 2.25954631E-4 17.4616661
2.12646365 2.25858646E-4 17.4653549
2.12601209 2.2576272E-4 17.3696804
2.12556052 2.25666852E-4 17.3207645
2.12510943 2.25571057E-4 17.324419
2.12465835 2.25475305E-4 17.3280792
2.1242075 2.25379626E-4 17.3317413
2.12375689 2.25284006E-4 17.3353996
2.12330627 2.25188443E-4 17.3390598
2.12285614 2.25092939E-4 17.3412342
2.12240601 2.24997508E-4 17.1959839
2.12195611 2.24902135E-4 17.1996117
2.12150645 2.24806805E-4 17.2032394
2.1210568 2.24711548E-4 17.2068653
2.12060761 2.24616349E-4 17.210495
2.12015843 2.24521224E-4 17.2141209
2.11970949 2.24426141E-4 17.2177505
2.11926079 2.24331132E-4 17.1688633
2.11881208 2.24236181E-4 17.0761433
2.11836362 2.24141288E-4 17.0797386
2.11791563 2.24046453E-4 17.083334
2.11746764 2.23951676E-4 17.0869312
2.11701965 2.23856958E-4 17.0905285
2.11657214 2.23762298E-4 17.0941219
2.11612463 2.2366771E-4 17.0977211
2.11567736 2.23573181E-4 17.0005913
2.11523032 2.2347871E-4 16.9575634
2.11478353 2.23384282E-4 16.9611263
2.11433697 2.23289928E-4 16.9646931
2.11389041 2.23195646E-4 16.968256
2.11344409 2.23101408E-4 16.9718227
2.11299801 2.23007228E-4 16.9753876
2.11255193 2.22913121E-4 16.9787083
2.11210632 2.22819057E-4 16.8366947
2.11166072 2.22725066E-4 16.8402271
2.11121535 2.22631119E-4 16.8437614
2.11077023 2.22537245E-4 16.8472977
2.11032534 2.22443428E-4 16.850832
2.10988045 2.2234967E-4 16.8543663
2.1094358 2.22255971E-4 16.8578987
2.10899138 2.22162329E-4 16.8170509
2.10854721 2.22068746E-4 16.720623
2.10810328 2.2197522E-4 16.7241268
2.10765934 2.21881768E-4 16.7276306
2.10721564 2.21788359E-4 16.7311325
2.10677218 2.21695009E-4 16.7346401
2.10632896 2.21601731E-4 16.738142
2.10588574 2.21508497E-4 16.7416477
2.10544276 2.21415336E-4 16.6592445
2.10500002 2.21322218E-4 16.6057644
2.10455751 2.21229173E-4 16.6092377
2.10411525 2.21136186E-4 16.612711
2.10367298 2.21043243E-4 16.6161842
2.10323095 2.20950373E-4 16.6196594
2.10278916 2.20857561E-4 16.6231308
2.10234761 2.20764792E-4 16.6266079
2.10190606 2.20672096E-4 16.5053196
2.10146499 2.20579459E-4 16.4921036
2.10102391 2.20486865E-4 16.4955482
2.10058284 2.20394344E-4 16.498991
2.10014224 2.20301881E-4 16.5024376
2.09970164 2.20209477E-4 16.5058804
2.09926128 2.20117116E-4 16.509325
2.09882116 2.20024827E-4 16.4916401
2.09838128 2.19932597E-4 16.3762074
2.09794164 2.19840425E-4 16.3796215
2.09750199 2.19748297E-4 16.3830376
2.09706259 2.19656242E-4 16.3864536
2.09662342 2.19564245E-4 16.3898678
2.09618425 2.19472291E-4 16.3932838
2.09574533 2.1938041E-4 16.396698
2.09530687 2.19288573E-4 16.3437386
2.09486818 2.19196809E-4 16.2649193
2.09442997 2.19105088E-4 16.2683048
2.09399176 2.1901344E-4 16.2716904
2.09355402 2.18921836E-4 16.2750759
2.09311628 2.1883029E-4 16.2784634
2.09267855 2.18738816E-4 16.2818508
2.09224129 2.18647387E-4 16.2852345
2.09180403 2.18556015E-4 16.2020359
2.09136701 2.18464702E-4 16.1587276
2.09093022 2.18373447E-4 16.1620846
2.09049344 2.1828225E-4 16.1654434
2.09005713 2.18191111E-4 16.1688004
2.08962083 2.18100031E-4 16.1721592
2.08918452 2.18008994E-4 16.1755161
2.08874869 2.1791803E-4 16.178875
2.08831286 2.17827124E-4 16.072588
2.08787727 2.17736262E-4 16.06106
2.08744192 2.17645458E-4 16.0643921
2.08700681 2.17554727E-4 16.0677242
2.08657169 2.17464039E-4 16.0710564
2.08613706 2.1737341E-4 16.0743885
2.08570218 2.17282839E-4 16.0777206
2.08526778 2.17192326E-4 16.0689049
2.08483362 2.17101857E-4 15.961112
2.08439946 2.1701146E-4 15.9644184
2.08396554 2.16921107E-4 15.9677238
2.08353162 2.16830827E-4 15.9710312
2.08309817 2.16740591E-4 15.9743366
2.08266473 2.16650413E-4 15.977644
2.08223152 2.16560293E-4 15.9809532
2.08179855 2.16470231E-4 15.9472075
2.08136559 2.16380213E-4 15.8655119
2.08093309 2.16290267E-4 15.8687916
2.0805006 2.16200366E-4 15.8720751
2.08006811 2.16110537E-4 15.8753586
2.0796361 2.16020751E-4 15.8786373
2.07920408 2.15931024E-4 15.8819189
2.07877231 2.15841341E-4 15.8852005
2.07834077 2.1575173E-4 15.8284826
2.07790923 2.15662178E-4 15.7709141
2.07747817 2.15572669E-4 15.7741699
2.07704711 2.15483218E-4 15.7774286
2.07661605 2.15393826E-4 15.7806835
2.07618546 2.15304492E-4 15.7839394
2.07575488 2.15215201E-4 15.7871952
2.07532454 2.15125983E-4 15.7904539
2.07489443 2.15036809E-4 15.7127609
2.07446456 2.14947693E-4 15.6773033
2.07403469 2.14858635E-4 15.6805353
2.07360506 2.14769621E-4 15.6837664
2.07317567 2.1468068E-4 15.6869993
2.07274628 2.14591782E-4 15.6902304
2.07231712 2.14502943E-4 15.6934633
2.07188821 2.14414162E-4 15.6966944
2.07145953 2.14325424E-4 15.5998688
2.07103109 2.14236759E-4 15.5846615
2.07060266 2.14148138E-4 15.5878677
2.07017446 2.14059575E-4 15.5910769
2.06974626 2.13971056E-4 15.5942822
2.06931853 2.13882609E-4 15.5974913
2.06889081 2.13794207E-4 15.6006975
2.06846333 2.13705862E-4 15.6039057
2.06803608 2.13617575E-4 15.4897938
2.06760883 2.13529333E-4 15.4929762
2.06718183 2.13441162E-4 15.4961605
2.06675506 2.13353036E-4 15.4993448
2.06632853 2.13264968E-4 15.5025253
2.06590199 2.13176943E-4 15.5057096
2.0654757 2.13088977E-4 15.5088892
2.06504965 2.13001069E-4 15.4957066
2.06462383 2.12913219E-4 15.3990822
2.06419802 2.12825427E-4 15.4022417
2.06377244 2.12737679E-4 15.4054003
2.0633471 2.12649989E-4 15.4085598
2.06292176 2.12562343E-4 15.4117184
2.0624969 2.1247477E-4 15.4148779
2.06207204 2.1238724E-4 15.4180365
2.06164718 2.12299768E-4 15.3901205
2.06122279 2.12212341E-4 15.3093033
2.06079841 2.12124985E-4 15.3124371
2.06037426 2.12037674E-4 15.3155727
2.05995035 2.11950406E-4 15.3187094
2.05952644 2.11863211E-4 15.3218431
2.05910277 2.1177606E-4 15.3249788
2.05867934 2.11688952E-4 15.3281155
2.05825615 2.11601917E-4 15.287221
2.05783296 2.11514925E-4 15.220439
2.05741 2.11427992E-4 15.2235518
2.05698729 2.11341103E-4 15.2266636
2.05656457 2.11254286E-4 15.2297754
2.05614233 2.11167498E-4 15.2328882
2.05572009 2.11080784E-4 15.2360001
2.05529785 2.10994112E-4 15.2391129
2.05487609 2.10907499E-4 15.1869497
2.05445433 2.10820945E-4 15.1324825
2.0540328 2.10734433E-4 15.1355705
2.05361128 2.10647981E-4 15.1386623
2.05319023 2.10561571E-4 15.1417522
2.05276918 2.1047522E-4 15.1448383
2.05234814 2.10388927E-4 15.1479282
2.05192757 2.10302693E-4 15.1510172
2.051507 2.10216502E-4 15.0892477
2.05108666 2.10130354E-4 15.0454235
2.05066657 2.1004428E-4 15.0484877
2.05024648 2.09958249E-4 15.0515547
2.04982662 2.09872276E-4 15.0546217
2.04940701 2.09786347E-4 15.0576887
2.04898763 2.09700476E-4 15.0607548
2.04856825 2.09614649E-4 15.0638199
2.04814911 2.0952888E-4 14.9939651
2.04772997 2.09443169E-4 14.9592466
2.04731131 2.09357517E-4 14.9622908
2.04689264 2.09271908E-4 14.965333
2.04647422 2.09186343E-4 14.9683752
2.04605579 2.09100835E-4 14.9714193
2.04563785 2.09015387E-4 14.9744635
2.0452199 2.08929996E-4 14.9775066
2.04480219 2.08844649E-4 14.901228
2.04438448 2.08759346E-4 14.8739357
2.04396701 2.08674101E-4 14.8769579
2.04354978 2.08588914E-4 14.8799782
2.04313278 2.0850377E-4 14.8829985
2.04271579 2.08418685E-4 14.8860207
2.04229903 2.08333659E-4 14.8890429
2.04188251 2.08248675E-4 14.892065
2.041466 2.0816375E-4 14.8108025
2.04104972 2.08078869E-4 14.7894888
2.04063368 2.07994046E-4 14.7924862
2.04021788 2.07909266E-4 14.7954865
2.03980207 2.07824545E-4 14.7984848
2.03938651 2.07739868E-4 14.8014832
2.03897119 2.07655248E-4 14.8044834
2.03855586 2.07570687E-4 14.8074818
2.03814077 2.0748617E-4 14.722806
2.03772593 2.0740171E-4 14.7058811
2.03731132 2.07317295E-4 14.7088594
2.03689671 2.07232937E-4 14.7118368
2.03648233 2.07148623E-4 14.7148132
2.03606796 2.07064368E-4 14.7177925
2.03565407 2.06980156E-4 14.720767
2.03524017 2.06896002E-4 14.7237453
2.03482652 2.06811907E-4 14.6370192
2.03441286 2.06727855E-4 14.6231155
2.03399944 2.06643846E-4 14.626071
2.03358626 2.06559896E-4 14.6290264
2.03317332 2.06476005E-4 14.6319818
2.03276038 2.06392157E-4 14.6349373
2.03234768 2.06308352E-4 14.6378927
2.03193521 2.06224606E-4 14.6408482
2.03152275 2.06140918E-4 14.5535574
2.03111053 2.06057273E-4 14.5411701
2.03069854 2.05973673E-4 14.5441036
2.03028679 2.0589013E-4 14.5470381
2.02987504 2.05806646E-4 14.5499735
2.02946353 2.05723205E-4 14.552906
2.02905202 2.05639808E-4 14.5558405
2.02864099 2.05556469E-4 14.5587749
2.02822995 2.05473189E-4 14.4721994
2.02781916 2.05389952E-4 14.4600363
2.02740836 2.05306758E-4 14.4629498
2.0269978 2.05223623E-4 14.4658623
2.02658749 2.05140532E-4 14.4687757
2.02617717 2.05057499E-4 14.4716902
2.02576733 2.04974509E-4 14.4746017
2.02535725 2.04891578E-4 14.4775162
2.02494764 2.0480869E-4 14.3930693
2.02453804 2.0472586E-4 14.3797045
2.02412868 2.04643075E-4 14.382596
2.02371955 2.04560347E-4 14.3854876
2.02331042 2.04477663E-4 14.3883801
2.02290154 2.04395023E-4 14.3912716
2.02249289 2.0431244E-4 14.3941641
2.02208447 2.04229902E-4 14.3970566
2.02167606 2.04147422E-4 14.3160286
2.02126789 2.04064985E-4 14.3001642
2.02085972 2.03982607E-4 14.3030338
2.02045178 2.03900272E-4 14.3059034
2.02004409 2.03817981E-4 14.3087769
2.01963663 2.03735748E-4 14.3116465
2.01922917 2.03653573E-4 14.314518
2.01882195 2.03571428E-4 14.3173914
2.01841497 2.03489355E-4 14.2410374
2.01800799 2.03407311E-4 14.2214022
2.01760125 2.03325326E-4 14.2242517
2.01719475 2.03243384E-4 14.2271023
2.01678824 2.031615E-4 14.2299547
2.01638198 2.0307966E-4 14.2328043
2.01597595 2.02997879E-4 14.2356567
2.01557016 2.02916141E-4 14.2385073
2.01516438 2.02834446E-4 14.1680431
2.01475883 2.0275281E-4 14.1434088
2.01435328 2.02671217E-4 14.1462383
2.01394796 2.02589683E-4 14.1490688
2.01354289 2.02508192E-4 14.1518993
2.01313806 2.02426745E-4 14.1547298
2.01273322 2.02345356E-4 14.1575603
2.01232862 2.02264011E-4 14.1603909
2.01192427 2.02182709E-4 14.097085
2.01151991 2.02101466E-4 14.0661745
2.01111579 2.02020266E-4 14.068985
2.01071191 2.0193911E-4 14.0717955
2.01030803 2.01858013E-4 14.074605
2.00990438 2.01776973E-4 14.0774155
2.00950098 2.01695962E-4 14.0802279
2.00909758 2.0161501E-4 14.0830383
2.00869441 2.01534102E-4 14.0279608
2.00829148 2.01453251E-4 13.9896908
2.00788856 2.01372444E-4 13.9924812
2.0074861 2.01291681E-4 13.9952736
2.00708342 2.01210976E-4 13.998064
2.0066812 2.01130315E-4 14.0008545
2.00627899 2.01049697E-4 14.0036459
2.00587702 2.00969138E-4 14.0064363
2.00547504 2.00888622E-4 13.960783
2.00507331 2.0080815E-4 13.9139452
2.00467181 2.00727736E-4 13.9167166
2.00427055 2.00647366E-4 13.919487
2.0038693 2.00567039E-4 13.9222584
2.00346828 2.00486757E-4 13.9250298
2.00306726 2.00406532E-4 13.9278011
2.00266647 2.00326351E-4 13.9305735
2.00226593 2.00246228E-4 13.8954306
2.00186563 2.00166149E-4 13.8389282
2.00146532 2.00086113E-4 13.8416796
2.00106525 2.00006121E-4 13.8444328
2.00066543 1.99926188E-4 13.8471842
2.0002656 1.99846298E-4 13.8499365
1.99986589 1.99766451E-4 13.852685
1.99946654 1.99686663E-4 13.8554382
1.99906719 1.99606904E-4 13.8319426
1.99866807 1.99527218E-4 13.7646275
1.99826908 1.99447561E-4 13.7673626
1.99787033 1.99367962E-4 13.7700949
1.99747157 1.99288406E-4 13.7728271
1.99707317 1.99208895E-4 13.7755594
1.99667478 1.99129427E-4 13.7782927
1.99627662 1.99050017E-4 13.781024
1.99587858 1.98970651E-4 13.7563782
1.99548078 1.98891328E-4 13.5937777
1.99508297 1.98812064E-4 13.5964746
1.99468541 1.98732843E-4 13.5991688
1.99428809 1.98653666E-4 13.6018629
1.99389088 1.98574533E-4 13.604557
1.9934938 1.98495458E-4 13.6072512
1.99309683 1.98416412E-4 13.6099453
1.9927001 1.98337424E-4 13.6126404
1.99230349 1.98258494E-4 13.4214239
1.99190712 1.98179594E-4 13.4240808
1.99151075 1.98100752E-4 13.4267359
1.99111474 1.98021953E-4 13.4293909
1.99071872 1.97943198E-4 13.4320478
1.99032295 1.97864501E-4 13.4347029
1.98992729 1.97785834E-4 13.4373598
1.98953176 1.97707224E-4 13.4400158
1.98913646 1.97628658E-4 13.2820263
1.98874128 1.97550151E-4 13.2544041
1.98834622 1.97471672E-4 13.2570219
1.9879514 1.97393252E-4 13.2596388
1.9875567 1.97314876E-4 13.2622566
1.98716211 1.97236543E-4 13.2648745
1.98676777 1.97158253E-4 13.2674932
1.98637342 1.97080022E-4 13.270113
1.98597944 1.97001835E-4 13.146534
1.98558545 1.96923691E-4 13.0873957
1.9851917 1.96845591E-4 13.0899763
1.98479807 1.96767534E-4 13.0925598
1.98440468 1.96689536E-4 13.0951405
1.98401129 1.96611567E-4 13.0977211
1.98361814 1.96533656E-4 13.1003017
1.98322523 1.96455789E-4 13.1028843
1.98283231 1.9637798E-4 13.01507
1.98243964 1.963002E-4 12.9230127
1.9820472 1.96222478E-4 12.9255581
1.98165476 1.961448E-4 12.9281034
1.98126256 1.96067165E-4 12.9306459
1.98087049 1.95989574E-4 12.9331913
1.98047864 1.95912027E-4 12.9357367
1.98008692 1.95834538E-4 12.9382801
1.97969532 1.95757078E-4 12.8876476
1.97930384 1.95679677E-4 12.7612152
1.97891259 1.95602319E-4 12.7637234
1.97852147 1.95525005E-4 12.7662315
1.97813046 1.95447734E-4 12.7687407
1.97773969 1.95370521E-4 12.7712507
1.97734892 1.95293338E-4 12.7737579
1.97695851 1.95216213E-4 12.7762661
1.9765681 1.95139131E-4 12.7639923
1.97617793 1.95062094E-4 12.6019526
1.97578788 1.94985099E-4 12.6044254
1.97539794 1.94908149E-4 12.6068993
1.97500825 1.94831242E-4 12.6093721
1.97461867 1.94754393E-4 12.6118469
1.97422922 1.94677574E-4 12.6143188
1.97383988 1.94600812E-4 12.6167927
1.97345078 1.94524095E-4 12.6192665
1.9730618 1.94447421E-4 12.4700489
1.97267306 1.9437079E-4 12.4476252
1.97228432 1.94294204E-4 12.4500647
1.97189581 1.9421766E-4 12.4525013
1.97150743 1.94141176E-4 12.4549408
1.97111928 1.9406472E-4 12.4573803
1.97073126 1.93988322E-4 12.4598179
1.97034335 1.93911968E-4 12.4622564
1.96995556 1.93835644E-4 12.3565426
1.96956801 1.93759377E-4 12.2932787
1.96918058 1.93683154E-4 12.2956848
1.96879327 1.93606975E-4 12.298089
1.96840608 1.93530854E-4 12.3004932
1.96801913 1.93454762E-4 12.3028984
1.96763229 1.93378713E-4 12.3053036
1.96724558 1.93302723E-4 12.3077059
1.9668591 1.93226762E-4 12.2463923
1.96647274 1.9315086E-4 12.1413517
1.96608651 1.93074986E-4 12.1437235
1.96570039 1.9299917E-4 12.1460953
1.96531451 1.92923399E-4 12.1484661
1.96492875 1.9284767E-4 12.150836
1.9645431 1.92771986E-4 12.1532068
1.96415758 1.9269633E-4 12.1555786
1.9637723 1.92620748E-4 12.1396255
1.96338713 1.92545194E-4 11.9917994
1.96300209 1.92469684E-4 11.9941397
1.96261728 1.92394218E-4 11.9964781
1.96223259 1.92318796E-4 11.9988155
1.96184802 1.92243417E-4 12.001153
1.96146357 1.92168096E-4 12.0034924
1.96107936 1.92092804E-4 12.0058317
1.96069515 1.92017571E-4 12.0081673
1.96031129 1.91942367E-4 11.8724174
1.95992744 1.91867221E-4 11.8468943
1.95954382 1.91792104E-4 11.8491993
1.95916021 1.91717045E-4 11.8515043
1.95877695 1.91642015E-4 11.8538113
1.95839369 1.91567044E-4 11.8561172
1.95801067 1.91492101E-4 11.8584223
1.95762777 1.91417217E-4 11.8607292
1.95724499 1.91342377E-4 11.7744818
1.95686233 1.91267565E-4 11.7019463
1.95647991 1.91192812E-4 11.7042189
1.9560976 1.91118103E-4 11.7064934
1.95571542 1.91043437E-4 11.7087679
1.95533347 1.909688E-4 11.7110415
1.95495152 1.90894221E-4 11.713316
1.95456982 1.90819686E-4 11.7155895
1.95418823 1.90745195E-4 11.6795588
1.95380688 1.90670733E-4 11.5592604
1.95342565 1.90596329E-4 11.5615034
1.95304441 1.90521969E-4 11.5637455
1.95266354 1.90447638E-4 11.5659885
1.95228267 1.90373365E-4 11.5682306
1.95190203 1.90299135E-4 11.5704737
1.95152152 1.90224935E-4 11.5727167
1.95114112 1.90150793E-4 11.5749598
1.95076084 1.90076695E-4 11.4312639
1.9503808 1.90002625E-4 11.4210129
1.95000088 1.89928614E-4 11.4232254
1.94962108 1.89854632E-4 11.4254379
1.9492414 1.89780709E-4 11.4276495
1.94886196 1.89706814E-4 11.429862
1.94848263 1.89632978E-4 11.4320745
1.94810343 1.8955917E-4 11.4342852
1.94772434 1.89485421E-4 11.3443518
1.9473455 1.89411701E-4 11.2827101
1.94696677 1.89338025E-4 11.2848911
1.94658816 1.89264407E-4 11.2870731
1.94620967 1.89190818E-4 11.2892551
1.94583142 1.89117272E-4 11.2914371
1.94545317 1.89043771E-4 11.2936192
1.94507515 1.88970313E-4 11.2958012
1.94469738 1.88896898E-4 11.2601185
1.94431961 1.88823527E-4 11.1465569
1.94394207 1.887502E-4 11.1487083
1.94356465 1.88676902E-4 11.1508608
1.94318736 1.88603663E-4 11.1530132
1.94281018 1.88530466E-4 11.1551647
1.94243324 1.88457299E-4 11.1573162
1.94205642 1.88384191E-4 11.1594687
1.94167972 1.88311111E-4 11.1616211
1.94130313 1.88238089E-4 11.0293732
1.94092667 1.88165097E-4 11.0146446
1.94055045 1.88092148E-4 11.0167675
1.94017434 1.88019243E-4 11.0188913
1.93979836 1.87946382E-4 11.0210133
1.93942261 1.87873564E-4 11.0231361
1.93904686 1.8780079E-4 11.025259
1.93867135 1.87728059E-4 11.0273819
1.93829596 1.87655358E-4 10.9523964
1.93792069 1.87582715E-4 10.8826599
1.93754566 1.87510101E-4 10.8847551
1.93717074 1.8743753E-4 10.8868494
1.93679595 1.87365018E-4 10.8889427
1.93642128 1.87292535E-4 10.891036
1.93604672 1.87220096E-4 10.8931313
1.9356724 1.871477E-4 10.8952255
1.93529809 1.87075333E-4 10.8779116
1.93492401 1.87003025E-4 10.7527256
1.93455017 1.8693076E-4 10.7547932
1.93417633 1.86858524E-4 10.7568588
1.93380272 1.86786332E-4 10.7589245
1.93342924 1.86714198E-4 10.7609901
1.93305588 1.86642093E-4 10.7630568
1.93268263 1.86570018E-4 10.7651224
1.93230951 1.86498E-4 10.7671871
1.93193662 1.86426027E-4 10.6632223
1.93156385 1.86354082E-4 10.6268454
1.93119121 1.86282196E-4 10.6288834
1.93081868 1.86210338E-4 10.6309223
1.93044639 1.86138524E-4 10.6329603
1.93007421 1.86066754E-4 10.6349974
1.92970216 1.85995028E-4 10.6370354
1.92933023 1.85923331E-4 10.6390743
1.92895842 1.85851692E-4 10.5953026
1.92858684 1.85780082E-4 10.5008793
1.92821527 1.85708515E-4 10.5028906
1.92784393 1.85636993E-4 10.5049009
1.92747271 1.85565514E-4 10.5069122
1.92710173 1.85494078E-4 10.5089226
1.92673075 1.85422672E-4 10.5109339
1.92636001 1.85351324E-4 10.5129452
1.92598939 1.85280005E-4 10.5149555
1.92561889 1.8520873E-4 10.3913879
1.9252485 1.85137498E-4 10.3788481
1.92487836 1.8506631E-4 10.3808317
1.92450821 1.84995151E-4 10.3828173
1.92413831 1.84924036E-4 10.3848
1.92376852 1.84852965E-4 10.3867836
1.92339897 1.84781937E-4 10.3887672
1.92302942 1.84710952E-4 10.3907528
1.92266011 1.84640012E-4 10.3296957
1.92229092 1.845691E-4 10.2567225
1.92192185 1.84498233E-4 10.2586803
1.9215529 1.84427408E-4 10.2606382
1.92118406 1.84356628E-4 10.2625952
1.92081547 1.84285891E-4 10.2645531
1.92044699 1.84215183E-4 10.266511
1.92007864 1.84144519E-4 10.2684679
1.9197104 1.84073899E-4 10.2699127
1.91934228 1.84003322E-4 10.1364822
1.9189744 1.83932774E-4 10.1384144
1.91860652 1.83862285E-4 10.1403456
1.91823888 1.83791824E-4 10.1422777
1.91787136 1.83721408E-4 10.1442099
1.91750407 1.8365102E-4 10.1461411
1.91713679 1.83580691E-4 10.1480722
1.91676974 1.8351039E-4 10.1500053
1.91640282 1.83440134E-4 10.0800762
1.91603589 1.83369921E-4 10.0200062
1.91566932 1.83299737E-4 10.0219116
1.91530275 1.83229611E-4 10.0238171
1.9149363 1.83159515E-4 10.0257244
1.91457009 1.83089462E-4 10.0276299
1.914204 1.83019438E-4 10.0295372
1.91383803 1.82949472E-4 10.0314426
1.91347218 1.82879536E-4 10.025919
1.91310656 1.82809643E-4 9.90341854
1.91274095 1.82739779E-4 9.90529919
1.91237557 1.82669974E-4 9.90718079
1.91201031 1.82600197E-4 9.90906048
1.91164517 1.82530464E-4 9.91094303
1.91128016 1.82460761E-4 9.91282368
1.91091526 1.82391115E-4 9.91470528
1.91055059 1.82321499E-4 9.91658592
1.91018605 1.82251926E-4 9.84558868
1.90982163 1.82182383E-4 9.79048252
1.90945733 1.82112897E-4 9.79233837
1.90909314 1.82043441E-4 9.79419518
1.90872908 1.81974014E-4 9.79605198
1.90836525 1.81904645E-4 9.79790878
1.90800154 1.81835305E-4 9.79976368
1.90763795 1.81766009E-4 9.80162048
1.90727448 1.81696756E-4 9.79804134
1.90691113 1.81627533E-4 9.70334339
1.9065479 1.81558353E-4 9.70518017
1.90618491 1.81489217E-4 9.7070179
1.90582192 1.81420124E-4 9.70885468
1.90545917 1.81351061E-4 9.71069241
1.90509653 1.81282041E-4 9.71252823
1.90473402 1.8121305E-4 9.71436405
1.90437174 1.81144118E-4 9.71620369
1.90400946 1.81075215E-4 9.67466354
1.90364742 1.81006355E-4 9.63826561
1.9032855 1.80937524E-4 9.64008713
1.9029237 1.80868738E-4 9.64190865
1.90256202 1.80799994E-4 9.64373016
1.90220046 1.80731295E-4 9.64555264
1.90183902 1.80662624E-4 9.6473732
1.90147781 1.80593997E-4 9.64919472
1.90111673 1.80525414E-4 9.65101719
1.90075576 1.8045686E-4 9.57184601
1.90039492 1.8038835E-4 9.57365131
1.90003419 1.80319883E-4 9.57545853
1.89967358 1.80251445E-4 9.57726383
1.89931321 1.80183051E-4 9.57907009
1.89895284 1.80114701E-4 9.5808754
1.89859271 1.8004638E-4 9.58268166
1.8982327 1.79978102E-4 9.58448792
1.89787281 1.79909868E-4 9.55042362
1.89751303 1.79841663E-4 9.50770569
1.89715338 1.79773502E-4 9.50949574
1.89679396 1.79705385E-4 9.51128769
1.89643455 1.79637296E-4 9.51307869
1.89607537 1.79569251E-4 9.51486969
1.89571631 1.7950125E-4 9.51666069
1.89535737 1.79433278E-4 9.51845169
1.89499855 1.7936535E-4 9.52024174
1.89463997 1.79297465E-4 9.4516077
1.89428139 1.7922961E-4 9.44401836
1.89392304 1.79161798E-4 9.44579411
1.8935647 1.7909403E-4 9.4475708
1.8932066 1.7902629E-4 9.44934559
1.89284861 1.78958595E-4 9.45112228
1.89249074 1.78890943E-4 9.45289803
1.89213312 1.7882332E-4 9.45467377
1.89177549 1.78755727E-4 9.43234062
1.8914181 1.78688191E-4 9.3790226
1.89106071 1.78620685E-4 9.38078308
1.89070356 1.78553222E-4 9.38254547
1.89034653 1.78485789E-4 9.38430691
1.88998961 1.78418399E-4 9.38606644
1.88963282 1.78351038E-4 9.38782787
1.88927627 1.78283721E-4 9.38958931
1.88891971 1.78216447E-4 9.39134884
1.88856339 1.78149217E-4 9.33703232
1.88820708 1.78082017E-4 9.3162508
1.887851 1.78014845E-4 9.31799698
1.88749504 1.77947717E-4 9.31974316
1.8871392 1.77880633E-4 9.32148838
1.8867836 1.77813592E-4 9.32323456
1.886428 1.7774658E-4 9.32498074
1.88607252 1.77679598E-4 9.32672787
1.88571727 1.77612674E-4 9.32006359
1.88536215 1.77545779E-4 9.25219345
1.88500714 1.77478913E-4 9.25392532
1.88465214 1.7741209E-4 9.2556572
1.88429749 1.77345311E-4 9.25738907
1.88394284 1.77278562E-4 9.25911999
1.88358831 1.77211856E-4 9.26085091
1.88323402 1.77145179E-4 9.26258278
1.88287973 1.77078546E-4 9.26431465
1.88252568 1.77011956E-4 9.22821522
1.88217175 1.76945396E-4 9.19032383
1.88181782 1.76878879E-4 9.19204044
1.88146412 1.76812391E-4 9.19375706
1.88111067 1.76745947E-4 9.19547558
1.88075721 1.76679532E-4 9.19719124
1.88040388 1.76613161E-4 9.19890881
1.88005078 1.76546833E-4 9.20062637
1.87969768 1.76480535E-4 9.20234299
1.87934482 1.7641428E-4 9.13829517
1.87899208 1.76348054E-4 9.12889099
1.87863946 1.76281872E-4 9.1305933
1.87828696 1.76215719E-4 9.13229561
1.87793458 1.7614961E-4 9.13399887
1.87758231 1.76083544E-4 9.13570118
1.87723029 1.76017507E-4 9.13740444
1.87687826 1.75951514E-4 9.13910675
1.87652647 1.75885551E-4 9.12494087
1.87617469 1.7581963E-4 9.06620502
1.87582314 1.75753739E-4 9.06789303
1.87547171 1.75687892E-4 9.06958103
1.8751204 1.75622074E-4 9.07126999
1.87476921 1.75556299E-4 9.07295895
1.87441814 1.75490553E-4 9.07464695
1.87406731 1.75424851E-4 9.07633495
1.87371647 1.75359193E-4 9.07802296
1.87336576 1.75293564E-4 9.03830338
1.87301528 1.75227979E-4 9.00565052
1.87266493 1.75162422E-4 9.00732517
1.87231469 1.75096895E-4 9.00899982
1.87196457 1.75031411E-4 9.01067448
1.87161458 1.74965971E-4 9.01234722
1.8712647 1.74900561E-4 9.01402283
1.87091494 1.74835193E-4 9.01569653
1.8705653 1.74769855E-4 9.01737022
1.87021589 1.74704561E-4 8.95356464
1.86986649 1.74639295E-4 8.94552612
1.86951733 1.74574074E-4 8.94718552
1.86916816 1.74508881E-4 8.94884586
1.86881924 1.74443732E-4 8.95050621
1.86847043 1.74378627E-4 8.95216656
1.86812174 1.74313536E-4 8.9538269
1.86777318 1.74248504E-4 8.9554863
1.86742473 1.741835E-4 8.94360352
1.8670764 1.74118526E-4 8.88417912
1.86672831 1.74053595E-4 8.8858242
1.86638021 1.73988694E-4 8.8874712
1.86603236 1.73923836E-4 8.88911629
1.86568451 1.73859007E-4 8.89076424
1.86533689 1.73794222E-4 8.89241028
1.8649894 1.73729466E-4 8.89405632
1.8646419 1.73664754E-4 8.89570236
1.86429465 1.7360007E-4 8.86192036
1.86394751 1.73535431E-4 8.82491493
1.86360049 1.7347082E-4 8.82654762
1.86325371 1.73406253E-4 8.82818031
1.86290693 1.73341716E-4 8.829813
1.86256027 1.73277222E-4 8.83144569
1.86221385 1.73212757E-4 8.83307743
1.86186743 1.73148335E-4 8.83471012
1.86152124 1.73083943E-4 8.83634281
1.86117506 1.7301958E-4 8.78204823
1.86082911 1.7295526E-4 8.7660675
1.86048329 1.72890985E-4 8.76768589
1.86013758 1.72826738E-4 8.76930523
1.85979199 1.7276252E-4 8.77092457
1.85944653 1.72698346E-4 8.77254391
1.85910118 1.72634202E-4 8.77416134
1.85875595 1.725701E-4 8.77578163
1.85841095 1.72506028E-4 8.77532673
1.85806596 1.72442E-4 8.70602894
1.85772109 1.72378001E-4 8.70763397
1.85737646 1.7231403E-4 8.70923901
1.85703194 1.72250104E-4 8.71084595
1.85668743 1.72186221E-4 8.71245098
1.85634315 1.72122367E-4 8.71405602
1.85599899 1.72058542E-4 8.715662
1.85565495 1.71994761E-4 8.71726608
1.85531104 1.71931009E-4 8.69840813
1.85496724 1.71867301E-4 8.64802074
1.85462356 1.71803622E-4 8.64961243
1.85427999 1.71739972E-4 8.65120506
1.85393655 1.71676365E-4 8.6527977
1.85359323 1.71612803E-4 8.65439034
1.85325015 1.71549254E-4 8.65598106
1.85290706 1.71485764E-4 8.6575737
1.85256422 1.71422289E-4 8.65916634
1.85222137 1.71358857E-4 8.62321472
1.85187876 1.71295469E-4 8.59042072
1.85153615 1.7123211E-4 8.59199905
1.85119379 1.7116878E-4 8.59357738
1.85085154 1.71105494E-4 8.59515667
1.85050941 1.71042237E-4 8.59673595
1.85016739 1.70979023E-4 8.59831429
1.8498255 1.70915824E-4 8.59989357
1.84948373 1.70852683E-4 8.6014719
1.84914207 1.70789572E-4 8.54971695
1.84880054 1.70726489E-4 8.53322697
1.84845912 1.70663436E-4 8.53479195
1.84811783 1.70600426E-4 8.53635788
1.84777677 1.7053746E-4 8.53792381
1.84743571 1.70474508E-4 8.53948879
1.84709489 1.70411615E-4 8.54105473
1.84675407 1.70348736E-4 8.54262161
1.84641349 1.70285901E-4 8.54418564
1.84607291 1.70223095E-4 8.47783375
1.84573257 1.70160332E-4 8.47643852
1.84539235 1.70097599E-4 8.4779892
1.84505212 1.70034909E-4 8.47954273
1.84471214 1.69972249E-4 8.48109627
1.84437227 1.69909617E-4 8.4826479
1.84403253 1.69847015E-4 8.48420048
1.8436929 1.69784456E-4 8.48575401
1.84335339 1.69721941E-4 8.47633362
1.843014 1.69659455E-4 8.41850662
1.84267473 1.69596999E-4 8.42004585
1.84233558 1.69534571E-4 8.42158508
1.84199655 1.69472187E-4 8.42312527
1.84165776 1.69409832E-4 8.42466545
1.84131896 1.69347521E-4 8.42620468
1.84098029 1.69285238E-4 8.42774391
1.84064186 1.69222985E-4 8.4292841
1.84030342 1.69160776E-4 8.40720272
1.83996522 1.69098596E-4 8.36252308
1.83962703 1.69036444E-4 8.36404991
1.83928907 1.68974337E-4 8.3655777
1.83895111 1.68912258E-4 8.36710358
1.83861339 1.68850223E-4 8.36863041
1.83827579 1.68788203E-4 8.3701582
1.83793819 1.68726227E-4 8.37168503
1.83760083 1.68664294E-4 8.37321091
1.83726358 1.6860239E-4 8.33960438
1.83692646 1.68540515E-4 8.30693436
1.83658946 1.68478669E-4 8.30844879
1.83625257 1.68416867E-4 8.30996323
1.8359158 1.68355095E-4 8.31147766
1.83557916 1.68293365E-4 8.31299114
1.83524263 1.68231665E-4 8.31450653
1.83490622 1.68169994E-4 8.31602097
1.83456993 1.68108367E-4 8.31753445
1.83423376 1.68046754E-4 8.27357006
1.83389771 1.67985199E-4 8.25173569
1.83356178 1.67923659E-4 8.25323772
1.83322597 1.67862163E-4 8.25473976
1.83289039 1.67800696E-4 8.2562418
1.83255482 1.67739257E-4 8.25774288
1.83221936 1.67677863E-4 8.25924397
1.83188415 1.67616497E-4 8.260746
1.83154893 1.67555176E-4 8.26224804
1.83121383 1.67493869E-4 8.20906734
1.83087897 1.67432605E-4 8.19692326
1.83054411 1.67371385E-4 8.19841194
1.83020949 1.6731018E-4 8.19990253
1.82987487 1.67249018E-4 8.20139027
1.82954049 1.671879E-4 8.20287895
1.82920611 1.67126796E-4 8.20436859
1.82887197 1.67065737E-4 8.20585823
1.82853794 1.67004706E-4 8.20734692
1.82820392 1.66943719E-4 8.14607716
1.82787013 1.66882746E-4 8.14249706
1.82753646 1.66821817E-4 8.1439743
1.8272028 1.66760932E-4 8.14545155
1.82686937 1.66700062E-4 8.14692879
1.82653606 1.66639235E-4 8.14840508
1.82620287 1.66578437E-4 8.14988136
1.82586968 1.66517682E-4 8.1513586
1.82553673 1.66456957E-4 8.15036201
1.8252039 1.66396261E-4 8.08698559
1.82487118 1.66335594E-4 8.08845139
1.82453859 1.66274971E-4 8.08991528
1.82420611 1.66214377E-4 8.09138012
1.82387364 1.66153812E-4 8.09284496
1.8235414 1.66093276E-4 8.09430981
1.82320929 1.66032783E-4 8.09577465
1.82287729 1.6597232E-4 8.09723854
1.82254541 1.65911886E-4 8.08956909
1.82221365 1.65851496E-4 8.03133106
1.82188201 1.65791134E-4 8.03278351
1.82155049 1.65730802E-4 8.034235
1.82121909 1.65670499E-4 8.03568745
1.8208878 1.65610225E-4 8.03713989
1.82055664 1.65549995E-4 8.03859138
1.8202256 1.65489793E-4 8.04004478
1.81989467 1.65429636E-4 8.04149628
1.81956387 1.65369493E-4 8.02638245
1.81923318 1.65309393E-4 7.96732998
1.81890261 1.65249323E-4 7.96876812
1.81857216 1.65189296E-4 7.97020674
1.81824195 1.65129284E-4 7.97164392
1.81791174 1.65069316E-4 7.97308254
1.81758165 1.65009376E-4 7.97452068
1.81725168 1.64949481E-4 7.97595882
1.81692183 1.648896E-4 7.97739744
1.8165921 1.64829762E-4 7.95728397
1.81626248 1.64769954E-4 7.90403557
1.81593299 1.64710174E-4 7.90545988
1.81560361 1.64650439E-4 7.90688419
1.81527448 1.64590732E-4 7.90830898
1.81494534 1.64531055E-4 7.9097333
1.81461632 1.64471407E-4 7.91115713
1.81428742 1.64411787E-4 7.91258144
1.81395864 1.64352212E-4 7.91400623
1.81362998 1.64292665E-4 7.89016056
1.81330144 1.64233148E-4 7.84144163
1.81297302 1.6417366E-4 7.84285259
1.81264484 1.64114215E-4 7.8442626
1.81231666 1.640548E-4 7.84567308
1.81198859 1.63995413E-4 7.84708452
1.81166065 1.63936056E-4 7.84849501
1.81133282 1.63876728E-4 7.84990597
1.81100512 1.63817444E-4 7.85131645
1.81067753 1.63758188E-4 7.82484436
1.81035006 1.63698962E-4 7.77954197
1.81002271 1.63639765E-4 7.78093863
1.80969548 1.63580611E-4 7.78233624
1.80936849 1.63521472E-4 7.78373337
1.8090415 1.63462377E-4 7.78513098
1.80871463 1.63403311E-4 7.78652763
1.80838788 1.63344288E-4 7.78792524
1.80806124 1.6328528E-4 7.7893219
1.80773473 1.63226316E-4 7.76135063
1.80740833 1.6316738E-4 7.71831894
1.80708206 1.63108474E-4 7.7197032
1.8067559 1.63049597E-4 7.72108746
1.80642986 1.62990764E-4 7.72247124
1.80610394 1.62931945E-4 7.72385502
1.80577815 1.6287317E-4 7.72523975
1.80545247 1.62814424E-4 7.72662354
1.80512679 1.62755707E-4 7.72800732
1.80480134 1.62697033E-4 7.69969034
1.80447602 1.62638375E-4 7.65777016
1.80415082 1.62579759E-4 7.65914106
1.80382574 1.62521173E-4 7.66051245
1.80350077 1.62462617E-4 7.66188335
1.80317593 1.62404089E-4 7.66325331
1.80285108 1.62345605E-4 7.66462517
1.80252647 1.62287135E-4 7.66599607
1.80220199 1.62228709E-4 7.66736698
1.80187762 1.62170312E-4 7.63970518
1.80155325 1.62111945E-4 7.59788513
1.80122912 1.62053606E-4 7.59924364
1.80090511 1.61995311E-4 7.6006012
1.80058122 1.6193703E-4 7.60195923
1.80025733 1.61878794E-4 7.60331726
1.79993367 1.61820586E-4 7.60467529
1.79961002 1.61762408E-4 7.60603333
1.7992866 1.61704258E-4 7.60739136
1.79896319 1.61646152E-4 7.58146715
1.79864001 1.61588061E-4 7.5386529
1.79831684 1.61530013E-4 7.53999758
1.7979939 1.61471995E-4 7.54134274
1.79767096 1.61414006E-4 7.54268789
1.79734826 1.61356045E-4 7.54403353
1.79702556 1.61298114E-4 7.54537868
1.7967031 1.61240227E-4 7.54672337
1.79638064 1.61182354E-4 7.54806852
1.7960583 1.61124524E-4 7.52487421
1.79573607 1.61066724E-4 7.48006535
1.79541409 1.61008953E-4 7.48139811
1.79509211 1.60951211E-4 7.48273134
1.79477024 1.60893498E-4 7.48406363
1.79444849 1.60835829E-4 7.48539591
1.79412687 1.60778174E-4 7.48672915
1.79380536 1.60720563E-4 7.48806143
1.79348397 1.60662981E-4 7.48939419
1.7931627 1.60605428E-4 7.46988869
1.79284155 1.60547905E-4 7.42211723
1.79252052 1.6049041E-4 7.42343712
1.79219961 1.60432945E-4 7.42475748
1.79187882 1.60375508E-4 7.42607737
1.79155815 1.60318115E-4 7.42739677
1.79123759 1.60260752E-4 7.42871714
1.79091704 1.60203403E-4 7.43003702
1.79059672 1.60146097E-4 7.43135738
1.79027653 1.60088821E-4 7.41647053
1.78995633 1.60031574E-4 7.36479568
1.78963637 1.59974355E-4 7.3661027
1.78931653 1.59917181E-4 7.36741066
1.7889967 1.59860021E-4 7.3687191
1.7886771 1.59802905E-4 7.37002659
1.7883575 1.59745803E-4 7.37133408
1.78803802 1.59688745E-4 7.37264156
1.78771877 1.59631716E-4 7.37394953
1.78739953 1.59574716E-4 7.36457825
1.78708041 1.59517745E-4 7.30809498
1.78676152 1.59460804E-4 7.30939102
1.78644264 1.59403891E-4 7.31068659
1.78612387 1.59347008E-4 7.3119812
1.78580523 1.59290168E-4 7.31327677
1.7854867 1.59233343E-4 7.31457329
1.78516829 1.59176561E-4 7.31586838
1.78485 1.59119794E-4 7.31716442
1.78453183 1.59063071E-4 7.3142314
1.78421378 1.59006377E-4 7.25200653
1.78389573 1.58949711E-4 7.2532897
1.78357792 1.58893075E-4 7.25457382
1.78326023 1.58836468E-4 7.25585651
1.78294253 1.58779891E-4 7.25714064
1.78262508 1.58723342E-4 7.25842333
1.78230774 1.58666837E-4 7.25970745
1.78199041 1.58610346E-4 7.26099062
1.78167319 1.58553885E-4 7.26227474
1.78135622 1.58497467E-4 7.19958448
1.78103924 1.58441078E-4 7.19779491
1.78072238 1.58384704E-4 7.19906616
1.78040576 1.58328374E-4 7.20033789
1.78008914 1.58272072E-4 7.20160913
1.77977264 1.582158E-4 7.20288181
1.77945626 1.58159542E-4 7.20415306
1.77914 1.58103328E-4 7.20542431
1.77882385 1.58047143E-4 7.20669556
1.77850783 1.57991002E-4 7.15279627
1.77819192 1.57934875E-4 7.14289284
1.77787602 1.57878778E-4 7.14415264
1.77756035 1.57822709E-4 7.14541292
1.77724481 1.5776667E-4 7.1466732
1.77692926 1.57710674E-4 7.14793301
1.77661395 1.57654693E-4 7.14919281
1.77629864 1.57598755E-4 7.15045214
1.77598357 1.57542832E-4 7.15171242
1.7756685 1.57486953E-4 7.10743237
1.77535355 1.57431088E-4 7.08857918
1.77503884 1.57375267E-4 7.08982754
1.77472413 1.57319475E-4 7.0910759
1.77440953 1.57263697E-4 7.09232473
1.77409506 1.57207964E-4 7.09357262
1.7737807 1.57152259E-4 7.09482145
1.77346647 1.57096583E-4 7.09606981
1.77315223 1.57040937E-4 7.09731817
1.77283823 1.56985305E-4 7.06340361
1.77252436 1.56929716E-4 7.03484678
1.7722106 1.56874157E-4 7.03608322
1.77189684 1.56818627E-4 7.03732061
1.77158332 1.56763126E-4 7.03855705
1.7712698 1.56707654E-4 7.03979349
1.7709564 1.56652211E-4 7.04103088
1.77064323 1.56596798E-4 7.04226732
1.77033007 1.56541413E-4 7.04350424
1.77001703 1.56486072E-4 7.02073002
1.7697041 1.56430746E-4 6.98168612
1.7693913 1.56375449E-4 6.98291206
1.76907861 1.5632018E-4 6.98413706
1.76876605 1.56264941E-4 6.98536301
1.7684536 1.56209731E-4 6.986588
1.76814115 1.5615455E-4 6.98781395
1.76782894 1.56099413E-4 6.98903894
1.76751673 1.56044291E-4 6.99026442
1.76720476 1.55989197E-4 6.97932529
1.76689279 1.55934133E-4 6.92909384
1.76658106 1.55879097E-4 6.93030787
1.76626933 1.55824106E-4 6.93152142
1.76595771 1.55769128E-4 6.93273592
1.76564622 1.5571418E-4 6.93395042
1.76533484 1.55659262E-4 6.93516493
1.76502359 1.55604386E-4 6.93637943
1.76471245 1.55549526E-4 6.93759251
1.76440144 1.55494694E-4 6.93880653
1.76409042 1.55439891E-4 6.87705708
1.76377964 1.55385118E-4 6.87826014
1.76346886 1.55330374E-4 6.8794632
1.76315832 1.55275673E-4 6.88066673
1.76284778 1.55220987E-4 6.88186979
1.76253748 1.5516633E-4 6.88307333
1.76222718 1.55111702E-4 6.88427639
1.761917 1.55057103E-4 6.88547945
1.76160693 1.55002534E-4 6.88668299
1.76129699 1.54947993E-4 6.83913803
1.76098716 1.54893482E-4 6.82676268
1.76067746 1.54838999E-4 6.82795429
1.76036775 1.54784546E-4 6.82914782
1.76005828 1.54730122E-4 6.83033943
1.75974882 1.54675727E-4 6.831532
1.75943959 1.54621361E-4 6.83272409
1.75913036 1.54567024E-4 6.83391619
1.75882125 1.54512716E-4 6.83510923
1.75851238 1.54458423E-4 6.80208492
1.75820351 1.54404173E-4 6.77580833
1.75789475 1.54349953E-4 6.77698994
1.757586 1.54295762E-4 6.77817154
1.75727749 1.54241585E-4 6.77935314
1.75696909 1.54187452E-4 6.78053379
1.75666082 1.54133348E-4 6.78171587
1.75635254 1.54079258E-4 6.782897
1.75604451 1.54025212E-4 6.78407955
1.75573647 1.53971181E-4 6.76616716
1.75542855 1.53917179E-4 6.72539377
1.75512075 1.5386322E-4 6.72656441
1.75481308 1.53809277E-4 6.72773552
1.75450552 1.53755362E-4 6.72890615
1.75419807 1.53701476E-4 6.73007631
1.75389075 1.53647634E-4 6.73124695
1.75358355 1.53593806E-4 6.73241901
1.75327635 1.53540008E-4 6.7335887
1.75296938 1.53486239E-4 6.73135805
1.75266242 1.53432498E-4 6.67550564
1.75235558 1.53378773E-4 6.67666578
1.75204885 1.53325091E-4 6.6778264
1.75174236 1.53271438E-4 6.67898655
1.75143588 1.53217814E-4 6.68014717
1.75112939 1.53164205E-4 6.68130732
1.75082314 1.53110639E-4 6.68246746
1.75051701 1.53057088E-4 6.68362761
1.75021088 1.53003566E-4 6.68478823
1.74990499 1.52950088E-4 6.63907862
1.7495991 1.52896624E-4 6.62728977
1.74929345 1.52843189E-4 6.62843943
1.74898779 1.52789784E-4 6.62958956
1.74868226 1.52736407E-4 6.63073969
1.74837685 1.5268306E-4 6.63188934
1.74807155 1.52629742E-4 6.633039
1.74776626 1.52576453E-4 6.63418913
1.7474612 1.52523193E-4 6.63533974
1.74715626 1.52469947E-4 6.60709763
1.74685133 1.52416746E-4 6.57843208
1.74654651 1.52363558E-4 6.57957172
1.74624181 1.523104E-4 6.58071136
1.74593735 1.52257286E-4 6.58185101
1.74563289 1.52204186E-4 6.58299065
1.74532843 1.52151115E-4 6.58412981
1.7450242 1.52098073E-4 6.58526993
1.7447201 1.52045061E-4 6.58640909
1.744416 1.51992077E-4 6.57613325
1.74411213 1.51939108E-4 6.53008366
1.74380827 1.51886183E-4 6.53121328
1.74350452 1.51833272E-4 6.53234243
1.74320102 1.51780405E-4 6.53347206
1.74289751 1.51727552E-4 6.53460121
1.742594 1.51674729E-4 6.53573084
1.74229074 1.51621934E-4 6.53685951
1.74198759 1.51569169E-4 6.53798962
1.74168444 1.51516433E-4 6.53911924
1.74138153 1.51463726E-4 6.48936987
1.74107862 1.51411048E-4 6.48335505
1.74077582 1.51358385E-4 6.48447466
1.74047315 1.51305765E-4 6.4855938
1.7401706 1.5125316E-4 6.48671293
1.73986816 1.51200584E-4 6.48783255
1.73956585 1.51148037E-4 6.48895216
1.73926353 1.51095519E-4 6.4900713
1.73896146 1.5104303E-4 6.49118996
1.73865938 1.50990571E-4 6.45725965
1.73835754 1.50938125E-4 6.42907095
1.73805571 1.50885724E-4 6.43017912
1.73775399 1.50833337E-4 6.43128729
1.73745227 1.50780994E-4 6.43239498
1.73715079 1.50728665E-4 6.43350363
1.73684943 1.50676366E-4 6.4346118
1.73654807 1.50624081E-4 6.43571949
1.73624694 1.50571839E-4 6.43682909
1.73594582 1.50519627E-4 6.42506552
1.73564482 1.50467429E-4 6.37371349
1.73534393 1.50415261E-4 6.37481022
1.73504317 1.50363136E-4 6.37590742
1.73474252 1.50311025E-4 6.37700462
1.73444188 1.50258944E-4 6.37810087
1.73414147 1.50206877E-4 6.37919855
1.73384106 1.50154854E-4 6.3802948
1.73354089 1.50102846E-4 6.381392
1.73324072 1.50050881E-4 6.3824892
1.73294067 1.4999893E-4 6.3297286
1.73264074 1.49947009E-4 6.32016182
1.73234081 1.49895117E-4 6.32124758
1.73204112 1.49843254E-4 6.32233381
1.73174143 1.49791405E-4 6.32341909
1.73144197 1.49739601E-4 6.32450581
1.73114252 1.4968781E-4 6.32559061
1.73084319 1.49636049E-4 6.32667732
1.73054397 1.49584317E-4 6.3277626
1.73024487 1.49532614E-4 6.29976702
1.7299459 1.4948094E-4 6.26622629
1.72964692 1.49429281E-4 6.26730156
1.72934818 1.49377651E-4 6.26837635
1.72904944 1.49326064E-4 6.26945162
1.72875082 1.49274492E-4 6.27052641
1.72845232 1.49222949E-4 6.2716012
1.72815394 1.49171421E-4 6.27267599
1.72785568 1.49119936E-4 6.27375031
1.72755742 1.49068466E-4 6.27086735
1.7272594 1.49017025E-4 6.2130003
1.72696137 1.48965613E-4 6.21406412
1.72666347 1.48914231E-4 6.21512794
1.72636569 1.48862877E-4 6.21619225
1.72606802 1.48811538E-4 6.21725607
1.72577047 1.48760242E-4 6.21832037
1.72547305 1.48708961E-4 6.21938419
1.72517562 1.48657709E-4 6.22044849
1.72487843 1.48606487E-4 6.22151279
1.72458124 1.48555278E-4 6.18191433
1.72428417 1.48504114E-4 6.16153002
1.72398722 1.48452964E-4 6.16258383
1.72369039 1.48401843E-4 6.16363716
1.72339356 1.48350751E-4 6.16469049
1.72309697 1.48299674E-4 6.1657443
1.72280037 1.4824864E-4 6.16679764
1.7225039 1.48197621E-4 6.16785049
1.72220767 1.48146632E-4 6.1689043
1.72191131 1.48095671E-4 6.15577459
1.7216152 1.48044739E-4 6.10968542
1.7213192 1.47993822E-4 6.11072826
1.7210232 1.47942948E-4 6.11177158
1.72072744 1.47892089E-4 6.11281443
1.72043169 1.4784126E-4 6.11385679
1.72013605 1.47790459E-4 6.11489964
1.71984053 1.47739673E-4 6.11594296
1.71954513 1.4768893E-4 6.11698627
1.71924973 1.47638202E-4 6.11802864
1.71895456 1.47587503E-4 6.07113886
1.7186594 1.47536819E-4 6.05956078
1.71836436 1.47486178E-4 6.06059456
1.71806943 1.47435552E-4 6.06162691
1.71777463 1.47384955E-4 6.06265926
1.71747994 1.47334387E-4 6.06369209
1.71718526 1.47283848E-4 6.06472445
1.71689081 1.47233324E-4 6.0657568
1.71659636 1.47182844E-4 6.06678915
1.71630204 1.47132378E-4 6.04764462
1.71600783 1.47081926E-4 6.00907564
1.71571374 1.47031518E-4 6.01009798
1.71541977 1.46981125E-4 6.0111208
1.7151258 1.46930775E-4 6.01214266
1.71483195 1.4688044E-4 6.01316547
1.71453834 1.4683012E-4 6.01418781
1.71424472 1.46779843E-4 6.01521015
1.71395123 1.46729581E-4 6.01623249
1.71365774 1.46679347E-4 6.01725435
1.71336448 1.46629143E-4 5.96704388
1.71307123 1.46578954E-4 5.9602747
1.71277809 1.46528808E-4 5.96128702
1.71248507 1.46478676E-4 5.96229887
1.71219218 1.46428574E-4 5.9633112
1.7118994 1.46378501E-4 5.964324
1.71160674 1.46328442E-4 5.96533585
1.71131408 1.46278413E-4 5.96634769
1.71102154 1.46228413E-4 5.96736002
1.71072924 1.46178441E-4 5.94608545
1.71043694 1.46128485E-4 5.9111166
1.71014464 1.46078557E-4 5.91211939
1.70985258 1.46028658E-4 5.91312122
1.70956051 1.45978789E-4 5.91412354
1.70926869 1.45928949E-4 5.91512585
1.70897686 1.45879123E-4 5.91612864
1.70868516 1.45829326E-4 5.91713095
1.70839357 1.45779559E-4 5.91813326
1.70810199 1.45729806E-4 5.91913605
1.70781064 1.45680096E-4 5.86938095
1.70751929 1.45630402E-4 5.86361313
1.70722806 1.45580721E-4 5.8646059
1.70693696 1.45531085E-4 5.8655982
1.70664597 1.45481463E-4 5.86659098
1.70635509 1.4543187E-4 5.86758375
1.70606422 1.45382306E-4 5.86857653
1.70577347 1.45332757E-4 5.86956882
1.70548296 1.45283237E-4 5.8705616
1.70519233 1.45233746E-4 5.85076094
1.70490193 1.45184284E-4 5.81575966
1.70461166 1.45134851E-4 5.81674242
1.70432138 1.45085432E-4 5.81772614
1.70403135 1.45036043E-4 5.81870842
1.70374131 1.44986669E-4 5.81969166
1.7034514 1.44937338E-4 5.8206749
1.70316148 1.44888021E-4 5.82165766
1.7028718 1.44838734E-4 5.82264042
1.70258224 1.44789461E-4 5.82362318
1.70229268 1.44740217E-4 5.77777576
1.70200324 1.44691003E-4 5.76952744
1.70171392 1.44641817E-4 5.77050066
1.7014246 1.44592661E-4 5.77147436
1.70113552 1.44543519E-4 5.77244759
1.70084643 1.44494406E-4 5.77342129
1.70055759 1.44445308E-4 5.77439451
1.70026875 1.44396254E-4 5.77536869
1.6999799 1.44347214E-4 5.77634144
1.6996913 1.44298188E-4 5.76134872
1.69940281 1.44249207E-4 5.72295475
1.69911432 1.44200239E-4 5.72391844
1.69882596 1.44151301E-4 5.7248826
1.69853771 1.44102392E-4 5.72584677
1.69824958 1.44053498E-4 5.72681093
1.69796145 1.44004633E-4 5.72777557
1.69767356 1.43955796E-4 5.72873926
1.69738567 1.43906975E-4 5.72970343
1.6970979 1.43858182E-4 5.73066759
1.69681025 1.43809419E-4 5.6919589
1.69652271 1.43760684E-4 5.67796993
1.69623518 1.43711964E-4 5.67892504
1.69594777 1.43663274E-4 5.67987967
1.69566059 1.43614612E-4 5.68083477
1.69537342 1.43565965E-4 5.6817894
1.69508624 1.43517347E-4 5.6827445
1.6947993 1.43468758E-4 5.68369913
1.69451237 1.43420184E-4 5.68465424
1.69422567 1.43371639E-4 5.67762804
1.69393897 1.43323123E-4 5.63264847
1.69365227 1.43274636E-4 5.63359404
1.69336581 1.43226163E-4 5.63454008
1.69307947 1.4317772E-4 5.63548613
1.69279313 1.43129306E-4 5.63643169
1.69250691 1.43080906E-4 5.63737726
1.69222081 1.43032536E-4 5.63832331
1.69193482 1.42984194E-4 5.63926935
1.69164884 1.42935867E-4 5.64021492
1.69136298 1.42887569E-4 5.61166286
1.69107735 1.42839301E-4 5.58888912
1.69079161 1.42791047E-4 5.58982611
1.6905061 1.42742821E-4 5.59076309
1.69022071 1.42694626E-4 5.5916996
1.68993533 1.42646444E-4 5.59263659
1.68965006 1.42598306E-4 5.59357357
1.68936491 1.42550169E-4 5.59451008
1.68907988 1.42502075E-4 5.59544706
1.68879497 1.42453995E-4 5.59638405
1.68851006 1.42405945E-4 5.54762554
1.68822527 1.42357909E-4 5.54572821
1.68794072 1.42309902E-4 5.54665661
1.68765604 1.42261924E-4 5.54758453
1.68737161 1.42213976E-4 5.54851246
1.68708718 1.42166042E-4 5.54944038
1.68680298 1.42118137E-4 5.55036879
1.68651879 1.42070247E-4 5.55129719
1.68623471 1.42022385E-4 5.55222464
1.68595064 1.41974553E-4 5.53651142
1.6856668 1.4192675E-4 5.50224257
1.68538296 1.41878962E-4 5.50316143
1.68509924 1.41831188E-4 5.50408077
1.68481565 1.41783457E-4 5.50500059
1.68453217 1.41735742E-4 5.50591946
1.68424869 1.41688055E-4 5.5068388
1.68396533 1.41640383E-4 5.50775766
1.68368208 1.4159274E-4 5.50867748
1.68339896 1.41545126E-4 5.50959682
1.68311596 1.41497527E-4 5.47569799
1.68283296 1.41449957E-4 5.4602704
1.68255019 1.41402415E-4 5.46118164
1.68226743 1.41354889E-4 5.46209192
1.68198478 1.41307391E-4 5.46300316
1.68170214 1.41259923E-4 5.46391439
1.68141973 1.41212469E-4 5.46482515
1.68113732 1.41165045E-4 5.46573591
1.68085504 1.41117634E-4 5.46664619
1.68057287 1.41070268E-4 5.46630239
1.6802907 1.41022902E-4 5.41798306
1.68000877 1.40975579E-4 5.41888571
1.67972684 1.4092827E-4 5.41978836
1.67944503 1.40880991E-4 5.42069054
1.67916334 1.40833727E-4 5.42159319
1.67888176 1.40786491E-4 5.42249489
1.67860019 1.40739285E-4 5.42339754
1.67831874 1.40692093E-4 5.42429972
1.67803741 1.4064493E-4 5.42520142
1.67775619 1.40597782E-4 5.4084816
1.67747498 1.40550663E-4 5.37718201
1.677194 1.40503573E-4 5.37807608
1.67691302 1.40456497E-4 5.37897015
1.67663217 1.40409451E-4 5.37986422
1.67635131 1.40362434E-4 5.38075781
1.67607069 1.40315431E-4 5.38165236
1.67579007 1.40268457E-4 5.38254642
1.67550957 1.40221513E-4 5.38344002
1.67522919 1.40174583E-4 5.38433409
1.67494893 1.40127682E-4 5.35245991
1.67466867 1.40080796E-4 5.33695221
1.67438865 1.40033939E-4 5.3378377
1.67410862 1.39987111E-4 5.33872366
1.6738286 1.39940297E-4 5.33960962
1.67354882 1.39893513E-4 5.34049559
1.67326903 1.39846743E-4 5.34138155
1.67298937 1.39800002E-4 5.34226751
1.67270982 1.39753291E-4 5.34315252
1.6724304 1.39706593E-4 5.34403896
1.67215109 1.39659925E-4 5.29819822
1.67187178 1.39613272E-4 5.29728937
1.67159259 1.39566648E-4 5.29816675
1.67131352 1.39520052E-4 5.29904461
1.67103446 1.39473472E-4 5.29992247
1.67075562 1.3942692E-4 5.30080032
1.67047679 1.39380398E-4 5.30167818
1.67019808 1.3933389E-4 5.30255556
1.66991949 1.39287396E-4 5.30343342
1.6696409 1.39240947E-4 5.29260969
1.66936255 1.39194512E-4 5.2573185
1.66908419 1.39148091E-4 5.25818825
1.66880596 1.39101699E-4 5.259058
1.66852772 1.39055337E-4 5.25992823
1.66824973 1.39008989E-4 5.2607975
1.66797173 1.3896267E-4 5.26166773
1.66769385 1.38916366E-4 5.26253748
1.6674161 1.38870106E-4 5.26340771
1.66713834 1.38823845E-4 5.26427698
1.6668607 1.38777614E-4 5.24104023
1.6665833 1.38731411E-4 5.21878386
1.66630578 1.38685238E-4 5.2196455
1.6660285 1.3863908E-4 5.22050762
1.66575122 1.38592935E-4 5.22136927
1.66547418 1.3854682E-4 5.22223186
1.66519713 1.38500734E-4 5.22309351
1.66492009 1.38454663E-4 5.22395563
1.66464329 1.38408621E-4 5.22481775
1.66436648 1.38362608E-4 5.2256794
1.6640898 1.38316609E-4 5.19115067
1.66381323 1.38270625E-4 5.18079901
1.66353679 1.3822467E-4 5.1816535
1.66326034 1.38178744E-4 5.18250799
1.66298401 1.38132833E-4 5.18336201
1.66270781 1.38086951E-4 5.18421602
1.66243172 1.38041098E-4 5.18507051
1.66215563 1.37995259E-4 5.18592453
1.66187966 1.37949435E-4 5.18677902
1.66160381 1.37903655E-4 5.18763304
1.66132808 1.37857875E-4 5.12465715
1.66105247 1.37812138E-4 5.12550163
1.66077685 1.37766416E-4 5.12634468
1.66050136 1.37720708E-4 5.12718916
1.66022599 1.3767503E-4 5.12803268
1.65995061 1.3762938E-4 5.12887669
1.65967548 1.37583746E-4 5.12971973
1.65940034 1.37538125E-4 5.13056374
1.65912533 1.37492549E-4 5.13140774
1.65885031 1.37446972E-4 5.11361647
1.65857553 1.37401439E-4 5.04502916
1.65830076 1.37355921E-4 5.04585838
1.6580261 1.37310417E-4 5.04668665
1.65775144 1.37264942E-4 5.04751635
1.65747702 1.37219497E-4 5.04834604
1.6572026 1.37174065E-4 5.04917479
1.6569283 1.37128663E-4 5.05000401
1.65665412 1.37083276E-4 5.0508337
1.65637994 1.37037918E-4 5.05166245
1.656106 1.36992574E-4 5.01692009
1.65583205 1.36947259E-4 4.96736526
1.65555811 1.36901959E-4 4.96818018
1.6552844 1.36856688E-4 4.96899509
1.6550107 1.36811446E-4 4.96981049
1.65473711 1.36766219E-4 4.97062492
1.65446365 1.36721006E-4 4.97144032
1.6541903 1.36675822E-4 4.97225571
1.65391695 1.36630668E-4 4.97307062
1.65364373 1.36585528E-4 4.97388554
1.65337062 1.36540417E-4 4.92436314
1.65309763 1.3649532E-4 4.8916111
1.65282464 1.36450253E-4 4.89241266
1.65255177 1.364052E-4 4.89321375
1.65227902 1.36360177E-4 4.89401531
1.65200639 1.36315182E-4 4.89481688
1.65173376 1.36270188E-4 4.89561749
1.65146124 1.36225237E-4 4.89641953
1.65118885 1.36180301E-4 4.89722061
1.65091658 1.36135379E-4 4.89802217
1.6506443 1.36090486E-4 4.83575916
1.65037215 1.36045623E-4 4.81771421
1.65010011 1.36000774E-4 4.81850243
1.6498282 1.35955954E-4 4.81929016
1.64955628 1.35911148E-4 4.82007837
1.64928448 1.35866372E-4 4.82086563
1.6490128 1.3582161E-4 4.82165337
1.64874125 1.35776863E-4 4.8224411
1.64846969 1.3573216E-4 4.82322979
1.64819837 1.35687456E-4 4.82401705
1.64792693 1.35642797E-4 4.75086689
1.64765573 1.35598137E-4 4.74562216
1.64738464 1.35553521E-4 4.74639702
1.64711356 1.35508904E-4 4.74717188
1.6468426 1.35464332E-4 4.74794674
1.64657164 1.35419774E-4 4.7487216
1.64630091 1.3537523E-4 4.74949598
1.64603019 1.35330716E-4 4.75027132
1.64575958 1.35286216E-4 4.7510457
1.64548898 1.35241746E-4 4.74688196
1.64521861 1.3519729E-4 4.67451954
1.64494824 1.35152863E-4 4.675282
1.644678 1.35108465E-4 4.67604399
1.64440775 1.35064067E-4 4.67680597
1.64413774 1.35019713E-4 4.67756796
1.64386773 1.34975373E-4 4.67832947
1.64359784 1.34931048E-4 4.67909193
1.64332795 1.34886752E-4 4.67985439
1.6430583 1.3484247E-4 4.6806159
1.64278865 1.34798218E-4 4.66722393
1.64251912 1.34753995E-4 4.60589695
1.64224958 1.34709786E-4 4.60664606
1.64198029 1.34665592E-4 4.60739613
1.641711 1.34621427E-4 4.60814524
1.6414417 1.34577276E-4 4.6088953
1.64117265 1.34533155E-4 4.60964489
1.64090359 1.34489048E-4 4.61039448
1.64063466 1.3444497E-4 4.61114407
1.64036584 1.34400907E-4 4.61189365
1.64009714 1.34356873E-4 4.59090567
1.63982844 1.34312868E-4 4.5389266
1.63955986 1.34268863E-4 4.53966427
1.63929129 1.34224902E-4 4.54040146
1.63902295 1.3418094E-4 4.54113865
1.63875461 1.34137023E-4 4.54187632
1.63848639 1.34093105E-4 4.54261398
1.63821828 1.34049216E-4 4.54335117
1.63795018 1.34005357E-4 4.54408884
1.6376822 1.33961512E-4 4.54482603
1.63741434 1.33917696E-4 4.51777601
1.63714659 1.33873895E-4 4.47356796
1.63687885 1.33830123E-4 4.47429371
1.63661122 1.33786365E-4 4.47501898
1.63634372 1.33742622E-4 4.47574472
1.63607621 1.33698908E-4 4.47647047
1.63580894 1.33655223E-4 4.47719526
1.63554168 1.33611553E-4 4.47792149
1.63527441 1.33567897E-4 4.47864771
1.63500738 1.3352427E-4 4.47937346
1.63474035 1.33480658E-4 4.44769573
1.63447344 1.33437075E-4 4.40977287
1.63420665 1.33393507E-4 4.4104867
1.63393986 1.33349968E-4 4.41120148
1.63367319 1.33306443E-4 4.4119153
1.63340664 1.33262947E-4 4.41262865
1.63314021 1.33219466E-4 4.41334295
1.63287377 1.33176014E-4 4.41405725
1.63260746 1.33132577E-4 4.41477156
1.63234127 1.33089168E-4 4.41548538
1.63207507 1.33045774E-4 4.38052416
1.631809 1.33002395E-4 4.34749699
1.63154304 1.32959045E-4 4.34819984
1.6312772 1.32915709E-4 4.34890223
1.63101149 1.32872403E-4 4.34960461
1.63074577 1.32829111E-4 4.35030794
1.63048017 1.32785848E-4 4.35101128
1.63021457 1.327426E-4 4.35171461
1.62994909 1.32699381E-4 4.35241699
1.62968373 1.32656176E-4 4.35311985
1.62941849 1.32613E-4 4.31613398
1.62915337 1.32569839E-4 4.2866993
1.62888825 1.32526693E-4 4.28739119
1.62862325 1.32483576E-4 4.28808308
1.62835824 1.32440473E-4 4.28877497
1.62809348 1.32397399E-4 4.28946686
1.62782872 1.3235434E-4 4.29015827
1.62756407 1.3231131E-4 4.29085064
1.62729943 1.32268295E-4 4.29154301
1.62703502 1.32225294E-4 4.29223442
1.62677062 1.32182322E-4 4.25439835
1.62650621 1.32139379E-4 4.22733784
1.62624204 1.32096451E-4 4.22801924
1.62597787 1.32053538E-4 4.22870016
1.62571383 1.32010653E-4 4.22938108
1.62544978 1.31967783E-4 4.23006201
1.62518597 1.31924942E-4 4.23074389
1.62492216 1.31882116E-4 4.23142529
1.62465835 1.31839304E-4 4.23210621
1.62439477 1.31796522E-4 4.23278761
1.6241312 1.31753754E-4 4.19520044
1.62386775 1.31711015E-4 4.16937447
1.62360442 1.3166829E-4 4.17004442
1.62334108 1.31625595E-4 4.17071533
1.62307787 1.31582914E-4 4.17138624
1.62281477 1.31540248E-4 4.17205667
1.62255168 1.31497611E-4 4.17272758
1.6222887 1.31455003E-4 4.17339849
1.62202585 1.31412395E-4 4.17406893
1.62176311 1.3136983E-4 4.17473936
1.62150037 1.31327266E-4 4.13842678
1.62123775 1.31284731E-4 4.11276627
1.62097526 1.31242225E-4 4.11342716
1.62071288 1.31199718E-4 4.11408758
1.6204505 1.31157256E-4 4.11474848
1.62018824 1.31114793E-4 4.1154089
1.61992598 1.3107236E-4 4.11606932
1.61966395 1.31029956E-4 4.11672974
1.61940193 1.30987566E-4 4.11739016
1.61913991 1.30945191E-4 4.11805105
1.61887813 1.30902845E-4 4.08396673
1.61861634 1.30860513E-4 4.05747795
1.61835468 1.30818211E-4 4.05812883
1.61809301 1.30775923E-4 4.05877924
1.61783159 1.3073365E-4 4.05942965
1.61757016 1.30691406E-4 4.06008101
1.61730874 1.30649176E-4 4.06073141
1.61704755 1.30606975E-4 4.06138182
1.61678636 1.30564789E-4 4.0620327
1.61652529 1.30522618E-4 4.06268358
1.61626422 1.30480475E-4 4.03171873
1.61600339 1.30438348E-4 4.00347376
1.61574256 1.30396249E-4 4.00411463
1.61548173 1.30354165E-4 4.0047555
1.61522114 1.30312095E-4 4.00539589
1.61496055 1.30270055E-4 4.00603676
1.61470008 1.30228029E-4 4.00667763
1.61443961 1.30186032E-4 4.00731897
1.61417925 1.3014405E-4 4.00795984
1.61391902 1.30102097E-4 4.00860071
1.61365891 1.30060143E-4 3.98163295
1.61339879 1.30018234E-4 3.95071626
1.61313879 1.29976324E-4 3.95134759
1.61287892 1.29934444E-4 3.95197868
1.61261904 1.29892593E-4 3.95261049
1.61235929 1.29850741E-4 3.95324159
1.61209965 1.29808934E-4 3.95387268
1.61184013 1.29767126E-4 3.95450449
1.61158061 1.29725348E-4 3.95513558
1.61132121 1.29683584E-4 3.95576715
1.61106181 1.29641849E-4 3.93356395
1.61080265 1.29600128E-4 3.89917159
1.61054349 1.29558437E-4 3.89979386
1.61028433 1.29516746E-4 3.90041614
1.61002541 1.29475098E-4 3.90103745
1.60976648 1.29433451E-4 3.90165973
1.60950768 1.29391832E-4 3.90228224
1.60924888 1.29350243E-4 3.90290451
1.60899031 1.29308653E-4 3.90352678
1.60873163 1.29267108E-4 3.90414858
1.60847318 1.29225562E-4 3.88742304
1.60821474 1.29184045E-4 3.84880519
1.60795641 1.29142543E-4 3.8494184
1.6076982 1.2910107E-4 3.85003138
1.60743999 1.29059612E-4 3.85064459
1.60718203 1.29018168E-4 3.8512578
1.60692394 1.28976753E-4 3.85187125
1.60666609 1.28935353E-4 3.85248399
1.60640824 1.28893982E-4 3.85309696
1.60615051 1.28852625E-4 3.85371017
1.60589278 1.28811284E-4 3.84312344
1.60563529 1.28769956E-4 3.79958653
1.60537779 1.28728658E-4 3.80019069
1.6051203 1.28687388E-4 3.80079484
1.60486305 1.28646119E-4 3.80139923
1.60460579 1.28604879E-4 3.80200362
1.60434854 1.28563668E-4 3.80260777
1.60409153 1.28522472E-4 3.80321288
1.60383451 1.2848129E-4 3.80381656
1.60357761 1.28440122E-4 3.80442047
1.60332072 1.28398984E-4 3.80062938
1.60306394 1.2835786E-4 3.75148153
1.60280728 1.28316766E-4 3.75207686
1.60255075 1.28275686E-4 3.75267267
1.60229421 1.2823462E-4 3.753268
1.60203779 1.28193584E-4 3.75386405
1.60178137 1.28152562E-4 3.75445986
1.60152519 1.28111555E-4 3.75505543
1.60126901 1.28070576E-4 3.755651
1.60101283 1.28029613E-4 3.75624681
1.60075688 1.27988664E-4 3.7568419
1.60050094 1.27947744E-4 3.70743465
1.600245 1.27906838E-4 3.70504928
1.5999893 1.27865962E-4 3.7056365
1.59973359 1.27825086E-4 3.70622325
1.59947801 1.27784253E-4 3.70681119
1.59922242 1.2774342E-4 3.70739818
1.59896696 1.27702617E-4 3.7079854
1.59871161 1.27661828E-4 3.70857263
1.59845638 1.27621068E-4 3.70915985
1.59820116 1.27580308E-4 3.70974684
1.59794605 1.27539592E-4 3.66935897
1.59769106 1.27498875E-4 3.65907502
1.59743607 1.27458188E-4 3.6596539
1.5971812 1.27417516E-4 3.66023326
1.59692633 1.27376872E-4 3.6608119
1.5966717 1.27336243E-4 3.66139126
1.59641707 1.27295629E-4 3.6619699
1.59616244 1.27255043E-4 3.66254878
1.59590805 1.27214458E-4 3.66312814
1.59565365 1.27173917E-4 3.66370702
1.59539926 1.27133375E-4 3.63282895
1.59514511 1.27092862E-4 3.61412501
1.59489095 1.27052364E-4 3.61469555
1.59463692 1.27011896E-4 3.61526656
1.59438288 1.26971441E-4 3.61583757
1.59412897 1.26931001E-4 3.61640835
1.59387517 1.26890591E-4 3.61697936
1.59362137 1.2685018E-4 3.61755061
1.59336782 1.26809813E-4 3.61812139
1.59311414 1.26769446E-4 3.61869192
1.5928607 1.26729108E-4 3.59777665
1.59260726 1.26688785E-4 3.5701735
1.59235394 1.26648491E-4 3.57073689
1.59210074 1.26608196E-4 3.57129979
1.59184754 1.26567946E-4 3.57186246
1.59159446 1.26527695E-4 3.57242632
1.59134138 1.26487474E-4 3.57298923
1.59108841 1.26447267E-4 3.57355189
1.59083557 1.26407074E-4 3.57411575
1.59058285 1.26366911E-4 3.57467866
1.59033012 1.26326762E-4 3.5640974
1.59007752 1.26286628E-4 3.52719116
1.58982503 1.26246523E-4 3.52774644
1.58957255 1.26206432E-4 3.52830219
1.58932018 1.26166356E-4 3.52885747
1.58906782 1.2612631E-4 3.52941322
1.58881569 1.26086277E-4 3.5299685
1.58856356 1.2604626E-4 3.53052378
1.58831143 1.26006256E-4 3.53107953
1.58805954 1.25966282E-4 3.53163457
1.58780766 1.25926323E-4 3.53173494
1.58755577 1.25886392E-4 3.48583031
1.58730412 1.25846476E-4 3.48637843
1.58705246 1.25806575E-4 3.48692584
1.58680081 1.25766688E-4 3.48747444
1.5865494 1.2572683E-4 3.48802257
1.58629799 1.25686987E-4 3.48857069
1.58604658 1.25647159E-4 3.4891181
1.58579528 1.25607359E-4 3.4896667
1.58554411 1.2556756E-4 3.49021411
1.58529305 1.25527804E-4 3.49076223
1.585042 1.25488048E-4 3.4807725
1.58479106 1.25448321E-4 3.47822666
1.58454025 1.25408609E-4 3.4787724
1.58428943 1.25368912E-4 3.47931838
1.58403873 1.25329243E-4 3.47986412
1.58378816 1.25289589E-4 3.4804101
1.58353758 1.2524995E-4 3.48095608
1.58328712 1.25210339E-4 3.48150206
1.58303678 1.25170729E-4 3.4820478
1.58278644 1.25131148E-4 3.48259354
1.58253622 1.25091596E-4 3.47614741
1.58228612 1.25052058E-4 3.47022939
1.58203602 1.25012535E-4 3.47077346
1.58178604 1.24973027E-4 3.47131729
1.58153617 1.24933533E-4 3.47186089
1.58128631 1.24894068E-4 3.47240448
1.58103657 1.24854618E-4 3.47294855
1.58078694 1.24815197E-4 3.47349167
1.58053732 1.24775775E-4 3.47403598
1.58028781 1.24736383E-4 3.47457957
1.58003843 1.24697021E-4 3.47180128
1.57978904 1.24657658E-4 3.46238375
1.57953978 1.24618324E-4 3.4629252
1.57929051 1.24579004E-4 3.46346736
1.57904148 1.245397E-4 3.46400905
1.57879233 1.24500424E-4 3.4645505
1.57854342 1.24461163E-4 3.46509266
1.57829452 1.24421917E-4 3.46563411
1.57804573 1.24382699E-4 3.46617532
1.57779706 1.24343482E-4 3.466717
1.57754838 1.24304308E-4 3.46725845
1.57729983 1.24265134E-4 3.45516777
1.57705128 1.24225975E-4 3.45522976
1.57680285 1.24186845E-4 3.45576954
1.57655454 1.24147729E-4 3.45630908
1.57630634 1.24108643E-4 3.45684934
1.57605815 1.24069556E-4 3.45738792
1.57581007 1.24030499E-4 3.4579277
1.575562 1.23991456E-4 3.45846701
1.57531404 1.23952443E-4 3.45900702
1.57506621 1.23913444E-4 3.4595468
1.57481837 1.23874459E-4 3.45154691
1.57457066 1.23835489E-4 3.44768763
1.57432306 1.23796533E-4 3.44822502
1.57407546 1.23757607E-4 3.44876266
1.57382798 1.23718695E-4 3.44930029
1.57358062 1.23679798E-4 3.44983768
1.57333326 1.2364093E-4 3.45037532
1.57308602 1.23602076E-4 3.45091295
1.5728389 1.23563237E-4 3.45145106
1.57259178 1.23524413E-4 3.45198822
1.57234478 1.23485617E-4 3.44817901
1.5720979 1.23446836E-4 3.44029737
1.57185102 1.2340807E-4 3.44083285
1.57160425 1.23369318E-4 3.44136858
1.57135749 1.23330596E-4 3.44190407
1.57111096 1.23291888E-4 3.44243956
1.57086432 1.23253194E-4 3.44297504
1.57061791 1.23214515E-4 3.44351053
1.57037151 1.23175865E-4 3.44404626
1.57012522 1.2313723E-4 3.44458175
1.56987894 1.23098609E-4 3.44506717
1.56963277 1.23060003E-4 3.43305993
1.56938672 1.23021426E-4 3.43359351
1.56914067 1.22982863E-4 3.43412709
1.56889474 1.22944315E-4 3.43466091
1.56864893 1.22905782E-4 3.43519449
1.56840312 1.22867277E-4 3.43572807
1.56815743 1.22828773E-4 3.43626165
1.56791186 1.22790298E-4 3.43679452
1.56766629 1.22751851E-4 3.43732882
1.56742084 1.22713405E-4 3.43786168
1.56717551 1.22674988E-4 3.43031573
1.56693017 1.22636586E-4 3.42650652
1.56668496 1.22598212E-4 3.42703795
1.56643975 1.22559839E-4 3.42756987
1.56619465 1.22521495E-4 3.42810154
1.56594968 1.22483165E-4 3.42863274
1.5657047 1.2244485E-4 3.42916465
1.56545985 1.22406549E-4 3.42969584
1.56521511 1.22368278E-4 3.43022752
1.56497037 1.22330021E-4 3.43075919
1.56472576 1.22291778E-4 3.42786002
1.56448126 1.22253565E-4 3.41957021
1.56423676 1.22215351E-4 3.42009997
1.56399238 1.22177167E-4 3.42062998
1.56374812 1.22138998E-4 3.42115927
1.56350386 1.22100857E-4 3.42168927
1.56325972 1.22062716E-4 3.42221904
1.56301558 1.22024605E-4 3.4227488
1.56277156 1.21986508E-4 3.42327833
1.56252766 1.21948426E-4 3.4238081
1.56228375 1.21910365E-4 3.42433763
1.56203997 1.21872319E-4 3.41408348
1.56179631 1.21834295E-4 3.41331577
1.56155264 1.21796293E-4 3.41384339
1.5613091 1.21758298E-4 3.41437125
1.56106567 1.21720324E-4 3.41489887
1.56082225 1.21682373E-4 3.41542673
1.56057894 1.21644436E-4 3.41595435
1.56033564 1.21606514E-4 3.41648245
1.56009245 1.21568613E-4 3.41701007
1.55984938 1.21530735E-4 3.4175384
1.55960631 1.21492863E-4 3.41225004
1.55936337 1.21455021E-4 3.40668416
1.55912054 1.21417186E-4 3.40720987
1.55887771 1.21379373E-4 3.40773559
1.558635 1.21341582E-4 3.40826178
1.55839241 1.21303805E-4 3.40878797
1.55814981 1.21266043E-4 3.40931392
1.55790734 1.21228302E-4 3.40983963
1.55766487 1.21190576E-4 3.41036534
1.55742252 1.21152865E-4 3.41089106
1.55718029 1.21115176E-4 3.41061902
1.55693805 1.21077508E-4 3.40020394
1.55669594 1.21039855E-4 3.40072799
1.55645394 1.21002216E-4 3.40125227
1.55621195 1.209646E-4 3.40177679
1.55597007 1.20926998E-4 3.4023006
1.5557282 1.2088941E-4 3.4028244
1.55548656 1.20851844E-4 3.40334845
1.5552448 1.20814293E-4 3.40387273
1.55500329 1.20776764E-4 3.40439677
1.55476177 1.20739249E-4 3.40492082
1.55452025 1.20701756E-4 3.39815903
1.55427897 1.2066427E-4 3.39439917
1.55403769 1.20626813E-4 3.3949213
1.55379641 1.20589364E-4 3.39544368
1.55355525 1.20551944E-4 3.39596605
1.55331421 1.20514531E-4 3.39648867
1.55307317 1.2047714E-4 3.39701056
1.55283225 1.20439763E-4 3.3975327
1.55259144 1.20402408E-4 3.39805508
1.55235064 1.20365068E-4 3.39857769
1.55210996 1.20327742E-4 3.39709973
1.55186939 1.20290439E-4 3.38822412
1.55162883 1.20253149E-4 3.38874435
1.55138838 1.20215882E-4 3.38926506
1.55114794 1.20178629E-4 3.38978529
1.55090761 1.20141391E-4 3.39030576
1.55066741 1.20104174E-4 3.39082694
1.5504272 1.20066972E-4 3.39134717
1.55018711 1.20029792E-4 3.3918674
1.54994714 1.19992626E-4 3.39238811
1.54970717 1.19955475E-4 3.39290905
1.54946733 1.19918339E-4 3.38553023
1.54922748 1.19881224E-4 3.38271904
1.54898775 1.19844131E-4 3.38323808
1.54874814 1.19807046E-4 3.38375711
1.54850852 1.19769982E-4 3.38427567
1.54826903 1.1973294E-4 3.38479447
1.54802966 1.19695913E-4 3.38531375
1.54779029 1.196589E-4 3.38583183
1.54755092 1.19621902E-4 3.38635111
1.54731178 1.19584925E-4 3.38686943
1.54707265 1.19547964E-4 3.38500762
1.54683363 1.19511024E-4 3.37684798
1.54659462 1.19474098E-4 3.37736464
1.54635572 1.19437187E-4 3.37788177
1.54611683 1.19400298E-4 3.37839866
1.54587805 1.19363423E-4 3.37891579
1.5456394 1.19326563E-4 3.37943292
1.54540074 1.19289725E-4 3.37995028
1.5451622 1.19252902E-4 3.38046694
1.54492378 1.19216093E-4 3.38098454
1.54468536 1.19179305E-4 3.3815012
1.54444706 1.19142533E-4 3.37429261
1.54420877 1.19105775E-4 3.37164235
1.54397058 1.19069038E-4 3.37215805
1.54373252 1.19032316E-4 3.37267351
1.54349446 1.18995617E-4 3.37318897
1.54325652 1.18958924E-4 3.37370396
1.5430187 1.18922253E-4 3.37421966
1.54278088 1.18885604E-4 3.37473512
1.54254305 1.1884897E-4 3.37525034
1.54230547 1.1881235E-4 3.37576532
1.54206789 1.18775744E-4 3.37428188
1.5418303 1.18739161E-4 3.36607504
1.54159296 1.18702592E-4 3.36658907
1.54135549 1.18666037E-4 3.36710286
1.54111826 1.18629505E-4 3.36761665
1.54088104 1.18592987E-4 3.36812997
1.54064381 1.18556483E-4 3.368644
1.54040682 1.18520002E-4 3.36915779
1.54016984 1.18483527E-4 3.36967134
1.53993285 1.18447082E-4 3.37018514
1.53969598 1.18410644E-4 3.37069893
1.53945923 1.18374228E-4 3.36438823
1.53922248 1.18337826E-4 3.36117268
1.53898585 1.18301446E-4 3.3616848
1.53874934 1.18265081E-4 3.36219668
1.53851283 1.18228731E-4 3.36270881
1.53827643 1.18192394E-4 3.36322117
1.53804004 1.1815608E-4 3.36373329
1.53780377 1.1811978E-4 3.36424518
1.5375675 1.18083495E-4 3.3647573
1.53733146 1.18047232E-4 3.36526942
1.53709531 1.18010976E-4 3.36484742
1.53685939 1.17974749E-4 3.35591054
1.53662348 1.17938529E-4 3.35642099
1.53638768 1.17902331E-4 3.35693216
1.53615189 1.17866148E-4 3.35744262
1.53591621 1.17829979E-4 3.35795283
1.53568053 1.17793832E-4 3.35846329
1.53544497 1.177577E-4 3.35897374
1.53520954 1.17721582E-4 3.3594842
1.5349741 1.17685486E-4 3.35999489
1.53473878 1.17649397E-4 3.3605051
1.53450346 1.1761333E-4 3.35575056
1.53426826 1.17577285E-4 3.35131049
1.53403318 1.17541247E-4 3.35181928
1.5337981 1.17505231E-4 3.3523283
1.53356314 1.1746923E-4 3.35283709
1.53332829 1.1743325E-4 3.35334635
1.53309345 1.17397278E-4 3.35385489
1.53285873 1.17361327E-4 3.35436416
1.53262401 1.17325399E-4 3.35487318
1.5323894 1.17289477E-4 3.35538197
1.5321548 1.17253578E-4 3.35589099
1.53192031 1.17217693E-4 3.34711695
1.53168595 1.17181822E-4 3.34686136
1.53145158 1.17145973E-4 3.34736896
1.53121734 1.17110139E-4 3.34787607
1.53098321 1.1707432E-4 3.34838367
1.53074908 1.17038515E-4 3.34889102
1.53051507 1.17002732E-4 3.34939837
1.53028107 1.16966963E-4 3.34990573
1.53004718 1.16931209E-4 3.35041308
1.52981329 1.1689547E-4 3.35092044
1.52957964 1.16859752E-4 3.34831023
1.52934587 1.16824041E-4 3.34205818
1.52911234 1.1678836E-4 3.34256387
1.52887881 1.16752686E-4 3.34306979
1.52864528 1.16717034E-4 3.34357572
1.52841187 1.16681389E-4 3.34408116
1.52817857 1.16645766E-4 3.34458709
1.52794528 1.16610165E-4 3.34509325
1.52771211 1.16574571E-4 3.34559917
1.52747905 1.16538999E-4 3.34610486
1.527246 1.16503441E-4 3.34661055
1.52701294 1.16467905E-4 3.34042239
1.52678013 1.16432377E-4 3.33791304
1.52654731 1.1639687E-4 3.33841753
1.5263145 1.16361378E-4 3.33892202
1.5260818 1.163259E-4 3.33942628
1.52584922 1.16290437E-4 3.33993053
1.52561665 1.16254996E-4 3.34043479
1.52538419 1.16219569E-4 3.34093928
1.52515173 1.16184157E-4 3.34144425
1.52491939 1.16148767E-4 3.34194827
1.52468717 1.16113384E-4 3.34200072
1.52445495 1.16078023E-4 3.33341765
1.52422285 1.16042676E-4 3.33392096
1.52399087 1.16007344E-4 3.33442378
1.52375889 1.15972034E-4 3.33492708
1.52352691 1.15936731E-4 3.33542991
1.52329504 1.1590145E-4 3.33593273
1.5230633 1.15866183E-4 3.33643579
1.52283168 1.15830939E-4 3.33693862
1.52260005 1.15795701E-4 3.33744144
1.52236843 1.15760486E-4 3.33794427
1.52213693 1.15725285E-4 3.33482504
1.52190554 1.15690098E-4 3.3295784
1.52167416 1.15654926E-4 3.33008003
1.52144289 1.15619776E-4 3.33058119
1.52121174 1.1558464E-4 3.33108234
1.5209806 1.15549519E-4 3.33158374
1.52074957 1.15514413E-4 3.33208561
1.52051854 1.15479321E-4 3.33258677
1.52028763 1.15444251E-4 3.3330884
1.52005672 1.15409188E-4 3.33358955
1.51982594 1.15374147E-4 3.33409142
1.51959527 1.1533912E-4 3.32807064
1.5193646 1.15304116E-4 3.32589149
1.51913404 1.15269118E-4 3.32639194
1.51890349 1.15234143E-4 3.32689166
1.51867306 1.15199182E-4 3.32739162
1.51844275 1.15164235E-4 3.32789183
1.51821244 1.15129304E-4 3.32839203
1.51798224 1.15094394E-4 3.32889152
1.51775205 1.15059491E-4 3.32939196
1.51752198 1.1502461E-4 3.32989216
1.51729202 1.14989743E-4 3.33026433
1.51706207 1.14954892E-4 3.32185817
1.51683211 1.14920062E-4 3.3223567
1.5166024 1.14885239E-4 3.32285547
1.51637256 1.14850438E-4 3.32335448
1.51614296 1.14815652E-4 3.32385278
1.51591337 1.1478088E-4 3.32435155
1.51568377 1.14746123E-4 3.32485008
1.51545441 1.1471138E-4 3.32534885
1.51522493 1.14676659E-4 3.32584739
1.51499569 1.14641953E-4 3.32634616
1.51476645 1.14607254E-4 3.31676435
1.51453722 1.14572576E-4 3.29392886
1.51430809 1.14537921E-4 3.29442239
1.51407909 1.14503273E-4 3.29491591
1.51385009 1.14468647E-4 3.29540968
1.51362121 1.14434028E-4 3.29590321
1.51339233 1.1439943E-4 3.29639697
1.51316357 1.14364848E-4 3.29689097
1.51293492 1.1433028E-4 3.29738426
1.51270628 1.14295734E-4 3.29787779
1.51247776 1.14261195E-4 3.29837155
1.51224923 1.14226677E-4 3.27194262
1.51202083 1.14192168E-4 3.25231457
1.51179242 1.14157679E-4 3.25280118
1.51156414 1.14123206E-4 3.25328803
1.51133597 1.14088754E-4 3.25377464
1.5111078 1.1405431E-4 3.25426149
1.51087976 1.1401988E-4 3.25474787
1.51065171 1.13985472E-4 3.25523448
1.51042378 1.13951079E-4 3.25572085
1.51019597 1.139167E-4 3.25620747
1.50996816 1.13882335E-4 3.25669432
1.50974047 1.13847986E-4 3.21896338
1.50951278 1.1381365E-4 3.21135211
1.50928521 1.13779337E-4 3.21183181
1.50905764 1.13745031E-4 3.21231174
1.50883019 1.13710747E-4 3.21279097
1.50860274 1.13676477E-4 3.21327066
1.50837553 1.13642222E-4 3.2137506
1.50814819 1.13607981E-4 3.2142303
1.5079211 1.13573755E-4 3.21470976
1.50769389 1.13539551E-4 3.2151897
1.50746691 1.13505354E-4 3.21291471
1.50723994 1.13471178E-4 3.17055702
1.50701296 1.13437018E-4 3.17102981
1.50678611 1.13402864E-4 3.17150283
1.50655937 1.13368733E-4 3.17197561
1.50633264 1.13334616E-4 3.17244864
1.50610602 1.13300521E-4 3.17292166
1.50587952 1.13266433E-4 3.17339444
1.50565302 1.1323236E-4 3.17386746
1.50542653 1.13198308E-4 3.17433953
1.50520015 1.13164271E-4 3.17481303
1.50497389 1.13130242E-4 3.16277909
1.50474763 1.13096234E-4 3.13086891
1.50452149 1.1306224E-4 3.13133526
1.50429547 1.13028262E-4 3.13180113
1.50406945 1.12994298E-4 3.13226795
1.50384343 1.12960355E-4 3.13273382
1.50361753 1.1292642E-4 3.13319969
1.50339174 1.12892507E-4 3.13366628
1.50316596 1.12858601E-4 3.13413239
1.5029403 1.12824717E-4 3.13459826
1.50271463 1.12790847E-4 3.13506436
1.50248909 1.12756992E-4 3.11435723
1.50226367 1.12723152E-4 3.09179807
1.50203824 1.12689326E-4 3.09225774
1.50181293 1.12655514E-4 3.09271717
1.50158763 1.12621718E-4 3.09317708
1.50136244 1.12587935E-4 3.09363604
1.50113726 1.12554175E-4 3.09409571
1.50091219 1.12520422E-4 3.09455562
1.50068724 1.1248669E-4 3.09501529
1.50046229 1.12452974E-4 3.09547448
1.50023735 1.12419271E-4 3.09593439
1.50001264 1.12385576E-4 3.06755877
1.49978781 1.12351903E-4 3.05333233
1.49956322 1.12318245E-4 3.05378532
1.49933863 1.12284601E-4 3.05423856
1.49911404 1.12250978E-4 3.05469131
1.49888957 1.12217363E-4 3.05514455
1.49866521 1.12183763E-4 3.05559778
1.49844086 1.12150185E-4 3.05605102
1.49821651 1.12116613E-4 3.05650401
1.4979924 1.12083064E-4 3.05695701
1.49776828 1.12049522E-4 3.05741
1.49754417 1.12016001E-4 3.02239871
1.49732018 1.11982496E-4 3.01546025
1.49709618 1.11949004E-4 3.01590705
1.49687243 1.1191552E-4 3.01635337
1.49664855 1.11882058E-4 3.0168004
1.49642479 1.11848611E-4 3.0172472
1.49620116 1.11815178E-4 3.01769376
1.49597764 1.11781766E-4 3.01814032
1.495754 1.11748363E-4 3.01858711
1.49553061 1.11714973E-4 3.01903367
1.49530721 1.11681598E-4 3.01948047
1.49508381 1.11648245E-4 2.9787569
1.49486065 1.116149E-4 2.97817111
1.49463737 1.11581576E-4 2.97861147
1.49441433 1.11548259E-4 2.97905207
1.49419117 1.11514964E-4 2.97949243
1.49396825 1.11481677E-4 2.97993302
1.49374533 1.11448411E-4 2.98037338
1.49352241 1.1141516E-4 2.98081374
1.4932996 1.11381916E-4 2.98125458
1.49307692 1.11348694E-4 2.9816947
1.49285424 1.11315487E-4 2.9777317
1.49263167 1.11282294E-4 2.94102073
1.49240911 1.11249115E-4 2.94145513
1.49218667 1.11215952E-4 2.94188952
1.49196422 1.11182802E-4 2.94232368
1.4917419 1.11149668E-4 2.94275808
1.49151969 1.11116547E-4 2.94319248
1.49129748 1.11083442E-4 2.94362664
1.49107528 1.11050351E-4 2.9440608
1.49085319 1.11017274E-4 2.9444952
1.49063122 1.1098422E-4 2.94492912
1.49040926 1.10951172E-4 2.93642163
1.49018741 1.10918139E-4 2.90487266
1.48996568 1.10885121E-4 2.90530086
1.48974383 1.10852125E-4 2.90572906
1.48952222 1.10819135E-4 2.90615749
1.48930061 1.10786161E-4 2.90658569
1.48907912 1.10753208E-4 2.90701413
1.48885763 1.10720262E-4 2.90744209
1.48863614 1.10687339E-4 2.90787053
1.48841488 1.10654422E-4 2.90829873
1.48819363 1.1062152E-4 2.90872717
1.48797238 1.1058864E-4 2.89652705
1.48775125 1.10555768E-4 2.86927629
1.48753011 1.10522917E-4 2.86969829
1.4873091 1.10490073E-4 2.87012053
1.4870882 1.10457251E-4 2.87054324
1.48686731 1.10424437E-4 2.87096572
1.48664653 1.10391644E-4 2.87138772
1.48642576 1.10358866E-4 2.87180996
1.4862051 1.10326095E-4 2.8722322
1.48598444 1.10293346E-4 2.8726542
1.48576391 1.10260604E-4 2.87307668
1.48554337 1.10227884E-4 2.85800266
1.48532295 1.10195171E-4 2.83422208
1.48510265 1.1016248E-4 2.8346386
1.48488235 1.10129804E-4 2.83505487
1.48466206 1.10097135E-4 2.83547115
1.48444188 1.10064488E-4 2.83588815
1.48422182 1.10031848E-4 2.83630419
1.48400176 1.0999923E-4 2.83672071
1.48378181 1.09966619E-4 2.83713746
1.48356187 1.0993403E-4 2.83755326
1.48334205 1.09901448E-4 2.83797026
1.48312235 1.09868888E-4 2.8208034
1.48290265 1.09836343E-4 2.79970002
1.48268294 1.09803805E-4 2.80011034
1.48246336 1.09771288E-4 2.8005209
1.4822439 1.09738779E-4 2.80093169
1.48202443 1.09706285E-4 2.80134249
1.48180509 1.09673812E-4 2.80175304
1.48158574 1.09641347E-4 2.80216408
1.48136652 1.09608904E-4 2.8025744
1.48114729 1.09576467E-4 2.80298519
1.48092818 1.09544046E-4 2.80339599
1.4807092 1.09511646E-4 2.78488636
1.48049021 1.09479253E-4 2.76570082
1.48027122 1.09446875E-4 2.76610565
1.48005235 1.09414519E-4 2.76651096
1.4798336 1.0938217E-4 2.76691604
1.47961485 1.09349836E-4 2.76732111
1.47939622 1.09317516E-4 2.76772594
1.47917759 1.09285211E-4 2.76813078
1.47895908 1.09252927E-4 2.76853633
1.47874057 1.09220651E-4 2.76894116
1.47852218 1.0918839E-4 2.76934648
1.47830379 1.09156143E-4 2.75020933
1.47808552 1.0912391E-4 2.73221421
1.47786725 1.09091692E-4 2.73261404
1.47764909 1.09059489E-4 2.73301315
1.47743106 1.09027293E-4 2.73341274
1.47721303 1.08995118E-4 2.73381209
1.47699511 1.08962959E-4 2.73421192
1.4767772 1.08930813E-4 2.73461127
1.4765594 1.08898676E-4 2.73501062
1.47634161 1.08866559E-4 2.73540998
1.47612393 1.08834458E-4 2.73580956
1.47590625 1.08802364E-4 2.71673107
1.4756887 1.08770291E-4 2.69923162
1.47547114 1.08738226E-4 2.69962573
1.4752537 1.08706176E-4 2.7000196
1.47503638 1.08674147E-4 2.70041347
1.47481906 1.08642125E-4 2.70080733
1.47460175 1.08610118E-4 2.70120144
1.47438455 1.08578126E-4 2.70159554
1.47416747 1.08546155E-4 2.70198965
1.47395039 1.08514192E-4 2.70238352
1.47373343 1.08482243E-4 2.70277786
1.47351646 1.08450309E-4 2.68441224
1.47329962 1.08418382E-4 2.66674495
1.47308278 1.08386477E-4 2.66713333
1.47286606 1.08354587E-4 2.66752219
1.47264934 1.08322711E-4 2.66791081
1.47243273 1.08290842E-4 2.66829896
1.47221625 1.08258995E-4 2.66868806
1.47199976 1.08227156E-4 2.66907668
1.47178328 1.08195338E-4 2.66946507
1.47156692 1.08163527E-4 2.66985369
1.47135067 1.08131731E-4 2.67024231
1.47113442 1.0809995E-4 2.65321565
1.4709183 1.0806819E-4 2.63474298
1.47070217 1.08036438E-4 2.63512611
1.47048616 1.080047E-4 2.63550973
1.47027016 1.0797297E-4 2.63589287
1.47005427 1.07941261E-4 2.63627601
1.46983838 1.07909567E-4 2.63665915
1.46962261 1.07877888E-4 2.637043
1.46940684 1.07846216E-4 2.63742614
1.46919119 1.07814565E-4 2.63780951
1.46897566 1.07782922E-4 2.63819289
1.46876001 1.07751293E-4 2.62313199
1.4685446 1.07719687E-4 2.60321856
1.46832919 1.07688087E-4 2.60359669
1.4681139 1.07656502E-4 2.60397506
1.46789861 1.07624932E-4 2.60435319
1.46768332 1.07593376E-4 2.60473108
1.46746814 1.07561827E-4 2.60510921
1.46725309 1.07530301E-4 2.60548735
1.46703804 1.07498789E-4 2.60586548
1.4668231 1.07467284E-4 2.60624361
1.46660817 1.07435793E-4 2.6066215
1.46639335 1.07404325E-4 2.59409666
1.46617854 1.07372864E-4 2.57216334
1.46596384 1.07341417E-4 2.57253623
1.46574926 1.07309985E-4 2.57290912
1.46553469 1.07278567E-4 2.57328272
1.46532011 1.07247164E-4 2.57365513
1.46510565 1.07215768E-4 2.57402849
1.4648912 1.07184394E-4 2.57440138
1.46467686 1.07153028E-4 2.57477427
1.46446264 1.07121683E-4 2.57514715
1.46424842 1.07090345E-4 2.57552028
1.46403432 1.07059022E-4 2.56607461
1.46382022 1.07027714E-4 2.54156899
1.46360612 1.0699642E-4 2.54193687
1.46339214 1.06965141E-4 2.54230499
1.46317828 1.06933869E-4 2.54267263
1.46296442 1.06902618E-4 2.54304075
1.46275067 1.06871375E-4 2.54340863
1.46253693 1.06840154E-4 2.54377675
1.46232331 1.0680894E-4 2.54414487
1.46210968 1.06777741E-4 2.54451227
1.46189618 1.06746556E-4 2.54488039
1.4616828 1.06715386E-4 2.53903246
1.46146929 1.06684223E-4 2.51142788
1.46125603 1.06653082E-4 2.51179051
1.46104276 1.06621948E-4 2.51215339
1.4608295 1.06590836E-4 2.5125165
1.46061635 1.06559732E-4 2.51287961
1.46040332 1.06528641E-4 2.51324248
1.4601903 1.06497566E-4 2.51360536
1.45997727 1.06466505E-4 2.51396871
1.45976436 1.06435458E-4 2.51433158
1.45955157 1.06404419E-4 2.51469445
1.45933878 1.06373402E-4 2.51296616
1.45912611 1.06342392E-4 2.48172998
1.45891345 1.06311396E-4 2.48208809
1.45870078 1.06280415E-4 2.48244619
1.45848835 1.06249448E-4 2.48280406
1.45827579 1.06218497E-4 2.48316193
1.45806336 1.06187552E-4 2.48352075
1.45785105 1.06156629E-4 2.48387885
1.45763874 1.06125714E-4 2.48423648
1.45742655 1.06094813E-4 2.48459506
1.45721436 1.06063926E-4 2.48495269
1.45700228 1.06033054E-4 2.48531127
1.45679033 1.06002197E-4 2.45497203
1.45657825 1.05971347E-4 2.45282173
1.45636642 1.05940519E-4 2.45317531
1.45615458 1.05909698E-4 2.45352864
1.45594275 1.05878891E-4 2.45388198
1.45573103 1.05848099E-4 2.45423508
1.45551932 1.05817322E-4 2.45458841
1.45530772 1.05786552E-4 2.45494151
1.45509624 1.05755804E-4 2.45529485
1.45488477 1.05725063E-4 2.45564818
1.45467329 1.05694337E-4 2.45600176
1.45446193 1.05663625E-4 2.43118358
1.45425069 1.05632927E-4 2.42398596
1.45403945 1.05602245E-4 2.42433453
1.45382822 1.05571577E-4 2.42468286
1.4536171 1.05540916E-4 2.42503142
1.4534061 1.05510269E-4 2.42537999
1.4531951 1.05479638E-4 2.42572856
1.45298421 1.0544902E-4 2.42607713
1.45277333 1.05418418E-4 2.42642593
1.45256245 1.05387822E-4 2.42677426
1.45235169 1.05357249E-4 2.42712283
1.45214105 1.05326682E-4 2.40826678
1.4519304 1.05296131E-4 2.39556932
1.45171988 1.05265593E-4 2.39591336
1.45150936 1.05235064E-4 2.39625716
1.45129895 1.05204555E-4 2.3966012
1.45108855 1.05174055E-4 2.396945
1.45087826 1.05143568E-4 2.39728928
1.45066798 1.05113097E-4 2.39763284
1.45045781 1.05082639E-4 2.39797688
1.45024765 1.05052197E-4 2.39832067
1.4500376 1.05021762E-4 2.39866447
1.44982755 1.04991341E-4 2.38619375
1.44961762 1.04960935E-4 2.36756754
1.4494077 1.04930543E-4 2.36790729
1.44919789 1.04900166E-4 2.36824656
1.44898808 1.04869803E-4 2.36858582
1.44877839 1.04839448E-4 2.36892533
1.44856882 1.04809107E-4 2.36926484
1.44835913 1.04778781E-4 2.36960411
1.44814968 1.04748469E-4 2.36994338
1.44794023 1.04718165E-4 2.37028265
1.44773078 1.04687882E-4 2.3706224
1.44752145 1.04657607E-4 2.36539674
1.44731212 1.04627346E-4 2.342484
1.4471029 1.04597093E-4 2.34281945
1.44689381 1.04566861E-4 2.34315491
1.4466846 1.04536637E-4 2.34348989
1.44647563 1.04506435E-4 2.34382534
1.44626665 1.04476239E-4 2.3441608
1.44605768 1.04446051E-4 2.34449577
1.44584882 1.04415885E-4 2.34483099
1.44564009 1.04385726E-4 2.34516621
1.44543135 1.04355582E-4 2.34550118
1.44522262 1.04325452E-4 2.34583664
1.445014 1.04295337E-4 2.32628036
1.44480538 1.04265237E-4 2.32589769
1.44459689 1.04235143E-4 2.32622981
1.44438851 1.04205064E-4 2.3265624
1.44418013 1.04175E-4 2.32689452
1.44397175 1.0414495E-4 2.32722688
1.44376349 1.04114908E-4 2.32755899
1.44355536 1.04084887E-4 2.32789111
1.44334722 1.04054874E-4 2.32822347
1.44313908 1.04024868E-4 2.32855582
1.44293106 1.03994884E-4 2.32888818
1.44272316 1.03964907E-4 2.31474376
1.44251525 1.03934952E-4 2.30941343
1.44230735 1.03905004E-4 2.30974269
1.44209957 1.03875063E-4 2.31007195
1.44189191 1.03845145E-4 2.31040144
1.44168425 1.03815233E-4 2.31073093
1.44147658 1.03785336E-4 2.31106043
1.44126904 1.03755454E-4 2.31138968
1.44106162 1.03725586E-4 2.31171894
1.44085419 1.03695726E-4 2.3120482
1.44064689 1.0366588E-4 2.31237793
1.44043958 1.03636048E-4 2.30377746
1.44023228 1.03606231E-4 2.29336476
1.44002509 1.03576422E-4 2.29369116
1.43981802 1.03546634E-4 2.29401779
1.43961096 1.03516853E-4 2.29434419
1.43940389 1.0348708E-4 2.29467082
1.43919694 1.03457329E-4 2.29499745
1.43899012 1.03427585E-4 2.29532409
1.43878329 1.03397855E-4 2.29565048
1.43857646 1.0336814E-4 2.29597712
1.43836975 1.0333844E-4 2.29630399
1.43816316 1.03308746E-4 2.29335523
1.43795657 1.03279068E-4 2.27774644
1.43774998 1.03249404E-4 2.27807045
1.43754351 1.03219754E-4 2.27839422
1.43733716 1.03190112E-4 2.27871823
1.43713081 1.03160484E-4 2.27904201
1.43692446 1.03130871E-4 2.27936578
1.43671823 1.03101273E-4 2.27968955
1.43651211 1.03071681E-4 2.28001356
1.436306 1.03042104E-4 2.2803371
1.43609989 1.03012542E-4 2.28066087
1.43589389 1.02982995E-4 2.28098464
1.43568802 1.02953454E-4 2.26500559
1.43548214 1.02923928E-4 2.26287532
1.43527627 1.02894417E-4 2.26319647
1.43507051 1.0286492E-4 2.26351762
1.43486488 1.02835431E-4 2.26383877
1.43465924 1.02805956E-4 2.26415992
1.43445361 1.02776496E-4 2.26448107
1.43424809 1.0274705E-4 2.26480198
1.43404269 1.02717611E-4 2.26512313
1.43383718 1.02688187E-4 2.26544428
1.4336319 1.02658778E-4 2.26576567
1.43342662 1.02629376E-4 2.25602937
1.43322134 1.02599995E-4 2.2481029
1.43301618 1.02570622E-4 2.24842143
1.43281102 1.02541257E-4 2.24873996
1.43260598 1.02511913E-4 2.24905849
1.43240106 1.02482576E-4 2.24937701
1.43219614 1.02453254E-4 2.24969554
1.43199122 1.02423946E-4 2.25001407
1.43178642 1.02394646E-4 2.25033259
1.43158162 1.0236536E-4 2.25065112
1.43137693 1.02336089E-4 2.25096965
1.43117225 1.02306833E-4 2.24750376
1.43096769 1.02277583E-4 2.23374891
1.43076324 1.02248348E-4 2.23406529
1.43055868 1.02219128E-4 2.23438096
1.43035436 1.02189915E-4 2.23469734
1.43014991 1.02160717E-4 2.23501301
1.42994571 1.02131533E-4 2.23532891
1.42974138 1.02102364E-4 2.23564506
1.4295373 1.02073202E-4 2.2359612
1.42933309 1.02044054E-4 2.2362771
1.42912912 1.02014921E-4 2.23659301
1.42892504 1.01985803E-4 2.23690891
1.42872119 1.01956692E-4 2.22233391
1.42851722 1.01927595E-4 2.22012353
1.42831337 1.01898506E-4 2.22043705
1.42810965 1.01869438E-4 2.22075057
1.42790592 1.01840378E-4 2.22106409
1.42770231 1.01811325E-4 2.22137761
1.4274987 1.01782294E-4 2.22169113
1.42729521 1.0175327E-4 2.22200465
1.42709172 1.01724261E-4 2.22231817
1.42688823 1.01695266E-4 2.22263169
1.42668486 1.01666279E-4 2.22294545
1.4264816 1.01637306E-4 2.21510196
1.42627835 1.01608341E-4 2.20659304
1.42607522 1.01579397E-4 2.20690441
1.42587209 1.0155046E-4 2.20721555
1.42566895 1.01521538E-4 2.20752645
1.42546594 1.01492624E-4 2.20783782
1.42526305 1.01463724E-4 2.20814872
1.42506015 1.01434838E-4 2.20845985
1.42485726 1.01405967E-4 2.20877099
1.42465448 1.01377103E-4 2.20908213
1.42445171 1.01348254E-4 2.20939326
1.42424905 1.0131942E-4 2.20826077
1.42404652 1.01290592E-4 2.19347119
1.42384398 1.01261779E-4 2.19377971
1.42364144 1.01232981E-4 2.19408846
1.42343903 1.0120419E-4 2.19439721
1.42323661 1.01175414E-4 2.19470572
1.42303431 1.01146652E-4 2.19501472
1.42283201 1.01117905E-4 2.19532371
1.42262983 1.01089165E-4 2.19563246
1.42242765 1.01060439E-4 2.19594097
1.42222559 1.01031721E-4 2.19624996
1.42202353 1.01003017E-4 2.19655871
1.42182159 1.00974328E-4 2.18599463
1.42161965 1.00945654E-4 2.18105984
1.42141783 1.00916986E-4 2.18136621
1.42121601 1.00888334E-4 2.18167281
1.42101419 1.00859696E-4 2.18197942
1.42081249 1.00831065E-4 2.18228579
1.4206109 1.00802448E-4 2.18259215
1.42040932 1.00773839E-4 2.18289876
1.42020786 1.00745252E-4 2.18320489
1.42000639 1.00716672E-4 2.1835115
1.41980493 1.00688099E-4 2.1838181
1.41960359 1.00659548E-4 2.18028998
1.41940236 1.00631005E-4 2.16874194
1.41920102 1.00602469E-4 2.16904616
1.41899991 1.00573954E-4 2.16935039
1.4187988 1.00545447E-4 2.16965461
1.4185977 1.00516947E-4 2.16995907
1.41839671 1.00488469E-4 2.17026305
1.41819572 1.00459998E-4 2.17056775
1.41799486 1.00431535E-4 2.17087197
1.41779399 1.00403086E-4 2.1711762
1.41759324 1.00374651E-4 2.17148042
1.41739249 1.00346231E-4 2.17178464
1.41719186 1.00317819E-4 2.15994334
1.41699123 1.00289421E-4 2.15712523
1.41679072 1.00261037E-4 2.15742779
1.41659021 1.00232661E-4 2.15772986
1.41638982 1.00204299E-4 2.1580317
1.41618943 1.00175952E-4 2.15833402
1.41598904 1.00147612E-4 2.15863609
1.41578877 1.00119287E-4 2.15893793
1.41558862 1.00090969E-4 2.15924001
1.41538846 1.00062665E-4 2.15954208
1.41518831 1.00034376E-4 2.15984416
1.41498828 1.00006102E-4 2.15527391
1.41478837 9.99778349E-5 2.14560032
1.41458845 9.99495824E-5 2.14590073
1.41438854 9.99213371E-5 2.14620042
1.41418874 9.98931064E-5 2.14650035
1.41398895 9.98648902E-5 2.14680076
1.41378927 9.98366813E-5 2.14710069
1.4135896 9.9808487E-5 2.14740086
1.41339004 9.97803072E-5 2.14770079
1.41319048 9.97521347E-5 2.14800072
1.41299105 9.97239767E-5 2.14830089
1.41279161 9.96958261E-5 2.14860082
1.41259217 9.96676972E-5 2.13674569
1.41239297 9.96395684E-5 2.13476753
1.41219366 9.96114613E-5 2.13506556
1.41199446 9.95833616E-5 2.13536334
1.41179538 9.95552764E-5 2.13566136
1.4115963 9.95271985E-5 2.13595939
1.41139722 9.94991351E-5 2.13625741
1.41119826 9.94710863E-5 2.13655543
1.4109993 9.94430447E-5 2.13685322
1.41080046 9.94150178E-5 2.13715148
1.41060174 9.9386998E-5 2.1374495
1.41040289 9.93589929E-5 2.13302398
1.41020429 9.93310023E-5 2.12402534
1.41000557 9.93030262E-5 2.12432146
1.40980709 9.92750574E-5 2.12461758
1.40960848 9.92470959E-5 2.12491345
1.40941 9.9219149E-5 2.12520933
1.40921164 9.91912166E-5 2.12550569
1.40901327 9.91632987E-5 2.12580156
1.40881503 9.91353882E-5 2.12609768
1.40861678 9.91074921E-5 2.1263938
1.40841854 9.90796034E-5 2.12668991
1.40822041 9.90517292E-5 2.12698579
1.4080224 9.90238696E-5 2.11620498
1.40782428 9.89960172E-5 2.11396646
1.40762639 9.89681794E-5 2.11426067
1.4074285 9.89403488E-5 2.11455512
1.40723062 9.89125328E-5 2.11484933
1.40703285 9.88847314E-5 2.1151433
1.40683508 9.88569373E-5 2.11543727
1.40663743 9.88291577E-5 2.11573148
1.40643978 9.88013853E-5 2.11602569
1.40624213 9.87736348E-5 2.11631989
1.4060446 9.87458843E-5 2.11661386
1.40584719 9.87181556E-5 2.11332345
1.40564978 9.8690427E-5 2.10399866
1.40545237 9.86627201E-5 2.10429096
1.40525508 9.86350205E-5 2.10458326
1.40505791 9.86073355E-5 2.10487556
1.40486073 9.85796578E-5 2.10516763
1.40466356 9.85519946E-5 2.10545993
1.40446651 9.8524346E-5 2.10575223
1.40426946 9.84967046E-5 2.10604453
1.40407252 9.84690778E-5 2.10633683
1.40387559 9.84414582E-5 2.10662889
1.40367877 9.84138533E-5 2.1069212
1.40348196 9.83862556E-5 2.09811926
1.40328515 9.83586724E-5 2.0947051
1.40308845 9.83311038E-5 2.09499574
1.40289187 9.83035425E-5 2.09528637
1.4026953 9.82759957E-5 2.09557676
1.40249872 9.82484635E-5 2.09586716
1.40230227 9.82209385E-5 2.09615803
1.40210593 9.81934281E-5 2.09644842
1.40190947 9.8165925E-5 2.09673882
1.40171325 9.81384364E-5 2.09702921
1.40151691 9.81109552E-5 2.09731936
1.40132082 9.80834884E-5 2.09599543
1.4011246 9.80560362E-5 2.0855031
1.4009285 9.80285913E-5 2.08579206
1.40073252 9.80011609E-5 2.08608079
1.40053654 9.79737379E-5 2.08636951
1.40034068 9.79463293E-5 2.08665824
1.40014482 9.79189281E-5 2.08694696
1.39994895 9.78915486E-5 2.08723569
1.39975321 9.78641692E-5 2.08752441
1.39955747 9.78368043E-5 2.08781338
1.39936185 9.7809454E-5 2.08810186
1.39916623 9.77821182E-5 2.08839059
1.39897072 9.77547897E-5 2.0822947
1.39877522 9.77274685E-5 2.07696939
1.39857984 9.77001619E-5 2.07725644
1.39838445 9.76728697E-5 2.07754374
1.39818907 9.76455849E-5 2.07783079
1.3979938 9.76183146E-5 2.07811785
1.39779866 9.75910589E-5 2.0784049
1.39760351 9.75638031E-5 2.07869196
1.39740837 9.75365692E-5 2.07897925
1.39721334 9.75093426E-5 2.07926631
1.39701831 9.74821305E-5 2.07955337
1.39682341 9.74549257E-5 2.07984018
1.3966285 9.74277355E-5 2.06951499
1.39643371 9.74005525E-5 2.06881189
1.39623892 9.73733841E-5 2.06909752
1.39604425 9.73462302E-5 2.06938291
1.39584959 9.73190836E-5 2.06966829
1.39565492 9.72919443E-5 2.06995392
1.39546037 9.72648268E-5 2.07023931
1.39526582 9.72377093E-5 2.07052493
1.39507139 9.72106136E-5 2.07081032
1.39487708 9.71835179E-5 2.07109571
1.39468265 9.71564441E-5 2.07138109
1.39448845 9.71293775E-5 2.06854248
1.39429414 9.71023183E-5 2.06074524
1.39409995 9.70752735E-5 2.06102943
1.39390588 9.70482433E-5 2.06131315
1.39371181 9.70212204E-5 2.06159735
1.39351773 9.69942121E-5 2.06188107
1.39332378 9.6967211E-5 2.06216502
1.39312994 9.69402245E-5 2.06244898
1.39293611 9.69132452E-5 2.06273293
1.39274228 9.68862805E-5 2.06301665
1.39254856 9.68593304E-5 2.06330061
1.39235485 9.68323875E-5 2.06358457
1.39216113 9.68054519E-5 2.057127
1.39196765 9.67785381E-5 2.05333805
1.39177406 9.67516244E-5 2.05362058
1.39158058 9.67247252E-5 2.05390286
1.39138722 9.66978405E-5 2.05418563
1.39119375 9.66709631E-5 2.05446768
1.39100051 9.66441003E-5 2.05474997
1.39080727 9.6617252E-5 2.05503249
1.39061403 9.65904037E-5 2.05531502
1.39042091 9.65635772E-5 2.05559731
1.39022779 9.65367581E-5 2.05587983
1.39003468 9.65099462E-5 2.05616236
1.38984168 9.64831488E-5 2.04654765
1.3896488 9.6456366E-5 2.04630351
1.38945591 9.64295905E-5 2.04658413
1.38926303 9.64028295E-5 2.04686546
1.38907027 9.63760758E-5 2.04714608
1.38887751 9.63493367E-5 2.04742718
1.38868487 9.63226048E-5 2.04770827
1.38849223 9.62958802E-5 2.04798913
1.3882997 9.62691774E-5 2.04827023
1.38810718 9.6242482E-5 2.04855108
1.38791478 9.62157937E-5 2.04883218
1.38772237 9.61891201E-5 2.04654121
1.38752997 9.61624537E-5 2.03936052
1.38733768 9.61358019E-5 2.03964019
1.3871454 9.61091573E-5 2.03991985
1.38695323 9.60825273E-5 2.04019952
1.38676107 9.60559119E-5 2.04047918
1.38656902 9.60293037E-5 2.04075861
1.38637698 9.60027028E-5 2.04103804
1.38618505 9.59761164E-5 2.04131794
1.38599312 9.59495446E-5 2.04159737
1.3858012 9.59229801E-5 2.04187703
1.38560939 9.58964301E-5 2.04215646
1.38541758 9.58698874E-5 2.037184
1.38522589 9.5843352E-5 2.03306985
1.3850342 9.58168312E-5 2.03334856
1.38484263 9.57903248E-5 2.03362656
1.38465106 9.57638258E-5 2.03390479
1.38445961 9.57373413E-5 2.03418303
1.38426816 9.57108641E-5 2.0344615
1.38407671 9.56844015E-5 2.03473949
1.38388538 9.56579461E-5 2.03501773
1.38369417 9.56315052E-5 2.03529596
1.38350284 9.56050717E-5 2.0355742
1.38331175 9.55786454E-5 2.03585243
1.38312054 9.5552241E-5 2.02859974
1.38292944 9.55258365E-5 2.02714968
1.38273847 9.54994539E-5 2.02742648
1.3825475 9.54730713E-5 2.02770329
1.38235652 9.54467105E-5 2.02798033
1.38216567 9.54203497E-5 2.02825737
1.38197494 9.53940034E-5 2.02853441
1.38178408 9.53676717E-5 2.02881145
1.38159347 9.53413473E-5 2.0290885
1.38140273 9.53150375E-5 2.0293653
1.38121212 9.52887349E-5 2.02964234
1.38102162 9.52624468E-5 2.0292511
1.38083112 9.52361661E-5 2.0197103
1.38064063 9.52098999E-5 2.01998544
1.38045025 9.5183641E-5 2.02026129
1.38025987 9.51573966E-5 2.02053666
1.38006961 9.51311595E-5 2.02081227
1.37987936 9.51049369E-5 2.02108788
1.37968922 9.50787216E-5 2.02136326
1.37949908 9.50525209E-5 2.02163863
1.37930906 9.50263275E-5 2.02191401
1.37911904 9.50001413E-5 2.02218962
1.37892902 9.49739697E-5 2.02246523
1.37873912 9.49478126E-5 2.01966476
1.37854922 9.49216628E-5 2.01254749
1.37835944 9.48955276E-5 2.01282167
1.37816966 9.48693996E-5 2.01309562
1.37797987 9.48432789E-5 2.0133698
1.37779021 9.48171728E-5 2.01364398
1.37760067 9.47910812E-5 2.01391792
1.37741113 9.47649969E-5 2.0141921
1.37722158 9.47389199E-5 2.01446605
1.37703216 9.47128574E-5 2.01474023
1.37684274 9.46868095E-5 2.01501417
1.37665343 9.46607615E-5 2.01528835
1.37646413 9.46347354E-5 2.01040292
1.37627482 9.46087166E-5 2.00564361
1.37608564 9.45827051E-5 2.00591636
1.37589657 9.45567081E-5 2.00618887
1.37570739 9.45307183E-5 2.00646186
1.37551844 9.45047432E-5 2.00673437
1.37532938 9.44787753E-5 2.00700736
1.37514055 9.44528219E-5 2.00727963
1.3749516 9.44268759E-5 2.00755262
1.37476277 9.44009371E-5 2.00782514
1.37457395 9.43750201E-5 2.00809789
1.37438524 9.43491032E-5 2.0083704
1.37419665 9.43232008E-5 2.0017159
1.37400794 9.42973129E-5 1.99899673
1.37381947 9.42714323E-5 1.99926805
1.37363088 9.4245559E-5 1.99953938
1.37344241 9.42197003E-5 1.99981093
1.37325406 9.41938488E-5 2.00008225
1.37306571 9.41680119E-5 2.00035334
1.37287736 9.41421822E-5 2.0006249
1.37268913 9.41163671E-5 2.00089598
1.3725009 9.40905593E-5 2.00116754
1.37231278 9.4064766E-5 2.00143862
1.37212467 9.403898E-5 2.00170994
1.37193656 9.40132013E-5 1.99356878
1.37174857 9.39874371E-5 1.99260557
1.37156057 9.39616875E-5 1.99287534
1.3713727 9.39359452E-5 1.99314559
1.37118483 9.39102101E-5 1.99341559
1.37099707 9.38844896E-5 1.99368572
1.37080932 9.38587764E-5 1.99395561
1.37062168 9.38330777E-5 1.99422574
1.37043405 9.38073863E-5 1.99449551
1.37024641 9.37817094E-5 1.99476564
1.37005889 9.37560399E-5 1.99503565
1.36987138 9.37303776E-5 1.99505734
1.36968398 9.37047298E-5 1.98619962
1.36949658 9.36790966E-5 1.98646832
1.36930919 9.36534707E-5 1.98673689
1.36912191 9.3627852E-5 1.98700595
1.36893475 9.36022479E-5 1.98727453
1.36874759 9.35766511E-5 1.98754323
1.36856043 9.35510689E-5 1.9878118
1.36837339 9.35254939E-5 1.98808062
1.36818635 9.34999262E-5 1.98834932
1.36799932 9.3474373E-5 1.98861802
1.3678124 9.34488344E-5 1.98888695
1.36762559 9.3423303E-5 1.98768556
1.36743879 9.3397779E-5 1.98031616
1.36725199 9.33722695E-5 1.98058343
1.36706519 9.33467672E-5 1.98085082
1.36687863 9.33212723E-5 1.98111856
1.36669195 9.32957919E-5 1.98138595
1.36650538 9.3270326E-5 1.98165333
1.36631882 9.32448675E-5 1.98192096
1.36613238 9.32194162E-5 1.98218834
1.36594605 9.31939794E-5 1.98245561
1.36575961 9.31685499E-5 1.98272324
1.36557329 9.3143135E-5 1.98299086
1.36538708 9.31177274E-5 1.98080909
1.36520088 9.3092327E-5 1.9746834
1.36501467 9.30669412E-5 1.97494936
1.36482859 9.30415626E-5 1.97521591
1.3646425 9.30161987E-5 1.97548199
1.36445653 9.29908419E-5 1.97574818
1.36427057 9.29654998E-5 1.97601461
1.36408472 9.29401649E-5 1.97628105
1.36389875 9.29148373E-5 1.97654736
1.36371303 9.28895242E-5 1.97681355
1.3635273 9.28642257E-5 1.97707975
1.36334157 9.28389272E-5 1.97734582
1.36315584 9.28136506E-5 1.97441077
1.36297023 9.27883739E-5 1.96930063
1.36278474 9.27631118E-5 1.96956587
1.36259925 9.27378569E-5 1.96983099
1.36241376 9.27126166E-5 1.97009599
1.36222839 9.26873909E-5 1.97036123
1.36204302 9.26621651E-5 1.97062624
1.36185777 9.26369539E-5 1.97089136
1.36167252 9.26117573E-5 1.97115648
1.36148727 9.25865679E-5 1.9714216
1.36130214 9.25613858E-5 1.9716866
1.36111701 9.25362183E-5 1.9719516
1.36093199 9.2511058E-5 1.968467
1.36074698 9.2485905E-5 1.96416593
1.36056209 9.24607666E-5 1.96442986
1.36037719 9.24356427E-5 1.96469378
1.3601923 9.24105188E-5 1.96495795
1.36000752 9.23854168E-5 1.96522188
1.35982275 9.23603147E-5 1.96548569
1.35963809 9.23352272E-5 1.96574998
1.35945344 9.2310147E-5 1.96601379
1.35926878 9.22850813E-5 1.96627784
1.35908425 9.22600229E-5 1.96654177
1.35889983 9.22349791E-5 1.9668057
1.3587153 9.22099425E-5 1.96297383
1.358531 9.21849132E-5 1.95927811
1.35834658 9.21598985E-5 1.95954108
1.35816228 9.2134891E-5 1.95980382
1.35797811 9.21098981E-5 1.96006656
1.35779393 9.20849125E-5 1.96032953
1.35760975 9.20599341E-5 1.96059239
1.35742569 9.20349703E-5 1.96085525
1.35724163 9.20100138E-5 1.96111822
1.35705757 9.19850718E-5 1.9613812
1.35687363 9.19601371E-5 1.96164382
1.35668981 9.19352096E-5 1.96190691
1.35650587 9.19102968E-5 1.95790851
1.35632217 9.18853912E-5 1.95463622
1.35613835 9.18605001E-5 1.95489812
1.35595465 9.18356163E-5 1.95516002
1.35577106 9.18107398E-5 1.95542169
1.35558748 9.17858779E-5 1.95568335
1.3554039 9.17610232E-5 1.95594525
1.35522044 9.17361758E-5 1.95620716
1.35503697 9.1711343E-5 1.95646882
1.35485351 9.16865174E-5 1.95673084
1.35467017 9.16617064E-5 1.95699263
1.35448694 9.16369027E-5 1.95725429
1.3543036 9.16121062E-5 1.95324755
1.35412049 9.15873243E-5 1.95023882
1.35393727 9.15625496E-5 1.95049965
1.35375416 9.15377896E-5 1.95076048
1.35357118 9.15130368E-5 1.95102131
1.35338819 9.14882912E-5 1.95128202
1.3532052 9.14635602E-5 1.95154297
1.35302234 9.14388365E-5 1.95180368
1.35283947 9.14141201E-5 1.95206439
1.3526566 9.13894182E-5 1.95232546
1.35247386 9.13647236E-5 1.95258617
1.35229123 9.13400436E-5 1.952847
1.35210848 9.13153708E-5 1.94898713
1.35192597 9.12907053E-5 1.94608402
1.35174334 9.12660544E-5 1.9463439
1.35156083 9.12414107E-5 1.94660366
1.35137844 9.12167743E-5 1.94686353
1.35119593 9.11921525E-5 1.94712365
1.35101366 9.11675379E-5 1.94738328
1.35083127 9.11429379E-5 1.94764304
1.350649 9.11183452E-5 1.94790304
1.35046685 9.10937597E-5 1.94816279
1.3502847 9.10691888E-5 1.94842255
1.35010254 9.10446252E-5 1.94868219
1.34992051 9.10200688E-5 1.9451052
1.34973848 9.0995527E-5 1.94217145
1.34955657 9.09709925E-5 1.94243026
1.34937465 9.09464725E-5 1.94268906
1.34919274 9.09219598E-5 1.94294798
1.34901094 9.08974544E-5 1.94320679
1.34882915 9.08729562E-5 1.94346583
1.34864748 9.08484726E-5 1.94372463
1.3484658 9.08239963E-5 1.94398332
1.34828413 9.07995345E-5 1.94424236
1.34810257 9.077508E-5 1.94450128
1.34792101 9.07506401E-5 1.94475996
1.34773958 9.07262001E-5 1.94159138
1.34755814 9.07017748E-5 1.93849969
1.3473767 9.06773639E-5 1.93875766
1.34719539 9.06529604E-5 1.93901551
1.34701407 9.06285641E-5 1.93927336
1.34683287 9.06041751E-5 1.93953145
1.34665167 9.05798006E-5 1.93978918
1.34647059 9.05554334E-5 1.94004714
1.34628952 9.05310808E-5 1.94030523
1.34610844 9.05067354E-5 1.94056308
1.34592748 9.04823974E-5 1.94082105
1.34574652 9.04580666E-5 1.94107914
1.34556568 9.04337503E-5 1.93841922
1.34538484 9.04094486E-5 1.93506765
1.345204 9.03851469E-5 1.93532479
1.34502327 9.03608598E-5 1.93558192
1.34484255 9.03365872E-5 1.93583894
1.34466195 9.03123146E-5 1.93609619
1.34448135 9.02880565E-5 1.93635321
1.34430075 9.0263813E-5 1.9366101
1.34412026 9.02395695E-5 1.93686736
1.34393978 9.02153406E-5 1.93712437
1.34375942 9.01911262E-5 1.93738151
1.34357905 9.01669191E-5 1.9376384
1.34339869 9.01427193E-5 1.93558359
1.34321845 9.01185267E-5 1.93187428
1.3430382 9.00943487E-5 1.93213058
1.34285808 9.0070178E-5 1.93238676
1.34267795 9.00460145E-5 1.93264306
1.34249794 9.00218656E-5 1.93289924
1.34231782 8.9997724E-5 1.93315542
1.34213793 8.99735969E-5 1.9334116
1.34195793 8.99494698E-5 1.9336679
1.34177816 8.99253573E-5 1.93392408
1.34159827 8.99012593E-5 1.93418026
1.3414185 8.98771686E-5 1.93443644
1.34123874 8.98530852E-5 1.93306375
1.34105909 8.98290091E-5 1.92891884
1.34087944 8.98049475E-5 1.92917407
1.34069991 8.97808932E-5 1.92942965
1.34052038 8.97568461E-5 1.92968488
1.34034085 8.97328136E-5 1.92994046
1.34016144 8.97087884E-5 1.93019581
1.33998203 8.96847705E-5 1.93045139
1.33980262 8.96607671E-5 1.93070662
1.33962333 8.9636771E-5 1.93096197
1.33944416 8.96127895E-5 1.93121755
1.33926487 8.95888079E-5 1.93147278
1.3390857 8.95648409E-5 1.93084538
1.33890665 8.95408884E-5 1.92619956
1.33872759 8.9516936E-5 1.92645419
1.33854854 8.94929981E-5 1.9267087
1.33836961 8.94690675E-5 1.92696369
1.33819067 8.94451514E-5 1.92721832
1.33801186 8.94212426E-5 1.92747283
1.33783305 8.93973411E-5 1.92772746
1.33765423 8.93734541E-5 1.92798221
1.33747554 8.93495744E-5 1.92823684
1.33729684 8.9325702E-5 1.92849123
1.33711827 8.93018369E-5 1.9287461
1.33693969 8.92779863E-5 1.92891741
1.33676112 8.92541429E-5 1.92371619
1.33658266 8.92303142E-5 1.92397022
1.3364042 8.92064854E-5 1.92422414
1.33622575 8.91826712E-5 1.92447793
1.33604741 8.91588716E-5 1.92473197
1.33586919 8.91350792E-5 1.92498577
1.33569098 8.91112941E-5 1.92523968
1.33551276 8.90875162E-5 1.92549348
1.33533454 8.90637457E-5 1.92574751
1.33515644 8.90399897E-5 1.92600131
1.33497846 8.90162482E-5 1.92625523
1.33480036 8.89925068E-5 1.92650902
1.33462238 8.89687799E-5 1.92221987
1.33444452 8.89450603E-5 1.92172086
1.33426666 8.89213479E-5 1.92197406
1.3340888 8.88976501E-5 1.92222738
1.33391106 8.88739596E-5 1.92248046
1.33373332 8.88502836E-5 1.92273366
1.3335557 8.88266077E-5 1.92298675
1.33337808 8.88029463E-5 1.92323995
1.33320045 8.87792921E-5 1.92349315
1.33302295 8.87556525E-5 1.92374659
1.33284545 8.87320202E-5 1.92399979
1.33266795 8.87083952E-5 1.92425287
1.33249056 8.86847774E-5 1.92106593
1.3323133 8.86611742E-5 1.91970563
1.33213592 8.86375783E-5 1.919958
1.33195865 8.86139896E-5 1.92021048
1.33178151 8.85904155E-5 1.92046309
1.33160436 8.85668487E-5 1.92071557
1.33142722 8.85432892E-5 1.92096806
1.33125019 8.85197442E-5 1.92122054
1.33107316 8.84961992E-5 1.92147303
1.33089614 8.84726687E-5 1.92172539
1.33071923 8.84491528E-5 1.92197812
1.33054233 8.84256442E-5 1.9222306
1.33036554 8.84021356E-5 1.92015278
1.33018875 8.83786488E-5 1.91792297
1.33001208 8.8355162E-5 1.91817474
1.3298353 8.83316898E-5 1.91842651
1.32965875 8.83082248E-5 1.91867816
1.32948208 8.82847671E-5 1.91893029
1.32930553 8.8261324E-5 1.9191823
1.3291291 8.82378881E-5 1.91943419
1.32895267 8.82144595E-5 1.91968584
1.32877624 8.81910455E-5 1.91993773
1.32859981 8.81676388E-5 1.92018962
1.3284235 8.81442393E-5 1.92044127
1.32824731 8.81208471E-5 1.91947007
1.32807112 8.80974694E-5 1.91637266
1.32789493 8.80740918E-5 1.91662383
1.32771873 8.80507359E-5 1.91687512
1.32754266 8.80273801E-5 1.9171263
1.32736671 8.80040388E-5 1.91737747
1.32719064 8.79807048E-5 1.91762888
1.32701468 8.79573781E-5 1.91788006
1.32683885 8.7934066E-5 1.91813123
1.32666302 8.79107538E-5 1.91838264
1.32648718 8.78874635E-5 1.91863382
1.32631147 8.78641731E-5 1.91888499
1.32613575 8.78408973E-5 1.91900015
1.32596004 8.78176288E-5 1.91505396
1.32578444 8.77943676E-5 1.91530454
1.32560897 8.77711136E-5 1.91555536
1.32543337 8.77478742E-5 1.91580606
1.3252579 8.77246421E-5 1.91605663
1.32508254 8.77014172E-5 1.91630733
1.32490706 8.76782069E-5 1.91655791
1.32473183 8.76550039E-5 1.91680861
1.32455647 8.76318081E-5 1.9170593
1.32438123 8.76086197E-5 1.91731
1.32420611 8.75854457E-5 1.9175607
1.32403088 8.75622718E-5 1.91781151
1.32385576 8.75391197E-5 1.91488671
1.32368076 8.75159676E-5 1.91421556
1.32350576 8.74928301E-5 1.91446579
1.32333076 8.74696925E-5 1.91471601
1.32315588 8.74465768E-5 1.91496587
1.322981 8.74234611E-5 1.91521609
1.32280612 8.74003599E-5 1.91546619
1.32263136 8.7377266E-5 1.91571617
1.32245672 8.73541794E-5 1.91596627
1.32228196 8.73311001E-5 1.91621637
1.32210732 8.73080353E-5 1.91646659
1.32193279 8.72849778E-5 1.91671681
1.32175815 8.72619275E-5 1.91504192
1.32158375 8.72388919E-5 1.91335702
1.32140923 8.72158635E-5 1.91360641
1.32123482 8.71928423E-5 1.91385627
1.32106042 8.71698285E-5 1.91410577
1.32088614 8.71468219E-5 1.9143554
1.32071185 8.71238299E-5 1.91460502
1.32053769 8.71008451E-5 1.91485453
1.32036352 8.70778676E-5 1.91510415
1.32018936 8.70549047E-5 1.91535378
1.32001531 8.70319491E-5 1.91560352
1.31984127 8.70090007E-5 1.91585314
1.31966722 8.69860596E-5 1.91406274
1.31949329 8.69631258E-5 1.90630281
1.31931937 8.69402065E-5 1.906551
1.31914556 8.69172945E-5 1.90679944
1.31897175 8.68943898E-5 1.90704763
1.31879795 8.68714997E-5 1.90729558
1.31862426 8.68486095E-5 1.90754414
1.31845057 8.68257339E-5 1.90779233
1.31827688 8.68028728E-5 1.90804076
1.31810331 8.67800118E-5 1.90828907
1.31792974 8.67571653E-5 1.90853727
1.3177563 8.6734326E-5 1.90878558
1.31758285 8.67114941E-5 1.90903378
1.31740952 8.66886694E-5 1.89410698
1.31723607 8.66658593E-5 1.89240563
1.31706274 8.66430564E-5 1.89265168
1.31688952 8.66202608E-5 1.89289773
1.31671631 8.65974725E-5 1.89314389
1.3165431 8.65746988E-5 1.89338982
1.31637001 8.65519251E-5 1.89363587
1.31619692 8.65291731E-5 1.89388192
1.31602395 8.65064212E-5 1.89412785
1.31585085 8.64836766E-5 1.89437401
1.315678 8.64609465E-5 1.89462006
1.31550503 8.64382237E-5 1.89486611
1.31533217 8.64155081E-5 1.88576746
1.31515944 8.63928071E-5 1.87839592
1.31498659 8.63701061E-5 1.8786397
1.31481397 8.63474197E-5 1.8788836
1.31464124 8.63247406E-5 1.87912738
1.31446862 8.63020759E-5 1.87937117
1.31429601 8.62794113E-5 1.87961495
1.31412351 8.62567613E-5 1.87985885
1.31395102 8.62341185E-5 1.88010275
1.31377852 8.6211483E-5 1.88034678
1.31360614 8.6188862E-5 1.88059032
1.31343377 8.61662484E-5 1.88083434
1.31326151 8.6143642E-5 1.87780666
1.31308925 8.61210428E-5 1.86451983
1.31291699 8.6098451E-5 1.86476147
1.31274486 8.60758737E-5 1.86500299
1.31257272 8.60533037E-5 1.86524463
1.31240058 8.60307409E-5 1.86548638
1.31222856 8.60081855E-5 1.86572814
1.31205654 8.59856373E-5 1.86596942
1.31188464 8.59631036E-5 1.86621118
1.31171274 8.59405773E-5 1.86645281
1.31154084 8.59180582E-5 1.86669433
1.31136906 8.58955464E-5 1.86693597
1.31119728 8.58730491E-5 1.86717761
1.31102562 8.58505591E-5 1.8537997
1.31085396 8.58280764E-5 1.85101485
1.3106823 8.5805601E-5 1.85125434
1.31051064 8.57831328E-5 1.85149384
1.31033909 8.57606792E-5 1.85173345
1.31016767 8.57382329E-5 1.8519727
1.30999613 8.57157938E-5 1.85221207
1.30982482 8.56933621E-5 1.85245156
1.3096534 8.56709448E-5 1.85269105
1.3094821 8.56485276E-5 1.85293055
1.30931079 8.56261249E-5 1.85317016
1.30913961 8.56037295E-5 1.85340965
1.30896842 8.55813487E-5 1.84668291
1.30879724 8.55589678E-5 1.83739889
1.30862617 8.55366015E-5 1.83763611
1.30845511 8.55142425E-5 1.83787346
1.30828416 8.54918908E-5 1.83811092
1.3081131 8.54695463E-5 1.83834827
1.30794227 8.54472164E-5 1.8385855
1.30777133 8.54248938E-5 1.83882284
1.3076005 8.54025711E-5 1.83906019
1.30742979 8.53802703E-5 1.83929741
1.30725896 8.53579695E-5 1.83953488
1.30708826 8.53356833E-5 1.83977211
1.30691767 8.5313397E-5 1.83991539
1.30674708 8.52911253E-5 1.82391083
1.30657649 8.52688609E-5 1.82414591
1.30640602 8.5246611E-5 1.82438123
1.30623555 8.52243611E-5 1.82461655
1.30606508 8.52021258E-5 1.82485175
1.30589473 8.51798977E-5 1.82508695
1.30572438 8.51576769E-5 1.82532203
1.30555403 8.51354635E-5 1.82555747
1.3053838 8.51132645E-5 1.82579255
1.30521357 8.50910728E-5 1.82602763
1.30504346 8.50688812E-5 1.82626283
1.30487335 8.50467113E-5 1.82649815
1.30470324 8.50245415E-5 1.81751454
1.30453324 8.50023789E-5 1.81078291
1.30436325 8.49802309E-5 1.8110162
1.30419338 8.49580902E-5 1.81124914
1.30402339 8.49359567E-5 1.81148219
1.30385363 8.49138305E-5 1.81171536
1.30368376 8.48917189E-5 1.81194842
1.303514 8.48696072E-5 1.81218171
1.30334425 8.48475102E-5 1.81241477
1.30317461 8.48254203E-5 1.8126477
1.30300498 8.48033378E-5 1.81288087
1.30283546 8.47812626E-5 1.81311417
1.30266583 8.47592019E-5 1.81154227
1.30249643 8.47371484E-5 1.7975446
1.30232692 8.47151023E-5 1.79777563
1.30215752 8.46930634E-5 1.79800665
1.30198812 8.46710318E-5 1.79823768
1.30181885 8.46490075E-5 1.79846871
1.30164957 8.46269977E-5 1.79869986
1.30148029 8.46049952E-5 1.79893088
1.30131114 8.4583E-5 1.79916191
1.30114198 8.4561012E-5 1.79939282
1.30097294 8.45390314E-5 1.79962397
1.30080378 8.45170653E-5 1.79985499
1.30063486 8.44951064E-5 1.80008614
1.30046582 8.44731549E-5 1.79021084
1.3002969 8.44512106E-5 1.78465879
1.3001281 8.44292736E-5 1.78488767
1.29995918 8.44073438E-5 1.78511667
1.29979038 8.43854286E-5 1.78534579
1.2996217 8.43635207E-5 1.78557467
1.29945302 8.43416128E-5 1.78580368
1.29928434 8.43197267E-5 1.78603292
1.29911566 8.42978407E-5 1.78626168
1.2989471 8.42759619E-5 1.78649056
1.29877853 8.42540976E-5 1.78671968
1.29861009 8.42322406E-5 1.78694856
1.29844165 8.42103909E-5 1.78499424
1.29827321 8.41885485E-5 1.77166367
1.29810488 8.41667133E-5 1.77189064
1.29793656 8.41448855E-5 1.77211761
1.29776835 8.41230722E-5 1.77234459
1.29760015 8.41012661E-5 1.77257144
1.29743195 8.40794673E-5 1.77279842
1.29726374 8.40576758E-5 1.77302539
1.29709566 8.40358916E-5 1.77325225
1.29692769 8.4014122E-5 1.77347934
1.29675961 8.39923523E-5 1.7737062
1.29659164 8.39705972E-5 1.77393317
1.29642379 8.39488494E-5 1.77416015
1.29625583 8.39271088E-5 1.76469874
1.29608798 8.39053755E-5 1.75901389
1.29592025 8.38836568E-5 1.75923896
1.29575253 8.3861938E-5 1.75946379
1.2955848 8.38402339E-5 1.75968874
1.29541719 8.3818537E-5 1.75991392
1.29524958 8.37968473E-5 1.76013863
1.29508197 8.3775165E-5 1.7603637
1.29491448 8.37534899E-5 1.76058841
1.29474699 8.37318294E-5 1.76081347
1.29457951 8.37101761E-5 1.76103842
1.29441214 8.36885229E-5 1.76126337
1.29424477 8.36668842E-5 1.76019955
1.2940774 8.36452527E-5 1.74625552
1.29391015 8.36236359E-5 1.74647844
1.2937429 8.3602019E-5 1.74670136
1.29357576 8.35804167E-5 1.7469244
1.29340863 8.35588216E-5 1.74714756
1.2932415 8.35372266E-5 1.74737036
1.29307449 8.35156461E-5 1.7475934
1.29290748 8.34940802E-5 1.74781632
1.29274046 8.34725142E-5 1.74803925
1.29257357 8.34509556E-5 1.74826241
1.29240668 8.34294115E-5 1.74848521
1.2922399 8.34078746E-5 1.74870813
1.29207301 8.33863451E-5 1.74088264
1.29190636 8.33648228E-5 1.73383546
1.29173958 8.33433078E-5 1.73405659
1.29157293 8.33218E-5 1.73427761
1.29140627 8.33003069E-5 1.7344985
1.29123974 8.3278821E-5 1.7347194
1.2910732 8.32573351E-5 1.73494041
1.29090667 8.32358637E-5 1.73516154
1.29074025 8.32143996E-5 1.73538256
1.29057384 8.31929501E-5 1.73560345
1.29040754 8.31715006E-5 1.73582447
1.29024112 8.31500583E-5 1.73604548
1.29007483 8.31286306E-5 1.73626649
1.28990865 8.31072102E-5 1.72211862
1.28974247 8.30857971E-5 1.72152674
1.28957629 8.30643912E-5 1.72174597
1.28941023 8.30429926E-5 1.72196496
1.28924417 8.30216013E-5 1.72218406
1.28907812 8.30002245E-5 1.72240317
1.28891218 8.29788478E-5 1.72262204
1.28874624 8.29574856E-5 1.72284114
1.2885803 8.29361306E-5 1.72306025
1.28841448 8.2914783E-5 1.72327936
1.28824866 8.28934426E-5 1.72349823
1.28808284 8.28721095E-5 1.72371745
1.28791714 8.28507909E-5 1.71870863
1.28775144 8.28294724E-5 1.70911157
1.28758585 8.28081684E-5 1.70932865
1.28742027 8.27868644E-5 1.70954585
1.28725469 8.27655749E-5 1.70976293
1.28708923 8.27442927E-5 1.70998013
1.28692377 8.27230251E-5 1.71019709
1.2867583 8.27017575E-5 1.71041441
1.28659296 8.26804971E-5 1.71063149
1.28642762 8.26592513E-5 1.71084857
1.28626227 8.26380056E-5 1.71106589
1.28609705 8.26167743E-5 1.71128273
1.28593183 8.25955503E-5 1.71149993
1.2857666 8.25743336E-5 1.70085895
1.2856015 8.25531242E-5 1.69702435
1.28543639 8.25319294E-5 1.69723964
1.28527141 8.25107345E-5 1.69745493
1.28510642 8.24895542E-5 1.6976701
1.28494143 8.24683739E-5 1.69788504
1.28477645 8.24472081E-5 1.69810045
1.28461158 8.24260496E-5 1.69831562
1.28444684 8.24048984E-5 1.69853091
1.28428197 8.23837545E-5 1.69874609
1.28411722 8.23626178E-5 1.69896138
1.28395259 8.23414957E-5 1.69917655
1.28378785 8.23203736E-5 1.69808936
1.28362322 8.22992661E-5 1.68483102
1.28345871 8.22781585E-5 1.68504453
1.2832942 8.22570655E-5 1.68525803
1.28312969 8.22359798E-5 1.68547118
1.28296518 8.22149013E-5 1.68568444
1.28280079 8.21938302E-5 1.68589795
1.2826364 8.21727735E-5 1.68611121
1.28247213 8.21517169E-5 1.6863246
1.28230786 8.21306749E-5 1.68653798
1.28214359 8.21096328E-5 1.68675125
1.28197944 8.20886053E-5 1.68696451
1.28181529 8.2067585E-5 1.68717802
1.28165114 8.20465721E-5 1.68112671
1.28148711 8.20255664E-5 1.67295945
1.28132308 8.2004568E-5 1.6731708
1.28115904 8.19835768E-5 1.67338252
1.28099513 8.19626002E-5 1.673594
1.28083122 8.19416236E-5 1.67380536
1.2806673 8.19206616E-5 1.67401671
1.28050351 8.18997069E-5 1.67422843
1.28033972 8.18787521E-5 1.67443991
1.28017604 8.18578119E-5 1.67465127
1.28001225 8.1836879E-5 1.67486286
1.27984869 8.18159533E-5 1.67507434
1.27968502 8.17950422E-5 1.6752857
1.27952147 8.17741311E-5 1.66465092
1.27935791 8.17532273E-5 1.66119277
1.27919447 8.1732338E-5 1.66140223
1.27903104 8.1711456E-5 1.66161191
1.2788676 8.1690574E-5 1.6618216
1.27870429 8.16697066E-5 1.66203105
1.27854097 8.16488464E-5 1.66224086
1.27837765 8.16279935E-5 1.66245067
1.27821445 8.16071479E-5 1.66266012
1.27805126 8.15863095E-5 1.66286981
1.27788806 8.15654857E-5 1.6630795
1.27772498 8.1544662E-5 1.66328919
1.2775619 8.15238527E-5 1.66283965
1.27739882 8.15030435E-5 1.64932132
1.27723587 8.14822488E-5 1.64952934
1.27707291 8.14614614E-5 1.649737
1.27691007 8.14406812E-5 1.6499449
1.27674723 8.14199084E-5 1.65015268
1.27658439 8.13991428E-5 1.65036047
1.27642155 8.13783845E-5 1.65056825
1.27625883 8.13576335E-5 1.65077615
1.27609611 8.13368897E-5 1.65098393
1.2759335 8.13161605E-5 1.65119171
1.2757709 8.12954313E-5 1.65139961
1.2756083 8.12747166E-5 1.65160739
1.27544582 8.12540093E-5 1.64720416
1.27528334 8.12333019E-5 1.63776183
1.27512085 8.12126091E-5 1.63796782
1.27495849 8.11919235E-5 1.63817394
1.27479613 8.11712453E-5 1.63838005
1.27463377 8.11505815E-5 1.63858604
1.27447152 8.11299178E-5 1.63879192
1.27430928 8.11092614E-5 1.63899779
1.27414703 8.10886122E-5 1.63920391
1.27398491 8.10679776E-5 1.63940978
1.27382278 8.1047343E-5 1.63961577
1.27366066 8.10267229E-5 1.63982177
1.27349865 8.10061101E-5 1.64002788
1.27333665 8.09855046E-5 1.63202536
1.27317476 8.09648991E-5 1.62630343
1.27301276 8.09443081E-5 1.62650776
1.27285099 8.09237245E-5 1.62671208
1.2726891 8.09031553E-5 1.62691617
1.27252734 8.08825862E-5 1.62712038
1.27236557 8.08620243E-5 1.6273247
1.27220392 8.08414698E-5 1.62752891
1.27204227 8.08209297E-5 1.62773323
1.27188063 8.08003897E-5 1.62793744
1.27171898 8.07798642E-5 1.62814164
1.27155745 8.0759346E-5 1.62834573
1.27139592 8.07388278E-5 1.62854993
1.27123451 8.07183242E-5 1.61730421
1.2710731 8.06978278E-5 1.6149447
1.27091169 8.06773387E-5 1.61514688
1.2707504 8.06568569E-5 1.61534953
1.27058911 8.06363823E-5 1.61555195
1.27042782 8.06159151E-5 1.61575437
1.27026665 8.05954551E-5 1.61595678
1.27010548 8.05750096E-5 1.6161592
1.26994431 8.05545642E-5 1.61636162
1.26978326 8.05341333E-5 1.61656427
1.26962221 8.05137024E-5 1.61676669
1.26946115 8.04932861E-5 1.61696911
1.26930022 8.04728697E-5 1.61671901
1.26913929 8.0452468E-5 1.60348344
1.26897836 8.04320734E-5 1.60368419
1.26881754 8.04116862E-5 1.60388494
1.26865673 8.03913063E-5 1.60408568
1.26849604 8.03709336E-5 1.60428643
1.26833534 8.03505682E-5 1.60448706
1.26817465 8.033021E-5 1.60468781
1.26801395 8.03098592E-5 1.60488844
1.26785338 8.02895156E-5 1.60508907
1.2676928 8.02691793E-5 1.60528982
1.26753235 8.02488576E-5 1.60549057
1.26737177 8.02285358E-5 1.60569131
1.26721132 8.02082286E-5 1.60275459
1.26705098 8.01879214E-5 1.59232235
1.26689065 8.01676288E-5 1.59252131
1.26673031 8.01473361E-5 1.59272039
1.26657009 8.0127058E-5 1.59291935
1.26640975 8.01067872E-5 1.59311819
1.26624966 8.00865237E-5 1.59331727
1.26608944 8.00662674E-5 1.59351623
1.26592934 8.00460184E-5 1.59371519
1.26576924 8.00257767E-5 1.59391415
1.26560926 8.00055423E-5 1.59411311
1.26544929 7.99853151E-5 1.59431219
1.26528931 7.99650952E-5 1.59451103
1.26512945 7.99448826E-5 1.58922052
1.26496947 7.99246773E-5 1.5812571
1.26480973 7.99044865E-5 1.5814544
1.26464987 7.98842957E-5 1.58165157
1.26449013 7.98641195E-5 1.58184886
1.26433039 7.98439432E-5 1.58204615
1.26417077 7.98237816E-5 1.58224332
1.26401114 7.98036199E-5 1.58244061
1.26385152 7.97834728E-5 1.58263791
1.26369202 7.97633256E-5 1.58283508
1.26353252 7.97431931E-5 1.58303249
1.26337302 7.97230678E-5 1.58322966
1.26321363 7.97029497E-5 1.58342695
1.26305425 7.9682839E-5 1.57610679
1.26289487 7.96627355E-5 1.57028663
1.26273561 7.9642632E-5 1.57048225
1.26257634 7.96225431E-5 1.57067776
1.26241708 7.96024688E-5 1.57087338
1.26225793 7.95823944E-5 1.57106912
1.26209879 7.95623273E-5 1.57126462
1.26193964 7.95422675E-5 1.57146025
1.26178062 7.95222149E-5 1.57165575
1.26162159 7.95021697E-5 1.57185125
1.26146257 7.9482139E-5 1.57204688
1.26130366 7.94621083E-5 1.57224238
1.26114476 7.94420848E-5 1.572438
1.26098585 7.94220759E-5 1.56363273
1.26082706 7.94020671E-5 1.55974197
1.26066828 7.93820727E-5 1.55993593
1.26050949 7.93620784E-5 1.56012976
1.26035082 7.93420986E-5 1.56032372
1.26019216 7.93221261E-5 1.56051767
1.26003349 7.93021536E-5 1.56071162
1.25987494 7.92821957E-5 1.56090546
1.25971639 7.9262245E-5 1.56109941
1.25955784 7.92422943E-5 1.56129336
1.25939941 7.92223582E-5 1.56148732
1.25924098 7.92024293E-5 1.56168127
1.25908267 7.91825078E-5 1.56187522
1.25892425 7.91625935E-5 1.55466866
1.25876594 7.91426864E-5 1.55300236
1.25860775 7.91227867E-5 1.55319536
1.25844944 7.91028942E-5 1.55338788
1.25829124 7.9083009E-5 1.55358076
1.25813317 7.90631311E-5 1.55377352
1.25797498 7.90432605E-5 1.55396628
1.25781691 7.90233971E-5 1.55415916
1.25765896 7.9003541E-5 1.55435193
1.25750101 7.89836922E-5 1.55454469
1.25734305 7.89638507E-5 1.55473757
1.2571851 7.89440237E-5 1.55493021
1.25702727 7.89241967E-5 1.55512285
1.25686944 7.8904377E-5 1.54717731
1.2567116 7.88845646E-5 1.54636776
1.25655389 7.88647667E-5 1.54655933
1.25639617 7.88449688E-5 1.5467509
1.25623846 7.88251782E-5 1.54694259
1.25608087 7.88054022E-5 1.54713428
1.25592327 7.87856261E-5 1.54732597
1.25576568 7.87658646E-5 1.54751754
1.2556082 7.87461031E-5 1.54770911
1.25545073 7.87263562E-5 1.5479008
1.25529325 7.87066092E-5 1.54809237
1.25513589 7.86868768E-5 1.54828393
1.25497854 7.86671444E-5 1.5484755
1.25482118 7.86474266E-5 1.54000795
1.25466394 7.86277087E-5 1.53983653
1.25450671 7.86080054E-5 1.54002726
1.25434947 7.85883094E-5 1.54021776
1.25419235 7.85686134E-5 1.54040813
1.25403523 7.85489319E-5 1.54059875
1.25387812 7.85292577E-5 1.54078913
1.25372112 7.85095835E-5 1.54097962
1.25356412 7.84899239E-5 1.54117024
1.25340712 7.84702715E-5 1.54136062
1.25325024 7.84506192E-5 1.54155111
1.25309336 7.84309814E-5 1.54174161
1.25293648 7.84113508E-5 1.54185057
1.25277972 7.83917276E-5 1.53321922
1.25262296 7.83721043E-5 1.53340864
1.2524662 7.83524956E-5 1.53359795
1.25230956 7.83328942E-5 1.53378725
1.25215292 7.83133E-5 1.53397691
1.25199628 7.82937132E-5 1.53416622
1.25183976 7.82741336E-5 1.53435552
1.25168324 7.8254554E-5 1.53454494
1.25152671 7.82349889E-5 1.53473437
1.25137031 7.82154311E-5 1.53492379
1.25121391 7.81958806E-5 1.5351131
1.25105751 7.81763374E-5 1.53530252
1.2509011 7.81568015E-5 1.53516948
1.25074482 7.81372728E-5 1.52689397
1.25058866 7.81177514E-5 1.52708244
1.25043237 7.809823E-5 1.52727067
1.25027621 7.80787232E-5 1.52745891
1.25012004 7.80592236E-5 1.52764726
1.249964 7.80397313E-5 1.52783561
1.24980795 7.80202463E-5 1.52802384
1.24965191 7.80007686E-5 1.52821231
1.24949586 7.79812981E-5 1.52840042
1.24933994 7.79618349E-5 1.52858877
1.24918401 7.7942379E-5 1.52877712
1.24902821 7.79229304E-5 1.52896512
1.2488724 7.7903489E-5 1.52877891
1.24871659 7.78840549E-5 1.52066994
1.24856079 7.78646281E-5 1.52085733
1.2484051 7.78452086E-5 1.52104449
1.24824941 7.78257963E-5 1.52123165
1.24809384 7.78063841E-5 1.52141893
1.24793828 7.77869864E-5 1.52160621
1.24778271 7.77675959E-5 1.52179337
1.24762714 7.77482128E-5 1.5219804
1.24747169 7.77288369E-5 1.52216768
1.24731624 7.77094683E-5 1.52235484
1.24716079 7.7690107E-5 1.52254224
1.24700546 7.76707529E-5 1.5227294
1.24685013 7.76514062E-5 1.52267051
1.24669492 7.76320667E-5 1.51454651
1.24653959 7.76127345E-5 1.51473272
1.24638438 7.75934022E-5 1.5149188
1.24622929 7.75740846E-5 1.51510501
1.24607408 7.75547742E-5 1.51529109
1.24591899 7.75354711E-5 1.5154773
1.24576402 7.75161752E-5 1.51566339
1.24560893 7.74968867E-5 1.51584971
1.24545395 7.74775981E-5 1.5160358
1.2452991 7.74583241E-5 1.51622176
1.24514413 7.74390573E-5 1.51640797
1.24498928 7.74197979E-5 1.51659417
1.24483442 7.74005457E-5 1.51678038
1.24467969 7.73812935E-5 1.50852239
1.24452496 7.73620559E-5 1.50870752
1.24437022 7.73428255E-5 1.50889254
1.24421561 7.73236025E-5 1.50907767
1.24406099 7.73043794E-5 1.50926292
1.24390638 7.72851708E-5 1.50944793
1.24375176 7.72659696E-5 1.50963306
1.24359727 7.72467683E-5 1.5098182
1.24344277 7.72275816E-5 1.51000321
1.2432884 7.72084022E-5 1.51018834
1.24313402 7.71892228E-5 1.51037335
1.24297965 7.71700579E-5 1.51055849
1.24282527 7.7150893E-5 1.51074362
1.24267101 7.71317427E-5 1.50312281
1.24251676 7.71125924E-5 1.50278175
1.24236262 7.70934566E-5 1.50296593
1.24220836 7.70743209E-5 1.50315011
1.24205434 7.70551997E-5 1.50333405
1.24190021 7.70360784E-5 1.5035181
1.24174619 7.70169718E-5 1.50370228
1.24159217 7.69978651E-5 1.50388622
1.24143815 7.69787657E-5 1.50407016
1.24128425 7.69596809E-5 1.50425422
1.24113035 7.6940596E-5 1.5044384
1.24097645 7.69215185E-5 1.50462246
1.24082267 7.69024555E-5 1.50480664
1.24066889 7.68833925E-5 1.49790502
1.24051511 7.68643367E-5 1.49695396
1.24036133 7.68452883E-5 1.49713707
1.24020767 7.68262544E-5 1.49732006
1.24005413 7.68072205E-5 1.49750304
1.23990047 7.67881938E-5 1.49768615
1.23974693 7.67691745E-5 1.49786913
1.23959339 7.67501624E-5 1.49805224
1.23943996 7.67311576E-5 1.49823523
1.23928642 7.67121601E-5 1.49841833
1.23913312 7.66931698E-5 1.49860132
1.2389797 7.66741869E-5 1.49878454
1.23882639 7.66552112E-5 1.49896765
1.23867309 7.66362427E-5 1.49296272
1.23851979 7.66172816E-5 1.49122143
1.2383666 7.65983204E-5 1.49140334
1.23821342 7.65793739E-5 1.49158549
1.23806036 7.65604345E-5 1.49176753
1.23790717 7.65415025E-5 1.49194956
1.23775411 7.65225705E-5 1.49213183
1.23760116 7.6503653E-5 1.49231362
1.2374481 7.64847355E-5 1.49249589
1.23729515 7.64658325E-5 1.49267769
1.23714221 7.64469369E-5 1.49285984
1.23698938 7.64280412E-5 1.49304199
1.23683655 7.64091528E-5 1.49322402
1.23668373 7.6390279E-5 1.48828888
1.23653102 7.63714052E-5 1.48558581
1.23637831 7.63525459E-5 1.48576701
1.23622561 7.63336866E-5 1.48594809
1.2360729 7.63148346E-5 1.48612905
1.23592031 7.62959899E-5 1.48631036
1.23576772 7.62771597E-5 1.48649132
1.23561525 7.62583295E-5 1.48667228
1.23546267 7.62395066E-5 1.48685336
1.2353102 7.6220691E-5 1.48703444
1.23515785 7.62018826E-5 1.48721552
1.23500538 7.61830815E-5 1.4873966
1.23485315 7.61642877E-5 1.4875778
1.2347008 7.61455012E-5 1.48381197
1.23454845 7.61267147E-5 1.48004639
1.23439622 7.61079427E-5 1.48022652
1.23424411 7.6089178E-5 1.48040652
1.23409188 7.60704206E-5 1.48058677
1.23393977 7.60516632E-5 1.48076677
1.23378766 7.60329203E-5 1.4809469
1.23363566 7.60141775E-5 1.4811269
1.23348367 7.59954492E-5 1.48130703
1.23333168 7.59767208E-5 1.48148727
1.23317969 7.59580071E-5 1.4816674
1.23302782 7.59392933E-5 1.48184741
1.23287594 7.59205941E-5 1.48202753
1.23272419 7.59018949E-5 1.47958803
1.23257244 7.5883203E-5 1.4746002
1.23242068 7.58645183E-5 1.47477949
1.23226893 7.58458409E-5 1.47495866
1.2321173 7.58271708E-5 1.47513771
1.23196566 7.5808508E-5 1.47531688
1.23181403 7.57898524E-5 1.47549593
1.23166251 7.57712041E-5 1.47567499
1.23151088 7.57525631E-5 1.47585416
1.23135948 7.57339294E-5 1.47603333
1.23120797 7.57152957E-5 1.4762125
1.23105657 7.56966765E-5 1.47639167
1.23090518 7.56780646E-5 1.47657073
1.2307539 7.56594527E-5 1.47560906
1.23060262 7.56408554E-5 1.46924853
1.23045135 7.5622258E-5 1.46942687
1.23030007 7.56036752E-5 1.46960497
1.23014891 7.55850924E-5 1.46978319
1.22999775 7.55665169E-5 1.4699614
1.2298466 7.55479559E-5 1.47013962
1.22969556 7.5529395E-5 1.47031784
1.22954452 7.55108413E-5 1.47049594
1.22939348 7.54922949E-5 1.47067428
1.22924256 7.54737557E-5 1.47085238
1.22909164 7.54552239E-5 1.47103071
1.22894073 7.54366993E-5 1.47120881
1.22878981 7.54181747E-5 1.47138691
1.22863901 7.53996646E-5 1.46441102
1.22848833 7.53811619E-5 1.46416855
1.22833753 7.53626591E-5 1.46434569
1.22818685 7.53441709E-5 1.46452284
1.22803617 7.53256827E-5 1.4647001
1.22788548 7.5307209E-5 1.46487749
1.22773492 7.52887354E-5 1.46505475
1.22758436 7.5270269E-5 1.46523201
1.2274338 7.52518099E-5 1.46540928
1.22728336 7.52333654E-5 1.46558654
1.22713292 7.52149208E-5 1.46576381
1.22698247 7.51964835E-5 1.46594131
1.22683215 7.51780535E-5 1.46611845
1.22668183 7.51596235E-5 1.46094513
1.22653151 7.51412081E-5 1.45900297
1.22638118 7.51227999E-5 1.4591794
1.22623098 7.5104399E-5 1.45935571
1.22608078 7.50859981E-5 1.45953202
1.22593069 7.50676118E-5 1.45970857
1.22578049 7.50492254E-5 1.45988476
1.2256304 7.50308536E-5 1.46006119
1.22548044 7.50124818E-5 1.4602375
1.22533035 7.49941173E-5 1.46041393
1.22518039 7.49757601E-5 1.46059024
1.22503054 7.49574101E-5 1.46076655
1.22488058 7.49390674E-5 1.46094298
1.22473073 7.4920732E-5 1.45764184
1.22458088 7.49024039E-5 1.45392811
1.22443116 7.4884083E-5 1.45410359
1.22428143 7.48657694E-5 1.45427907
1.2241317 7.48474558E-5 1.45445442
1.22398198 7.48291568E-5 1.45463002
1.22383237 7.48108578E-5 1.45480549
1.22368276 7.47925733E-5 1.45498085
1.22353315 7.47742888E-5 1.45515633
1.22338367 7.47560116E-5 1.4553318
1.22323418 7.47377417E-5 1.45550728
1.22308469 7.4719479E-5 1.45568275
1.22293532 7.47012236E-5 1.45585823
1.22278595 7.46829755E-5 1.45461357
1.22263658 7.46647347E-5 1.44894278
1.22248721 7.46465012E-5 1.44911754
1.22233796 7.46282749E-5 1.44929206
1.22218871 7.46100486E-5 1.44946682
1.22203946 7.45918369E-5 1.44964111
1.22189033 7.45736252E-5 1.44981575
1.2217412 7.45554207E-5 1.44999039
1.22159219 7.45372308E-5 1.45016503
1.22144306 7.45190409E-5 1.45033956
1.22129405 7.45008583E-5 1.45051408
1.22114503 7.4482683E-5 1.4506886
1.22099614 7.44645149E-5 1.45086336
1.22084725 7.44463541E-5 1.45103788
1.22069836 7.44281933E-5 1.44474769
1.22054946 7.44100471E-5 1.44422483
1.22040069 7.43919081E-5 1.44439852
1.22025192 7.43737692E-5 1.44457221
1.22010314 7.43556375E-5 1.44474602
1.21995449 7.43375203E-5 1.44491971
1.21980584 7.43194032E-5 1.44509339
1.21965718 7.43012934E-5 1.4452672
1.21950865 7.42831908E-5 1.44544077
1.21936011 7.42650955E-5 1.44561434
1.21921158 7.42470074E-5 1.44578803
1.21906316 7.42289267E-5 1.44596183
1.21891463 7.42108459E-5 1.44613552
1.21876621 7.41927797E-5 1.44211662
1.21861792 7.41747135E-5 1.43942249
1.21846962 7.41566619E-5 1.43959546
1.21832132 7.41386102E-5 1.43976843
1.21817303 7.41205658E-5 1.43994117
1.21802485 7.41025287E-5 1.44011414
1.21787655 7.40844989E-5 1.44028687
1.2177285 7.40664764E-5 1.44045961
1.21758032 7.40484611E-5 1.4406327
1.21743226 7.40304531E-5 1.44080555
1.2172842 7.40124451E-5 1.44097829
1.21713626 7.39944517E-5 1.44115114
1.21698821 7.39764582E-5 1.441324
1.21684027 7.39584793E-5 1.43968117
1.21669245 7.39405004E-5 1.43470812
1.21654451 7.39225288E-5 1.43488014
1.21639669 7.39045645E-5 1.43505216
1.21624887 7.38866074E-5 1.43522406
1.21610117 7.38686576E-5 1.43539608
1.21595347 7.38507151E-5 1.43556821
1.21580577 7.38327726E-5 1.43574011
1.21565807 7.38148447E-5 1.43591201
1.21551049 7.37969167E-5 1.43608415
1.21536291 7.3778996E-5 1.43625605
1.21521544 7.37610899E-5 1.43642819
1.21506786 7.37431837E-5 1.43660021
1.2149204 7.37252849E-5 1.43677223
1.21477294 7.37073933E-5 1.4307425
1.2146256 7.36895017E-5 1.43025208
1.21447825 7.36716247E-5 1.43042314
1.21433091 7.3653755E-5 1.43059444
1.21418357 7.36358852E-5 1.43076563
1.21403635 7.361803E-5 1.43093669
1.21388912 7.36001748E-5 1.43110788
1.2137419 7.35823269E-5 1.43127906
1.21359479 7.35644862E-5 1.43145025
1.21344769 7.35466529E-5 1.43162131
1.21330059 7.35288268E-5 1.43179262
1.2131536 7.35110079E-5 1.4319638
1.21300662 7.34931891E-5 1.43213499
1.21285963 7.34753849E-5 1.42877424
1.21271265 7.34575806E-5 1.4257127
1.21256578 7.34397836E-5 1.42588305
1.21241891 7.34220012E-5 1.4260534
1.21227205 7.34042187E-5 1.42622375
1.2121253 7.33864435E-5 1.4263941
1.21197855 7.33686684E-5 1.42656446
1.21183181 7.33509078E-5 1.42673481
1.21168518 7.33331544E-5 1.42690504
1.21153855 7.33154011E-5 1.42707539
1.21139193 7.32976623E-5 1.42724586
1.2112453 7.32799235E-5 1.42741632
1.21109879 7.3262192E-5 1.42758656
1.21095228 7.32444678E-5 1.42692649
1.21080577 7.32267508E-5 1.42126119
1.21065938 7.32090411E-5 1.42143071
1.210513 7.31913315E-5 1.42160022
1.21036661 7.31736363E-5 1.42176986
1.21022022 7.31559412E-5 1.42193937
1.21007395 7.31382606E-5 1.42210889
1.20992768 7.31205801E-5 1.42227852
1.20978153 7.31029068E-5 1.42244804
1.20963526 7.30852407E-5 1.42261755
1.20948911 7.3067582E-5 1.42278719
1.20934308 7.30499305E-5 1.42295659
1.20919693 7.3032279E-5 1.42312622
1.20905089 7.30146421E-5 1.42329574
1.20890486 7.29970052E-5 1.41884768
1.20875895 7.29793755E-5 1.41706395
1.20861292 7.29617532E-5 1.41723275
1.20846701 7.29441381E-5 1.41740143
1.20832121 7.29265303E-5 1.41757011
1.2081753 7.29089297E-5 1.41773903
1.20802951 7.28913365E-5 1.41790771
1.20788383 7.28737432E-5 1.4180764
1.20773804 7.28561645E-5 1.4182452
1.20759237 7.28385858E-5 1.418414
1.20744669 7.28210143E-5 1.4185828
1.20730102 7.28034502E-5 1.41875148
1.20715547 7.27858933E-5 1.41892016
1.20700991 7.27683437E-5 1.41742647
1.20686436 7.27507941E-5 1.41278398
1.20671892 7.2733259E-5 1.41295171
1.20657349 7.27157239E-5 1.41311979
1.20642805 7.26981962E-5 1.41328776
1.20628273 7.26806757E-5 1.41345561
1.2061373 7.26631624E-5 1.41362357
1.20599198 7.26456565E-5 1.41379166
1.20584679 7.26281578E-5 1.41395962
1.20570147 7.26106664E-5 1.41412771
1.20555627 7.2593175E-5 1.41429555
1.2054112 7.25756909E-5 1.41446352
1.205266 7.25582213E-5 1.41463149
1.20512092 7.25407517E-5 1.41479957
1.20497584 7.25232894E-5 1.40989912
1.20483077 7.25058271E-5 1.40875721
1.20468581 7.24883794E-5 1.40892446
1.20454085 7.24709389E-5 1.40909171
1.20439589 7.24534984E-5 1.40925884
1.20425105 7.24360652E-5 1.40942609
1.20410621 7.24186393E-5 1.40959334
1.20396137 7.24012207E-5 1.40976048
1.20381665 7.23838093E-5 1.40992773
1.20367181 7.23664052E-5 1.41009486
1.20352709 7.23490011E-5 1.41026211
1.20338249 7.23316116E-5 1.41042936
1.20323777 7.23142221E-5 1.41059649
1.20309317 7.22968398E-5 1.40162742
1.20294857 7.22794648E-5 1.38130546
1.20280409 7.22620971E-5 1.38146925
1.20265961 7.22447367E-5 1.38163304
1.20251513 7.22273835E-5 1.3817966
1.20237064 7.22100303E-5 1.38196027
1.20222628 7.21926845E-5 1.38212395
1.20208192 7.21753458E-5 1.38228762
1.20193756 7.21580145E-5 1.3824513
1.20179331 7.21406905E-5 1.38261509
1.20164895 7.21233737E-5 1.38277876
1.20150471 7.21060642E-5 1.38294244
1.20136058 7.20887547E-5 1.38310611
1.20121646 7.20714597E-5 1.38326967
1.20107234 7.20541648E-5 1.35276854
1.20092821 7.20368771E-5 1.34516191
1.20078409 7.20195967E-5 1.34532106
1.20064008 7.20023163E-5 1.3454802
1.20049608 7.19850505E-5 1.34563947
1.20035219 7.19677846E-5 1.34579849
1.20020831 7.19505333E-5 1.34595764
1.20006442 7.1933282E-5 1.34611678
1.19992054 7.1916038E-5 1.34627593
1.19977665 7.18988013E-5 1.34643507
1.19963288 7.18815645E-5 1.34659421
1.19948924 7.18643423E-5 1.34675324
1.19934547 7.18471201E-5 1.34691238
1.19920182 7.18299125E-5 1.33738828
1.19905818 7.18127048E-5 1.31044054
1.19891453 7.17955045E-5 1.31059539
1.198771 7.17783114E-5 1.31075013
1.19862747 7.17611183E-5 1.31090498
1.19848394 7.17439398E-5 1.31105959
1.19834042 7.17267612E-5 1.31121433
1.19819701 7.170959E-5 1.3113693
1.1980536 7.1692426E-5 1.31152391
1.19791019 7.16752693E-5 1.31167865
1.1977669 7.16581199E-5 1.31183362
1.19762361 7.16409777E-5 1.31198835
1.19748032 7.16238355E-5 1.31214309
1.19733715 7.16067007E-5 1.31229782
1.19719386 7.15895731E-5 1.28735924
1.19705081 7.15724527E-5 1.27737951
1.19690764 7.15553397E-5 1.27753019
1.19676459 7.15382339E-5 1.27768075
1.19662142 7.15211281E-5 1.27783155
1.19647849 7.15040369E-5 1.277982
1.19633543 7.14869457E-5 1.27813268
1.1961925 7.14698617E-5 1.27828324
1.19604957 7.14527851E-5 1.27843392
1.19590664 7.14357157E-5 1.2785846
1.19576383 7.14186463E-5 1.27873516
1.19562101 7.14015914E-5 1.27888572
1.1954782 7.13845366E-5 1.27903628
1.19533551 7.1367489E-5 1.27455282
1.19519281 7.13504487E-5 1.24560058
1.19505012 7.13334084E-5 1.24574733
1.19490743 7.13163827E-5 1.24589384
1.19476485 7.12993569E-5 1.24604058
1.19462228 7.12823457E-5 1.24618721
1.1944797 7.12653346E-5 1.24633384
1.19433713 7.12483306E-5 1.24648046
1.19419467 7.1231334E-5 1.24662709
1.19405222 7.12143374E-5 1.2467736
1.19390988 7.11973553E-5 1.24692035
1.19376743 7.11803732E-5 1.24706697
1.19362509 7.11633984E-5 1.2472136
1.19348276 7.11464309E-5 1.24736035
1.19334054 7.11294706E-5 1.23011661
1.19319832 7.11125103E-5 1.21533477
1.19305611 7.10955646E-5 1.21547747
1.19291389 7.10786189E-5 1.2156204
1.19277179 7.10616805E-5 1.21576321
1.19262969 7.10447493E-5 1.21590602
1.1924876 7.10278255E-5 1.21604884
1.1923455 7.10109089E-5 1.21619165
1.19220352 7.09939923E-5 1.21633446
1.19206154 7.09770829E-5 1.21647739
1.19191968 7.09601809E-5 1.21662009
1.19177771 7.09432861E-5 1.21676302
1.19163585 7.09263986E-5 1.21690571
1.19149399 7.09095184E-5 1.21704853
1.19135225 7.08926382E-5 1.18861663
1.19121051 7.08757652E-5 1.18636501
1.19106877 7.08588996E-5 1.18650424
1.19092703 7.08420412E-5 1.18664336
1.19078529 7.08251901E-5 1.1867826
1.19064367 7.08083462E-5 1.18692172
1.19050217 7.07915024E-5 1.18706095
1.19036055 7.07746658E-5 1.18720019
1.19021904 7.07578365E-5 1.18733931
1.19007754 7.07410145E-5 1.18747854
1.18993604 7.07241998E-5 1.18761766
1.18979466 7.0707385E-5 1.1877569
1.18965328 7.06905848E-5 1.18789613
1.1895119 7.06737846E-5 1.17986917
1.18937051 7.06569917E-5 1.15849447
1.18922925 7.06402061E-5 1.15863025
1.18908799 7.06234205E-5 1.15876591
1.18894672 7.06066494E-5 1.15890169
1.18880558 7.05898783E-5 1.15903735
1.18866432 7.05731145E-5 1.15917301
1.18852329 7.0556358E-5 1.15930879
1.18838215 7.05396087E-5 1.15944445
1.18824112 7.05228595E-5 1.15958011
1.1881001 7.05061248E-5 1.15971577
1.18795907 7.04893901E-5 1.15985155
1.18781805 7.04726626E-5 1.15998721
1.18767715 7.04559425E-5 1.16012287
1.18753624 7.04392223E-5 1.14286506
1.18739545 7.04225167E-5 1.13194311
1.18725455 7.04058111E-5 1.13207543
1.18711376 7.03891128E-5 1.13220775
1.18697298 7.03724218E-5 1.13234007
1.18683231 7.0355738E-5 1.13247252
1.18669164 7.03390542E-5 1.13260484
1.18655097 7.03223777E-5 1.13273716
1.18641031 7.03057158E-5 1.13286948
1.18626976 7.02890538E-5 1.13300192
1.18612921 7.02723919E-5 1.13313437
1.18598866 7.02557445E-5 1.13326657
1.18584812 7.02390971E-5 1.13339901
1.18570769 7.02224643E-5 1.13353133
1.18556726 7.02058314E-5 1.10825109
1.18542683 7.01892059E-5 1.10651243
1.18528652 7.01725803E-5 1.10664165
1.18514621 7.01559693E-5 1.10677075
1.1850059 7.01393583E-5 1.10689986
1.18486559 7.01227546E-5 1.10702908
1.1847254 7.01061581E-5 1.1071583
1.18458521 7.00895689E-5 1.10728741
1.18444502 7.00729797E-5 1.10741651
1.18430483 7.00564051E-5 1.10754573
1.18416476 7.00398305E-5 1.10767484
1.18402469 7.00232631E-5 1.10780418
1.18388474 7.0006703E-5 1.10793328
1.18374467 6.99901429E-5 1.10232246
1.18360472 6.99735974E-5 1.08202374
1.18346477 6.99570519E-5 1.08214974
1.18332493 6.99405136E-5 1.08227587
1.1831851 6.99239754E-5 1.08240199
1.18304527 6.99074517E-5 1.08252811
1.18290544 6.98909353E-5 1.08265424
1.1827656 6.98744188E-5 1.08278036
1.18262589 6.98579097E-5 1.08290648
1.18248618 6.98414078E-5 1.08303261
1.18234658 6.98249059E-5 1.08315861
1.18220687 6.98084186E-5 1.08328474
1.18206728 6.97919313E-5 1.08341086
1.1819278 6.97754513E-5 1.08353698
1.18178821 6.97589785E-5 1.07133496
1.18164873 6.97425057E-5 1.05868316
1.18150926 6.97260475E-5 1.05880642
1.18136978 6.97095893E-5 1.05892968
1.18123043 6.96931384E-5 1.05905282
1.18109107 6.96766947E-5 1.05917609
1.18095171 6.96602583E-5 1.05929923
1.18081236 6.96438219E-5 1.05942249
1.18067312 6.96273928E-5 1.05954552
1.18053389 6.9610971E-5 1.05966878
1.18039465 6.95945564E-5 1.05979192
1.18025553 6.95781491E-5 1.05991507
1.18011642 6.95617418E-5 1.06003821
1.1799773 6.95453418E-5 1.06016147
1.17983818 6.95289491E-5 1.04248965
1.17969918 6.95125636E-5 1.03631294
1.17956018 6.94961855E-5 1.03643322
1.17942119 6.94798073E-5 1.03655362
1.17928219 6.94634437E-5 1.0366739
1.17914331 6.944708E-5 1.03679442
1.17900443 6.94307164E-5 1.03691483
1.17886555 6.94143673E-5 1.03703511
1.17872679 6.93980182E-5 1.03715551
1.17858803 6.93816837E-5 1.03727591
1.17844927 6.93653492E-5 1.03739631
1.17831051 6.93490147E-5 1.03751671
1.17817187 6.93326947E-5 1.037637
1.17803323 6.93163747E-5 1.0377574
1.17789459 6.9300062E-5 1.0156306
1.17775595 6.92837566E-5 1.01486838
1.17761743 6.92674585E-5 1.01498604
1.17747891 6.92511676E-5 1.0151037
1.17734039 6.92348767E-5 1.01522136
1.17720199 6.92185931E-5 1.01533914
1.17706358 6.92023168E-5 1.0154568
1.17692518 6.91860478E-5 1.01557446
1.17678678 6.91697787E-5 1.01569211
1.1766485 6.9153517E-5 1.01580977
1.17651021 6.91372625E-5 1.01592743
1.17637193 6.91210153E-5 1.01604509
1.17623377 6.91047753E-5 1.01616287
1.17609549 6.90885354E-5 1.01252472
1.17595732 6.90723027E-5 0.994189501
1.17581928 6.90560773E-5 0.994304657
1.17568111 6.90398592E-5 0.994419694
1.17554307 6.90236484E-5 0.994534791
1.17540503 6.90074376E-5 0.994649947
1.1752671 6.8991234E-5 0.994765043
1.17512906 6.89750377E-5 0.99488008
1.17499113 6.89588487E-5 0.994995296
1.17485321 6.89426597E-5 0.995110393
1.1747154 6.8926478E-5 0.99522543
1.17457759 6.89103035E-5 0.995340586
1.17443979 6.88941363E-5 0.995455742
1.17430198 6.88779764E-5 0.995570779
1.17416418 6.88618165E-5 0.988346934
1.17402649 6.88456639E-5 0.974467993
1.1738888 6.88295186E-5 0.974580586
1.17375124 6.88133805E-5 0.974693298
1.17361355 6.87972497E-5 0.974805892
1.17347598 6.87811189E-5 0.974918485
1.17333853 6.87649954E-5 0.975031137
1.17320096 6.87488791E-5 0.97514379
1.17306352 6.87327629E-5 0.975256443
1.17292607 6.87166612E-5 0.975369036
1.17278862 6.87005595E-5 0.975481629
1.17265117 6.86844651E-5 0.975594401
1.17251384 6.86683779E-5 0.975706995
1.17237651 6.86522908E-5 0.975819647
1.1722393 6.86362109E-5 0.965626657
1.17210197 6.86201383E-5 0.955548465
1.17196476 6.8604073E-5 0.955658793
1.17182755 6.8588015E-5 0.955769122
1.17169046 6.85719569E-5 0.95587939
1.17155325 6.85559062E-5 0.955989599
1.17141616 6.85398627E-5 0.956099808
1.17127919 6.85238265E-5 0.956210077
1.1711421 6.85077976E-5 0.956320345
1.17100513 6.84917686E-5 0.956430674
1.17086816 6.8475747E-5 0.956540883
1.17073119 6.84597326E-5 0.956651092
1.17059433 6.84437182E-5 0.95676142
1.17045748 6.84277184E-5 0.956871629
1.17032063 6.84117185E-5 0.944426298
1.17018378 6.8395726E-5 0.937393427
1.17004704 6.83797334E-5 0.937501431
1.16991031 6.83637554E-5 0.937609375
1.16977358 6.83477774E-5 0.937717378
1.16963685 6.83318067E-5 0.937825441
1.16950023 6.83158432E-5 0.937933385
1.16936362 6.82998798E-5 0.938041389
1.169227 6.82839236E-5 0.938149273
1.16909051 6.82679747E-5 0.938257277
1.16895401 6.82520331E-5 0.93836534
1.16881752 6.82360987E-5 0.938473225
1.16868103 6.82201644E-5 0.938581228
1.16854465 6.82042373E-5 0.938689291
1.16840816 6.81883175E-5 0.924482286
1.16827178 6.8172405E-5 0.919965923
1.16813552 6.81564925E-5 0.920071721
1.16799927 6.81405872E-5 0.920177519
1.16786289 6.81246893E-5 0.920283318
1.16772676 6.81087986E-5 0.920389116
1.1675905 6.80929079E-5 0.920494914
1.16745436 6.80770318E-5 0.920600712
1.16731822 6.80611556E-5 0.920706511
1.16718209 6.80452795E-5 0.920812309
1.16704607 6.80294179E-5 0.920918107
1.16690993 6.80135563E-5 0.921023905
1.16677392 6.7997702E-5 0.921129704
1.16663802 6.7981855E-5 0.921235502
1.166502 6.79660152E-5 0.906003714
1.1663661 6.79501754E-5 0.903231978
1.1662302 6.7934343E-5 0.90333569
1.16609442 6.79185177E-5 0.903439522
1.16595852 6.79026998E-5 0.903543174
1.16582274 6.78868819E-5 0.903646886
1.16568696 6.78710712E-5 0.903750598
1.1655513 6.78552678E-5 0.903854251
1.16541564 6.78394717E-5 0.903957963
1.16527998 6.78236756E-5 0.904061735
1.16514432 6.78078868E-5 0.904165447
1.16500866 6.77921053E-5 0.904269218
1.16487312 6.7776331E-5 0.904372871
1.16473758 6.77605567E-5 0.904476523
1.16460204 6.77447897E-5 0.888597846
1.16446662 6.772903E-5 0.887161076
1.1643312 6.77132775E-5 0.887262881
1.16419578 6.76975324E-5 0.887364507
1.16406035 6.76817872E-5 0.887466192
1.16392505 6.76660493E-5 0.887567818
1.16378975 6.76503114E-5 0.887669623
1.16365445 6.7634588E-5 0.887771308
1.16351914 6.76188647E-5 0.887872875
1.16338396 6.76031486E-5 0.887974679
1.16324878 6.75874398E-5 0.888076305
1.16311359 6.75717311E-5 0.888177991
1.16297853 6.75560368E-5 0.888279617
1.16284335 6.75403426E-5 0.888381302
1.16270828 6.75246483E-5 0.872328401
1.16257334 6.75089686E-5 0.871721029
1.16243827 6.7493289E-5 0.871820748
1.16230333 6.74776165E-5 0.871920466
1.16216838 6.74619514E-5 0.872020304
1.16203344 6.74462863E-5 0.872120023
1.16189861 6.74306357E-5 0.872219861
1.16176379 6.74149851E-5 0.87231952
1.16162896 6.73993345E-5 0.872419298
1.16149414 6.73836985E-5 0.872519076
1.16135943 6.73680624E-5 0.872618735
1.16122472 6.73524337E-5 0.872718513
1.16109002 6.73368122E-5 0.872818351
1.16095531 6.73211907E-5 0.87291801
1.16082072 6.73055838E-5 0.857113779
1.16068614 6.72899769E-5 0.856882751
1.16055155 6.72743699E-5 0.856980681
1.16041696 6.72587776E-5 0.857078552
1.16028249 6.72431852E-5 0.857176423
1.16014802 6.72276001E-5 0.857274354
1.16001356 6.72120223E-5 0.857372224
1.15987921 6.71964444E-5 0.857470036
1.15974486 6.71808739E-5 0.857568026
1.15961051 6.71653106E-5 0.857665896
1.15947616 6.71497546E-5 0.857763827
1.15934181 6.71341986E-5 0.857861698
1.15920758 6.71186572E-5 0.857959569
1.15907335 6.71031084E-5 0.85805738
1.15893924 6.70875743E-5 0.842879772
1.15880501 6.70720401E-5 0.842619658
1.1586709 6.70565205E-5 0.842715681
1.15853679 6.70409936E-5 0.842811763
1.1584028 6.70254813E-5 0.842907906
1.15826869 6.70099689E-5 0.843004048
1.1581347 6.69944711E-5 0.843100131
1.15800071 6.69789661E-5 0.843196213
1.15786684 6.69634755E-5 0.843292356
1.15773284 6.6947985E-5 0.843388438
1.15759897 6.69325018E-5 0.843484461
1.1574651 6.69170258E-5 0.843580663
1.15733135 6.69015571E-5 0.843676686
1.15719759 6.68860885E-5 0.843772829
1.15706384 6.68706271E-5 0.829434931
1.15693009 6.68551729E-5 0.828905344
1.15679634 6.68397188E-5 0.828999639
1.1566627 6.68242719E-5 0.829094052
1.15652907 6.68088323E-5 0.829188526
1.15639544 6.67934E-5 0.82928288
1.15626192 6.67779677E-5 0.829377234
1.15612841 6.676255E-5 0.829471588
1.15599489 6.67471249E-5 0.829565942
1.15586138 6.67317145E-5 0.829660416
1.15572786 6.6716304E-5 0.82975477
1.15559447 6.67009008E-5 0.829849064
1.15546107 6.66855049E-5 0.829943538
1.1553278 6.66701162E-5 0.830037892
1.1551944 6.66547276E-5 0.816842794
1.15506113 6.66393462E-5 0.815712035
1.15492785 6.66239721E-5 0.815804839
1.15479469 6.6608598E-5 0.815897405
1.15466142 6.65932384E-5 0.815990329
1.15452826 6.65778789E-5 0.816082954
1.1543951 6.65625194E-5 0.816175759
1.15426207 6.65471744E-5 0.816268504
1.15412891 6.65318294E-5 0.81636107
1.15399587 6.65164916E-5 0.816453874
1.15386283 6.65011539E-5 0.816546619
1.15372992 6.64858308E-5 0.816639304
1.15359688 6.64705076E-5 0.816731989
1.15346396 6.64551844E-5 0.816824734
1.15333116 6.64398758E-5 0.805156589
1.15319824 6.64245672E-5 0.803017199
1.15306544 6.64092659E-5 0.803108394
1.15293264 6.63939718E-5 0.803199589
1.15279984 6.63786777E-5 0.803290665
1.15266705 6.63633909E-5 0.803381741
1.15253437 6.63481114E-5 0.803472877
1.15240169 6.63328392E-5 0.803564072
1.15226901 6.6317567E-5 0.803655088
1.15213645 6.6302302E-5 0.803746223
1.15200388 6.62870443E-5 0.803837419
1.15187132 6.62717866E-5 0.803928614
1.15173876 6.62565362E-5 0.804019749
1.1516062 6.62412931E-5 0.804110765
1.15147376 6.62260572E-5 0.794092596
1.15134132 6.62108214E-5 0.790800452
1.151209 6.61956001E-5 0.790890098
1.15107656 6.61803715E-5 0.790979683
1.15094423 6.61651575E-5 0.791069269
1.15081191 6.61499435E-5 0.791158915
1.15067959 6.61347367E-5 0.79124856
1.15054739 6.61195372E-5 0.791338086
1.15041518 6.61043377E-5 0.791427732
1.15028298 6.60891455E-5 0.791517317
1.15015078 6.60739606E-5 0.791606963
1.15001869 6.6058783E-5 0.791696429
1.14988661 6.60436053E-5 0.791786134
1.14975452 6.6028435E-5 0.79187572
1.14962244 6.60132719E-5 0.786461413
1.14949048 6.59981088E-5 0.783480167
1.14935839 6.59829602E-5 0.783568799
1.14922655 6.59678044E-5 0.783657491
1.14909458 6.59526631E-5 0.783746064
1.14896274 6.59375219E-5 0.783834577
1.14883077 6.59223879E-5 0.783923328
1.14869905 6.59072612E-5 0.78401196
1.1485672 6.58921417E-5 0.784100413
1.14843547 6.58770223E-5 0.784189105
1.14830375 6.58619101E-5 0.784277797
1.14817202 6.5846798E-5 0.784366369
1.14804029 6.58317003E-5 0.784455061
1.14790869 6.58166027E-5 0.784543574
1.14777708 6.58015124E-5 0.785487771
1.14764547 6.57864221E-5 0.786424339
1.14751387 6.5771339E-5 0.786513031
1.14738238 6.57562632E-5 0.786601961
1.14725089 6.57411947E-5 0.786690712
1.1471194 6.57261262E-5 0.786779583
1.14698792 6.5711065E-5 0.786868334
1.14685655 6.5696011E-5 0.786957026
1.14672518 6.56809571E-5 0.787045956
1.14659381 6.56659104E-5 0.787134767
1.14646256 6.5650871E-5 0.787223577
1.14633119 6.56358388E-5 0.787312388
1.14619994 6.56208067E-5 0.787401199
1.14606869 6.56057819E-5 0.78749001
1.14593756 6.55907643E-5 0.788196743
1.14580643 6.55757467E-5 0.78949374
1.1456753 6.55607437E-5 0.789582789
1.14554417 6.55457334E-5 0.789671838
1.14541304 6.55307376E-5 0.789760828
1.14528203 6.55157419E-5 0.789849758
1.14515102 6.55007534E-5 0.789938927
1.14502001 6.54857722E-5 0.790027797
1.14488912 6.5470791E-5 0.790116847
1.14475811 6.54558171E-5 0.790205777
1.14462721 6.54408504E-5 0.790294886
1.14449632 6.54258911E-5 0.790383697
1.14436555 6.54109317E-5 0.790472865
1.14423478 6.53959796E-5 0.790561974
1.144104 6.53810275E-5 0.790959954
1.14397323 6.536609E-5 0.792690396
1.14384246 6.53511524E-5 0.792779744
1.14371181 6.53362149E-5 0.792868912
1.14358115 6.53212919E-5 0.792958081
1.1434505 6.53063689E-5 0.793047309
1.14331996 6.52914532E-5 0.793136597
1.14318931 6.52765375E-5 0.793225765
1.14305878 6.52616363E-5 0.793315113
1.14292824 6.52467279E-5 0.793404222
1.14279783 6.5231834E-5 0.793493509
1.14266741 6.52169401E-5 0.793582737
1.142537 6.52020535E-5 0.793671906
1.14240658 6.51871742E-5 0.793761134
1.14227617 6.51723021E-5 0.793850422
1.14214587 6.51574301E-5 0.795920789
1.14201558 6.51425653E-5 0.796105206
1.14188528 6.51277005E-5 0.796194613
1.1417551 6.5112843E-5 0.79628396
1.14162481 6.50979928E-5 0.796373546
1.14149463 6.50831498E-5 0.796462834
1.14136457 6.50683069E-5 0.79655242
1.1412344 6.50534712E-5 0.796641827
1.14110434 6.50386428E-5 0.796731234
1.14097428 6.50238217E-5 0.7968207
1.14084423 6.50090005E-5 0.796910167
1.14071417 6.49941794E-5 0.796999574
1.14058423 6.49793728E-5 0.7970891
1.14045429 6.49645663E-5 0.797178507
1.14032435 6.4949767E-5 0.798867524
1.14019454 6.49349749E-5 0.799561203
1.1400646 6.49201829E-5 0.799650908
1.13993478 6.49053982E-5 0.799740613
1.13980496 6.48906207E-5 0.799830437
1.13967526 6.48758432E-5 0.799919963
1.13954556 6.4861073E-5 0.800009727
1.13941586 6.48463101E-5 0.800099313
1.13928616 6.48315472E-5 0.800189078
1.13915646 6.48167988E-5 0.800278723
1.13902688 6.48020432E-5 0.800368488
1.1388973 6.47873021E-5 0.800458133
1.13876772 6.4772561E-5 0.800547779
1.13863814 6.47578272E-5 0.800637424
1.13850868 6.47431007E-5 0.801831722
1.13837922 6.47283741E-5 0.803150356
1.13824975 6.47136549E-5 0.80324024
1.13812029 6.46989429E-5 0.803330123
1.13799095 6.46842309E-5 0.803420067
1.13786161 6.46695262E-5 0.803509951
1.13773227 6.46548287E-5 0.803600073
1.13760304 6.46401313E-5 0.803690016
1.1374737 6.46254412E-5 0.8037799
1.13734448 6.46107583E-5 0.803869843
1.13721526 6.45960827E-5 0.803959966
1.13708615 6.45814071E-5 0.80404985
1.13695693 6.45667387E-5 0.804139674
1.13682783 6.45520704E-5 0.804229736
1.13669872 6.45374166E-5 0.804804206
1.13656974 6.45227556E-5 0.806874573
1.13644063 6.45081091E-5 0.806964755
1.13631165 6.44934626E-5 0.807054996
1.13618267 6.44788233E-5 0.807145238
1.1360538 6.44641914E-5 0.80723542
1.13592482 6.44495594E-5 0.807325542
1.13579595 6.44349348E-5 0.807415843
1.13566709 6.44203174E-5 0.807506025
1.13553822 6.44057072E-5 0.807596326
1.13540947 6.43910971E-5 0.807686567
1.13528073 6.4376487E-5 0.807776749
1.13515198 6.43618914E-5 0.807866931
1.13502324 6.43472958E-5 0.807957172
1.13489461 6.43327076E-5 0.808047473
1.13476586 6.43181193E-5 0.810466528
1.13463736 6.43035455E-5 0.810828388
1.13450873 6.42889645E-5 0.810918987
1.1343801 6.4274398E-5 0.811009347
1.13425159 6.42598316E-5 0.811099768
1.13412309 6.42452724E-5 0.811190248
1.13399458 6.42307205E-5 0.811280906
1.13386619 6.42161685E-5 0.811371386
1.1337378 6.42016239E-5 0.811461985
1.13360941 6.41870865E-5 0.811552286
1.13348103 6.41725492E-5 0.811642826
1.13335264 6.41580191E-5 0.811733425
1.13322437 6.41434963E-5 0.811823785
1.1330961 6.41289735E-5 0.811914325
1.13296783 6.41144579E-5 0.813587964
1.13283968 6.40999497E-5 0.814832211
1.13271141 6.40854414E-5 0.814923108
1.13258326 6.40709404E-5 0.815013707
1.13245523 6.40564467E-5 0.815104604
1.13232708 6.4041953E-5 0.815195501
1.13219905 6.40274666E-5 0.815286279
1.13207102 6.40129874E-5 0.815376937
1.13194299 6.39985155E-5 0.815467715
1.13181496 6.39840437E-5 0.815558672
1.13168705 6.39695718E-5 0.81564939
1.13155913 6.39551145E-5 0.815740228
1.13143122 6.39406571E-5 0.815831006
1.13130331 6.39262071E-5 0.815921843
1.13117552 6.3911757E-5 0.816671491
1.13104773 6.38973142E-5 0.818978727
1.13091993 6.38828787E-5 0.819069862
1.13079214 6.38684505E-5 0.819160998
1.13066447 6.38540223E-5 0.819252133
1.13053679 6.38396014E-5 0.81934315
1.13040912 6.38251804E-5 0.819434285
1.13028145 6.38107667E-5 0.81952548
1.13015389 6.37963603E-5 0.819616556
1.13002622 6.37819612E-5 0.819707632
1.12989867 6.37675621E-5 0.819798768
1.12977123 6.37531703E-5 0.819889963
1.12964368 6.37387784E-5 0.819980919
1.12951624 6.37244011E-5 0.820071995
1.12938881 6.37100165E-5 0.82016325
1.12926137 6.36956465E-5 0.822860479
1.12913406 6.36812765E-5 0.823363304
1.12900662 6.36669138E-5 0.823454738
1.12887931 6.36525583E-5 0.823546231
1.12875211 6.36382028E-5 0.823637605
1.1286248 6.36238547E-5 0.823729098
1.1284976 6.36095065E-5 0.823820472
1.1283704 6.35951656E-5 0.823911965
1.12824321 6.35808319E-5 0.824003458
1.12811601 6.35665056E-5 0.824094832
1.12798893 6.35521792E-5 0.824186206
1.12786186 6.35378601E-5 0.824277878
1.12773478 6.35235483E-5 0.824369192
1.1276077 6.35092365E-5 0.824460685
1.12748075 6.3494932E-5 0.82605058
1.12735379 6.34806274E-5 0.827804983
1.12722683 6.34663302E-5 0.827896774
1.12709987 6.34520402E-5 0.827988625
1.12697303 6.34377575E-5 0.828080475
1.12684619 6.34234748E-5 0.828172207
1.12671936 6.34091994E-5 0.828264058
1.12659252 6.33949239E-5 0.828355789
1.12646568 6.33806558E-5 0.82844764
1.12633896 6.33663949E-5 0.828539491
1.12621224 6.33521413E-5 0.828631222
1.12608552 6.33378877E-5 0.828723013
1.12595892 6.33236414E-5 0.828814685
1.12583232 6.3309395E-5 0.828906417
1.12570572 6.3295156E-5 0.829197109
1.12557912 6.32809242E-5 0.832397878
1.12545252 6.32666997E-5 0.832489908
1.12532604 6.32524752E-5 0.832582116
1.12519956 6.3238258E-5 0.832674325
1.12507308 6.32240408E-5 0.832766533
1.12494659 6.32098308E-5 0.832858682
1.12482023 6.31956282E-5 0.832950771
1.12469387 6.31814255E-5 0.83304286
1.12456751 6.31672301E-5 0.833135068
1.12444115 6.3153042E-5 0.833227217
1.1243149 6.31388539E-5 0.833319306
1.12418866 6.31246803E-5 0.833411515
1.12406242 6.31104995E-5 0.833503664
1.12393618 6.30963332E-5 0.833595812
1.12381005 6.30821669E-5 0.83583796
1.12368381 6.30680006E-5 0.837236941
1.12355769 6.30538489E-5 0.837329328
1.12343168 6.30396971E-5 0.837422013
1.12330556 6.30255454E-5 0.83751446
1.12317955 6.30114009E-5 0.837607026
1.12305355 6.29972637E-5 0.837699533
1.12292755 6.29831338E-5 0.837791979
1.12280166 6.29690039E-5 0.837884605
1.12267566 6.29548813E-5 0.837977052
1.12254977 6.29407659E-5 0.838069677
1.12242389 6.29266506E-5 0.838162184
1.12229812 6.29125425E-5 0.838254631
1.12217224 6.28984344E-5 0.838347197
1.12204647 6.28843336E-5 0.83901602
1.1219207 6.28702401E-5 0.842140555
1.12179506 6.28561538E-5 0.842233479
1.12166929 6.28420676E-5 0.842326522
1.12154365 6.28279886E-5 0.842419446
1.121418 6.28139096E-5 0.842512369
1.12129235 6.27998379E-5 0.842605293
1.12116683 6.27857735E-5 0.842698216
1.12104118 6.27717091E-5 0.842791021
1.12091565 6.27576519E-5 0.842884064
1.12079024 6.2743602E-5 0.842976928
1.12066472 6.27295522E-5 0.843069732
1.12053931 6.27155096E-5 0.843162775
1.1204139 6.27014742E-5 0.843255579
1.12028849 6.26874389E-5 0.843348503
1.12016308 6.26734109E-5 0.845974863
1.12003779 6.26593828E-5 0.847297609
1.11991251 6.26453693E-5 0.84739089
1.11978722 6.26313558E-5 0.84748435
1.11966193 6.26173423E-5 0.847577691
1.11953676 6.26033361E-5 0.847670913
1.11941159 6.25893372E-5 0.847764194
1.11928642 6.25753382E-5 0.847857475
1.11916125 6.25613466E-5 0.847950816
1.11903608 6.25473622E-5 0.848044217
1.11891103 6.25333851E-5 0.848137498
1.11878598 6.25194079E-5 0.848230958
1.11866093 6.25054308E-5 0.848324239
1.118536 6.24914683E-5 0.84841758
1.11841106 6.24774984E-5 0.849148154
1.11828601 6.24635431E-5 0.852524817
1.1181612 6.24495879E-5 0.852618456
1.11803627 6.24356398E-5 0.852712274
1.11791146 6.24216991E-5 0.852806032
1.11778653 6.24077584E-5 0.85289973
1.11766183 6.23938249E-5 0.852993548
1.11753702 6.23798915E-5 0.853087246
1.11741221 6.23659653E-5 0.853181005
1.11728752 6.23520464E-5 0.853274703
1.11716282 6.23381275E-5 0.85336858
1.11703825 6.23242158E-5 0.853462279
1.11691356 6.23103115E-5 0.853555918
1.11678898 6.22964071E-5 0.853649795
1.11666441 6.228251E-5 0.853743553
1.11653984 6.22686202E-5 0.856399477
1.11641526 6.22547304E-5 0.858013391
1.11629081 6.22408479E-5 0.858107567
1.11616635 6.22269654E-5 0.858201742
1.1160419 6.22130901E-5 0.858295977
1.11591744 6.21992222E-5 0.858390093
1.11579311 6.21853542E-5 0.858484209
1.11566877 6.21714935E-5 0.858578563
1.11554444 6.21576401E-5 0.858672678
1.1154201 6.21437866E-5 0.858766794
1.11529589 6.21299405E-5 0.858861148
1.11517155 6.21161016E-5 0.858955383
1.11504734 6.21022627E-5 0.859049499
1.11492324 6.20884312E-5 0.859143674
1.11479902 6.20745996E-5 0.85956341
1.11467493 6.20607752E-5 0.863577425
1.11455083 6.20469582E-5 0.863672137
1.11442673 6.20331484E-5 0.86376673
1.11430264 6.20193387E-5 0.863861442
1.11417866 6.20055289E-5 0.863956153
1.11405456 6.19917264E-5 0.864050746
1.1139307 6.19779312E-5 0.864145339
1.11380672 6.19641432E-5 0.864239931
1.11368275 6.19503553E-5 0.864334643
1.11355889 6.19365746E-5 0.864429355
1.11343503 6.1922794E-5 0.864523947
1.11331117 6.19090206E-5 0.864618659
1.11318743 6.18952545E-5 0.864713371
1.11306369 6.18814884E-5 0.864807963
1.11293983 6.18677295E-5 0.867079616
1.11281621 6.1853978E-5 0.8694098
1.11269248 6.18402264E-5 0.869504988
1.11256886 6.18264821E-5 0.869600177
1.11244512 6.18127451E-5 0.869695127
1.1123215 6.17990081E-5 0.869790375
1.112198 6.17852711E-5 0.869885564
1.11207438 6.17715486E-5 0.869980633
1.11195087 6.17578262E-5 0.870075703
1.11182737 6.1744111E-5 0.870170891
1.11170387 6.17303958E-5 0.87026602
1.11158049 6.17166879E-5 0.87036109
1.11145699 6.170298E-5 0.870456278
1.11133361 6.16892794E-5 0.870551348
1.11121023 6.1675586E-5 0.870646596
1.11108696 6.16618927E-5 0.874838173
1.11096358 6.16482139E-5 0.875419497
1.11084032 6.16345278E-5 0.875515163
1.11071706 6.1620849E-5 0.875610709
1.11059391 6.16071775E-5 0.875706375
1.11047065 6.15935132E-5 0.875801921
1.11034751 6.1579849E-5 0.875897586
1.11022437 6.1566192E-5 0.875993371
1.11010122 6.1552535E-5 0.876088858
1.10997808 6.15388853E-5 0.876184464
1.10985506 6.15252429E-5 0.876280069
1.10973203 6.15116005E-5 0.876375675
1.10960901 6.14979654E-5 0.876471341
1.1094861 6.14843375E-5 0.876567006
1.10936308 6.14707096E-5 0.877910018
1.10924017 6.14570818E-5 0.881513894
1.10911727 6.14434684E-5 0.881610036
1.10899436 6.14298551E-5 0.881706178
1.10887158 6.14162418E-5 0.881802261
1.10874867 6.1402643E-5 0.881898403
1.10862589 6.13890443E-5 0.881994545
1.10850322 6.13754455E-5 0.882090747
1.10838044 6.1361854E-5 0.88218689
1.10825777 6.13482698E-5 0.882283032
1.10813498 6.13346856E-5 0.882379293
1.10801244 6.13211087E-5 0.882475317
1.10788977 6.1307539E-5 0.88257134
1.10776711 6.12939693E-5 0.882667601
1.10764456 6.1280407E-5 0.882763743
1.10752201 6.12668446E-5 0.885891438
1.10739946 6.12532895E-5 0.887889802
1.10727704 6.12397416E-5 0.887986481
1.10715461 6.12261938E-5 0.88808316
1.10703206 6.12126532E-5 0.888179839
1.10690975 6.119912E-5 0.888276458
1.10678732 6.11855867E-5 0.888373196
1.10666502 6.11720607E-5 0.888469815
1.10654259 6.11585347E-5 0.888566494
1.10642028 6.11450159E-5 0.888663173
1.10629809 6.11315045E-5 0.888759792
1.10617578 6.1117993E-5 0.888856471
1.10605359 6.11044889E-5 0.888953149
1.1059314 6.10909847E-5 0.889049828
1.10580921 6.1077495E-5 0.889146447
1.10568702 6.10639981E-5 0.894063175
1.10556495 6.10505158E-5 0.894454062
1.10544288 6.10370262E-5 0.894551456
1.10532081 6.10235511E-5 0.894648612
1.10519874 6.1010076E-5 0.894745767
1.10507679 6.09966082E-5 0.894842982
1.10495484 6.09831441E-5 0.894940197
1.10483289 6.09696835E-5 0.895037472
1.10471094 6.09562267E-5 0.895134747
1.10458899 6.09427734E-5 0.895231962
1.10446715 6.09293274E-5 0.895329118
1.10434532 6.09158851E-5 0.895426333
1.10422349 6.09024464E-5 0.895523489
1.10410166 6.08890114E-5 0.895620704
1.10397995 6.08755836E-5 0.897022665
1.10385823 6.08621594E-5 0.901111841
1.10373652 6.08487389E-5 0.901209772
1.10361481 6.08353221E-5 0.901307523
1.10349309 6.08219088E-5 0.901405275
1.1033715 6.08085029E-5 0.901503026
1.10324991 6.07951006E-5 0.901600897
1.10312831 6.07817019E-5 0.901698649
1.10300672 6.07683069E-5 0.901796401
1.10288525 6.07549191E-5 0.901894271
1.10276377 6.07415313E-5 0.901991963
1.1026423 6.07281509E-5 0.902089775
1.10252082 6.07147776E-5 0.902187526
1.10239947 6.07014044E-5 0.902285337
1.10227799 6.06880385E-5 0.902383089
1.10215664 6.06746726E-5 0.905320823
1.10203528 6.06613139E-5 0.908063054
1.10191405 6.06479625E-5 0.908161342
1.10179269 6.06346111E-5 0.908259809
1.10167146 6.0621267E-5 0.908358037
1.10155022 6.06079266E-5 0.908456564
1.1014291 6.05945897E-5 0.908554912
1.10130787 6.05812565E-5 0.9086532
1.10118675 6.0567927E-5 0.908751607
1.10106564 6.05546047E-5 0.908849895
1.10094452 6.05412861E-5 0.908948302
1.1008234 6.05279711E-5 0.90904671
1.1007024 6.05146633E-5 0.909144998
1.10058141 6.05013556E-5 0.909243464
1.10046041 6.04880552E-5 0.909341872
1.10033941 6.04747584E-5 0.913829923
1.10021853 6.04614652E-5 0.915215969
1.10009754 6.04481756E-5 0.915315032
1.09997666 6.04348934E-5 0.915413976
1.09985578 6.04216148E-5 0.915513039
1.09973502 6.04083398E-5 0.915612042
1.09961426 6.03950684E-5 0.915710926
1.09949338 6.03818007E-5 0.91580987
1.09937263 6.03685403E-5 0.915908933
1.09925199 6.03552835E-5 0.916007757
1.09913123 6.03420303E-5 0.916106761
1.09901059 6.03287808E-5 0.916205883
1.09888995 6.03155349E-5 0.916304827
1.09876931 6.03022963E-5 0.916403651
1.09864879 6.02890577E-5 0.916529119
1.09852815 6.02758264E-5 0.922474086
1.09840763 6.02626023E-5 0.922573686
1.09828711 6.02493783E-5 0.922673345
1.09816658 6.02361579E-5 0.922772825
1.09804618 6.02229447E-5 0.922872543
1.09792578 6.02097352E-5 0.922972143
1.09780538 6.01965294E-5 0.923071682
1.09768498 6.01833308E-5 0.923171341
1.09756458 6.01701322E-5 0.923271
1.0974443 6.01569409E-5 0.9233706
1.09732401 6.01437532E-5 0.923470199
1.09720373 6.01305692E-5 0.923569739
1.09708345 6.01173888E-5 0.923669398
1.09696329 6.01042157E-5 0.923769057
1.096843 6.00910425E-5 0.922884166
1.09672284 6.00778767E-5 0.91931349
1.09660268 6.00647145E-5 0.919412494
1.09648263 6.00515596E-5 0.919511616
1.09636247 6.00384046E-5 0.919610679
1.09624243 6.0025257E-5 0.919709861
1.09612238 6.0012113E-5 0.919808984
1.09600246 5.99989726E-5 0.919908047
1.09588242 5.99858358E-5 0.920007169
1.09576249 5.99727027E-5 0.920106173
1.09564257 5.99595769E-5 0.920205414
1.09552264 5.99464511E-5 0.920304537
1.09540272 5.99333325E-5 0.92040354
1.09528291 5.99202176E-5 0.920502663
1.09516311 5.990711E-5 0.920601666
1.0950433 5.98940023E-5 0.918512464
1.0949235 5.9880902E-5 0.915249646
1.09480369 5.98678052E-5 0.915348113
1.094684 5.98547122E-5 0.915446639
1.09456432 5.98416227E-5 0.915545166
1.09444463 5.98285369E-5 0.915643573
1.09432495 5.98154584E-5 0.915742159
1.09420538 5.98023835E-5 0.915840566
1.09408581 5.97893122E-5 0.915939093
1.09396625 5.97762446E-5 0.9160375
1.09384668 5.97631806E-5 0.916136146
1.09372723 5.97501203E-5 0.916234493
1.09360766 5.97370672E-5 0.916333139
1.09348822 5.97240178E-5 0.916431546
1.09336877 5.9710972E-5 0.916530132
1.09324944 5.96979298E-5 0.913582146
1.09312999 5.96848913E-5 0.911216915
1.09301066 5.96718601E-5 0.911314785
1.09289134 5.96588325E-5 0.911412597
1.09277201 5.96458049E-5 0.911510646
1.09265268 5.96327845E-5 0.911608458
1.09253347 5.96197715E-5 0.911706328
1.09241426 5.96067584E-5 0.911804199
1.09229505 5.9593749E-5 0.911902249
1.09217584 5.95807469E-5 0.91200006
1.09205675 5.95677484E-5 0.912097931
1.09193766 5.95547535E-5 0.912195802
1.09181845 5.95417623E-5 0.912293732
1.09169948 5.95287784E-5 0.912391603
1.09158039 5.95157944E-5 0.912489593
1.09146142 5.95028177E-5 0.908827901
1.09134233 5.94898447E-5 0.907215118
1.09122336 5.94768753E-5 0.907312334
1.09110451 5.94639096E-5 0.907409728
1.09098554 5.94509511E-5 0.907506943
1.09086668 5.94379926E-5 0.907604396
1.09074783 5.94250414E-5 0.907701612
1.09062898 5.94120938E-5 0.907799006
1.09051013 5.93991499E-5 0.90789628
1.0903914 5.93862096E-5 0.907993555
1.09027267 5.9373273E-5 0.90809083
1.09015393 5.93603436E-5 0.908188045
1.0900352 5.93474142E-5 0.908285439
1.08991647 5.93344921E-5 0.908382714
1.08979785 5.93215736E-5 0.908479989
1.08967924 5.93086588E-5 0.904246271
1.08956063 5.92957513E-5 0.90324378
1.08944201 5.92828437E-5 0.903340399
1.08932352 5.92699434E-5 0.903437197
1.08920491 5.92570468E-5 0.903533995
1.08908641 5.92441538E-5 0.903630614
1.08896792 5.92312645E-5 0.903727412
1.08884954 5.92183787E-5 0.903823972
1.08873105 5.92054967E-5 0.90392077
1.08861268 5.91926218E-5 0.904017448
1.0884943 5.91797507E-5 0.904114246
1.08837593 5.91668831E-5 0.904210985
1.08825767 5.91540193E-5 0.904307604
1.08813941 5.9141159E-5 0.904404342
1.08802104 5.91283024E-5 0.904500961
1.0879029 5.9115453E-5 0.899834216
1.08778465 5.91026037E-5 0.89930284
1.08766639 5.90897616E-5 0.899398863
1.08754826 5.90769232E-5 0.899495065
1.08743012 5.90640884E-5 0.899591267
1.08731198 5.90512573E-5 0.89968735
1.08719397 5.90384334E-5 0.899783492
1.08707583 5.90256095E-5 0.899879575
1.08695781 5.90127929E-5 0.899975836
1.0868398 5.899998E-5 0.9000718
1.08672178 5.89871706E-5 0.900167882
1.08660388 5.89743649E-5 0.900264084
1.08648598 5.89615629E-5 0.900360227
1.08636796 5.89487681E-5 0.900456429
1.08625019 5.89359734E-5 0.900552571
1.08613229 5.89231859E-5 0.895587325
1.08601439 5.8910402E-5 0.89539057
1.08589661 5.88976218E-5 0.895486236
1.08577883 5.88848452E-5 0.895581663
1.08566105 5.88720723E-5 0.895677328
1.08554339 5.88593066E-5 0.895772815
1.08542562 5.88465409E-5 0.89586854
1.08530796 5.88337825E-5 0.895963907
1.0851903 5.88210278E-5 0.896059394
1.08507264 5.88082767E-5 0.896155059
1.0849551 5.87955292E-5 0.896250606
1.08483756 5.87827853E-5 0.896346152
1.0847199 5.87700488E-5 0.896441698
1.08460248 5.87573122E-5 0.896537364
1.08448493 5.87445829E-5 0.896632671
1.08436739 5.87318573E-5 0.891546428
1.08424997 5.87191353E-5 0.8915084
1.08413255 5.87064169E-5 0.89160347
1.08401513 5.86937022E-5 0.891698241
1.08389783 5.86809947E-5 0.891793251
1.08378041 5.86682872E-5 0.89188832
1.08366311 5.86555871E-5 0.89198333
1.0835458 5.86428869E-5 0.8920784
1.0834285 5.8630194E-5 0.89217329
1.08331132 5.86175047E-5 0.892268181
1.08319414 5.86048227E-5 0.89236325
1.08307683 5.85921407E-5 0.892458141
1.08295965 5.85794623E-5 0.892553151
1.08284259 5.85667913E-5 0.89264822
1.08272541 5.85541238E-5 0.892743111
1.08260834 5.85414564E-5 0.887623608
1.08249128 5.85287962E-5 0.887656748
1.08237422 5.85161397E-5 0.887751162
1.08225727 5.85034904E-5 0.887845635
1.08214021 5.84908412E-5 0.887940049
1.08202326 5.84781956E-5 0.888034463
1.08190632 5.84655572E-5 0.888128817
1.08178937 5.84529225E-5 0.88822329
1.08167255 5.84402915E-5 0.888317764
1.0815556 5.8427664E-5 0.888412118
1.08143878 5.84150403E-5 0.888506472
1.08132195 5.84024201E-5 0.888600886
1.08120513 5.83898036E-5 0.888695359
1.08108842 5.83771944E-5 0.888789654
1.08097172 5.83645851E-5 0.888884127
1.08085489 5.83519832E-5 0.883858025
1.08073831 5.83393849E-5 0.88383472
1.0806216 5.83267902E-5 0.883928478
1.08050489 5.83141991E-5 0.884022236
1.08038831 5.83016117E-5 0.884116113
1.08027172 5.82890279E-5 0.884209871
1.08015513 5.82764515E-5 0.884303927
1.08003867 5.8263875E-5 0.884397686
1.07992208 5.82513057E-5 0.884491563
1.07980561 5.82387402E-5 0.88458544
1.07968915 5.82261782E-5 0.884679317
1.07957268 5.82136199E-5 0.884773135
1.07945633 5.82010653E-5 0.884867013
1.07933998 5.81885142E-5 0.884960771
1.07922351 5.81759705E-5 0.885054648
1.07910717 5.81634267E-5 0.880246162
1.07899094 5.81508903E-5 0.880041301
1.07887459 5.81383538E-5 0.880134583
1.07875836 5.81258246E-5 0.880227864
1.07864213 5.8113299E-5 0.880321205
1.0785259 5.81007771E-5 0.880414486
1.07840967 5.80882588E-5 0.880507708
1.07829356 5.80757478E-5 0.880601048
1.07817745 5.80632368E-5 0.88069433
1.07806134 5.80507331E-5 0.880787611
1.07794523 5.80382293E-5 0.880881011
1.07782912 5.80257329E-5 0.880974174
1.07771313 5.80132401E-5 0.881067574
1.07759714 5.80007509E-5 0.881160796
1.07748115 5.79882653E-5 0.881254017
1.07736516 5.79757834E-5 0.876785576
1.07724917 5.79633052E-5 0.87627697
1.0771333 5.79508342E-5 0.876369596
1.07701743 5.79383632E-5 0.87646234
1.07690156 5.79258995E-5 0.876555145
1.07678568 5.79134357E-5 0.87664789
1.07666993 5.79009793E-5 0.876740575
1.07655406 5.78885265E-5 0.87683332
1.07643831 5.78760773E-5 0.876926064
1.07632256 5.78636318E-5 0.877018869
1.07620692 5.78511899E-5 0.877111614
1.07609117 5.78387553E-5 0.877204299
1.07597554 5.78263207E-5 0.877297103
1.0758599 5.78138934E-5 0.877389729
1.07574427 5.7801466E-5 0.877482474
1.07562864 5.7789046E-5 0.873473525
1.07551312 5.77766295E-5 0.872541189
1.07539761 5.77642168E-5 0.872633338
1.0752821 5.77518076E-5 0.872725487
1.07516658 5.77394021E-5 0.872817755
1.07505107 5.77270002E-5 0.872909844
1.07493567 5.7714602E-5 0.873002172
1.07482028 5.77022111E-5 0.87309438
1.07470489 5.76898201E-5 0.873186469
1.07458949 5.76774364E-5 0.873278737
1.0744741 5.76650564E-5 0.873370826
1.07435882 5.76526763E-5 0.873463035
1.07424355 5.76403036E-5 0.873555362
1.07412827 5.76279344E-5 0.873647571
1.07401299 5.76155689E-5 0.873739719
1.07389784 5.76032107E-5 0.870306075
1.07378256 5.75908525E-5 0.868832707
1.07366741 5.75784979E-5 0.86892426
1.07355225 5.75661506E-5 0.869015872
1.07343721 5.75538033E-5 0.869107604
1.07332206 5.75414633E-5 0.869199336
1.07320702 5.75291269E-5 0.869290948
1.07309198 5.75167905E-5 0.869382501
1.07297695 5.75044614E-5 0.869474232
1.07286191 5.7492136E-5 0.869565845
1.07274699 5.74798141E-5 0.869657576
1.07263196 5.74674996E-5 0.869749069
1.07251704 5.7455185E-5 0.86984086
1.07240224 5.74428741E-5 0.869932473
1.07228732 5.74305705E-5 0.870024145
1.0721724 5.74182668E-5 0.867321789
1.0720576 5.74059704E-5 0.865152121
1.07194281 5.73936777E-5 0.865243316
1.07182801 5.7381385E-5 0.865334392
1.07171333 5.73690995E-5 0.865425527
1.07159853 5.73568177E-5 0.865516603
1.07148385 5.73445395E-5 0.865607738
1.07136917 5.7332265E-5 0.865698814
1.07125461 5.73199977E-5 0.865790009
1.07113993 5.73077305E-5 0.865881026
1.07102537 5.72954668E-5 0.865972042
1.07091069 5.72832105E-5 0.866063297
1.07079625 5.72709541E-5 0.866154313
1.07068169 5.72587051E-5 0.866245449
1.07056713 5.72464596E-5 0.866336584
1.07045269 5.72342142E-5 0.864436746
1.07033825 5.7221976E-5 0.86150074
1.07022381 5.72097415E-5 0.861591399
1.07010937 5.71975106E-5 0.861681879
1.06999505 5.71852834E-5 0.861772478
1.0698806 5.71730598E-5 0.861863136
1.06976628 5.71608434E-5 0.861953676
1.06965196 5.71486271E-5 0.862044215
1.06953776 5.71364144E-5 0.862134814
1.06942344 5.7124209E-5 0.862225354
1.06930923 5.71120036E-5 0.862316012
1.06919503 5.70998054E-5 0.862406552
1.06908083 5.70876109E-5 0.862497151
1.06896663 5.707542E-5 0.86258775
1.06885254 5.70632292E-5 0.862678349
1.06873846 5.70510456E-5 0.861689448
1.06862426 5.70388656E-5 0.857875884
1.06851029 5.70266893E-5 0.857966065
1.06839621 5.70145203E-5 0.858056009
1.06828225 5.70023512E-5 0.858146071
1.06816816 5.69901858E-5 0.858236134
1.0680542 5.69780241E-5 0.858326137
1.06794024 5.69658696E-5 0.8584162
1.06782639 5.69537151E-5 0.858506203
1.06771243 5.69415679E-5 0.858596325
1.06759858 5.69294207E-5 0.858686388
1.06748474 5.69172807E-5 0.858776391
1.06737089 5.69051444E-5 0.858866513
1.06725717 5.68930118E-5 0.858956397
1.06714332 5.68808828E-5 0.859046578
1.0670296 5.68687574E-5 0.859115779
1.06691587 5.68566356E-5 0.854278505
1.06680214 5.68445175E-5 0.854367971
1.06668854 5.68324031E-5 0.854457557
1.06657481 5.68202922E-5 0.854547024
1.06646121 5.6808185E-5 0.85463661
1.0663476 5.67960851E-5 0.854726195
1.06623399 5.67839852E-5 0.854815662
1.06612051 5.67718926E-5 0.854905128
1.0660069 5.67597999E-5 0.854994774
1.06589341 5.67477146E-5 0.855084181
1.06577992 5.67356292E-5 0.855173707
1.06566656 5.67235511E-5 0.855263293
1.06555307 5.67114766E-5 0.855352759
1.0654397 5.66994058E-5 0.855442166
1.06532621 5.66873387E-5 0.855531693
1.06521285 5.66752751E-5 0.851810575
1.0650996 5.66632152E-5 0.850797355
1.06498623 5.6651159E-5 0.850886345
1.06487298 5.66391063E-5 0.850975394
1.06475973 5.66270573E-5 0.851064384
1.06464648 5.6615012E-5 0.851153374
1.06453323 5.66029739E-5 0.851242363
1.06441998 5.65909359E-5 0.851331413
1.06430686 5.65789014E-5 0.851420283
1.06419373 5.65668743E-5 0.851509273
1.0640806 5.65548471E-5 0.851598203
1.06396747 5.65428272E-5 0.851687253
1.06385446 5.6530811E-5 0.851776361
1.06374133 5.65187947E-5 0.851865351
1.06362832 5.65067858E-5 0.851954341
1.06351531 5.64947804E-5 0.849531829
1.06340241 5.64827787E-5 0.847253561
1.0632894 5.64707771E-5 0.847342074
1.06317651 5.64587826E-5 0.847430646
1.06306362 5.64467919E-5 0.8475191
1.06295073 5.64348047E-5 0.847607553
1.06283784 5.64228249E-5 0.847696126
1.06272507 5.6410845E-5 0.847784579
1.06261218 5.63988688E-5 0.847873032
1.0624994 5.63868962E-5 0.847961426
1.06238663 5.63749272E-5 0.848049998
1.06227398 5.63629656E-5 0.848138571
1.06216121 5.63510039E-5 0.848226905
1.06204855 5.63390495E-5 0.848315477
1.0619359 5.63270951E-5 0.848403931
1.06182325 5.6315148E-5 0.847340167
1.0617106 5.63032008E-5 0.843736708
1.06159794 5.6291261E-5 0.843824804
1.06148541 5.62793211E-5 0.843912601
1.06137288 5.62673886E-5 0.844000578
1.06126034 5.62554596E-5 0.844088733
1.06114781 5.62435343E-5 0.84417665
1.06103539 5.62316091E-5 0.844264567
1.06092298 5.6219691E-5 0.844352543
1.06081045 5.62077767E-5 0.84444052
1.06069815 5.61958659E-5 0.844528496
1.06058574 5.61839588E-5 0.844616473
1.06047332 5.61720553E-5 0.844704449
1.06036103 5.61601555E-5 0.844792426
1.06024873 5.61482593E-5 0.844880342
1.06013644 5.61363668E-5 0.844968379
1.06002414 5.61244815E-5 0.84058845
1.05991197 5.61125962E-5 0.840332687
1.05979967 5.61007146E-5 0.840420246
1.0596875 5.60888366E-5 0.840507686
1.05957532 5.60769658E-5 0.840595126
1.05946326 5.60650951E-5 0.840682626
1.05935109 5.6053228E-5 0.840770066
1.05923903 5.60413682E-5 0.840857446
1.05912697 5.60295084E-5 0.840944946
1.05901492 5.60176559E-5 0.841032505
1.05890286 5.60058033E-5 0.841119945
1.05879092 5.59939581E-5 0.841207445
1.05867887 5.59821165E-5 0.841294944
1.05856693 5.59702748E-5 0.841382325
1.05845499 5.59584405E-5 0.841469765
1.05834317 5.59466098E-5 0.838714242
1.05823123 5.59347791E-5 0.836868227
1.05811942 5.59229557E-5 0.83695519
1.0580076 5.59111359E-5 0.837042153
1.05789578 5.58993197E-5 0.837129056
1.05778396 5.58875072E-5 0.837216079
1.05767214 5.58756983E-5 0.837303042
1.05756044 5.58638894E-5 0.837390065
1.05744874 5.58520878E-5 0.837476909
1.05733705 5.58402899E-5 0.837563932
1.05722535 5.58284955E-5 0.837650895
1.05711377 5.58167048E-5 0.837737918
1.05700207 5.58049178E-5 0.837824821
1.05689049 5.5793138E-5 0.837911785
1.05677891 5.57813582E-5 0.837998807
1.05666733 5.57695821E-5 0.8369205
1.05655587 5.57578096E-5 0.833430052
1.05644429 5.57460407E-5 0.833516479
1.05633283 5.57342755E-5 0.833602965
1.05622137 5.57225176E-5 0.833689332
1.05611002 5.57107596E-5 0.833775997
1.05599856 5.56990053E-5 0.833862305
1.05588722 5.56872546E-5 0.833948851
1.05577576 5.56755112E-5 0.834035218
1.05566442 5.56637679E-5 0.834121704
1.0555532 5.56520281E-5 0.83420819
1.05544186 5.56402956E-5 0.834294736
1.05533063 5.56285631E-5 0.834381163
1.05521929 5.56168379E-5 0.83446753
1.05510807 5.56051127E-5 0.834554017
1.05499697 5.55933912E-5 0.834640563
1.05488575 5.55816769E-5 0.830657482
1.05477464 5.55699626E-5 0.830102563
1.05466342 5.55582556E-5 0.830188453
1.05455232 5.55465485E-5 0.830274522
1.05444133 5.55348488E-5 0.830360413
1.05433023 5.55231527E-5 0.830446362
1.05421925 5.55114566E-5 0.830532312
1.05410814 5.54997678E-5 0.830618382
1.05399716 5.54880789E-5 0.830704331
1.05388618 5.54763974E-5 0.83079046
1.05377531 5.54647195E-5 0.83087641
1.05366433 5.54530416E-5 0.8309623
1.05355346 5.54413709E-5 0.83104825
1.0534426 5.54297039E-5 0.83113414
1.05333173 5.54180369E-5 0.83122021
1.05322099 5.54063772E-5 0.82916373
1.05311012 5.53947211E-5 0.826713324
1.05299938 5.5383065E-5 0.826798797
1.05288863 5.53714162E-5 0.82688427
1.05277789 5.53597711E-5 0.826969743
1.05266714 5.53481295E-5 0.827055275
1.05255651 5.5336488E-5 0.827140689
1.05244577 5.53248537E-5 0.827226222
1.05233514 5.53132231E-5 0.827311695
1.05222452 5.53015961E-5 0.827397168
1.05211401 5.52899728E-5 0.827482581
1.05200338 5.52783495E-5 0.827568114
1.05189288 5.52667334E-5 0.827653587
1.05178237 5.5255121E-5 0.827739
1.05167186 5.52435122E-5 0.827824593
1.05156136 5.5231907E-5 0.827818692
1.05145097 5.52203055E-5 0.823349655
1.05134046 5.5208704E-5 0.823434651
1.05123007 5.51971098E-5 0.823519647
1.05111969 5.51855192E-5 0.823604524
1.0510093 5.51739322E-5 0.82368958
1.05089903 5.51623489E-5 0.823774517
1.05078864 5.51507692E-5 0.823859632
1.05067837 5.51391931E-5 0.823944628
1.0505681 5.51276171E-5 0.824029565
1.05045784 5.51160483E-5 0.824114561
1.05034769 5.51044832E-5 0.824199677
1.05023742 5.50929217E-5 0.824284613
1.05012727 5.50813638E-5 0.824369609
1.05001712 5.50698096E-5 0.824454546
1.04990697 5.5058259E-5 0.824539602
1.04979694 5.50467084E-5 0.82201755
1.04968679 5.50351651E-5 0.82009691
1.04957676 5.50236255E-5 0.820181489
1.04946673 5.50120894E-5 0.820265949
1.0493567 5.5000557E-5 0.820350468
1.04924679 5.49890283E-5 0.820434928
1.04913676 5.49775032E-5 0.820519447
1.04902685 5.49659781E-5 0.820604026
1.04891694 5.49544602E-5 0.820688486
1.04880702 5.4942946E-5 0.820772946
1.04869711 5.49314354E-5 0.820857644
1.04858732 5.49199285E-5 0.820942104
1.04847741 5.49084252E-5 0.821026504
1.04836762 5.48969219E-5 0.821111143
1.04825783 5.48854259E-5 0.821195543
1.04814816 5.48739335E-5 0.821114361
1.04803836 5.48624448E-5 0.819451928
1.04792869 5.48509597E-5 0.819536209
1.04781902 5.48394746E-5 0.81962055
1.04770935 5.48279968E-5 0.819704831
1.04759967 5.48165226E-5 0.819789231
1.04749 5.48050521E-5 0.819873571
1.04738045 5.47935815E-5 0.819957852
1.04727089 5.47821182E-5 0.820042074
1.04716134 5.47706586E-5 0.820126474
1.04705179 5.4759199E-5 0.820210755
1.04694223 5.47477466E-5 0.820295095
1.0468328 5.47362979E-5 0.820379496
1.04672337 5.47248492E-5 0.820463717
1.04661393 5.47134077E-5 0.820548058
1.0465045 5.47019699E-5 0.820632339
1.04639506 5.46905321E-5 0.821014404
1.04628575 5.46791016E-5 0.82131803
1.04617631 5.46676747E-5 0.821402371
1.046067 5.46562478E-5 0.821486771
1.04595768 5.46448282E-5 0.821571052
1.04584849 5.46334086E-5 0.821655393
1.04573917 5.46219962E-5 0.821739793
1.04562998 5.46105839E-5 0.821824133
1.04552078 5.45991788E-5 0.821908474
1.04541159 5.45877738E-5 0.821992874
1.04530239 5.4576376E-5 0.822077215
1.04519331 5.45649782E-5 0.822161615
1.04508412 5.45535877E-5 0.822245955
1.04497504 5.45421972E-5 0.822330296
1.04486597 5.45308103E-5 0.822414637
1.04475689 5.45194307E-5 0.82252866
1.04464793 5.45080511E-5 0.823191285
1.04453886 5.44966751E-5 0.823275566
1.0444299 5.44853065E-5 0.823360085
1.04432094 5.44739378E-5 0.823444545
1.04421198 5.44625727E-5 0.823528945
1.04410315 5.44512113E-5 0.823613405
1.04399419 5.44398572E-5 0.823697865
1.04388535 5.44285031E-5 0.823782265
1.04377651 5.44171526E-5 0.823866725
1.04366767 5.44058057E-5 0.823950946
1.04355884 5.43944625E-5 0.824035466
1.04345012 5.43831229E-5 0.824119925
1.0433414 5.4371787E-5 0.824204266
1.04323256 5.43604547E-5 0.824288666
1.04312384 5.4349126E-5 0.824373126
1.04301524 5.4337801E-5 0.824799418
1.04290652 5.43264796E-5 0.825240374
1.04279792 5.43151618E-5 0.825324893
1.04268932 5.43038477E-5 0.825409353
1.04258072 5.42925372E-5 0.825493813
1.04247212 5.42812304E-5 0.825578332
1.04236352 5.42699272E-5 0.825662732
1.04225504 5.42586276E-5 0.825747252
1.04214656 5.42473281E-5 0.825831711
1.04203808 5.42360358E-5 0.82591629
1.0419296 5.42247471E-5 0.82600069
1.04182112 5.42134585E-5 0.826085269
1.04171276 5.42021771E-5 0.826169789
1.04160428 5.41908994E-5 0.826254249
1.04149592 5.41796217E-5 0.826338708
1.04138768 5.41683512E-5 0.826423228
1.04127932 5.41570807E-5 0.827224314
1.04117095 5.41458176E-5 0.827383161
1.04106271 5.41345544E-5 0.827467561
1.04095447 5.41232985E-5 0.82755214
1.04084623 5.41120426E-5 0.827636719
1.04073799 5.41007903E-5 0.827721238
1.04062986 5.40895453E-5 0.827805877
1.04052162 5.40783003E-5 0.827890396
1.0404135 5.4067059E-5 0.827974856
1.04030538 5.40558212E-5 0.828059554
1.04019725 5.40445872E-5 0.828144073
1.04008925 5.40333604E-5 0.828228652
1.03998113 5.40221336E-5 0.828313172
1.03987312 5.40109104E-5 0.828397751
1.03976512 5.39996909E-5 0.828482389
1.03965712 5.3988475E-5 0.82883054
1.03954911 5.39772627E-5 0.829535246
1.03944123 5.39660505E-5 0.829619944
1.03933334 5.39548455E-5 0.829704583
1.03922534 5.39436442E-5 0.829789221
1.03911746 5.39324465E-5 0.829873919
1.03900969 5.39212488E-5 0.829958498
1.03890181 5.39100583E-5 0.830043077
1.03879404 5.38988716E-5 0.830127776
1.03868628 5.38876848E-5 0.830212414
1.03857851 5.38765053E-5 0.830297053
1.03847075 5.38653258E-5 0.830381632
1.03836298 5.38541535E-5 0.83046633
1.03825533 5.38429813E-5 0.830550969
1.03814769 5.38318163E-5 0.830635607
1.03803992 5.38206514E-5 0.830720305
1.0379324 5.38094901E-5 0.831456482
1.03782475 5.37983324E-5 0.831867158
1.0377171 5.3787182E-5 0.831951797
1.03760958 5.37760316E-5 0.832036495
1.03750205 5.37648848E-5 0.832121253
1.03739452 5.37537417E-5 0.832205951
1.037287 5.37426022E-5 0.832290709
1.03717959 5.37314663E-5 0.832375407
1.03707206 5.37203341E-5 0.832460225
1.03696465 5.37092055E-5 0.832544923
1.03685725 5.3698077E-5 0.832629621
1.03674984 5.36869557E-5 0.832714319
1.03664255 5.3675838E-5 0.832799137
1.03653514 5.3664724E-5 0.832883835
1.03642786 5.36536099E-5 0.832968473
1.03632057 5.36425032E-5 0.833064556
1.03621328 5.36313964E-5 0.834210098
1.03610599 5.3620297E-5 0.834294915
1.03599882 5.36091975E-5 0.834379733
1.03589165 5.35981017E-5 0.83446461
1.03578448 5.35870131E-5 0.834549427
1.03567731 5.35759245E-5 0.834634423
1.03557014 5.35648396E-5 0.834719121
1.03546298 5.35537583E-5 0.834803998
1.03535593 5.35426807E-5 0.834888756
1.03524888 5.35316067E-5 0.834973752
1.03514183 5.35205363E-5 0.835058391
1.03503478 5.35094696E-5 0.835143268
1.03492773 5.34984065E-5 0.835228145
1.0348208 5.3487347E-5 0.835313022
1.03471375 5.34762876E-5 0.83539772
1.03460681 5.34652354E-5 0.835867822
1.03449988 5.34541869E-5 0.83673358
1.03439307 5.34431383E-5 0.836818576
1.03428614 5.3432097E-5 0.836903453
1.03417933 5.34210558E-5 0.836988509
1.03407252 5.34100218E-5 0.837073445
1.03396571 5.33989878E-5 0.837158322
1.0338589 5.33879575E-5 0.837243319
1.03375208 5.33769307E-5 0.837328255
1.03364539 5.33659113E-5 0.837413132
1.0335387 5.33548919E-5 0.837498128
1.03343201 5.33438761E-5 0.837583005
1.03332531 5.33328639E-5 0.837668061
1.03321862 5.33218517E-5 0.837752998
1.03311193 5.33108469E-5 0.837837815
1.03300536 5.32998456E-5 0.837922871
1.03289878 5.3288848E-5 0.83878684
1.03279221 5.32778504E-5 0.839353859
1.03268564 5.326686E-5 0.839438915
1.03257918 5.32558697E-5 0.83952409
1.03247261 5.32448867E-5 0.839609027
1.03236616 5.32339036E-5 0.839694142
1.0322597 5.32229278E-5 0.839779258
1.03215325 5.3211952E-5 0.839864314
1.03204691 5.32009799E-5 0.83994931
1.03194046 5.31900114E-5 0.840034425
1.03183413 5.31790465E-5 0.840119481
1.03172779 5.31680853E-5 0.840204597
1.03162146 5.31571277E-5 0.840289712
1.03151512 5.31461737E-5 0.840374708
1.03140891 5.31352234E-5 0.840459764
1.03130257 5.31242731E-5 0.84054482
1.03119636 5.31133301E-5 0.841826081
1.03109014 5.3102387E-5 0.842072725
1.03098392 5.30914513E-5 0.8421579
1.03087783 5.30805155E-5 0.842243135
1.03077161 5.3069587E-5 0.84232837
1.03066552 5.30586585E-5 0.842413604
1.03055942 5.30477337E-5 0.842498779
1.03045332 5.30368125E-5 0.842583954
1.03034723 5.30258949E-5 0.842669189
1.03024125 5.30149809E-5 0.842754424
1.03013515 5.30040707E-5 0.842839599
1.03002918 5.2993164E-5 0.842924774
1.0299232 5.2982261E-5 0.843010008
1.02981722 5.29713579E-5 0.843095183
1.02971137 5.29604622E-5 0.843180418
1.02960539 5.29495665E-5 0.843440473
1.02949953 5.2938678E-5 0.844806075
1.02939367 5.29277895E-5 0.844891429
1.02928782 5.29169083E-5 0.844976723
1.02918196 5.29060271E-5 0.845062137
1.02907622 5.28951496E-5 0.84514755
1.02897036 5.28842756E-5 0.845232844
1.02886462 5.28734054E-5 0.845318139
1.02875888 5.28625387E-5 0.845403433
1.02865314 5.28516757E-5 0.845488906
1.02854753 5.28408127E-5 0.84557426
1.02844179 5.2829957E-5 0.845659614
1.02833617 5.28191049E-5 0.845744848
1.02823055 5.28082528E-5 0.845830202
1.02812493 5.2797408E-5 0.845915496
1.02801943 5.27865632E-5 0.84600085
1.02791381 5.2775722E-5 0.846606731
1.02780831 5.27648845E-5 0.847725093
1.02770281 5.27540542E-5 0.847810686
1.02759731 5.27432239E-5 0.84789592
1.02749181 5.27323937E-5 0.847981572
1.02738631 5.27215707E-5 0.848067105
1.02728093 5.27107513E-5 0.848152578
1.02717543 5.26999356E-5 0.848237932
1.02707005 5.26891199E-5 0.848323464
1.02696478 5.26783115E-5 0.848408997
1.0268594 5.2667503E-5 0.848494649
1.02675402 5.26567019E-5 0.848580122
1.02664876 5.26459007E-5 0.848665535
1.0265435 5.26351032E-5 0.848751009
1.02643824 5.26243093E-5 0.848836541
1.02633297 5.26135191E-5 0.848921955
1.02622771 5.26027325E-5 0.849876463
1.02612257 5.25919495E-5 0.850745916
1.02601743 5.25811665E-5 0.850831628
1.02591228 5.25703908E-5 0.850917399
1.02580714 5.25596188E-5 0.851002872
1.025702 5.25488467E-5 0.851088583
1.02559686 5.25380783E-5 0.851174235
1.02549183 5.25273172E-5 0.851259887
1.02538681 5.2516556E-5 0.851345539
1.02528179 5.25057985E-5 0.851431131
1.02517676 5.24950447E-5 0.851516902
1.02507186 5.24842944E-5 0.851602435
1.02496684 5.24735478E-5 0.851688206
1.02486193 5.24628012E-5 0.851773798
1.02475703 5.24520619E-5 0.85185945
1.02465212 5.24413263E-5 0.851945102
1.02454722 5.24305906E-5 0.853243351
1.02444243 5.24198585E-5 0.853868186
1.02433753 5.24091338E-5 0.853954017
1.02423275 5.2398409E-5 0.854039788
1.02412796 5.23876879E-5 0.854125679
1.02402318 5.23769704E-5 0.85421139
1.02391839 5.23662566E-5 0.85429728
1.02381372 5.23555464E-5 0.854383171
1.02370906 5.23448361E-5 0.854468942
1.02360439 5.23341332E-5 0.854554832
1.02349973 5.23234303E-5 0.854640603
1.02339506 5.23127346E-5 0.854726434
1.0232904 5.2302039E-5 0.854812205
1.02318585 5.22913469E-5 0.854898036
1.0230813 5.22806586E-5 0.854983866
1.02297676 5.22699738E-5 0.855069697
1.02287221 5.22592927E-5 0.856685996
1.02276766 5.22486152E-5 0.857093215
1.02266324 5.22379414E-5 0.857179284
1.02255869 5.22272676E-5 0.857265294
1.02245426 5.2216601E-5 0.857351243
1.02234983 5.22059345E-5 0.857437253
1.02224541 5.21952716E-5 0.857523263
1.0221411 5.21846159E-5 0.857609332
1.02203667 5.21739603E-5 0.857695282
1.02193236 5.21633083E-5 0.857781291
1.02182806 5.21526563E-5 0.857867301
1.02172375 5.21420116E-5 0.85795331
1.02161956 5.21313705E-5 0.858039379
1.02151525 5.21207294E-5 0.858125329
1.02141106 5.21100956E-5 0.858211279
1.02130675 5.20994618E-5 0.858297288
1.02120256 5.20888352E-5 0.860212803
1.02109849 5.20782087E-5 0.860422909
1.02099431 5.20675858E-5 0.860509098
1.02089024 5.20569665E-5 0.860595286
1.02078605 5.20463473E-5 0.860681474
1.02068198 5.20357353E-5 0.860767722
1.02057791 5.20251269E-5 0.86085391
1.02047396 5.20145186E-5 0.860940099
1.02036989 5.20039175E-5 0.861026347
1.02026594 5.19933164E-5 0.861112535
1.02016187 5.1982719E-5 0.861198723
1.02005792 5.19721252E-5 0.861284852
1.01995397 5.19615351E-5 0.86137104
1.01985013 5.19509485E-5 0.861457229
1.01974618 5.19403657E-5 0.861543417
1.01964235 5.19297828E-5 0.86167568
1.01953852 5.19192072E-5 0.863772213
1.01943469 5.19086316E-5 0.8638587
1.01933086 5.18980596E-5 0.863945007
1.01922703 5.18874949E-5 0.864031494
1.01912332 5.18769302E-5 0.864117801
1.0190196 5.18663692E-5 0.864204228
1.01891589 5.18558081E-5 0.864290655
1.01881218 5.18452543E-5 0.864376962
1.01870847 5.18347042E-5 0.864463449
1.01860476 5.18241541E-5 0.864549875
1.01850116 5.18136112E-5 0.864636242
1.01839757 5.18030683E-5 0.864722729
1.01829398 5.17925291E-5 0.864809036
1.01819038 5.17819935E-5 0.864895403
1.01808679 5.17714616E-5 0.864981711
1.01798332 5.17609333E-5 0.865249515
1.01787984 5.1750405E-5 0.867313683
1.01777625 5.17398839E-5 0.867400229
1.01767278 5.17293629E-5 0.867486835
1.01756942 5.17188491E-5 0.86757344
1.01746595 5.17083354E-5 0.867660046
1.01736259 5.16978253E-5 0.867746651
1.01725912 5.16873188E-5 0.867833316
1.01715577 5.16768159E-5 0.867919803
1.01705241 5.16663167E-5 0.868006468
1.01694918 5.16558175E-5 0.868093073
1.01684582 5.16453256E-5 0.868179619
1.01674259 5.16348337E-5 0.868266225
1.01663923 5.16243454E-5 0.868352771
1.016536 5.16138607E-5 0.868439436
1.01643288 5.16033797E-5 0.868526101
1.01632965 5.15929023E-5 0.868869424
1.01622641 5.15824286E-5 0.870963216
1.01612329 5.15719585E-5 0.87105
1.01602018 5.15614884E-5 0.871136904
1.01591706 5.15510255E-5 0.871223569
1.01581395 5.15405627E-5 0.871310472
1.01571095 5.15301035E-5 0.871397376
1.01560783 5.1519648E-5 0.87148416
1.01550484 5.15091961E-5 0.871570945
1.01540184 5.14987478E-5 0.871657729
1.01529884 5.14882995E-5 0.871744573
1.01519585 5.14778585E-5 0.871831357
1.01509297 5.14674175E-5 0.871918201
1.01498997 5.14569801E-5 0.872005045
1.01488709 5.14465464E-5 0.872091949
1.01478422 5.14361163E-5 0.872178674
1.01468134 5.14256899E-5 0.872565567
1.01457846 5.14152671E-5 0.874722004
1.0144757 5.14048479E-5 0.874808967
1.01437283 5.13944287E-5 0.87489599
1.01427007 5.13840168E-5 0.874983132
1.01416731 5.13736049E-5 0.875070214
1.01406455 5.13631967E-5 0.875157237
1.01396191 5.13527921E-5 0.87524426
1.01385915 5.13423911E-5 0.875331342
1.01375651 5.13319901E-5 0.875418365
1.01365387 5.13215964E-5 0.875505388
1.01355124 5.13112027E-5 0.875592351
1.0134486 5.13008163E-5 0.875679493
1.01334608 5.12904298E-5 0.875766575
1.01324344 5.1280047E-5 0.875853717
1.01314092 5.12696679E-5 0.87594074
1.0130384 5.12592887E-5 0.876294136
1.01293588 5.12489169E-5 0.878590226
1.01283336 5.12385486E-5 0.878677547
1.01273096 5.12281804E-5 0.878764749
1.01262844 5.12178158E-5 0.87885201
1.01252604 5.12074548E-5 0.87893945
1.01242363 5.11970975E-5 0.879026651
1.01232123 5.11867438E-5 0.879113913
1.01221895 5.11763938E-5 0.879201233
1.01211655 5.11660437E-5 0.879288554
1.01201427 5.11557009E-5 0.879375875
1.01191199 5.11453582E-5 0.879463196
1.01180971 5.1135019E-5 0.879550397
1.01170743 5.11246835E-5 0.879637718
1.01160514 5.11143517E-5 0.879724979
1.01150298 5.11040234E-5 0.879812241
1.0114007 5.10936952E-5 0.880065918
1.01129854 5.10833743E-5 0.882570088
1.01119637 5.10730533E-5 0.882657647
1.01109421 5.1062736E-5 0.882745266
1.01099217 5.10524224E-5 0.882832825
1.01089001 5.10421123E-5 0.882920325
1.01078796 5.10318059E-5 0.883007944
1.01068592 5.10214995E-5 0.883095503
1.01058388 5.10112004E-5 0.883182883
1.01048183 5.10009013E-5 0.883270562
1.01037991 5.09906058E-5 0.883358061
1.01027787 5.0980314E-5 0.883445621
1.01017594 5.09700258E-5 0.88353312
1.01007402 5.09597412E-5 0.88362056
1.0099721 5.09494603E-5 0.883708239
1.00987029 5.09391793E-5 0.883795679
1.00976837 5.09289021E-5 0.883883238
1.00966656 5.09186284E-5 0.886662066
1.00956476 5.09083584E-5 0.886749923
1.00946295 5.0898092E-5 0.886837661
1.00936115 5.08878293E-5 0.886925399
1.00925934 5.08775702E-5 0.887013316
1.00915766 5.08673111E-5 0.887101114
1.00905585 5.08570556E-5 0.887188911
1.00895417 5.08468038E-5 0.887276709
1.00885248 5.08365556E-5 0.887364507
1.0087508 5.08263111E-5 0.887452364
1.00864923 5.08160701E-5 0.887540162
1.00854754 5.08058292E-5 0.88762778
1.00844598 5.07955956E-5 0.887715757
1.00834441 5.0785362E-5 0.887803495
1.00824285 5.0775132E-5 0.887891293
1.00814128 5.07649056E-5 0.887979031
1.00803971 5.07546829E-5 0.890579581
1.00793827 5.07444602E-5 0.89095515
1.00783682 5.07342447E-5 0.891043186
1.00773537 5.07240293E-5 0.891131222
1.00763392 5.07138175E-5 0.891219378
1.00753248 5.07036093E-5 0.891307414
1.00743103 5.06934048E-5 0.891395509
1.0073297 5.06832039E-5 0.891483545
1.00722837 5.06730066E-5 0.891571641
1.00712705 5.06628094E-5 0.891659677
1.00702572 5.06526158E-5 0.891747713
1.00692439 5.06424258E-5 0.891835868
1.00682306 5.06322394E-5 0.891923785
1.00672185 5.06220567E-5 0.892012
1.00662065 5.06118777E-5 0.892099977
1.00651944 5.06016986E-5 0.892188132
1.00641823 5.05915268E-5 0.894528091
1.00631702 5.0581355E-5 0.89527601
1.00621593 5.05711869E-5 0.895364344
1.00611472 5.05610224E-5 0.895452738
1.00601363 5.05508578E-5 0.895540953
1.00591254 5.05407006E-5 0.895629406
1.00581145 5.05305434E-5 0.89571774
1.00571048 5.05203898E-5 0.895806193
1.00560939 5.05102398E-5 0.895894468
1.00550842 5.05000935E-5 0.895982742
1.00540745 5.04899508E-5 0.896071196
1.00530648 5.04798118E-5 0.89615953
1.00520551 5.04696727E-5 0.896247864
1.00510454 5.04595373E-5 0.896336257
1.00500369 5.04494055E-5 0.896424532
1.00490272 5.04392774E-5 0.896512866
1.00480187 5.04291529E-5 0.898492277
1.00470102 5.0419032E-5 0.899713695
1.00460017 5.04089112E-5 0.899802327
1.00449944 5.03987976E-5 0.899890959
1.00439858 5.0388684E-5 0.899979591
1.00429785 5.03785741E-5 0.900068283
1.00419712 5.03684641E-5 0.900156856
1.00409639 5.03583615E-5 0.900245547
1.00399566 5.03482624E-5 0.900334179
1.00389504 5.03381634E-5 0.900422812
1.00379431 5.0328068E-5 0.900511444
1.0036937 5.03179763E-5 0.900600135
1.00359309 5.03078882E-5 0.900688767
1.00349247 5.02978E-5 0.9007774
1.00339186 5.02877192E-5 0.900865972
1.00329125 5.02776384E-5 0.900954723
1.00319076 5.02675612E-5 0.90246433
1.00309026 5.02574876E-5 0.904268563
1.00298977 5.02474177E-5 0.904357553
1.00288928 5.02373514E-5 0.904446602
1.00278878 5.02272851E-5 0.904535472
1.00268829 5.02172261E-5 0.904624343
1.00258791 5.02071671E-5 0.904713273
1.00248754 5.01971117E-5 0.904802263
1.00238717 5.01870563E-5 0.904891253
1.00228679 5.01770082E-5 0.904980183
1.00218642 5.01669638E-5 0.905069113
1.00208604 5.01569193E-5 0.905157983
1.00198579 5.01468785E-5 0.905246913
1.00188553 5.01368413E-5 0.905335903
1.00178528 5.01268078E-5 0.905424833
1.00168502 5.01167742E-5 0.905513763
1.00158477 5.01067479E-5 0.906143367
1.00148451 5.00967217E-5 0.907867372
1.00138438 5.0086699E-5 0.907956421
1.00128424 5.00766801E-5 0.90804559
1.00118411 5.00666647E-5 0.908134818
1.00108397 5.00566493E-5 0.908223987
1.00098383 5.00466413E-5 0.908313155
1.00088382 5.00366332E-5 0.908402205
1.00078368 5.00266287E-5 0.908491373
1.00068367 5.00166279E-5 0.908580542
1.00058365 5.00066271E-5 0.90866971
1.00048363 4.99966336E-5 0.908758819
1.00038362 4.99866401E-5 0.908847988
1.00028372 4.99766502E-5 0.908937097
1.0001837 4.99666639E-5 0.909026325
1.0000838 4.99566813E-5 0.909115434
NO NO NO
954.61908 45.4147568 20.5887089
871.352417 37.8519402 25.2894478
801.467407 32.0330429 32.0919685
741.974182 27.460165 40.116291
690.712769 23.8012505 48.9279022
646.083557 20.8279552 58.698719
606.876587 18.3790493 69.6061325
572.159485 16.338068 81.3785858
541.202209 14.6191769 94.246048
513.425049 13.1579905 108.35923
488.361603 11.9054451 123.861771
465.632538 10.8236246 140.930695
444.926086 9.88284969 159.430832
425.983612 9.05962181 179.410217
408.588837 8.33514214 201.13118
392.559479 7.69422436 225.954437
377.740753 7.12449265 253.00116
364.000488 6.61578226 282.10788
351.225006 6.15967894 313.358185
339.316162 5.74917078 346.736572
328.188629 5.37837601 380.863861
317.767914 5.04233265 416.480011
307.988739 4.73682928 454.155914
298.79364 4.45827436 493.952484
290.131775 4.20358896 535.922363
281.958069 3.97012091 580.098389
274.232361 3.7555778 625.915405
266.918823 3.5579679 673.096008
259.985291 3.3755548 722.446655
253.402924 3.2068193 774.007996
247.145691 3.05042744 827.837402
241.190048 2.90520358 883.950745
235.51474 2.77010918 942.42334
230.100403 2.64422369 1003.26337
224.929459 2.52672887 1067.25891
219.985825 2.41689491 1134.0321
215.254868 2.31407022 1203.47888
210.723129 2.21767092 1275.48816
206.378281 2.12717223 1350.17859
202.209 2.04210234 1427.6637
198.204865 1.96203554 1507.82349
194.356247 1.88658714 1590.81836
190.654251 1.81540859 1676.64771
187.090652 1.74818373 1763.66833
183.657852 1.68462503 1851.57629
180.348755 1.62447059 1942.17224
177.156799 1.56748164 2035.4458
174.075882 1.51343989 2131.50562
171.100296 1.46214545 2230.39526
168.224731 1.41341543 2331.99805
165.444244 1.36708152 2436.48657
162.754166 1.32298923 2543.91968
160.150177 1.28099632 2654.28223
157.62822 1.24097145 2767.54858
155.184448 1.2027936 2882.48804
152.815308 1.16635084 2996.91724
150.51741 1.13153958 3113.59863
148.287613 1.09826386 3233.08203
146.12291 1.06643474 3355.35229
144.020508 1.0359695 3480.38623
141.977753 1.00679147 3608.15576
139.992126 0.978828907 3738.62183
138.061279 0.95201534 3872.14575
136.182983 0.926288664 4008.21777
134.355103 0.901590943 4147.55664
132.575638 0.877867997 4289.4707
130.842697 0.85506916 4434.35742
129.15448 0.833147109 4582.10205
127.509277 0.812057495 4689.89209
125.905464 0.791758597 4758.13525
124.341492 0.772211373 4826.55664
122.815903 0.753379285 4895.10742
121.327301 0.735227764 4963.81104
119.874344 0.717724383 5032.66553
118.45578 0.700838745 5101.68945
117.070404 0.68454206 5170.83105
115.717049 0.668807268 5240.12891
114.394638 0.653608859 5309.57617
113.102104 0.638922691 5379.16992
111.838455 0.624725997 5448.90771
110.60273 0.61099726 5518.78564
109.39402 0.597716153 5588.79443
108.211441 0.584863424 5658.95361
107.054153 0.572420835 5729.27783
105.921364 0.560371161 5827.53369
104.812294 0.548697948 6159.69824
103.726212 0.537385762 6558.30273
102.662407 0.526419818 6980.68799
101.620201 0.515786171 7425.75537
100.598938 0.505471468 7893.5625
99.5980072 0.495463133 8236.07422
98.6167908 0.485749125 8442.77051
97.6547241 0.476318002 8654.01172
96.7112503 0.467158914 8870.12207
95.7858276 0.45826152 9092.625
94.8779526 0.449615896 9342.52539
93.9871216 0.441212624 9605.5957
93.1128693 0.433042794 9873.7041
92.2547302 0.425097764 10148.3604
91.412262 0.417369425 10418.585
90.5850449 0.409849942 10595.8311
89.7726593 0.402531832 10748.0928
88.9747162 0.395408005 10901.8652
88.1908417 0.388471633 11058.6904
87.4206543 0.381716192 11218.1523
86.6638031 0.375135452 11412.4961
85.9199448 0.368723422 11626.584
85.1887436 0.362474412 11842.5215
84.4698868 0.356382906 12061.2354
83.7630615 0.350443691 12282.7383
83.0679626 0.344651729 12500.627
82.3843079 0.339002162 12704.752
81.7118149 0.333490372 12910.2646
81.0502167 0.328111917 13117.7207
80.3992386 0.322862566 13327.0938
79.7586441 0.317738175 13538.71
79.1281662 0.312734812 13819.21
78.5075836 0.307848722 14148.0791
77.8966599 0.303076237 14481.3574
77.295166 0.298413873 14819.6953
76.7028961 0.29385829 15163.0352
76.1196289 0.28940624 15509.8027
75.5451736 0.285054594 15719.9365
74.9793167 0.280800343 15857.1689
74.421875 0.276640654 15995.4648
73.8726654 0.272572726 16134.1533
73.3314972 0.268593848 16273.8428
72.7982025 0.264701456 16414.3047
72.2726059 0.260893077 16629.2637
71.7545471 0.257166296 16930.0918
71.2438583 0.25351882 17238.6016
70.7403946 0.249948382 17547.5645
70.2439957 0.246452838 17861.6621
69.754509 0.243030116 18181.3945
69.2718048 0.239678219 18502.5703
68.7957306 0.23639518 18825.4531
68.3261566 0.233179137 19153.2266
67.8629456 0.230028272 19485.5469
67.4059753 0.226940855 19821.0176
66.9551239 0.223915175 20160.9883
66.5102539 0.220949605 20505.4355
66.0712662 0.218042567 20834.2441
65.638031 0.215192527 21099.2422
65.2104416 0.212398008 21360.3555
64.7883835 0.209657565 21624.1582
64.3717575 0.206969813 21890.6035
63.960453 0.204333425 22159.7168
63.5543709 0.20174709 22431.4902
63.1534157 0.199209556 22702.4219
62.7574844 0.196719587 22955.541
62.3664894 0.19427602 23206.7598
61.9803352 0.191877693 23459.3516
61.5989342 0.189523518 23714.4082
61.2221985 0.187212393 23969.4375
60.8500443 0.184943289 24225.6484
60.4823875 0.182715192 24483.0488
60.1191444 0.180527121 24764.1797
59.7602386 0.178378105 25061.3828
59.4055939 0.176267251 25359.9434
59.05513 0.174193636 25663.5527
58.7087822 0.172156408 25966.0801
58.3664703 0.170154706 26270.6035
58.0281296 0.168187708 26579.3848
57.6936874 0.16625464 26880.6992
57.3630753 0.164354682 27033.1719
57.0362358 0.162487134 27117.793
56.7130966 0.160651222 27200.7012
56.3936005 0.158846244 27286.252
56.0776825 0.157071531 27369.957
55.7652817 0.155326396 27456.4883
55.4563484 0.15361017 27541.4453
55.1508141 0.151922241 27628.3613
54.848629 0.150261983 27760.2852
54.5497398 0.148628786 27932.6992
54.2540894 0.147022069 28105.7324
53.9616241 0.145441279 28279.9199
53.6722984 0.143885836 28455.0684
53.3860588 0.142355219 28630.6953
53.1028519 0.14084889 28807.1621
52.8226395 0.139366359 28985.0742
52.5453644 0.137907088 29164.2891
52.2709846 0.136470631 29350.832
51.9994583 0.135056511 29539.3633
51.7307396 0.13366425 29728.8223
51.4647827 0.132293403 29918.8086
51.2015457 0.130943537 30109.0234
50.9409866 0.129614234 30299.8164
50.6830673 0.128305063 30491.1621
50.4277458 0.12701562 30683.0859
50.174984 0.125745535 30877.9492
49.9247437 0.124494396 31089.791
49.6769905 0.123261839 31305.2168
49.4316788 0.122047499 31521.502
49.1887817 0.12085101 31737.9336
48.9482574 0.119672038 31954.9004
48.7100754 0.118510224 32172.3926
48.4742012 0.117365256 32390.4238
48.2405968 0.116236798 32608.9668
48.0092354 0.115124539 32828.0312
47.7800827 0.114028163 32994.9023
47.5531082 0.112947382 33121.8828
47.3282776 0.111881889 33248.9922
47.1055679 0.110831402 33376.2266
46.8849373 0.109795645 33503.5938
46.6663704 0.108774342 33631.0781
46.4498291 0.107767217 33758.6953
46.2352867 0.106774017 33886.4414
46.0227165 0.105794482 34014.2891
45.8120956 0.104828365 34140.4727
45.6033897 0.103875428 34241.2539
45.3965797 0.102935418 34330.2422
45.1916351 0.102008112 34419.2852
44.9885368 0.101093285 34508.0898
44.7872505 0.100190707 34595.4766
44.5877609 9.9300161E-2 34684.6055
44.3900375 9.84214395E-2 34773.8164
44.1940613 9.75543261E-2 34862.457
43.9998093 9.66986269E-2 34949.9375
43.8072586 9.58541334E-2 35039.3008
43.6163826 9.50206518E-2 35129.3086
43.4271622 9.41980034E-2 35217.6641
43.2395782 9.3385987E-2 35308.8164
43.0536079 9.25844237E-2 35400.4414
42.8692322 9.17931348E-2 35489.3125
42.6864281 9.10119489E-2 35581.4766
42.5051727 9.02406946E-2 35673.0664
42.3254547 8.94792005E-2 35763.457
42.1472473 8.87273103E-2 35856.582
41.9705353 8.79848525E-2 35947.2344
41.7952995 8.72516781E-2 36038.6016
41.621521 8.65276232E-2 36086.8125
41.4491806 8.58125538E-2 36103.3711
41.2782593 8.51063058E-2 36123.6914
41.1087456 8.44087377E-2 36138.7734
40.9406166 8.37197155E-2 36161.043
40.7738571 8.30390975E-2 36175.5234
40.6084518 8.23667422E-2 36198.9414
40.4443817 8.17025229E-2 36213.6523
40.2816353 8.10463056E-2 36237.3984
40.1201897 8.03979561E-2 36253.1797
39.9600334 7.97573626E-2 36276.4375
39.8011551 7.91243911E-2 36313.2969
39.6435318 7.84989297E-2 36390.7695
39.4871521 7.78808519E-2 36468.3047
39.3320007 7.72700459E-2 36545.3984
39.1780624 7.66663924E-2 36624.625
39.0253258 7.60697946E-2 36699.8867
38.8737755 7.54801258E-2 36779.3203
38.7234001 7.48972893E-2 36856.1953
38.5741806 7.43211806E-2 36933.5547
38.4261093 7.37516955E-2 37012.7422
38.2791672 7.31887221E-2 37088.2109
38.1333466 7.26321787E-2 37166.7695
37.9886322 7.20819533E-2 37188.2461
37.8450127 7.15379566E-2 37136.0586
37.7024727 7.10000992E-2 37093.7422
37.5610046 7.04682842E-2 37051.4609
37.4205971 6.99424222E-2 36999.8984
37.2812309 6.94224238E-2 36956.8164
37.1428986 6.89081997E-2 36914.9766
37.0055923 6.83996752E-2 36868.6172
36.869297 6.78967535E-2 36822.0859
36.7340012 6.73993602E-2 36780.7344
36.5996933 6.69074133E-2 36739.4609
36.4663658 6.64208308E-2 36692.5352
36.3340034 6.59395382E-2 36649.3047
36.2026024 6.54634535E-2 36610.7852
36.0721436 6.49925098E-2 36572.543
35.942627 6.45266324E-2 36532.0781
35.8140335 6.4065747E-2 36488.9961
35.6863594 6.36097789E-2 36451.1289
35.5595894 6.31586611E-2 36413.3086
35.4337196 6.27123266E-2 36375.5391
35.3087349 6.22707047E-2 36337.3359
35.1846313 6.18337318E-2 36294.2773
35.0613976 6.14013448E-2 36256.9531
34.9390221 6.09734729E-2 36219.6953
34.8174973 6.05500638E-2 36182.5078
34.6968155 6.01310432E-2 36144.7422
34.5769691 5.97163625E-2 36104.1719
34.4579468 5.93059547E-2 36062.5742
34.3397408 5.8899764E-2 36018.5508
34.2223434 5.84977306E-2 35978.3086
34.1057472 5.80998026E-2 35938.2031
33.9899406 5.77059165E-2 35898.2461
33.8749199 5.73160276E-2 35858.4258
33.7606735 5.69300726E-2 35818.7773
33.6471939 5.65480031E-2 35779.2578
33.5344772 5.61697707E-2 35739.9062
33.4225121 5.57953157E-2 35700.7188
33.3112907 5.54245971E-2 35661.6992
33.2008095 5.50575592E-2 35622.8477
33.0910568 5.46941534E-2 35564.6016
32.982029 5.4334335E-2 35487.8945
32.8737183 5.39780557E-2 35411.2461
32.7661133 5.36252707E-2 35334.8477
32.659214 5.32759316E-2 35258.7969
32.5530052 5.29299937E-2 35183.8203
32.4474907 5.2587416E-2 35109.3125
32.3426552 5.22481538E-2 35035.2539
32.2384949 5.19121625E-2 34961.4219
32.1350021 5.15794046E-2 34887.5117
32.0321732 5.12498356E-2 34814.5391
31.9299984 5.09234108E-2 34742.0195
31.828476 5.06001003E-2 34669.9883
31.7275963 5.02798557E-2 34598.4102
31.6273537 4.99626435E-2 34538.6836
31.5277424 4.96484227E-2 34503.8672
31.4287567 4.93371561E-2 34470.5938
31.3303909 4.90288101E-2 34437.5234
31.2326393 4.87233438E-2 34404.6523
31.1354942 4.84207235E-2 34371.9805
31.0389519 4.81209122E-2 34339.5156
30.9430084 4.78238799E-2 34307.2656
30.8476543 4.75295894E-2 34275.2266
30.7528877 4.72380035E-2 34243.4023
30.658699 4.6949096E-2 34208.6875
30.5650883 4.66628298E-2 34175.8945
30.4720459 4.6379175E-2 34144.5078
30.3795681 4.60980982E-2 34113.3555
30.2876511 4.58195657E-2 34082.4219
30.1962872 4.55435552E-2 34021.418
30.1054745 4.52700257E-2 33915.0781
30.0152054 4.49989587E-2 33805.7461
29.9254761 4.47303131E-2 33690.6875
29.8362808 4.44640703E-2 33584.2734
29.7476177 4.42001969E-2 33478.6992
29.6594791 4.39386666E-2 33373.957
29.5718613 4.3679446E-2 33270.0547
29.4847584 4.34225164E-2 33163.9062
29.3981686 4.31678481E-2 33053.1094
29.3120842 4.29154113E-2 32951.4219
29.2265034 4.26651835E-2 32850.543
29.1414223 4.24171351E-2 32750.4902
29.0568333 4.21712473E-2 32648.1113
28.9727345 4.19274904E-2 32539.625
28.889122 4.16858383E-2 32443.6836
28.8059902 4.14462723E-2 32364.8164
28.7233334 4.12087664E-2 32294.8789
28.6411514 4.09732945E-2 32215.9141
28.5594387 4.07398343E-2 32143.9922
28.4781914 4.05083634E-2 32075.498
28.3974037 4.02788632E-2 32007.5703
28.3170738 4.00513038E-2 31930.8418
28.237196 3.98256704E-2 31859.6133
28.1577682 3.96019369E-2 31793.1387
28.0787868 3.9380081E-2 31727.2168
28.000246 3.91600877E-2 31648.5684
27.9221439 3.8941931E-2 31582.2324
27.8444767 3.87255922E-2 31517.7715
27.7672405 3.85110527E-2 31448.1836
27.6904316 3.82982902E-2 31374.8906
27.6140461 3.80872861E-2 31311.7695
27.5380802 3.78780216E-2 31241.1992
27.462532 3.76704782E-2 31140.793
27.3873959 3.74646336E-2 31059.2949
27.3126717 3.72604728E-2 30978.5762
27.2383537 3.70579734E-2 30882.4668
27.1644382 3.68571244E-2 30799.9062
27.0909233 3.66578996E-2 30721.373
27.0178051 3.64602916E-2 30627.7461
26.9450798 3.62642705E-2 30546.2598
26.8727455 3.60698327E-2 30469.8926
26.8008003 3.58769484E-2 30376.291
26.7292366 3.568561E-2 30298.293
26.6580563 3.5495799E-2 30223.3242
26.5872517 3.53074968E-2 30128.8379
26.5168247 3.51206884E-2 30055.9551
26.4467678 3.49353626E-2 29977.0137
26.3770809 3.47514972E-2 29889.9688
26.3077602 3.45690772E-2 29813.9375
26.2388039 3.43880914E-2 29713.5586
26.1702061 3.4208525E-2 29620.916
26.1019669 3.40303592E-2 29535.4336
26.0340843 3.3853583E-2 29429.3281
25.9665527 3.36781815E-2 29347.5996
25.8993702 3.35041396E-2 29251.1211
25.8325348 3.33314426E-2 29159.875
25.7660427 3.31600755E-2 29076.4863
25.699892 3.29900272E-2 28974.5078
25.6340809 3.28212865E-2 28896.5117
25.5686054 3.26538347E-2 28798.1152
25.5034637 3.24876606E-2 28714.9551
25.4386539 3.23227532E-2 28626.9492
25.3741722 3.21590975E-2 28535.7363
25.3100166 3.19966823E-2 28457.041
25.2461853 3.18354927E-2 28358.8398
25.1826725 3.16755213E-2 28285.748
25.119482 3.15167494E-2 28171.9941
25.0566044 3.13591696E-2 28065.6816
24.9940434 3.12027689E-2 27937.2598
24.9317932 3.10475361E-2 27825.9805
24.8698521 3.08934581E-2 27705.0664
24.808218 3.07405237E-2 27590.0703
24.7468891 3.05887219E-2 27475.4043
24.6858616 3.04380432E-2 27357.916
24.6251354 3.02884728E-2 27248.2578
24.5647068 3.01400051E-2 27129.4609
24.5045738 2.99926233E-2 27023.6055
24.4447346 2.98463218E-2 26904.6641
24.3851871 2.97010876E-2 26801.418
24.3259296 2.95569114E-2 26683.4824
24.2669601 2.94137821E-2 26581.6875
24.2082729 2.92716902E-2 26465.8672
24.1498718 2.91306246E-2 26364.3828
24.0917511 2.89905779E-2 26251.7871
24.0339088 2.8851537E-2 26149.4941
23.9763432 2.87134945E-2 26042.9062
23.919054 2.85764411E-2 25941.3809
23.8620358 2.84403656E-2 25841.1191
23.8052902 2.83052605E-2 25736.7285
23.7488136 2.81711146E-2 25642.7539
23.692606 2.80379225E-2 25534.4551
23.6366615 2.79056709E-2 25447.7461
23.5809822 2.77743526E-2 25334.5215
23.5255642 2.764396E-2 25252.1367
23.4704056 2.75144838E-2 25140.8555
23.4155045 2.73859147E-2 25055.375
23.3608608 2.72582434E-2 24953.9004
23.3064709 2.71314643E-2 24860.918
23.2523346 2.70055663E-2 24770.1543
23.1984482 2.68805437E-2 24668.7344
23.1448097 2.67563872E-2 24589.1074
23.0914211 2.66330894E-2 24479.2578
23.0382767 2.6510641E-2 24400.0078
22.9853783 2.63890345E-2 24303.2109
22.9327202 2.62682643E-2 24213.3906
22.8803043 2.61483211E-2 24131.7578
22.8281269 2.60291956E-2 24031.6895
22.776186 2.59108841E-2 23956.1914
22.7244816 2.57933773E-2 23860.9492
22.6730118 2.56766677E-2 23777.4961
22.6217747 2.55607497E-2 23698.082
22.5707684 2.54456121E-2 23600.7461
22.5199909 2.53312532E-2 23526.877
22.4694424 2.52176635E-2 23437.0156
22.4191208 2.51048338E-2 23352.7773
22.3690224 2.49927621E-2 23279.8281
22.319149 2.48814374E-2 23181.5742
22.269495 2.47708559E-2 23108.334
22.2200642 2.46610101E-2 23029.2305
22.1708508 2.45518927E-2 22938.7305
22.1218548 2.44434979E-2 22867.3965
22.0730762 2.43358202E-2 22783.1367
22.0245113 2.42288522E-2 22700.3594
21.97616 2.41225883E-2 22629.918
21.9280205 2.40170211E-2 22542.4102
21.8800907 2.39121448E-2 22464.7852
21.8323708 2.38079559E-2 22393.8008
21.7848587 2.3704445E-2 22303.3105
21.7375526 2.36016065E-2 22228.6992
21.6904526 2.34994385E-2 22158.6621
21.6435547 2.339793E-2 22068.707
21.596859 2.32970808E-2 21996.1777
21.5503654 2.31968798E-2 21927.082
21.5040722 2.30973251E-2 21839.4746
21.4579754 2.29984093E-2 21767.1758
21.412077 2.29001269E-2 21699.0156
21.366375 2.2802474E-2 21615.5176
21.3208656 2.27054432E-2 21541.6582
21.2755527 2.26090327E-2 21474.4277
21.2304306 2.25132331E-2 21396.7461
21.1854992 2.24180426E-2 21319.5859
21.1407566 2.23234538E-2 21253.2793
21.0962048 2.2229461E-2 21183.0703
21.0518379 2.21360624E-2 21100.9297
21.0076599 2.20432505E-2 21035.5254
20.963665 2.19510216E-2 20970.3457
20.9198551 2.18593702E-2 20888.4297
20.8762264 2.17682905E-2 20810.0312
20.8327808 2.16777809E-2 20733.8242
20.7895145 2.15878338E-2 20652.1211
20.7464294 2.14984436E-2 20561.5645
20.7035217 2.14096103E-2 20486.7148
20.6607895 2.13213246E-2 20412.2148
20.6182346 2.12335847E-2 20325.1855
20.5758553 2.1146385E-2 20244.332
20.5336494 2.10597198E-2 20171.1602
20.4916153 2.09735874E-2 20098.3301
20.4497547 2.0887984E-2 20009.1855
20.4080639 2.08029021E-2 19934.7344
20.3665428 2.07183398E-2 19863.2012
20.3251896 2.06342898E-2 19792.0098
20.2840042 2.05507521E-2 19703.8105
20.2429867 2.04677209E-2 19632.5977
20.2021332 2.03851908E-2 19562.6777
20.1614437 2.030316E-2 19493.0859
20.1209202 2.02216227E-2 19408.7539
20.0805569 2.01405752E-2 19337.7637
20.0403576 2.00600158E-2 19269.418
20.0003166 1.9979937E-2 19201.4004
19.9604359 1.99003369E-2 19116.3809
19.9207153 1.98212117E-2 19022.0059
19.8811512 1.97425578E-2 18935.0742
19.8417454 1.96643714E-2 18848.6074
19.802494 1.95866488E-2 18759.9785
19.7633972 1.95093844E-2 18658.6465
19.7244549 1.94325782E-2 18573.8594
19.685667 1.93562228E-2 18489.5137
19.6470299 1.92803182E-2 18405.6289
19.6085453 1.92048587E-2 18314.4805
19.5702095 1.91298407E-2 18222.0781
19.5320244 1.90552622E-2 18139.8184
19.493988 1.89811178E-2 18058.0059
19.4561005 1.89074073E-2 17976.6289
19.4183578 1.88341234E-2 17887.916
19.380764 1.8761266E-2 17799.2754
19.3433132 1.86888296E-2 17719.4824
19.3060074 1.86168123E-2 17640.127
19.2688465 1.85452104E-2 17561.1973
19.2318268 1.84740219E-2 17479.5605
19.1949482 1.84032414E-2 17389.8398
19.1582127 1.8332867E-2 17312.4512
19.1216164 1.82628948E-2 17235.4746
19.0851612 1.81933232E-2 17158.9219
19.0488434 1.81241482E-2 17098.6914
19.0126648 1.80553682E-2 17040.8828
18.9766216 1.79869775E-2 16985.0547
18.9407158 1.7918976E-2 16934.0449
18.9049454 1.78513583E-2 16883.2246
18.8693104 1.77841224E-2 16832.5977
18.8338089 1.77172665E-2 16782.1699
18.7984409 1.76507868E-2 16727.2812
18.7632046 1.75846796E-2 16672.2969
18.7281017 1.75189432E-2 16622.6016
18.6931286 1.74535755E-2 16573.0977
18.658287 1.73885729E-2 16523.791
18.6235733 1.73239317E-2 16474.668
18.5889912 1.72596518E-2 16425.7383
18.5545349 1.71957277E-2 16369.7705
18.5202065 1.71321593E-2 16319.8662
18.4860058 1.7068943E-2 16271.668
18.451931 1.7006075E-2 16223.6455
18.4179821 1.69435535E-2 16175.8203
18.3841572 1.68813765E-2 16128.1768
18.3504562 1.68195404E-2 16080.7236
18.3168774 1.67580452E-2 16029.9824
18.2834225 1.66968852E-2 15978.7471
18.2500896 1.66360587E-2 15932.0029
18.2168789 1.65755656E-2 15885.2041
18.1837883 1.65154021E-2 15837.9043
18.150816 1.64555646E-2 15790.499
18.1179657 1.63960513E-2 15743.292
18.0852318 1.63368601E-2 15696.2812
18.052618 1.62779912E-2 15649.0332
18.0201206 1.62194371E-2 15596.1689
17.9877396 1.61611997E-2 15549.8926
17.9554749 1.61032751E-2 15503.8145
17.9233265 1.60456616E-2 15457.9316
17.8912926 1.59883574E-2 15412.2441
17.8593731 1.59313586E-2 15366.7422
17.8275661 1.58746652E-2 15321.4414
17.7958736 1.58182718E-2 15276.333
17.7642937 1.57621801E-2 15231.4092
17.7328243 1.57063864E-2 15185.7783
17.7014675 1.5650887E-2 15136.7207
17.6702194 1.5595682E-2 15092.5049
17.6390839 1.55407693E-2 15048.4805
17.608057 1.54861454E-2 15004.6416
17.5771389 1.54318083E-2 14960.998
17.5463295 1.53777581E-2 14917.5303
17.5156269 1.532399E-2 14874.2559
17.485033 1.52705042E-2 14831.167
17.454546 1.52172977E-2 14788.2578
17.4241638 1.51643688E-2 14745.5371
17.3938885 1.51117165E-2 14702.1689
17.3637161 1.5059337E-2 14654.5908
17.3336506 1.50072295E-2 14604.1025
17.303688 1.49553912E-2 14554.4326
17.2738285 1.4903822E-2 14506.9268
17.244072 1.48525191E-2 14459.6475
17.2144184 1.48014799E-2 14412.585
17.184866 1.47507042E-2 14365.7354
17.1554146 1.47001892E-2 14319.1094
17.1260643 1.46499332E-2 14272.6963
17.0968151 1.45999342E-2 14226.5049
17.0676651 1.45501904E-2 14180.5264
17.0386143 1.45007009E-2 14134.7598
17.0096607 1.44514637E-2 14089.209
16.9808083 1.44024761E-2 14043.8711
16.9520512 1.43537372E-2 13998.7422
16.9233932 1.43052461E-2 13953.8311
16.8948307 1.42569998E-2 13909.126
16.8663635 1.42089976E-2 13864.6318
16.8379936 1.41612366E-2 13820.3447
16.8097191 1.41137168E-2 13776.2646
16.781538 1.40664354E-2 13732.3955
16.7534523 1.40193915E-2 13688.3564
16.725462 1.39725823E-2 13643.4043
16.6975632 1.39260078E-2 13600.2686
16.6697559 1.38796661E-2 13557.3291
16.6420441 1.38335554E-2 13514.5918
16.6144218 1.37876738E-2 13473.3525
16.5868931 1.37420194E-2 13441.1553
16.559454 1.36965923E-2 13411.2881
16.5321064 1.36513896E-2 13381.5449
16.5048485 1.36064105E-2 13351.9229
16.4776802 1.3561653E-2 13322.4248
16.4506016 1.35171162E-2 13293.0479
16.4236107 1.34727992E-2 13263.792
16.3967094 1.34286992E-2 13234.6562
16.3698959 1.33848153E-2 13205.6416
16.3431702 1.33411456E-2 13176.7441
16.3165321 1.32976901E-2 13147.9688
16.2899799 1.3254446E-2 13119.3115
16.2635136 1.32114133E-2 13090.7725
16.237133 1.31685892E-2 13062.3564
16.2108383 1.31259728E-2 13034.0547
16.1846294 1.30835632E-2 13005.8672
16.1585045 1.30413584E-2 12977.8008
16.1324635 1.29993586E-2 12949.8516
16.1065063 1.29575608E-2 12922.0186
16.0806332 1.29159642E-2 12894.3027
16.0548439 1.28745669E-2 12866.7012
16.0291348 1.2833369E-2 12839.2168
16.0035095 1.27923684E-2 12811.8506
15.9779654 1.27515644E-2 12784.5928
15.9525032 1.2710955E-2 12757.4541
15.9271212 1.26705393E-2 12730.4297
15.9018202 1.26303155E-2 12703.5186
15.8766003 1.25902835E-2 12676.29
15.8514595 1.25504415E-2 12645.5996
15.8263979 1.25107886E-2 12610.3613
15.8014154 1.24713229E-2 12575.2891
15.7765121 1.24320434E-2 12540.3838
15.751688 1.23929502E-2 12504.6162
15.7269402 1.23540405E-2 12469.2402
15.7022715 1.23153133E-2 12434.7471
15.6776791 1.22767687E-2 12400.4141
15.6531639 1.22384038E-2 12366.2451
15.6287251 1.22002196E-2 12332.2402
15.6043625 1.21622132E-2 12298.3916
15.5800762 1.21243838E-2 12264.7051
15.5558653 1.20867314E-2 12231.1768
15.5317287 1.2049254E-2 12197.8115
15.5076675 1.20119499E-2 12164.6035
15.4836817 1.1974819E-2 12131.5508
15.4597683 1.19378604E-2 12098.6592
15.4359293 1.19010732E-2 12065.9229
15.4121637 1.18644545E-2 12033.3418
15.3884716 1.18280053E-2 12000.9121
15.364852 1.17917238E-2 11968.6416
15.3413048 1.1755609E-2 11936.5264
15.3178291 1.1719659E-2 11904.5635
15.294426 1.16838748E-2 11872.75
15.2710934 1.16482535E-2 11841.0908
15.2478323 1.16127953E-2 11809.5811
15.2246418 1.15774982E-2 11775.1035
15.2015228 1.15423622E-2 11743.4375
15.1784725 1.15073863E-2 11712.3154
15.1554928 1.14725688E-2 11681.4053
15.1325827 1.14379087E-2 11654.6143
15.1097412 1.1403406E-2 11629.0117
15.0869684 1.13690589E-2 11603.5234
15.0642643 1.13348663E-2 11578.1406
15.0416288 1.13008283E-2 11552.8672
15.0190611 1.12669431E-2 11527.7041
14.9965611 1.12332106E-2 11502.6494
14.9741278 1.11996289E-2 11477.7041
14.9517622 1.11661972E-2 11452.8652
14.9294634 1.11329155E-2 11428.1318
14.9072304 1.10997828E-2 11399.6367
14.8850641 1.10667972E-2 11374.8594
14.8629627 1.10339588E-2 11350.3945
14.8409281 1.10012656E-2 11326.0381
14.8189583 1.09687177E-2 11301.7842
14.7970524 1.09363152E-2 11277.6416
14.7752123 1.09040551E-2 11253.6025
14.7534361 1.08719375E-2 11229.667
14.7317247 1.08399615E-2 11205.8359
14.7100763 1.08081261E-2 11182.1113
14.6884918 1.07764313E-2 11158.4912
14.6669703 1.07448762E-2 11131.5547
14.6455126 1.0713459E-2 11106.7266
14.6241169 1.06821787E-2 11083.3682
14.6027832 1.06510362E-2 11060.1152
14.5815125 1.06200287E-2 11036.9609
14.5603027 1.05891572E-2 11013.9102
14.539156 1.05584199E-2 10990.9619
14.5180693 1.05278166E-2 10968.1152
14.4970446 1.04973456E-2 10945.3672
14.4760799 1.04670068E-2 10922.7256
14.4551764 1.04367994E-2 10893.0322
14.4343328 1.04067223E-2 10868.0508
14.4135494 1.03767756E-2 10843.1973
14.3928251 1.03469575E-2 10818.4639
14.3721609 1.03172679E-2 10793.8447
14.3515558 1.02877058E-2 10769.3428
14.3310099 1.02582714E-2 10744.9512
14.310523 1.02289626E-2 10720.6807
14.2900944 1.01997787E-2 10694.7393
14.2697239 1.01707196E-2 10666.1982
14.2494116 1.01417853E-2 10642.2227
14.2291565 1.01129739E-2 10618.3623
14.2089596 1.00842845E-2 10594.6133
14.1888189 1.0055718E-2 10570.9756
14.1687365 1.00272717E-2 10547.4502
14.1487103 9.99894645E-3 10524.0332
14.1287403 9.97074135E-3 10498.7012
14.1088266 9.94265545E-3 10470.7998
14.0889692 9.91468783E-3 10447.6787
14.0691681 9.88683756E-3 10424.6699
14.0494223 9.85910464E-3 10401.7666
14.0297318 9.83148906E-3 10378.9736
14.0100956 9.80398897E-3 10356.2852
13.9905157 9.77660343E-3 10333.707
13.9709892 9.74933337E-3 10304.9619
13.9515181 9.72217694E-3 10281.7119
13.9321003 9.69513319E-3 10259.4209
13.9127369 9.66820307E-3 10237.2383
13.8934278 9.64138377E-3 10215.1602
13.8741713 9.61467717E-3 10193.1865
13.854969 9.58808046E-3 10171.3223
13.8358192 9.56159458E-3 10142.7568
13.8167219 9.53521859E-3 10119.3184
13.797678 9.50895064E-3 10094.1016
13.7786865 9.48279165E-3 10068.3965
13.7597466 9.45674069E-3 10042.8271
13.740859 9.43079684E-3 10017.3887
13.722024 9.40495916E-3 9989.45703
13.7032394 9.37922765E-3 9958.14941
13.6845064 9.35360137E-3 9933.09473
13.6658249 9.32808034E-3 9908.17676
13.6471939 9.30266362E-3 9883.38867
13.6286144 9.2773512E-3 9858.73145
13.6100845 9.25214123E-3 9834.15332
13.5916052 9.2270337E-3 9800.71484
13.5731764 9.20202862E-3 9776.43262
13.5547972 9.17712506E-3 9752.27734
13.5364676 9.15232208E-3 9728.25098
13.5181875 9.12761968E-3 9704.35254
13.4999571 9.10301786E-3 9680.58105
13.4817753 9.07851476E-3 9647.75977
13.4636431 9.05411039E-3 9624.01074
13.4455595 9.0298038E-3 9600.60352
13.4275236 9.00559593E-3 9577.31836
13.4095364 8.98148492E-3 9554.15527
13.3915977 8.95747077E-3 9529.37988
13.3737068 8.93355254E-3 9498.53613
13.3558636 8.90973024E-3 9475.73242
13.338068 8.88600294E-3 9453.0459
13.3203192 8.86236969E-3 9430.4873
13.302618 8.83883145E-3 9408.04492
13.2849636 8.81538633E-3 9379.90625
13.2673569 8.79203435E-3 9353.58691
13.2497959 8.7687755E-3 9331.49609
13.2322817 8.74560885E-3 9309.51855
13.2148132 8.72253347E-3 9287.6582
13.1973915 8.69954936E-3 9264.15332
13.1800146 8.67665652E-3 9225.58887
13.1626844 8.65385309E-3 9196.17188
13.1453991 8.63113999E-3 9166.86133
13.1281595 8.60851631E-3 9137.72266
13.1109648 8.58598109E-3 9108.75391
13.0938158 8.56353436E-3 9068.14648
13.0767107 8.5411761E-3 9038.56445
13.0596514 8.51890445E-3 9010.12793
13.042635 8.49672034E-3 8981.85645
13.0256643 8.47462192E-3 8953.75098
13.0087366 8.45261011E-3 8915.16309
12.9918537 8.43068399E-3 8885.06836
12.9750137 8.40884354E-3 8857.47852
12.9582176 8.38708784E-3 8830.05469
12.9414654 8.36541597E-3 8802.78516
12.9247561 8.34382791E-3 8764.49023
12.9080896 8.32232367E-3 8735.5752
12.8914671 8.30090232E-3 8708.81152
12.8748865 8.27956293E-3 8682.2041
12.8583488 8.25830642E-3 8655.75
12.8418531 8.23713187E-3 8616.09961
12.8254004 8.21603835E-3 8589.9834
12.8089886 8.19502585E-3 8564.02246
12.7926197 8.17409344E-3 8538.20898
12.7762928 8.15324113E-3 8508.99316
12.7600069 8.13246891E-3 8473.52051
12.743762 8.11177585E-3 8448.18945
12.7275591 8.09116196E-3 8423.00391
12.7113981 8.0706263E-3 8397.96582
12.6952772 8.05016886E-3 8364.47168
12.6791973 8.02978873E-3 8334.67188
12.6631575 8.0094859E-3 8310.09961
12.6471586 7.98926037E-3 8285.6709
12.6312008 7.9691112E-3 8260.12695
12.6152821 7.94903841E-3 8223.41797
12.5994043 7.92904105E-3 8197.16113
12.5835657 7.90911913E-3 8169.46094
12.5677681 7.88927171E-3 8140.72217
12.5520086 7.86949974E-3 8101.90918
12.5362902 7.84980133E-3 8067.85303
12.5206099 7.83017743E-3 8039.729
12.5049686 7.81062618E-3 8011.78027
12.4893675 7.7911485E-3 7979.57764
12.4738045 7.77174393E-3 7940.35156
12.4582806 7.75241107E-3 7913.00439
12.4427948 7.73315085E-3 7885.82178
12.4273472 7.71396235E-3 7858.80225
12.4119387 7.69484462E-3 7816.02832
12.3965683 7.67579814E-3 7789.19531
12.3812351 7.65682245E-3 7762.75928
12.365941 7.63791706E-3 7736.49609
12.3506832 7.61908153E-3 7697.86719
12.3354645 7.60031538E-3 7668.25488
12.320282 7.58161861E-3 7642.54785
12.3051376 7.56299077E-3 7617.00586
12.2900305 7.54443184E-3 7581.42432
12.2749596 7.52594089E-3 7550.11133
12.2599268 7.50751747E-3 7525.10889
12.2449293 7.48916203E-3 7500.26904
12.22997 7.47087365E-3 7466.6748
12.2150459 7.45265232E-3 7434.69092
12.2001591 7.43449759E-3 7410.37891
12.1853085 7.41640897E-3 7386.18408
12.1704931 7.39838602E-3 7353.60938
12.155715 7.38042919E-3 7321.92432
12.1409712 7.36253755E-3 7298.27734
12.1262646 7.34471064E-3 7274.74609
12.1115923 7.32694846E-3 7242.19775
12.0969563 7.309251E-3 7211.72119
12.0823555 7.29161734E-3 7188.75342
12.06779 7.27404701E-3 7165.85352
12.0532589 7.25654047E-3 7132.39844
12.038764 7.23909726E-3 7103.80176
12.0243025 7.22171692E-3 7079.23193
12.0098772 7.20439851E-3 7053.77637
11.9954853 7.18714297E-3 7013.96045
11.9811277 7.16994889E-3 6985.14453
11.9668055 7.15281675E-3 6960.29834
11.9525166 7.1357456E-3 6935.56689
11.938262 7.11873593E-3 6892.93652
11.9240417 7.10178632E-3 6868.40186
11.9098549 7.08489772E-3 6844.26855
11.8957024 7.06806919E-3 6816.0498
11.8815832 7.05130072E-3 6778.13574
11.8674965 7.0345914E-3 6754.54004
11.8534441 7.01794168E-3 6731.08789
11.8394251 7.0013511E-3 6698.31055
11.8254385 6.98481919E-3 6666.39307
11.8114853 6.96834596E-3 6643.46729
11.7975655 6.95193047E-3 6620.68164
11.7836781 6.93557318E-3 6582.54785
11.7698231 6.91927364E-3 6557.36523
11.7560005 6.90303138E-3 6535.08643
11.7422113 6.88684639E-3 6508.96533
11.7284536 6.87071821E-3 6472.74121
11.7147284 6.85464637E-3 6450.99609
11.7010345 6.83863088E-3 6429.38135
11.6873732 6.82267174E-3 6396.36377
11.6737442 6.80676848E-3 6368.32422
11.6601467 6.79092063E-3 6347.2251
11.6465807 6.77512772E-3 6324.76123
11.6330462 6.75939023E-3 6287.10498
11.6195431 6.74370723E-3 6266.47705
11.6060705 6.7280787E-3 6245.96582
11.5926304 6.71250466E-3 6215.23584
11.5792208 6.69698464E-3 6187.13477
11.5658426 6.68151863E-3 6167.11426
11.552495 6.66610571E-3 6145.56055
11.5391779 6.65074633E-3 6109.16113
11.5258913 6.63543958E-3 6089.58252
11.5126362 6.62018592E-3 6070.14941
11.4994106 6.60498487E-3 6039.03223
11.4862156 6.58983598E-3 6010.0498
11.4730511 6.57473924E-3 5987.73682
11.4599171 6.55969419E-3 5960.11426
11.4468126 6.54470082E-3 5921.60107
11.4337378 6.52975868E-3 5899.31396
11.4206934 6.51486777E-3 5877.19141
11.4076786 6.50002761E-3 5837.43945
11.3946934 6.48523821E-3 5812.71729
11.3817377 6.47049909E-3 5791.15527
11.3688116 6.45581027E-3 5759.26953
11.3559141 6.44117128E-3 5727.87305
11.3430462 6.42658258E-3 5706.85693
11.3302078 6.41204277E-3 5682.18994
11.3173981 6.39755232E-3 5644.72607
11.3046179 6.38311123E-3 5624.31152
11.2918663 6.36871858E-3 5603.9668
11.2791424 6.35437481E-3 5565.48389
11.266448 6.34007948E-3 5543.38379
11.2537823 6.3258321E-3 5523.62109
11.2411451 6.31163316E-3 5491.07959
11.2285357 6.29748171E-3 5464.13281
11.2159548 6.28337776E-3 5444.86377
11.2034025 6.26932085E-3 5417.70654
11.1908779 6.25531143E-3 5386.45898
11.178381 6.24134904E-3 5367.70752
11.1659126 6.22743322E-3 5345.35059
11.153471 6.21356349E-3 5310.3291
11.141058 6.19974034E-3 5292.0752
11.1286726 6.18596328E-3 5273.90674
11.1163139 6.17223233E-3 5235.84131
11.1039829 6.15854701E-3 5217.96191
11.0916796 6.14490686E-3 5200.27783
11.0794039 6.13131188E-3 5165.99658
11.0671549 6.11776207E-3 5145.3374
11.0549326 6.10425742E-3 5128.12109
11.042737 6.09079702E-3 5097.1084
11.0305691 6.07738132E-3 5074.16699
11.0184278 6.06401032E-3 5057.37354
11.0063133 6.05068263E-3 5029.17139
10.9942245 6.03739917E-3 5004.41162
10.9821634 6.02415949E-3 4987.67236
10.9701281 6.01096312E-3 4960.5874
10.9581194 5.99781051E-3 4930.4502
10.9461374 5.98470028E-3 4911.88574
10.9341803 5.97163383E-3 4884.14355
10.9222507 5.95860928E-3 4853.03369
10.910346 5.94562804E-3 4834.94727
10.898468 5.93268871E-3 4808.88379
10.8866158 5.91979176E-3 4777.23096
10.8747883 5.90693671E-3 4759.63818
10.8629875 5.89412358E-3 4734.77051
10.8512125 5.88135188E-3 4703.05762
10.8394623 5.8686221E-3 4685.94678
10.8277378 5.8559333E-3 4661.79395
10.8160381 5.84328547E-3 4630.42822
10.8043642 5.83067862E-3 4613.78467
10.792716 5.81811275E-3 4589.94434
10.7810917 5.8055874E-3 4559.32568
10.7694931 5.79310255E-3 4543.16699
10.7579193 5.78065775E-3 4519.19043
10.7463703 5.768253E-3 4489.75098
10.7348461 5.75588783E-3 4473.99854
10.7233467 5.74356318E-3 4449.52979
10.7118721 5.73127717E-3 4421.63428
10.7004223 5.71903121E-3 4406.30762
10.6889963 5.70682436E-3 4380.94043
10.6775942 5.69465617E-3 4354.94189
10.6662178 5.68252709E-3 4340.0293
10.6548643 5.67043666E-3 4313.41016
10.6435356 5.65838488E-3 4289.63916
10.6322308 5.64637175E-3 4275.15869
10.6209497 5.63439634E-3 4246.91797
10.6096935 5.62245911E-3 4225.69922
10.5984602 5.61056007E-3 4211.60938
10.5872507 5.59869828E-3 4181.4585
10.5760651 5.58687467E-3 4163.11377
10.5649033 5.57508785E-3 4149.3999
10.5537653 5.56333875E-3 4117.01025
10.5426502 5.55162644E-3 4101.82227
10.531558 5.53995138E-3 4087.21924
10.5204897 5.52831311E-3 4054.8396
10.5094452 5.51671116E-3 4041.82495
10.4984236 5.50514599E-3 4024.22534
10.4874249 5.49361669E-3 3995.70532
10.476449 5.48212416E-3 3985.39282
10.4654961 5.47066703E-3 3969.34399
10.454566 5.45924623E-3 3950.92871
10.4436588 5.44786127E-3 3942.0459
10.4327745 5.43651171E-3 3923.61548
10.4219131 5.42519754E-3 3908.58545
10.4110737 5.41391876E-3 3899.91919
10.4002571 5.4026749E-3 3878.4292
10.3894634 5.39146597E-3 3866.97461
10.3786917 5.38029196E-3 3857.94678
10.3679419 5.36915287E-3 3834.36548
10.3572149 5.35804825E-3 3826.10205
10.3465099 5.34697808E-3 3813.53101
10.3358269 5.33594191E-3 3793.99561
10.3251657 5.3249402E-3 3785.95581
10.3145266 5.31397248E-3 3769.64062
10.3039103 5.30303828E-3 3754.34619
10.2933149 5.29213808E-3 3746.50513
10.2827415 5.28127141E-3 3726.28149
10.2721891 5.27043827E-3 3715.38574
10.2616596 5.25963819E-3 3706.62036
10.2511511 5.24887163E-3 3684.56714
10.2406635 5.23813767E-3 3677.1189
10.2301979 5.22743678E-3 3664.01416
10.2197542 5.21676848E-3 3646.79199
10.2093315 5.20613324E-3 3639.52881
10.1989298 5.19553013E-3 3621.92529
10.188549 5.18495962E-3 3609.67334
10.1781893 5.17442124E-3 3602.61108
10.1678514 5.16391452E-3 3580.34717
10.1575336 5.1534404E-3 3573.21704
10.1472378 5.14299795E-3 3561.48608
10.1369619 5.13258716E-3 3544.13159
10.1267071 5.12220757E-3 3537.41333
10.1164732 5.11186011E-3 3520.6499
10.1062593 5.10154339E-3 3508.77832
10.0960674 5.09125832E-3 3502.11987
10.0858946 5.081004E-3 3480.44043
10.0757427 5.07078087E-3 3474.07397
10.0656118 5.06058848E-3 3462.01025
10.055501 5.05042681E-3 3446.17993
10.0454102 5.04029542E-3 3439.97485
10.0353394 5.03019476E-3 3422.40283
10.0252886 5.02012437E-3 3412.53345
10.0152588 5.01008425E-3 3404.43555
10.005249 5.00007439E-3 3385.40845
9.99525833 4.99009434E-3 3379.57886
9.98528862 4.98014409E-3 3365.74268
9.97533798 4.97022318E-3 3353.0249
9.96540737 4.96033253E-3 3347.35156
9.95549679 4.95047122E-3 3327.60376
9.94560528 4.94063925E-3 3321.21973
9.9357338 4.93083615E-3 3310.3186
9.92588234 4.92106285E-3 3295.34717
9.91604996 4.91131796E-3 3290.00513
9.90623665 4.9016024E-3 3272.88159
9.89644337 4.89191571E-3 3264.55542
9.88666916 4.88225743E-3 3255.9209
9.87691402 4.87262802E-3 3239.36621
9.86717892 4.86302655E-3 3234.30835
9.85746193 4.85345395E-3 3219.19116
9.84776497 4.84390929E-3 3209.53149
9.83808613 4.83439304E-3 3202.55176
9.82842731 4.82490426E-3 3185.00586
9.81878662 4.81544388E-3 3180.23853
9.809165 4.80601145E-3 3166.5144
9.79956245 4.79660649E-3 3156.10107
9.78997898 4.787229E-3 3150.19629
9.78041363 4.77787899E-3 3132.21924
9.77086735 4.76855645E-3 3127.74756
9.76133919 4.75926092E-3 3114.82983
9.7518301 4.74999286E-3 3104.24219
9.74233913 4.74075181E-3 3098.82471
9.73286724 4.73153731E-3 3080.9895
9.72341347 4.72234981E-3 3076.78369
9.71397781 4.71318932E-3 3064.12451
9.70456028 4.70405538E-3 3053.89624
9.69516182 4.69494797E-3 3048.42578
9.68578053 4.68586665E-3 3031.25391
9.6764183 4.67681233E-3 3027.302
9.66707325 4.66778362E-3 3014.37622
9.65774727 4.65878146E-3 3005.02661
9.64843845 4.64980491E-3 2998.97485
9.63914776 4.64085443E-3 2982.97949
9.62987518 4.63192957E-3 2979.25464
9.62061977 4.62303078E-3 2965.57275
9.61138248 4.6141576E-3 2957.56128
9.60216331 4.60531004E-3 2950.46191
9.59296131 4.59648762E-3 2936.10059
9.58377743 4.58769035E-3 2932.60669
9.57461071 4.57891868E-3 2917.67896
9.56546116 4.57017217E-3 2912.68604
9.55632973 4.56145033E-3 2905.57031
9.54721546 4.55275364E-3 2907.87109
9.53811836 4.5440821E-3 2910.4895
9.52903938 4.53543477E-3 2912.65259
9.51997662 4.52681258E-3 2915.25952
9.51093197 4.51821461E-3 2917.6438
9.50190449 4.50964132E-3 2920.06958
9.49289322 4.50109225E-3 2922.66504
9.48390007 4.49256739E-3 2924.9187
9.47492313 4.48406674E-3 2927.58398
9.46596336 4.47559031E-3 2929.93457
9.45702076 4.46713809E-3 2932.48853
9.44809532 4.45870962E-3 2935.03101
9.4391861 4.4503049E-3 2937.4292
9.43029404 4.44192393E-3 2940.12134
9.42141819 4.4335667E-3 2942.43286
9.41255951 4.42523323E-3 2945.1123
9.40371704 4.41692304E-3 2947.59912
9.39489174 4.40863613E-3 2950.14014
9.38608265 4.40037251E-3 2952.7876
9.37728977 4.39213216E-3 2955.2002
9.36851406 4.3839151E-3 2957.93042
9.35975456 4.37572086E-3 2960.36572
9.35101128 4.36754944E-3 2963.04224
9.3422842 4.3594013E-3 2965.62378
9.33357334 4.35127551E-3 2968.18628
9.32487869 4.343173E-3 2970.90137
9.31620121 4.33509285E-3 2973.36011
9.30753899 4.32703504E-3 2976.12402
9.29889297 4.31899959E-3 2978.64746
9.29026318 4.31098696E-3 2981.3479
9.28164864 4.30299621E-3 2983.99121
9.27305031 4.29502781E-3 2986.59937
9.26446819 4.2870813E-3 2989.35229
9.25590229 4.27915715E-3 2991.8811
9.24735165 4.27125487E-3 2994.67358
9.23881721 4.26337402E-3 2997.25977
9.23029804 4.25551552E-3 3000.00146
9.22179508 4.24767844E-3 3002.68604
9.21330738 4.23986325E-3 3005.35645
9.20483589 4.23206948E-3 3008.12817
9.19637966 4.22429712E-3 3010.73999
9.18793869 4.21654619E-3 3013.5564
9.17951298 4.20881668E-3 3016.18872
9.17110348 4.20110812E-3 3018.97876
9.16270828 4.19342099E-3 3021.6897
9.1543293 4.18575481E-3 3024.42944
9.14596558 4.17810958E-3 3027.21069
9.13761711 4.17048531E-3 3029.9043
9.12928391 4.16288199E-3 3032.8645
9.12096596 4.15529963E-3 3039.83472
9.11266232 4.14773775E-3 3044.13696
9.10437489 4.14019637E-3 3051.32275
9.09610176 4.13267547E-3 3056.87451
9.08784389 4.12517553E-3 3062.85327
9.07960129 4.11769561E-3 3069.65186
9.07137299 4.11023619E-3 3074.42236
9.06315994 4.10279678E-3 3082.4646
9.05496216 4.0953774E-3 3086.5835
9.04677868 4.08797851E-3 3094.76685
9.0386095 4.08059964E-3 3099.43262
9.03045559 4.07324079E-3 3106.4519
9.02231693 4.06590151E-3 3112.31396
9.01419258 4.05858224E-3 3118.17749
9.00608253 4.05128254E-3 3125.23413
8.99798775 4.04400285E-3 3129.94385
8.98990631 4.03674273E-3 3138.18604
8.98184013 4.0295017E-3 3142.26978
8.97378826 4.02228069E-3 3150.65063
8.96575069 4.01507877E-3 3155.25537
8.95772839 4.00789594E-3 3162.53247
8.94971943 4.00073268E-3 3168.27515
8.94172478 3.99358897E-3 3174.45557
8.93374538 3.98646388E-3 3181.33203
8.92577934 3.97935789E-3 3186.41895
8.91782761 3.97227099E-3 3194.42065
8.90989017 3.96520272E-3 3198.46655
8.90196705 3.95815354E-3 3207.49536
8.89405727 3.95112345E-3 3211.58618
8.88616276 3.94411152E-3 3219.5752
8.87828159 3.93711869E-3 3224.73804
8.87041378 3.93014401E-3 3231.69336
8.86256027 3.92318796E-3 3237.91772
8.85472107 3.91625054E-3 3243.84839
8.84689522 3.90933175E-3 3251.1272
8.83908367 3.90243065E-3 3256.0459
8.83128548 3.89554817E-3 3264.37476
8.82350159 3.88868386E-3 3268.37012
8.81573105 3.88183771E-3 3277.57031
8.80797386 3.87500948E-3 3281.64795
8.80023098 3.86819942E-3 3289.88428
8.79250145 3.86140705E-3 3294.94751
8.78478527 3.85463284E-3 3302.23853
8.77708244 3.84787633E-3 3308.28418
8.76939392 3.84113751E-3 3314.63818
8.7617178 3.83441639E-3 3321.65552
8.75405598 3.82771296E-3 3327.07568
8.74640751 3.821027E-3 3335.0498
8.73877239 3.81435873E-3 3339.55225
8.73114967 3.80770769E-3 3348.47949
8.72354126 3.80107411E-3 3352.48169
8.71594524 3.79445776E-3 3363.06372
8.70836353 3.78785888E-3 3368.08008
8.70079422 3.78127699E-3 3379.72876
8.69323826 3.77471233E-3 3386.19336
8.68569565 3.7681649E-3 3396.48975
8.67816544 3.76163423E-3 3404.38794
8.67064857 3.75512056E-3 3413.34326
8.66314507 3.74862389E-3 3422.66162
8.65565395 3.74214421E-3 3430.29224
8.64817619 3.73568106E-3 3441.01587
8.64071178 3.72923468E-3 3447.33716
8.63325977 3.72280506E-3 3459.45947
8.62582016 3.71639198E-3 3464.47827
8.6183939 3.70999542E-3 3477.97461
8.61098003 3.70361563E-3 3482.34033
8.60357952 3.6972519E-3 3495.95435
8.59619141 3.69090494E-3 3500.93555
8.58881569 3.68457404E-3 3513.38477
8.58145332 3.67825944E-3 3519.62402
8.5741024 3.67196114E-3 3530.91211
8.56676483 3.6656789E-3 3538.38135
8.55943966 3.65941296E-3 3548.53784
8.55212784 3.65316286E-3 3557.229
8.54482746 3.64692882E-3 3566.26685
8.53753948 3.64071084E-3 3576.15845
8.53026485 3.6345087E-3 3584.09668
8.52300167 3.62832216E-3 3595.16821
8.51575089 3.62215168E-3 3602.02734
8.50851345 3.6159968E-3 3614.25952
8.50128746 3.60985775E-3 3620.0625
8.49407387 3.60373408E-3 3633.44214
8.48687172 3.59762623E-3 3638.20117
8.47968292 3.59153375E-3 3652.69556
8.47250557 3.58545664E-3 3656.87915
8.46534157 3.57939512E-3 3671.60498
8.45818806 3.57334898E-3 3676.20947
8.4510479 3.56731797E-3 3690.04956
8.44391918 3.56130232E-3 3695.62012
8.43680286 3.55530181E-3 3708.60083
8.42969799 3.54931667E-3 3715.11108
8.42260551 3.54334642E-3 3727.25806
8.41552448 3.53739131E-3 3734.68164
8.40845585 3.5314511E-3 3746.02124
8.40139866 3.5255258E-3 3754.33301
8.39435387 3.51961562E-3 3764.89697
8.38732052 3.51372012E-3 3774.08008
8.38029861 3.50783952E-3 3783.88623
8.37328911 3.50197358E-3 3793.90771
8.36629105 3.49612231E-3 3802.98047
8.35930443 3.49028572E-3 3813.80322
8.35232925 3.48446378E-3 3822.1853
8.34536648 3.47865652E-3 3833.79199
8.33841515 3.47286346E-3 3841.50537
8.33147526 3.46708507E-3 3853.86304
8.32454681 3.46132112E-3 3860.93701
8.31762981 3.45557136E-3 3866.73901
8.31072426 3.44983605E-3 3870.84009
8.30383015 3.44411517E-3 3876.61816
8.29694748 3.43840825E-3 3880.52124
[truncated: 315,473 more chars]
