# Supplementary material for: JWST interferometric imaging reveals the dusty torus obscuring the supermassive black hole of Circinus galaxy
Source: Nat Commun. 2026 Jan 13;17:42. doi: 10.1038/s41467-025-66010-5 (PMC12800092; doi:10.1038/s41467-025-66010-5)
Supplement: Supplementary file 3 — Source Data [file 41467_2025_66010_MOESM3_ESM.zip › SourceData/circinus_sed.csv]

band	f	ferr	wave
'nacoJ’	1.6	0.2	1.3
'nacoH'	4.82	0.68	1.7
'nacoK'	19.1	1.9	2.2
'naco2p42'	30.4	3.0	2.42
'nacoLp'	380.2	38.	3.8
'nacoMp'	1951.3	195.13	4.5
'trecsSi2'	6384.3	638.43	8.7
'visir_10p49'	3257.2	325.72	10.49
'visir_11p88'	7605.1	760.51	11.88
'visir_17p65'	18892.6	1889.2	17.65
'visir_18p72'	15593.7	1559.37	18.72
'visir_19p52'	18862.6	1886.26	19.52
'b8'	20.967	0.052	700
'b7'	10.7	0.1	900
'b6'	13.9	0.2	1200
