# Supplementary material for: JWST interferometric imaging reveals the dusty torus obscuring the supermassive black hole of Circinus galaxy
Source: Nat Commun. 2026 Jan 13;17:42. doi: 10.1038/s41467-025-66010-5 (PMC12800092; doi:10.1038/s41467-025-66010-5)
Supplement: Supplementary file 3 — Source Data [file 41467_2025_66010_MOESM3_ESM.zip › SourceData/Circinus_Fritz06_of_wd_euf_ebvzd_model.txt]

READ SERR 1
@Circinus_Fritz06_of_wd_euf_ebvzd_model.pco
!
954.61908 45.4147568 442.410431
871.352417 37.8519402 572.276245
801.467407 32.0330429 723.562561
741.974182 27.460165 897.4328
690.712769 23.8012505 1095.1344
646.083557 20.8279552 1317.69617
606.876587 18.3790493 1565.2262
572.159485 16.338068 1839.37024
541.202209 14.6191769 2140.26392
513.425049 13.1579905 2469.58179
488.361603 11.9054451 2826.6875
465.632538 10.8236246 3212.38354
444.926086 9.88284969 3628.25488
425.983612 9.05962181 4071.37427
408.588837 8.33514214 4546.60449
392.559479 7.69422436 5051.19727
377.740753 7.12449265 5583.84668
364.000488 6.61578226 6149.89355
351.225006 6.15967894 6746.21338
339.316162 5.74917078 7368.16406
328.188629 5.37837601 8023.56689
317.767914 5.04233265 8713.07129
307.988739 4.73682928 9425.3584
298.79364 4.45827436 10169.7959
290.131775 4.20358896 10947.3926
281.958069 3.97012091 11757.4961
274.232361 3.7555778 12587.9893
266.918823 3.5579679 13449.8994
259.985291 3.3755548 14346.208
253.402924 3.2068193 15276.9121
247.145691 3.05042744 16221.7197
241.190048 2.90520358 17191.6934
235.51474 2.77010918 18193.5352
230.100403 2.64422369 19228.4434
224.929459 2.52672887 20295.1836
219.985825 2.41689491 21367.5586
215.254868 2.31407022 22463.0488
210.723129 2.21767092 23589.168
206.378281 2.12717223 24746.791
202.209 2.04210234 25935.4238
198.204865 1.96203554 27142.5742
194.356247 1.88658714 28356.4121
190.654251 1.81540859 29600.3555
187.090652 1.74818373 30872.543
183.657852 1.68462503 32175.1602
180.348755 1.62447059 33507.8789
177.156799 1.56748164 34860.707
174.075882 1.51343989 36219.4648
171.100296 1.46214545 37610.7656
168.224731 1.41341543 39023.0234
165.444244 1.36708152 40471.6758
162.754166 1.32298923 41943.1445
160.150177 1.28099632 43444.2031
157.62822 1.24097145 44965.7812
155.184448 1.2027936 46501.9531
152.815308 1.16635084 48066.3125
150.51741 1.13153958 49655.4375
148.287613 1.09826386 51228.2891
146.12291 1.06643474 52808.7188
144.020508 1.0359695 54404.0312
141.977753 1.00679147 56024.3984
139.992126 0.978828907 57460.8555
138.061279 0.95201534 58830.418
136.182983 0.926288664 60211.6953
134.355103 0.901590943 61604.3008
132.575638 0.877867997 62931.0156
130.842697 0.85506916 64199.0977
129.15448 0.833147109 65475.5703
127.509277 0.812057495 66760.7344
125.905464 0.791758597 68059.5078
124.341492 0.772211373 69388.6094
122.815903 0.753379285 70734.7812
121.327301 0.735227764 72085.0781
119.874344 0.717724383 73444.0156
118.45578 0.700838745 74803.0156
117.070404 0.68454206 76138.0547
115.717049 0.668807268 77491.3125
114.394638 0.653608859 78844.0312
113.102104 0.638922691 80208.2109
111.838455 0.624725997 81569.5312
110.60273 0.61099726 82912.7031
109.39402 0.597716153 84263.1484
108.211441 0.584863424 85621.2734
107.054153 0.572420835 86988.5938
105.921364 0.560371161 88354.0234
104.812294 0.548697948 89685.9453
103.726212 0.537385762 91019.6719
102.662407 0.526419818 92359.4219
101.620201 0.515786171 93706.875
100.598938 0.505471468 95059.2031
99.5980072 0.495463133 96365.7734
98.6167908 0.485749125 97627.3125
97.6547241 0.476318002 98892.6641
96.7112503 0.467158914 100165.602
95.7858276 0.45826152 101440.414
94.8779526 0.449615896 102715.383
93.9871216 0.441212624 103937.93
93.1128693 0.433042794 105111.008
92.2547302 0.425097764 106288.031
91.412262 0.417369425 107468.273
90.5850449 0.409849942 108650.398
89.7726593 0.402531832 109834.555
88.9747162 0.395408005 110981.688
88.1908417 0.388471633 112050.578
87.4206543 0.381716192 113119.164
86.6638031 0.375135452 114187.898
85.9199448 0.368723422 115256.523
85.1887436 0.362474412 116328.617
84.4698868 0.356382906 117397.32
83.7630615 0.350443691 118395.164
83.0679626 0.344651729 119348.984
82.3843079 0.339002162 120302.656
81.7118149 0.333490372 121256.875
81.0502167 0.328111917 122211.164
80.3992386 0.322862566 123164.297
79.7586441 0.317738175 124117.25
79.1281662 0.312734812 124990.938
78.5075836 0.307848722 125808.633
77.8966599 0.303076237 126627.766
77.295166 0.298413873 127444.711
76.7028961 0.29385829 128260.023
76.1196289 0.28940624 129077.359
75.5451736 0.285054594 129889.297
74.9793167 0.280800343 130671.562
74.421875 0.276640654 131338.844
73.8726654 0.272572726 132002.609
73.3314972 0.268593848 132661.688
72.7982025 0.264701456 133321.422
72.2726059 0.260893077 133977.609
71.7545471 0.257166296 134627.766
71.2438583 0.25351882 135284.656
70.7403946 0.249948382 135896.969
70.2439957 0.246452838 136391.969
69.754509 0.243030116 136884.422
69.2718048 0.239678219 137384.281
68.7957306 0.23639518 137866.953
68.3261566 0.233179137 138356.312
67.8629456 0.230028272 138852.859
67.4059753 0.226940855 139323.688
66.9551239 0.223915175 139808.219
66.5102539 0.220949605 140163.078
66.0712662 0.218042567 140499.484
65.638031 0.215192527 140823.984
65.2104416 0.212398008 141155.234
64.7883835 0.209657565 141476.328
64.3717575 0.206969813 141809.703
63.960453 0.204333425 142122.656
63.5543709 0.20174709 142463.859
63.1534157 0.199209556 142736.078
62.7574844 0.196719587 142927.391
62.3664894 0.19427602 143064.234
61.9803352 0.191877693 143214
61.5989342 0.189523518 143378.141
61.2221985 0.187212393 143500.688
60.8500443 0.184943289 143657.5
60.4823875 0.182715192 143818.078
60.1191444 0.180527121 143941.469
59.7602386 0.178378105 144087.234
59.4055939 0.176267251 144142.719
59.05513 0.174193636 144118.641
58.7087822 0.172156408 144074.688
58.3664703 0.170154706 144063.141
58.0281296 0.168187708 144048.656
57.6936874 0.16625464 144035.172
57.3630753 0.164354682 143985.625
57.0362358 0.162487134 143969.516
56.7130966 0.160651222 143954.656
56.3936005 0.158846244 143933.922
56.0776825 0.157071531 143812.062
55.7652817 0.155326396 143629.781
55.4563484 0.15361017 143427.062
55.1508141 0.151922241 143243.594
54.848629 0.150261983 143064.312
54.5497398 0.148628786 142887.109
54.2540894 0.147022069 142710.812
53.9616241 0.145441279 142532.656
53.6722984 0.143885836 142359.562
53.3860588 0.142355219 142183.391
53.1028519 0.14084889 141975.562
52.8226395 0.139366359 141653.984
52.5453644 0.137907088 141323.516
52.2709846 0.136470631 140993.5
51.9994583 0.135056511 140667.984
51.7307396 0.13366425 140343.594
51.4647827 0.132293403 140023.328
51.2015457 0.130943537 139704.188
50.9409866 0.129614234 139389.766
50.6830673 0.128305063 139076.328
50.4277458 0.12701562 138766.812
50.174984 0.125745535 138442.172
49.9247437 0.124494396 138006.297
49.6769905 0.123261839 137554.516
49.4316788 0.122047499 137106.672
49.1887817 0.12085101 136644.016
48.9482574 0.119672038 136184.016
48.7100754 0.118510224 135748.984
48.4742012 0.117365256 135318
48.2405968 0.116236798 134892.094
48.0092354 0.115124539 134467.938
47.7800827 0.114028163 134054.312
47.5531082 0.112947382 133596.203
47.3282776 0.111881889 133141.797
47.1055679 0.110831402 132598.281
46.8849373 0.109795645 132056.547
46.6663704 0.108774342 131522.703
46.4498291 0.107767217 130936.914
46.2352867 0.106774017 130389.789
46.0227165 0.105794482 129874.406
45.8120956 0.104828365 129364.203
45.6033897 0.103875428 128812.234
45.3965797 0.102935418 128269.773
45.1916351 0.102008112 127776.984
44.9885368 0.101093285 127291.961
44.7872505 0.100190707 126730.742
44.5877609 9.9300161E-2 126149.648
44.3900375 9.84214395E-2 125557.766
44.1940613 9.75543261E-2 124923.93
43.9998093 9.66986269E-2 124270.844
43.8072586 9.58541334E-2 123703.383
43.6163826 9.50206518E-2 123102.133
43.4271622 9.41980034E-2 122452.43
43.2395782 9.3385987E-2 121907.32
43.0536079 9.25844237E-2 121314.867
42.8692322 9.17931348E-2 120693.453
42.6864281 9.10119489E-2 120169.031
42.5051727 9.02406946E-2 119561.656
42.3254547 8.94792005E-2 118993.523
42.1472473 8.87273103E-2 118449.984
41.9705353 8.79848525E-2 117677.602
41.7952995 8.72516781E-2 117078.07
41.621521 8.65276232E-2 116405.398
41.4491806 8.58125538E-2 115732.352
41.2782593 8.51063058E-2 115150.555
41.1087456 8.44087377E-2 114414.797
40.9406166 8.37197155E-2 113864
40.7738571 8.30390975E-2 113173.883
40.6084518 8.23667422E-2 112590.594
40.4443817 8.17025229E-2 111967.023
40.2816353 8.10463056E-2 111344.281
40.1201897 8.03979561E-2 110770.992
39.9600334 7.97573626E-2 110129.617
39.8011551 7.91243911E-2 109562.672
39.6435318 7.84989297E-2 108802.555
39.4871521 7.78808519E-2 108205.648
39.3320007 7.72700459E-2 107444.18
39.1780624 7.66663924E-2 106865.977
39.0253258 7.60697946E-2 106115.641
38.8737755 7.54801258E-2 105550.492
38.7234001 7.48972893E-2 104820.492
38.5741806 7.43211806E-2 104253.703
38.4261093 7.37516955E-2 103558.195
38.2791672 7.31887221E-2 102979.539
38.1333466 7.26321787E-2 102325.93
37.9886322 7.20819533E-2 101726.227
37.8450127 7.15379566E-2 101126.328
37.7024727 7.10000992E-2 100491.188
37.5610046 7.04682842E-2 99921.2812
37.4205971 6.99424222E-2 99151.0312
37.2812309 6.94224238E-2 98574.9219
37.1428986 6.89081997E-2 97824.6094
37.0055923 6.83996752E-2 97215.3672
36.869297 6.78967535E-2 96564.6562
36.7340012 6.73993602E-2 95886.0078
36.5996933 6.69074133E-2 95328.1016
36.4663658 6.64208308E-2 94587.9141
36.3340034 6.59395382E-2 94031.1094
36.2026024 6.54634535E-2 93409.8672
36.0721436 6.49925098E-2 92757.9375
35.942627 6.45266324E-2 92223.6641
35.8140335 6.4065747E-2 91552.5
35.6863594 6.36097789E-2 90981.9453
35.5595894 6.31586611E-2 90455.2031
35.4337196 6.27123266E-2 89720.9688
35.3087349 6.22707047E-2 89149.9141
35.1846313 6.18337318E-2 88550.5312
35.0613976 6.14013448E-2 87843.4688
34.9390221 6.09734729E-2 87284.1328
34.8174973 6.05500638E-2 86693.9375
34.6968155 6.01310432E-2 86013.2578
34.5769691 5.97163625E-2 85469.7188
34.4579468 5.93059547E-2 84907.3984
34.3397408 5.8899764E-2 84236.5
34.2223434 5.84977306E-2 83706.7734
34.1057472 5.80998026E-2 83179.9766
33.9899406 5.77059165E-2 82519.4922
33.8749199 5.73160276E-2 81989.7578
33.7606735 5.69300726E-2 81477.8203
33.6471939 5.65480031E-2 80892.6562
33.5344772 5.61697707E-2 80314.5078
33.4225121 5.57953157E-2 79776.4219
33.3112907 5.54245971E-2 79238.2344
33.2008095 5.50575592E-2 78565.3828
33.0910568 5.46941534E-2 78030.7969
32.982029 5.4334335E-2 77505.5547
32.8737183 5.39780557E-2 76959.625
32.7661133 5.36252707E-2 76337.5312
32.659214 5.32759316E-2 75826.0469
32.5530052 5.29299937E-2 75320.3125
32.4474907 5.2587416E-2 74794.4297
32.3426552 5.22481538E-2 74196.3594
32.2384949 5.19121625E-2 73704.0391
32.1350021 5.15794046E-2 73214.2578
32.0321732 5.12498356E-2 72728.6875
31.9299984 5.09234108E-2 72151.7578
31.828476 5.06001003E-2 71660.9766
31.7275963 5.02798557E-2 71189.1641
31.6273537 4.99626435E-2 70708.0938
31.5277424 4.96484227E-2 70189.3281
31.4287567 4.93371561E-2 69614.0859
31.3303909 4.90288101E-2 69124.5547
31.2326393 4.87233438E-2 68638.1719
31.1354942 4.84207235E-2 68156.9453
31.0389519 4.81209122E-2 67668.4531
30.9430084 4.78238799E-2 67113.2422
30.8476543 4.75295894E-2 66647.6641
30.7528877 4.72380035E-2 66183.2266
30.658699 4.6949096E-2 65724.7969
30.5650883 4.66628298E-2 65268.5742
30.4720459 4.6379175E-2 64778.9648
30.3795681 4.60980982E-2 64289.1875
30.2876511 4.58195657E-2 63846.7539
30.1962872 4.55435552E-2 63407.6875
30.1054745 4.52700257E-2 62973.8789
30.0152054 4.49989587E-2 62541.7461
29.9254761 4.47303131E-2 62112.7227
29.8362808 4.44640703E-2 61607.2266
29.7476177 4.42001969E-2 61163.5586
29.6594791 4.39386666E-2 60721.7383
29.5718613 4.3679446E-2 60283.8984
29.4847584 4.34225164E-2 59849.9453
29.3981686 4.31678481E-2 59419.6836
29.3120842 4.29154113E-2 58994.6484
29.2265034 4.26651835E-2 58551.5039
29.1414223 4.24171351E-2 58098.6367
29.0568333 4.21712473E-2 57686.8867
28.9727345 4.19274904E-2 57277.1875
28.889122 4.16858383E-2 56871.1367
28.8059902 4.14462723E-2 56469.6719
28.7233334 4.12087664E-2 56071.332
28.6411514 4.09732945E-2 55676.7891
28.5594387 4.07398343E-2 55285.3672
28.4781914 4.05083634E-2 54898.2188
28.3974037 4.02788632E-2 54487.8945
28.3170738 4.00513038E-2 54093.8945
28.237196 3.98256704E-2 53717.5
28.1577682 3.96019369E-2 53335.0742
28.0787868 3.9380081E-2 52948.1562
28.000246 3.91600877E-2 52565.0469
27.9221439 3.8941931E-2 52185.0273
27.8444767 3.87255922E-2 51808.625
27.7672405 3.85110527E-2 51436.0547
27.6904316 3.82982902E-2 51067.4062
27.6140461 3.80872861E-2 50702.0625
27.5380802 3.78780216E-2 50339.2188
27.462532 3.76704782E-2 49980.3906
27.3873959 3.74646336E-2 49623.875
27.3126717 3.72604728E-2 49273.5664
27.2383537 3.70579734E-2 48922.1406
27.1644382 3.68571244E-2 48560.5
27.0909233 3.66578996E-2 48219.7227
27.0178051 3.64602916E-2 47881.0977
26.9450798 3.62642705E-2 47547.8125
26.8727455 3.60698327E-2 47215.2852
26.8008003 3.58769484E-2 46887.9141
26.7292366 3.568561E-2 46561.8906
26.6580563 3.5495799E-2 46238.1172
26.5872517 3.53074968E-2 45911.8281
26.5168247 3.51206884E-2 45583.7734
26.4467678 3.49353626E-2 45259.1133
26.3770809 3.47514972E-2 44936.0312
26.3077602 3.45690772E-2 44617.0352
26.2388039 3.43880914E-2 44301.4336
26.1702061 3.4208525E-2 43988.9766
26.1019669 3.40303592E-2 43678.7773
26.0340843 3.3853583E-2 43372.5273
25.9665527 3.36781815E-2 43068.4648
25.8993702 3.35041396E-2 42767.4727
25.8325348 3.33314426E-2 42469.6445
25.7660427 3.31600755E-2 42175.2266
25.699892 3.29900272E-2 41882.5586
25.6340809 3.28212865E-2 41593.0898
25.5686054 3.26538347E-2 41306.2031
25.5034637 3.24876606E-2 41022.2812
25.4386539 3.23227532E-2 40741.8516
25.3741722 3.21590975E-2 40464.0312
25.3100166 3.19966823E-2 40187.2461
25.2461853 3.18354927E-2 39915.0898
25.1826725 3.16755213E-2 39645.1562
25.119482 3.15167494E-2 39371.6523
25.0566044 3.13591696E-2 39083.8945
24.9940434 3.12027689E-2 38813.043
24.9317932 3.10475361E-2 38543.8984
24.8698521 3.08934581E-2 38278.3008
24.808218 3.07405237E-2 38014.5898
24.7468891 3.05887219E-2 37754.1523
24.6858616 3.04380432E-2 37496.4922
24.6251354 3.02884728E-2 37240.5547
24.5647068 3.01400051E-2 36987.5312
24.5045738 2.99926233E-2 36737.4648
24.4447346 2.98463218E-2 36489.3047
24.3851871 2.97010876E-2 36243.3789
24.3259296 2.95569114E-2 36000.2266
24.2669601 2.94137821E-2 35759.3398
24.2082729 2.92716902E-2 35521.6484
24.1498718 2.91306246E-2 35285.2188
24.0917511 2.89905779E-2 35045.3203
24.0339088 2.8851537E-2 34790.668
23.9763432 2.87134945E-2 34560.7266
23.919054 2.85764411E-2 34334.1367
23.8620358 2.84403656E-2 34108.6406
23.8052902 2.83052605E-2 33886.4375
23.7488136 2.81711146E-2 33665.0703
23.692606 2.80379225E-2 33443.2734
23.6366615 2.79056709E-2 33222.1641
23.5809822 2.77743526E-2 33003.3359
23.5255642 2.764396E-2 32787.1445
23.4704056 2.75144838E-2 32565.9512
23.4155045 2.73859147E-2 32321.8652
23.3608608 2.72582434E-2 32111.9453
23.3064709 2.71314643E-2 31902.8809
23.2523346 2.70055663E-2 31696.5977
23.1984482 2.68805437E-2 31492.1387
23.1448097 2.67563872E-2 31289.916
23.0914211 2.66330894E-2 31090.1543
23.0382767 2.6510641E-2 30891.1738
22.9853783 2.63890345E-2 30686.377
22.9327202 2.62682643E-2 30458.7461
22.8803043 2.61483211E-2 30265.793
22.8281269 2.60291956E-2 30075.0215
22.776186 2.59108841E-2 29885.9844
22.7244816 2.57933773E-2 29699.1113
22.6730118 2.56766677E-2 29514.5078
22.6217747 2.55607497E-2 29331.5781
22.5707684 2.54456121E-2 29130.3281
22.5199909 2.53312532E-2 28923.9668
22.4694424 2.52176635E-2 28746.3477
22.4191208 2.51048338E-2 28569.5078
22.3690224 2.49927621E-2 28392.7793
22.319149 2.48814374E-2 28216.8945
22.269495 2.47708559E-2 28043.1484
22.2200642 2.46610101E-2 27850.5898
22.1708508 2.45518927E-2 27650.6289
22.1218548 2.44434979E-2 27481.8848
22.0730762 2.43358202E-2 27314.6797
22.0245113 2.42288522E-2 27149.166
21.97616 2.41225883E-2 26985.3457
21.9280205 2.40170211E-2 26822.8379
21.8800907 2.39121448E-2 26611.5957
21.8323708 2.38079559E-2 26451.5762
21.7848587 2.3704445E-2 26294.3262
21.7375526 2.36016065E-2 26138.3711
21.6904526 2.34994385E-2 25983.8066
21.6435547 2.339793E-2 25831.2988
21.596859 2.32970808E-2 25626.7285
21.5503654 2.31968798E-2 25476.5254
21.5040722 2.30973251E-2 25328.3633
21.4579754 2.29984093E-2 25181.5918
21.412077 2.29001269E-2 25036.1465
21.366375 2.2802474E-2 24872.6641
21.3208656 2.27054432E-2 24694.6543
21.2755527 2.26090327E-2 24553.4453
21.2304306 2.25132331E-2 24414.1035
21.1854992 2.24180426E-2 24276.2656
21.1407566 2.23234538E-2 24138.6406
21.0962048 2.2229461E-2 23942.418
21.0518379 2.21360624E-2 23806.4922
21.0076599 2.20432505E-2 23671.6055
20.963665 2.19510216E-2 23537.9004
20.9198551 2.18593702E-2 23405.4883
20.8762264 2.17682905E-2 23220.2227
20.8327808 2.16777809E-2 23085.416
20.7895145 2.15878338E-2 22957
20.7464294 2.14984436E-2 22829.8516
20.7035217 2.14096103E-2 22703.791
20.6607895 2.13213246E-2 22518.9395
20.6182346 2.12335847E-2 22395.877
20.5758553 2.1146385E-2 22274.3027
20.5336494 2.10597198E-2 22153.8965
20.4916153 2.09735874E-2 22015.9961
20.4497547 2.0887984E-2 21854.4922
20.4080639 2.08029021E-2 21737.6641
20.3665428 2.07183398E-2 21621.7383
20.3251896 2.06342898E-2 21506.8789
20.2840042 2.05507521E-2 21348.1465
20.2429867 2.04677209E-2 21219.3301
20.2021332 2.03851908E-2 21108.3535
20.1614437 2.030316E-2 20998.459
20.1209202 2.02216227E-2 20868.4102
20.0805569 2.01405752E-2 20718.7344
20.0403576 2.00600158E-2 20612.5547
20.0003166 1.9979937E-2 20507.2266
19.9604359 1.99003369E-2 20400.1133
19.9207153 1.98212117E-2 20235.1543
19.8811512 1.97425578E-2 20133.4043
19.8417454 1.96643714E-2 20032.8125
19.802494 1.95866488E-2 19933.2539
19.7633972 1.95093844E-2 19777.168
19.7244549 1.94325782E-2 19671.8203
19.685667 1.93562228E-2 19575.0996
19.6470299 1.92803182E-2 19478.8457
19.6085453 1.92048587E-2 19331.5312
19.5702095 1.91298407E-2 19225.1934
19.5320244 1.90552622E-2 19132.5938
19.493988 1.89811178E-2 19040.7988
19.4561005 1.89074073E-2 18894.6152
19.4183578 1.88341234E-2 18794.0195
19.380764 1.8761266E-2 18705.3906
19.3433132 1.86888296E-2 18617.6426
19.3060074 1.86168123E-2 18467.623
19.2688465 1.85452104E-2 18378.3379
19.2318268 1.84740219E-2 18293.2422
19.1949482 1.84032414E-2 18199.0996
19.1582127 1.8332867E-2 18058.75
19.1216164 1.82628948E-2 17976.0977
19.0851612 1.81933232E-2 17894.4199
19.0488434 1.81241482E-2 17785.8965
19.0126648 1.80553682E-2 17667.8633
18.9766216 1.79869775E-2 17588.627
18.9407158 1.7918976E-2 17510.0078
18.9049454 1.78513583E-2 17382.1582
18.8693104 1.77841224E-2 17290.6055
18.8338089 1.77172665E-2 17218.7559
18.7984409 1.76507868E-2 17139.418
18.7632046 1.75846796E-2 17019.9668
18.7281017 1.75189432E-2 16953.418
18.6931286 1.74535755E-2 16887.3105
18.658287 1.73885729E-2 16780.5312
18.6235733 1.73239317E-2 16693.5469
18.5889912 1.72596518E-2 16629.8359
18.5545349 1.71957277E-2 16555.752
18.5202065 1.71321593E-2 16439.4121
18.4860058 1.7068943E-2 16377.8418
18.451931 1.7006075E-2 16316.7256
18.4179821 1.69435535E-2 16207.6309
18.3841572 1.68813765E-2 16131.917
18.3504562 1.68195404E-2 16072.626
18.3168774 1.67580452E-2 15988.75
18.2834225 1.66968852E-2 15891.1719
18.2500896 1.66360587E-2 15833.8457
18.2168789 1.65755656E-2 15773.0801
18.1837883 1.65154021E-2 15655.9121
18.150816 1.64555646E-2 15600.665
18.1179657 1.63960513E-2 15545.7422
18.0852318 1.63368601E-2 15439.584
18.052618 1.62779912E-2 15372.2549
18.0201206 1.62194371E-2 15319.4551
17.9877396 1.61611997E-2 15230.9229
17.9554749 1.61032751E-2 15149.3525
17.9233265 1.60456616E-2 15098.082
17.8912926 1.59883574E-2 15023.8838
17.8593731 1.59313586E-2 14931.4922
17.8275661 1.58746652E-2 14881.9756
17.7958736 1.58182718E-2 14819.3809
17.7642937 1.57621801E-2 14728.2266
17.7328243 1.57063864E-2 14686.7051
17.7014675 1.5650887E-2 14640.2715
17.6702194 1.5595682E-2 14543.9141
17.6390839 1.55407693E-2 14503.4434
17.608057 1.54861454E-2 14462.7129
17.5771389 1.54318083E-2 14363.1904
17.5463295 1.53777581E-2 14324.0879
17.5156269 1.532399E-2 14285.3037
17.485033 1.52705042E-2 14188.7285
17.454546 1.52172977E-2 14148.9111
17.4241638 1.51643688E-2 14111.5869
17.3938885 1.51117165E-2 14016.0381
17.3637161 1.5059337E-2 13976.7021
17.3336506 1.50072295E-2 13940.6836
17.303688 1.49553912E-2 13845.8428
17.2738285 1.4903822E-2 13808.6084
17.244072 1.48525191E-2 13772.5527
17.2144184 1.48014799E-2 13677.6689
17.184866 1.47507042E-2 13644.0703
17.1554146 1.47001892E-2 13604.9473
17.1260643 1.46499332E-2 13515.3809
17.0968151 1.45999342E-2 13482.8691
17.0676651 1.45501904E-2 13438.335
17.0386143 1.45007009E-2 13356.5303
17.0096607 1.44514637E-2 13325.1787
16.9808083 1.44024761E-2 13273.6309
16.9520512 1.43537372E-2 13201.2324
16.9233932 1.43052461E-2 13170.8887
16.8948307 1.42569998E-2 13110.3096
16.8663635 1.42089976E-2 13049.0078
16.8379936 1.41612366E-2 13019.8623
16.8097191 1.41137168E-2 12948.873
16.781538 1.40664354E-2 12903.3145
16.7534523 1.40193915E-2 12877.7314
16.725462 1.39725823E-2 12800.2588
16.6975632 1.39260078E-2 12767.4512
16.6697559 1.38796661E-2 12736.3623
16.6420441 1.38335554E-2 12658.9824
16.6144218 1.37876738E-2 12634.9932
16.5868931 1.37420194E-2 12589.9365
16.559454 1.36965923E-2 12527.3936
16.5321064 1.36513896E-2 12504.4219
16.5048485 1.36064105E-2 12444.4209
16.4776802 1.3561653E-2 12399.2588
16.4506016 1.35171162E-2 12377.0332
16.4236107 1.34727992E-2 12300.3008
16.3967094 1.34286992E-2 12273.751
16.3698959 1.33848153E-2 12238.25
16.3431702 1.33411456E-2 12171.2627
16.3165321 1.32976901E-2 12150.7979
16.2899799 1.3254446E-2 12096.207
16.2635136 1.32114133E-2 12050.1328
16.237133 1.31685892E-2 12030.541
16.2108383 1.31259728E-2 11955.0918
16.1846294 1.30835632E-2 11931.2842
16.1585045 1.30413584E-2 11895.1592
16.1324635 1.29993586E-2 11833.2471
16.1065063 1.29575608E-2 11815.0664
16.0806332 1.29159642E-2 11755.8281
16.0548439 1.28745669E-2 11718.7471
16.0291348 1.2833369E-2 11696.4268
16.0035095 1.27923684E-2 11623.4951
15.9779654 1.27515644E-2 11606.7686
15.9525032 1.2710955E-2 11559.1338
15.9271212 1.26705393E-2 11512.7871
15.9018202 1.26303155E-2 11496.8613
15.8766003 1.25902835E-2 11423.6016
15.8514595 1.25504415E-2 11405.2334
15.8263979 1.25107886E-2 11365.8193
15.8014154 1.24713229E-2 11315.0332
15.7765121 1.24320434E-2 11300.8223
15.751688 1.23929502E-2 11233.8584
15.7269402 1.23540405E-2 11212.665
15.7022715 1.23153133E-2 11177.4893
15.6776791 1.22767687E-2 11125.1289
15.6531639 1.22384038E-2 11112.1279
15.6287251 1.22002196E-2 11046.8135
15.6043625 1.21622132E-2 11026.1289
15.5800762 1.21243838E-2 10991.1074
15.5558653 1.20867314E-2 10941.0674
15.5317287 1.2049254E-2 10929.3682
15.5076675 1.20119499E-2 10862.5889
15.4836817 1.1974819E-2 10845.707
15.4597683 1.19378604E-2 10807.0732
15.4359293 1.19010732E-2 10762.9434
15.4121637 1.18644545E-2 10752.1074
15.3884716 1.18280053E-2 10681.1182
15.364852 1.17917238E-2 10671.0957
15.3413048 1.1755609E-2 10625.6123
15.3178291 1.1719659E-2 10590.3896
15.294426 1.16838748E-2 10571.3086
15.2710934 1.16482535E-2 10510.6074
15.2478323 1.16127953E-2 10501.8496
15.2246418 1.15774982E-2 10446.9238
15.2015228 1.15423622E-2 10423.6455
15.1784725 1.15073863E-2 10393.0664
15.1554928 1.14725688E-2 10346.0684
15.1325827 1.14379087E-2 10338.3623
15.1097412 1.1403406E-2 10269.9746
15.0869684 1.13690589E-2 10261.9404
15.0642643 1.13348663E-2 10217.3496
15.0416288 1.13008283E-2 10186.7744
15.0190611 1.12669431E-2 10164.126
14.9965611 1.12332106E-2 10112.0195
14.9741278 1.11996289E-2 10105.916
14.9517622 1.11661972E-2 10044.4717
14.9294634 1.11329155E-2 10033.8584
14.9072304 1.10997828E-2 9993.66895
14.8850641 1.10667972E-2 9963.29492
14.8629627 1.10339588E-2 9943.24414
14.8409281 1.10012656E-2 9893.16211
14.8189583 1.09687177E-2 9888.74316
14.7970524 1.09363152E-2 9827.24512
14.7752123 1.09040551E-2 9819.77344
14.7534361 1.08719375E-2 9777.55957
14.7317247 1.08399615E-2 9751.70215
14.7100763 1.08081261E-2 9727.19043
14.6884918 1.07764313E-2 9684.13184
14.6669703 1.07448762E-2 9677.5166
14.6455126 1.0713459E-2 9617.63672
14.6241169 1.06821787E-2 9615.05371
14.6027832 1.06510362E-2 9564.60156
14.5815125 1.06200287E-2 9549.30957
14.5603027 1.05891572E-2 9515.23633
14.539156 1.05584199E-2 9484.48047
14.5180693 1.05278166E-2 9466.58496
14.4970446 1.04973456E-2 9420.10352
14.4760799 1.04670068E-2 9417.37109
14.4551764 1.04367994E-2 9356.82715
14.4343328 1.04067223E-2 9355.9082
14.4135494 1.03767756E-2 9307.05957
14.3928251 1.03469575E-2 9293.31152
14.3721609 1.03172679E-2 9258.5918
14.3515558 1.02877058E-2 9231.56543
14.3310099 1.02582714E-2 9210.89258
14.310523 1.02289626E-2 9170.56445
14.2900944 1.01997787E-2 9162.95801
14.2697239 1.01707196E-2 9109.9707
14.2494116 1.01417853E-2 9110.59961
14.2291565 1.01129739E-2 9054.85547
14.2089596 1.00842845E-2 9051.39551
14.1888189 1.0055718E-2 9007.83105
14.1687365 1.00272717E-2 8992.68066
14.1487103 9.99894645E-3 8960.44043
14.1287403 9.97074135E-3 8935.0752
14.1088266 9.94265545E-3 8914.84668
14.0889692 9.91468783E-3 8878.875
14.0691681 9.88683756E-3 8869.10938
14.0494223 9.85910464E-3 8823.25879
14.0297318 9.83148906E-3 8823.66895
14.0100956 9.80398897E-3 8768.39355
13.9905157 9.77660343E-3 8771.3418
13.9709892 9.74933337E-3 8721.25586
13.9515181 9.72217694E-3 8717.40234
13.9321003 9.69513319E-3 8676.49414
13.9127369 9.66820307E-3 8664.1875
13.8934278 9.64138377E-3 8632.19238
13.8741713 9.61467717E-3 8611.62402
13.854969 9.58808046E-3 8587.71289
13.8358192 9.56159458E-3 8559.49707
13.8167219 9.53521859E-3 8543.52832
13.797678 9.50895064E-3 8508.10449
13.7786865 9.48279165E-3 8499.63184
13.7597466 9.45674069E-3 8457.28027
13.740859 9.43079684E-3 8455.82812
13.722024 9.40495916E-3 8407.1123
13.7032394 9.37922765E-3 8412.31055
13.6845064 9.35360137E-3 8357.46191
13.6658249 9.32808034E-3 8362.95801
13.6471939 9.30266362E-3 8314.25879
13.6286144 9.2773512E-3 8314.18848
13.6100845 9.25214123E-3 8271.55957
13.5916052 9.2270337E-3 8266.23535
13.5731764 9.20202862E-3 8228.89062
13.5547972 9.17712506E-3 8218.58789
13.5364676 9.15232208E-3 8186.00244
13.5181875 9.12761968E-3 8171.51367
13.4999571 9.10301786E-3 8144.04932
13.4817753 9.07851476E-3 8125.22266
13.4636431 9.05411039E-3 8101.69482
13.4455595 9.0298038E-3 8079.18457
13.4275236 9.00559593E-3 8059.62354
13.4095364 8.98148492E-3 8033.89111
13.3915977 8.95747077E-3 8017.97998
13.3737068 8.93355254E-3 7989.10498
13.3558636 8.90973024E-3 7976.2832
13.338068 8.88600294E-3 7941.27881
13.3203192 8.86236969E-3 7929.59131
13.302618 8.83883145E-3 7891.33301
13.2849636 8.81538633E-3 7882.0293
13.2673569 8.79203435E-3 7841.68311
13.2497959 8.7687755E-3 7834.75635
13.2322817 8.74560885E-3 7792.64014
13.2148132 8.72253347E-3 7787.68994
13.1973915 8.69954936E-3 7744.37354
13.1800146 8.67665652E-3 7741.08594
13.1626844 8.65385309E-3 7696.72998
13.1453991 8.63113999E-3 7694.68018
13.1281595 8.60851631E-3 7649.71631
13.1109648 8.58598109E-3 7648.56299
13.0938158 8.56353436E-3 7603.33789
13.0767107 8.5411761E-3 7602.72949
13.0596514 8.51890445E-3 7557.54053
13.042635 8.49672034E-3 7557.12207
13.0256643 8.47462192E-3 7512.40967
13.0087366 8.45261011E-3 7511.85107
12.9918537 8.43068399E-3 7467.96826
12.9750137 8.40884354E-3 7466.94385
12.9582176 8.38708784E-3 7424.14209
12.9414654 8.36541597E-3 7422.3125
12.9247561 8.34382791E-3 7380.80322
12.9080896 8.32232367E-3 7377.82275
12.8914671 8.30090232E-3 7337.97559
12.8748865 8.27956293E-3 7333.52832
12.8583488 8.25830642E-3 7295.93604
12.8418531 8.23713187E-3 7289.79932
12.8254004 8.21603835E-3 7254.38232
12.8089886 8.19502585E-3 7246.13037
12.7926197 8.17409344E-3 7213.48926
12.7762928 8.15324113E-3 7202.93896
12.7600069 8.13246891E-3 7173.08057
12.743762 8.11177585E-3 7159.80908
12.7275591 8.09116196E-3 7133.08643
12.7113981 8.0706263E-3 7116.82031
12.6952772 8.05016886E-3 7093.7793
12.6791973 8.02978873E-3 7074.42822
12.6631575 8.0094859E-3 7055.08057
12.6471586 7.98926037E-3 7032.17236
12.6312008 7.9691112E-3 7016.8291
12.6152821 7.94903841E-3 6990.10352
12.5994043 7.92904105E-3 6977.21436
12.5835657 7.90911913E-3 6942.76465
12.5677681 7.88927171E-3 6934.14502
12.5520086 7.86949974E-3 6892.91895
12.5362902 7.84980133E-3 6889.78613
12.5206099 7.83017743E-3 6843.33984
12.5049686 7.81062618E-3 6846.00928
12.4893675 7.7911485E-3 6794.26465
12.4738045 7.77174393E-3 6802.69043
12.4582806 7.75241107E-3 6745.92676
12.4427948 7.73315085E-3 6753.98535
12.4273472 7.71396235E-3 6703.78418
12.4119387 7.69484462E-3 6705.35205
12.3965683 7.67579814E-3 6662.6084
12.3812351 7.65682245E-3 6657.51514
12.365941 7.63791706E-3 6621.96484
12.3506832 7.61908153E-3 6609.88672
12.3354645 7.60031538E-3 6581.82471
12.320282 7.58161861E-3 6562.5
12.3051376 7.56299077E-3 6542.2373
12.2900305 7.54443184E-3 6515.56641
12.2749596 7.52594089E-3 6503.30127
12.2599268 7.50751747E-3 6468.90674
12.2449293 7.48916203E-3 6464.8999
12.22997 7.47087365E-3 6422.87158
12.2150459 7.45265232E-3 6427.28027
12.2001591 7.43449759E-3 6376.92969
12.1853085 7.41640897E-3 6384.63672
12.1704931 7.39838602E-3 6336.80176
12.155715 7.38042919E-3 6339.11328
12.1409712 7.36253755E-3 6300.55029
12.1262646 7.34471064E-3 6293.88818
12.1115923 7.32694846E-3 6264.93652
12.0969563 7.309251E-3 6249.10059
12.0823555 7.29161734E-3 6229.73291
12.06779 7.27404701E-3 6204.45557
12.0532589 7.25654047E-3 6195.02197
12.038764 7.23909726E-3 6160.3252
12.0243025 7.22171692E-3 6160.9165
12.0098772 7.20439851E-3 6116.53564
11.9954853 7.18714297E-3 6123.79834
11.9811277 7.16994889E-3 6076.60645
11.9668055 7.15281675E-3 6080.27783
11.9525166 7.1357456E-3 6043.87988
11.938262 7.11873593E-3 6037.04395
11.9240417 7.10178632E-3 6011.63672
11.9098549 7.08489772E-3 5994.06787
11.8957024 7.06806919E-3 5978.41699
11.8815832 7.05130072E-3 5947.72607
11.8674965 7.0345914E-3 5943.87109
11.8534441 7.01794168E-3 5900.22412
11.8394251 7.0013511E-3 5907.12598
11.8254385 6.98481919E-3 5854.9082
11.8114853 6.96834596E-3 5860.03467
11.7975655 6.95193047E-3 5820.89502
11.7836781 6.93557318E-3 5813.2251
11.7698231 6.91927364E-3 5787.55566
11.7560005 6.90303138E-3 5767.12402
11.7422113 6.88684639E-3 5754.68506
11.7284536 6.87071821E-3 5721.11426
11.7147284 6.85464637E-3 5722.18994
11.7010345 6.83863088E-3 5675.75439
11.6873732 6.82267174E-3 5682.29346
11.6737442 6.80676848E-3 5638.66016
11.6601467 6.79092063E-3 5636.98486
11.6465807 6.77512772E-3 5607.69287
11.6330462 6.75939023E-3 5592.21436
11.6195431 6.74370723E-3 5577.20361
11.6060705 6.7280787E-3 5547.8291
11.5926304 6.71250466E-3 5547.15527
11.5792208 6.69698464E-3 5503.7793
11.5658426 6.68151863E-3 5510.04248
11.552495 6.66610571E-3 5467.5415
11.5391779 6.65074633E-3 5466.19189
11.5258913 6.63543958E-3 5438.93115
11.5126362 6.62018592E-3 5423.00195
11.4994106 6.60498487E-3 5410.67822
11.4862156 6.58983598E-3 5379.90381
11.4730511 6.57473924E-3 5382.7334
11.4599171 6.55969419E-3 5337.27197
11.4468126 6.54470082E-3 5343.27002
11.4337378 6.52975868E-3 5307.04004
11.4206934 6.51486777E-3 5300.92676
11.4076786 6.50002761E-3 5280.51367
11.3946934 6.48523821E-3 5259.01807
11.3817377 6.47049909E-3 5254.31738
11.3688116 6.45581027E-3 5217.36035
11.3559141 6.44117128E-3 5223.1665
11.3430462 6.42658258E-3 5181.51416
11.3302078 6.41204277E-3 5181.89893
11.3173981 6.39755232E-3 5156.50781
11.3046179 6.38311123E-3 5140.9209
11.2918663 6.36871858E-3 5131.89062
11.2791424 6.35437481E-3 5100.28271
11.266448 6.34007948E-3 5105.90234
11.2537823 6.3258321E-3 5061.6543
11.2411451 6.31163316E-3 5065.45361
11.2285357 6.29748171E-3 5036.52588
11.2159548 6.28337776E-3 5022.86475
11.2034025 6.26932085E-3 5010.87158
11.1908779 6.25531143E-3 4977.99414
11.178381 6.24134904E-3 4983.42529
11.1659126 6.22743322E-3 4934.95459
11.153471 6.21356349E-3 4939.12646
11.141058 6.19974034E-3 4909.61572
11.1286726 6.18596328E-3 4895.02686
11.1163139 6.17223233E-3 4884.65137
11.1039829 6.15854701E-3 4851.43066
11.0916796 6.14490686E-3 4856.67041
11.0794039 6.13131188E-3 4811.71045
11.0671549 6.11776207E-3 4813.45117
11.0549326 6.10425742E-3 4788.03369
11.042737 6.09079702E-3 4770.68604
11.0305691 6.07738132E-3 4764.73486
11.0184278 6.06401032E-3 4728.17676
11.0063133 6.05068263E-3 4733.23193
10.9942245 6.03739917E-3 4694.51172
10.9821634 6.02415949E-3 4691.08838
10.9701281 6.01096312E-3 4672.33301
10.9581194 5.99781051E-3 4649.39209
10.9461374 5.98470028E-3 4650.45459
10.9341803 5.97163383E-3 4608.05713
10.9222507 5.95860928E-3 4612.93506
10.910346 5.94562804E-3 4583.07812
10.898468 5.93268871E-3 4571.92334
10.8866158 5.91979176E-3 4562.30322
10.8747883 5.90693671E-3 4531.32568
10.8629875 5.89412358E-3 4536.08838
10.8512125 5.88135188E-3 4496.87598
10.8394623 5.8686221E-3 4495.86279
10.8277378 5.8559333E-3 4477.12451
10.8160381 5.84328547E-3 4455.84717
10.8043642 5.83067862E-3 4457.61377
10.792716 5.81811275E-3 4416.28613
10.7810917 5.8055874E-3 4420.88232
10.7694931 5.79310255E-3 4394.61719
10.7579193 5.78065775E-3 4381.56299
10.7463703 5.768253E-3 4376.13184
10.7348461 5.75588783E-3 4342.86914
10.7233467 5.74356318E-3 4347.35693
10.7118721 5.73127717E-3 4315.03076
10.7004223 5.71903121E-3 4308.70898
10.6889963 5.70682436E-3 4297.46826
10.6775942 5.69465617E-3 4270.47168
10.6662178 5.68252709E-3 4274.85352
10.6548643 5.67043666E-3 4237.99658
10.6435356 5.65838488E-3 4236.97412
10.6322308 5.64637175E-3 4221.39014
10.6209497 5.63439634E-3 4199.4248
10.6096935 5.62245911E-3 4203.70508
10.5984602 5.61056007E-3 4165.09033
10.5872507 5.59869828E-3 4168.0542
10.5760651 5.58687467E-3 4151.41064
10.5649033 5.57508785E-3 4135.04932
10.5537653 5.56333875E-3 4137.96973
10.5426502 5.55162644E-3 4102.37842
10.531558 5.53995138E-3 4106.52197
10.5204897 5.52831311E-3 4088.25854
10.5094452 5.51671116E-3 4074.12988
10.4984236 5.50514599E-3 4075.61353
10.4874249 5.49361669E-3 4041.84888
10.476449 5.48212416E-3 4045.90503
10.4654961 5.47066703E-3 4027.03296
10.454566 5.45924623E-3 4013.91113
10.4436588 5.44786127E-3 4015.01392
10.4327745 5.43651171E-3 3982.23462
10.4219131 5.42519754E-3 3986.20776
10.4110737 5.41391876E-3 3967.81641
10.4002571 5.4026749E-3 3954.69434
10.3894634 5.39146597E-3 3956.44482
10.3786917 5.38029196E-3 3923.29199
10.3679419 5.36915287E-3 3927.18506
10.3572149 5.35804825E-3 3910.29272
10.3465099 5.34697808E-3 3896.19507
10.3358269 5.33594191E-3 3899.62061
10.3251657 5.3249402E-3 3865.3623
10.3145266 5.31397248E-3 3869.17871
10.3039103 5.30303828E-3 3854.66626
10.2933149 5.29213808E-3 3838.5271
10.2827415 5.28127141E-3 3842.30591
10.2721891 5.27043827E-3 3810.44336
10.2616596 5.25963819E-3 3811.91162
10.2511511 5.24887163E-3 3800.81226
10.2406635 5.23813767E-3 3781.80615
10.2301979 5.22743678E-3 3785.51294
10.2197542 5.21676848E-3 3757.65869
10.2093315 5.20613324E-3 3755.46094
10.1989298 5.19553013E-3 3748.61792
10.188549 5.18495962E-3 3725.82642
10.1781893 5.17442124E-3 3729.46533
10.1678514 5.16391452E-3 3706.63379
10.1575336 5.1534404E-3 3699.92896
10.1472378 5.14299795E-3 3698.14722
10.1369619 5.13258716E-3 3670.57031
10.1267071 5.12220757E-3 3674.14429
10.1164732 5.11186011E-3 3657.1416
10.1062593 5.10154339E-3 3645.07983
10.0960674 5.09125832E-3 3648.62402
10.0858946 5.081004E-3 3616.98413
10.0757427 5.07078087E-3 3619.90918
10.0656118 5.06058848E-3 3609.48975
10.055501 5.05042681E-3 3591.28711
10.0454102 5.04029542E-3 3594.77197
10.0353394 5.03019476E-3 3570.09766
10.0252886 5.02012437E-3 3566.17505
10.0152588 5.01008425E-3 3563.5271
10.005249 5.00007439E-3 3540.26709
9.99525833 4.99009434E-3 3543.69849
9.98528862 4.98014409E-3 3530.07446
9.97533798 4.97022318E-3 3520.80469
9.96540737 4.96033253E-3 3524.21582
9.95549679 4.95047122E-3 3499.38428
9.94560528 4.94063925E-3 3501.43042
9.9357338 4.93083615E-3 3495.17651
9.92588234 4.92106285E-3 3478.81641
9.91604996 4.91131796E-3 3482.1853
9.90623665 4.9016024E-3 3465.22778
9.89644337 4.89191571E-3 3459.6814
9.88666916 4.88225743E-3 3461.41626
9.87691402 4.87262802E-3 3437.32471
9.86717892 4.86302655E-3 3440.65405
9.85746193 4.85345395E-3 3432.20605
9.84776497 4.84390929E-3 3418.44702
9.83808613 4.83439304E-3 3421.75879
9.82842731 4.82490426E-3 3403.52734
9.81878662 4.81544388E-3 3399.81274
9.809165 4.80601145E-3 3400.4231
9.79956245 4.79660649E-3 3377.73657
9.78997898 4.787229E-3 3381.01074
9.78041363 4.77787899E-3 3372.26807
9.77086735 4.76855645E-3 3359.34302
9.76133919 4.75926092E-3 3362.60156
9.7518301 4.74999286E-3 3344.69067
9.74233913 4.74075181E-3 3340.93335
9.73286724 4.73153731E-3 3342.19922
9.72341347 4.72234981E-3 3319.3728
9.71397781 4.71318932E-3 3322.5957
9.70456028 4.70405538E-3 3315.15454
9.69516182 4.69494797E-3 3301.05273
9.68578053 4.68586665E-3 3304.25952
9.6764183 4.67681233E-3 3288.60132
9.66707325 4.66778362E-3 3283.13574
9.65774727 4.65878146E-3 3286.3269
9.64843845 4.64980491E-3 3262.56812
9.63914776 4.64085443E-3 3265.28784
9.62987518 4.63192957E-3 3260.95166
9.62061977 4.62303078E-3 3244.14282
9.61138248 4.6141576E-3 3247.29858
9.60216331 4.60531004E-3 3235.31812
9.59296131 4.59648762E-3 3226.40161
9.58377743 4.58769035E-3 3229.54102
9.57461071 4.57891868E-3 3210.27856
9.56546116 4.57017217E-3 3208.90161
9.55632973 4.56145033E-3 3209.29077
9.54721546 4.55275364E-3 3188.26123
9.53811836 4.5440821E-3 3191.36426
9.52903938 4.53543477E-3 3184.76343
9.51997662 4.52681258E-3 3170.84033
9.51093197 4.51821461E-3 3173.92627
9.50190449 4.50964132E-3 3160.61963
9.49289322 4.50109225E-3 3153.53955
9.48390007 4.49256739E-3 3156.60791
9.47492313 4.48406674E-3 3136.82031
9.46596336 4.47559031E-3 3136.3208
9.45702076 4.46713809E-3 3137.30713
9.44809532 4.45870962E-3 3122.9812
9.4391861 4.4503049E-3 3126.01758
9.43029404 4.44192393E-3 3126.46777
9.42141819 4.4335667E-3 3124.44873
9.41255951 4.42523323E-3 3127.48462
9.40371704 4.41692304E-3 3126.27197
9.39489174 4.40863613E-3 3126.03003
9.38608265 4.40037251E-3 3129.0647
9.37728977 4.39213216E-3 3126.08179
9.36851406 4.3839151E-3 3127.45215
9.35975456 4.37572086E-3 3130.48511
9.35101128 4.36754944E-3 3125.78198
9.3422842 4.3594013E-3 3128.7688
9.33357334 4.35127551E-3 3130.32495
9.32487869 4.343173E-3 3127.40991
9.31620121 4.33509285E-3 3130.43579
9.30753899 4.32703504E-3 3130.39062
9.29889297 4.31899959E-3 3128.70972
9.29026318 4.31098696E-3 3131.73242
9.28164864 4.30299621E-3 3130.26416
9.27305031 4.29502781E-3 3130.09497
9.26446819 4.2870813E-3 3133.11353
9.25590229 4.27915715E-3 3130.37085
9.24735165 4.27125487E-3 3131.63062
9.23881721 4.26337402E-3 3134.64502
9.23029804 4.25551552E-3 3130.30176
9.22179508 4.24767844E-3 3132.85791
9.21330738 4.23986325E-3 3135.04468
9.20483589 4.23206948E-3 3131.33862
9.19637966 4.22429712E-3 3134.34155
9.18793869 4.21654619E-3 3135.27808
9.17951298 4.20881668E-3 3132.66162
9.17110348 4.20110812E-3 3135.65942
9.16270828 4.19342099E-3 3135.49121
9.1543293 4.18575481E-3 3134.12915
9.14596558 4.17810958E-3 3137.12109
9.13761711 4.17048531E-3 3135.68677
9.12928391 4.16288199E-3 3135.28662
9.12096596 4.15529963E-3 3138.27197
9.11266232 4.14773775E-3 3135.94971
9.10437489 4.14019637E-3 3136.69531
9.09610176 4.13267547E-3 3139.67407
9.08784389 4.12517553E-3 3136.14917
9.07960129 4.11769561E-3 3137.82715
9.07137299 4.11023619E-3 3140.79834
9.06315994 4.10279678E-3 3136.53564
9.05496216 4.0953774E-3 3139.17407
9.04677868 4.08797851E-3 3141.59717
9.0386095 4.08059964E-3 3137.55444
9.03045559 4.07324079E-3 3140.51123
9.02231693 4.06590151E-3 3142.07031
9.01419258 4.05858224E-3 3138.62378
9.00608253 4.05128254E-3 3141.57275
8.99798775 4.04400285E-3 3142.40771
8.98990631 4.03674273E-3 3139.90405
8.98184013 4.0295017E-3 3142.84546
8.97378826 4.02228069E-3 3142.88574
8.96575069 4.01507877E-3 3140.92114
8.95772839 4.00789594E-3 3143.85352
8.94971943 4.00073268E-3 3143.33252
8.94172478 3.99358897E-3 3142.14917
8.93374538 3.98646388E-3 3145.073
8.92577934 3.97935789E-3 3144.3562
8.91782761 3.97227099E-3 3144.09058
8.90989017 3.96520272E-3 3147.00732
8.90196705 3.95815354E-3 3146.6106
8.89405727 3.95112345E-3 3147.34302
8.88616276 3.94411152E-3 3150.25317
8.87828159 3.93711869E-3 3149.67065
8.87041378 3.93014401E-3 3150.82129
8.86256027 3.92318796E-3 3153.72461
8.85472107 3.91625054E-3 3152.7644
8.84689522 3.90933175E-3 3154.15967
8.83908367 3.90243065E-3 3157.05688
8.83128548 3.89554817E-3 3155.86206
8.82350159 3.88868386E-3 3157.50513
8.81573105 3.88183771E-3 3160.39551
8.80797386 3.87500948E-3 3158.9812
8.80023098 3.86819942E-3 3160.82495
8.79250145 3.86140705E-3 3163.70825
8.78478527 3.85463284E-3 3162.24902
8.77708244 3.84787633E-3 3164.27612
8.76939392 3.84113751E-3 3167.15332
8.7617178 3.83441639E-3 3165.34497
8.75405598 3.82771296E-3 3167.45239
8.74640751 3.821027E-3 3170.32251
8.73877239 3.81435873E-3 3168.64771
8.73114967 3.80770769E-3 3170.86475
8.72354126 3.80107411E-3 3173.72827
8.71594524 3.79445776E-3 3172.03198
8.70836353 3.78785888E-3 3174.28467
8.70079422 3.78127699E-3 3177.14185
8.69323826 3.77471233E-3 3175.19604
8.68569565 3.7681649E-3 3177.41211
8.67816544 3.76163423E-3 3180.26245
8.67064857 3.75512056E-3 3178.62598
8.66314507 3.74862389E-3 3180.82666
8.65565395 3.74214421E-3 3183.67041
8.64817619 3.73568106E-3 3181.96753
8.64071178 3.72923468E-3 3184.06201
8.63325977 3.72280506E-3 3186.89966
8.62582016 3.71639198E-3 3185.35034
8.6183939 3.70999542E-3 3187.31836
8.61098003 3.70361563E-3 3190.14868
8.60357952 3.6972519E-3 3188.83765
8.59619141 3.69090494E-3 3190.65527
8.58881569 3.68457404E-3 3193.47925
8.58145332 3.67825944E-3 3192.30493
8.5741024 3.67196114E-3 3193.89038
8.56676483 3.6656789E-3 3196.70801
8.55943966 3.65941296E-3 3195.77222
8.55212784 3.65316286E-3 3197.10303
8.54482746 3.64692882E-3 3199.91406
8.53753948 3.64071084E-3 3199.26831
8.53026485 3.6345087E-3 3200.3064
8.52300167 3.62832216E-3 3203.11084
8.51575089 3.62215168E-3 3202.80786
8.50851345 3.6159968E-3 3203.51904
8.50128746 3.60985775E-3 3206.31787
8.49407387 3.60373408E-3 3206.42944
8.48687172 3.59762623E-3 3206.8147
8.47968292 3.59153375E-3 3209.60693
8.47250557 3.58545664E-3 3210.12744
8.46534157 3.57939512E-3 3210.11401
8.45818806 3.57334898E-3 3212.8999
8.4510479 3.56731797E-3 3213.77466
8.44391918 3.56130232E-3 3213.16089
8.43680286 3.55530181E-3 3215.94067
8.42969799 3.54931667E-3 3217.12134
8.42260551 3.54334642E-3 3215.44775
8.41552448 3.53739131E-3 3218.22095
8.40845585 3.5314511E-3 3219.47363
8.40139866 3.5255258E-3 3214.34546
8.39435387 3.51961562E-3 3217.10864
8.38732052 3.51372012E-3 3219.40869
8.38029861 3.50783952E-3 3213.2981
8.37328911 3.50197358E-3 3216.05225
8.36629105 3.49612231E-3 3218.80566
8.35930443 3.49028572E-3 3213.05762
8.35232925 3.48446378E-3 3215.15918
8.34536648 3.47865652E-3 3217.90308
8.33841515 3.47286346E-3 3213.1792
8.33147526 3.46708507E-3 3214.06812
8.32454681 3.46132112E-3 3216.80273
8.31762981 3.45557136E-3 3213.62573
8.31072426 3.44983605E-3 3213.38208
8.30383015 3.44411517E-3 3216.10791
8.29694748 3.43840825E-3 3214.04077
8.29007626 3.43271554E-3 3212.36133
8.28321743 3.42703704E-3 3215.07837
8.27636814 3.4213725E-3 3214.52734
8.26953125 3.41572193E-3 3211.63794
8.2627058 3.41008557E-3 3214.34521
8.25589085 3.40446318E-3 3215.20386
8.24908733 3.39885452E-3 3210.83984
8.24229527 3.3932596E-3 3213.53882
8.23551464 3.38767865E-3 3215.90283
8.22874451 3.38211143E-3 3210.20654
8.22198582 3.37655796E-3 3212.89746
8.21523857 3.37101822E-3 3215.58691
8.20850182 3.36549198E-3 3210.61621
8.2017765 3.35997925E-3 3212.06372
8.19506264 3.35448026E-3 3214.74536
8.18835831 3.34899453E-3 3211.61108
8.18166637 3.34352232E-3 3211.49683
8.17498493 3.3380636E-3 3214.17017
8.16831398 3.33261816E-3 3212.73804
8.16165447 3.32718622E-3 3210.98828
8.15500546 3.32176732E-3 3213.65308
8.14836693 3.31636169E-3 3213.88452
8.14173985 3.31096933E-3 3210.27344
8.13512325 3.30559001E-3 3212.93018
8.12851715 3.30022373E-3 3215.01245
8.12192249 3.29487072E-3 3209.85425
8.11533833 3.28953052E-3 3212.50293
8.10876465 3.28420359E-3 3215.15137
8.10220146 3.27888923E-3 3210.7356
8.09564877 3.27358791E-3 3212.12378
8.08910656 3.26829962E-3 3214.76465
8.0825758 3.26302391E-3 3212.19067
8.07605457 3.25776101E-3 3211.65894
8.06954479 3.25251068E-3 3214.29175
8.06304455 3.24727339E-3 3213.72046
8.05655479 3.24204843E-3 3211.25537
8.05007648 3.23683606E-3 3213.88062
8.04360771 3.23163648E-3 3215.33447
8.03714943 3.22644925E-3 3210.88403
8.03070164 3.22127459E-3 3213.50171
8.02426434 3.21611227E-3 3216.11841
8.01783752 3.21096252E-3 3211.58325
8.0114212 3.20582488E-3 3213.30103
8.00501442 3.20069981E-3 3215.91016
7.99861813 3.19558685E-3 3213.42993
7.99223185 3.19048623E-3 3213.01733
7.98585606 3.18539771E-3 3215.61938
7.97949028 3.18032154E-3 3215.34351
7.97313452 3.17525724E-3 3212.77881
7.96678925 3.17020528E-3 3215.37378
7.96045399 3.1651652E-3 3217.1438
7.95412874 3.16013722E-3 3210.14087
7.94781351 3.15512111E-3 3212.72656
7.94150829 3.15011712E-3 3215.31226
7.93521309 3.14512476E-3 3199.11621
7.92892742 3.14014452E-3 3196.75879
7.92265224 3.13517591E-3 3199.32446
7.91638708 3.13021918E-3 3190.25732
7.91013145 3.12527409E-3 3181.00806
7.90388584 3.12034087E-3 3183.55444
7.89765024 3.1154193E-3 3181.58813
7.89142418 3.11050913E-3 3165.21851
7.88520813 3.10561084E-3 3167.74536
7.87900162 3.10072396E-3 3170.27173
7.87280512 3.09584872E-3 3152.30688
7.86661816 3.09098489E-3 3152.02197
7.86044121 3.08613246E-3 3154.5293
7.8542738 3.08129145E-3 3144.17529
7.84811592 3.07646184E-3 3136.49585
7.84196806 3.07164364E-3 3138.98413
7.83582926 3.06683686E-3 3136.23096
7.82970047 3.06204124E-3 3120.96094
7.82358122 3.05725681E-3 3123.43066
7.8174715 3.05248355E-3 3125.8999
7.81137133 3.04772146E-3 3108.02612
7.80528069 3.04297055E-3 3107.95142
7.7991991 3.03823082E-3 3110.4021
7.79312754 3.03350203E-3 3100.59033
7.78706551 3.02878441E-3 3092.6665
7.78101254 3.02407774E-3 3095.09863
7.7749691 3.01938201E-3 3093.33179
7.76893473 3.01469723E-3 3077.35791
7.76291037 3.01002315E-3 3079.77197
7.75689459 3.00536025E-3 3082.18555
7.75088882 3.00070806E-3 3066.24829
7.74489212 2.99606659E-3 3064.63696
7.73890448 2.99143582E-3 3067.03271
7.73292637 2.98681599E-3 3059.45264
7.72695732 2.98220664E-3 3049.47974
7.72099733 2.977608E-3 3051.85767
7.71504688 2.97302008E-3 3052.82349
7.70910549 2.96844286E-3 3034.51294
7.70317316 2.96387589E-3 3036.87305
7.69724989 2.95931962E-3 3039.23291
7.69133568 2.95477384E-3 3026.69824
7.68543053 2.95023853E-3 3021.77881
7.67953491 2.9457137E-3 3024.12134
7.67364788 2.94119935E-3 3020.54443
7.66776991 2.93669524E-3 3007.05566
7.661901 2.93220137E-3 3009.38062
7.65604115 2.92771799E-3 3011.70557
7.65019035 2.92324484E-3 2995.11938
7.64434814 2.91878195E-3 2994.42358
7.638515 2.91432906E-3 2996.7312
7.63269091 2.90988665E-3 2989.44946
7.6268754 2.90545425E-3 2979.75684
7.62106895 2.90103187E-3 2982.04712
7.61527109 2.89661973E-3 2983.96729
7.60948229 2.8922176E-3 2965.17163
7.60370255 2.88782548E-3 2967.4458
7.59793139 2.88344338E-3 2969.71924
7.59216881 2.87907128E-3 2959.54102
7.58641481 2.8747092E-3 2952.82642
7.58066988 2.8703569E-3 2955.0835
7.57493353 2.86601437E-3 2954.43921
7.56920576 2.86168186E-3 2938.29126
7.56348658 2.85735913E-3 2940.53125
7.55777645 2.85304617E-3 2942.77148
7.55207443 2.848743E-3 2930.62085
7.54638147 2.84444937E-3 2926.14697
7.54069662 2.84016575E-3 2928.37036
7.53502083 2.83589144E-3 2925.99121
7.52935314 2.83162715E-3 2911.77148
7.52369404 2.82737217E-3 2913.97876
7.51804352 2.82312697E-3 2916.18628
7.51240158 2.81889131E-3 2902.60156
7.50676823 2.81466497E-3 2899.45142
7.50114298 2.81044841E-3 2901.64233
7.49552631 2.80624116E-3 2897.65845
7.48991776 2.80204345E-3 2882.79468
7.48431826 2.79785506E-3 2884.96753
7.47872639 2.79367599E-3 2887.14087
7.4731431 2.78950646E-3 2871.3855
7.4675684 2.78534601E-3 2868.36182
7.4620018 2.7811951E-3 2870.51733
7.45644379 2.77705328E-3 2866.36255
7.45089388 2.77292076E-3 2851.94556
7.44535208 2.76879757E-3 2854.08325
7.43981838 2.76468345E-3 2856.22119
7.43429327 2.76057865E-3 2840.90503
7.42877626 2.75648269E-3 2837.73169
7.42326736 2.75239605E-3 2839.85229
7.41776657 2.74831848E-3 2836.29712
7.41227388 2.74425E-3 2821.35352
7.40678978 2.74019036E-3 2823.45679
7.4013133 2.73613981E-3 2825.56006
7.39584494 2.73209834E-3 2811.33813
7.39038467 2.72806571E-3 2807.15479
7.38493252 2.72404216E-3 2809.24121
7.37948847 2.72002746E-3 2807.15918
7.37405252 2.71602138E-3 2791.0293
7.36862469 2.71202438E-3 2793.09888
7.36320448 2.70803622E-3 2795.16821
7.35779238 2.70405668E-3 2782.89771
7.35238838 2.70008598E-3 2776.93237
7.34699202 2.69612414E-3 2778.98486
7.34160376 2.69217091E-3 2779.11865
7.3362236 2.68822629E-3 2760.93628
7.33085108 2.68429052E-3 2762.97217
7.32548618 2.68036313E-3 2765.0083
7.32012939 2.67644459E-3 2755.49878
7.31478024 2.67253444E-3 2746.96094
7.30943918 2.66863313E-3 2748.98022
7.30410576 2.66473996E-3 2750.99976
7.29878044 2.66085565E-3 2732.23706
7.29346228 2.65697972E-3 2733.12524
7.28815222 2.65311217E-3 2735.12842
7.28284979 2.64925323E-3 2729.10522
7.27755547 2.64540245E-3 2717.25
7.2722683 2.64156028E-3 2719.23706
7.26698923 2.63772649E-3 2721.22363
7.26171732 2.63390085E-3 2706.4126
7.25645351 2.63008359E-3 2703.5127
7.25119734 2.62627471E-3 2705.48315
7.24594831 2.62247398E-3 2703.69482
7.2407074 2.61868164E-3 2687.77856
7.23547363 2.61489744E-3 2689.7334
7.2302475 2.6111214E-3 2691.68823
7.22502899 2.60735373E-3 2681.59155
7.21981812 2.60359398E-3 2674.1626
7.21461487 2.59984238E-3 2676.10132
7.20941877 2.59609893E-3 2678.04053
7.20423031 2.59236363E-3 2659.80176
7.19904947 2.58863624E-3 2660.49731
7.19387579 2.58491701E-3 2662.4209
7.18870974 2.58120568E-3 2657.71118
7.18355083 2.57750251E-3 2645.05762
7.17839956 2.57380726E-3 2646.96558
7.17325592 2.57011969E-3 2648.87305
7.16811895 2.56644026E-3 2636.5293
7.16299009 2.56276876E-3 2631.51587
7.15786791 2.55910517E-3 2633.40845
7.15275335 2.55544926E-3 2634.76953
7.14764643 2.55180127E-3 2616.20776
7.14254618 2.54816096E-3 2618.08472
7.13745356 2.54452857E-3 2619.96216
7.13236809 2.54090386E-3 2614.16772
7.12729025 2.53728707E-3 2602.77686
7.12221909 2.53367773E-3 2604.63892
7.11715508 2.53007631E-3 2606.50098
7.11209869 2.52648257E-3 2593.86499
7.10704947 2.52289628E-3 2589.46924
7.10200691 2.51931767E-3 2591.31616
7.09697199 2.51574675E-3 2592.71436
7.09194422 2.51218351E-3 2574.36304
7.08692312 2.50862772E-3 2576.19531
7.08190966 2.50507938E-3 2578.0271
7.07690287 2.50153872E-3 2572.80713
7.07190371 2.49800552E-3 2560.61768
7.06691122 2.49447976E-3 2562.43457
7.06192541 2.49096146E-3 2564.25146
7.05694723 2.48745061E-3 2552.86694
7.05197573 2.4839472E-3 2547.18335
7.04701138 2.48045125E-3 2548.9856
7.0420537 2.47696252E-3 2550.78784
7.03710365 2.47348123E-3 2533.23096
7.03215981 2.47000717E-3 2533.62207
7.02722359 2.46654055E-3 2535.40918
7.02229404 2.46308115E-3 2532.72827
7.01737118 2.45962921E-3 2518.35205
7.01245546 2.45618424E-3 2520.12451
7.00754642 2.45274673E-3 2521.89722
7.00264454 2.44931621E-3 2513.64111
6.99774933 2.44589313E-3 2505.00342
6.99286079 2.44247704E-3 2506.76172
6.98797941 2.43906816E-3 2508.52002
6.98310423 2.43566651E-3 2494.9292
6.97823668 2.43227184E-3 2491.71021
6.97337532 2.42888415E-3 2493.4541
6.96852112 2.42550368E-3 2494.9812
6.96367311 2.42213043E-3 2476.65283
6.95883226 2.41876394E-3 2478.38208
6.95399809 2.41540466E-3 2480.11182
6.94917059 2.41205236E-3 2476.70215
6.94435024 2.40870682E-3 2463.41553
6.93953609 2.40536849E-3 2465.13062
6.93472862 2.40203692E-3 2466.84595
6.92992783 2.39871233E-3 2458.80469
6.92513371 2.39539449E-3 2450.37866
6.92034626 2.39208387E-3 2452.08032
6.91556549 2.38877977E-3 2453.78149
6.91079092 2.38548266E-3 2441.13965
6.9060235 2.3821923E-3 2437.15747
6.90126228 2.37890892E-3 2438.84521
6.89650774 2.37563229E-3 2440.53223
6.89175987 2.37236219E-3 2423.88965
6.8870182 2.36909906E-3 2424.22705
6.88228321 2.36584246E-3 2425.90088
6.87755489 2.36259284E-3 2424.85718
6.87283325 2.35934975E-3 2409.53027
6.86811733 2.3561134E-3 2411.19043
6.86340857 2.35288357E-3 2412.85034
6.858706 2.3496605E-3 2407.98877
6.85401011 2.34644394E-3 2396.58301
6.84932041 2.34323414E-3 2398.22974
6.84463692 2.34003086E-3 2399.87622
6.8399601 2.33683409E-3 2391.43896
6.83528948 2.33364385E-3 2383.74707
6.83062553 2.33046012E-3 2385.38013
6.82596779 2.32728315E-3 2387.01318
6.82131624 2.32411246E-3 2375.22168
6.81667137 2.32094829E-3 2370.96289
6.8120327 2.31779041E-3 2372.58252
6.80740023 2.31463928E-3 2374.20215
6.80277395 2.3114942E-3 2359.2417
6.79815435 2.30835588E-3 2358.16968
6.79354048 2.30522384E-3 2359.77612
6.78893328 2.30209809E-3 2361.06519
6.78433228 2.29897862E-3 2343.91162
6.77973747 2.29586568E-3 2345.50513
6.77514887 2.29275902E-3 2347.09839
6.77056646 2.28965865E-3 2345.60474
6.76599026 2.28656456E-3 2331.30469
6.76142025 2.28347653E-3 2332.88525
6.75685596 2.28039501E-3 2334.46558
6.75229836 2.27731979E-3 2330.39966
6.74774694 2.27425061E-3 2318.69067
6.74320126 2.27118749E-3 2320.2583
6.73866224 2.26813089E-3 2321.82593
6.73412895 2.26508034E-3 2315.40601
6.72960186 2.26203585E-3 2306.12329
6.72508097 2.25899741E-3 2307.67798
6.7205658 2.25596526E-3 2309.23267
6.71605682 2.25293916E-3 2300.76538
6.71155405 2.24991911E-3 2293.75806
6.707057 2.24690535E-3 2295.30029
6.70256662 2.24389741E-3 2296.84253
6.69808149 2.24089553E-3 2286.36938
6.69360304 2.23789969E-3 2281.30029
6.68912983 2.23490992E-3 2282.82983
6.6846633 2.23192596E-3 2284.35938
6.68020248 2.22894829E-3 2271.34692
6.67574739 2.2259762E-3 2267.77417
6.6712985 2.22301041E-3 2269.29053
6.66685534 2.2200502E-3 2270.80713
6.66241837 2.21709604E-3 2256.24854
6.65798712 2.21414794E-3 2254.35327
6.65356159 2.21120543E-3 2255.85693
6.64914227 2.20826897E-3 2257.35986
6.64472866 2.20533833E-3 2241.45825
6.64032078 2.20241351E-3 2241.00879
6.63591862 2.19949451E-3 2242.49927
6.63152266 2.19658134E-3 2243.98975
6.62713242 2.19367375E-3 2226.93115
6.6227479 2.19077221E-3 2227.72363
6.61836958 2.18787626E-3 2229.20117
6.61399651 2.18498614E-3 2230.32275
6.60962963 2.1821016E-3 2212.98389
6.605268 2.17922288E-3 2214.44897
6.60091257 2.17634975E-3 2215.91382
6.59656286 2.17348244E-3 2216.17725
6.5922184 2.17062072E-3 2199.77222
6.58788013 2.16776459E-3 2201.22412
6.58354759 2.16491427E-3 2202.67651
6.57922077 2.16206955E-3 2202.32227
6.5748992 2.15923018E-3 2186.77271
6.57058382 2.15639663E-3 2188.2124
6.56627369 2.15356867E-3 2189.6521
6.56196928 2.15074606E-3 2188.84033
6.55767059 2.14792904E-3 2173.70337
6.55337763 2.14511785E-3 2175.13062
6.54909039 2.14231177E-3 2176.55762
6.54480839 2.13951152E-3 2175.50439
6.54053211 2.13671662E-3 2160.70044
6.53626156 2.13392708E-3 2162.11548
6.53199625 2.13114312E-3 2163.53027
6.52773714 2.12836475E-3 2162.45166
6.5234828 2.12559151E-3 2147.89038
6.51923466 2.12282385E-3 2149.29321
6.51499176 2.12006154E-3 2150.6958
6.51075411 2.1173046E-3 2149.74146
6.50652266 2.11455324E-3 2134.95703
6.50229597 2.111807E-3 2136.3479
6.49807501 2.10906612E-3 2137.73828
6.49385977 2.10633082E-3 2137.14893
6.48964977 2.10360065E-3 2122.27734
6.4854455 2.10087583E-3 2123.65601
6.48124647 2.09815614E-3 2125.03491
6.47705269 2.0954418E-3 2124.95972
6.47286463 2.09273282E-3 2109.53931
6.46868181 2.09002919E-3 2110.90601
6.46450472 2.08733045E-3 2112.27295
6.46033239 2.08463729E-3 2112.91235
6.45616579 2.08194903E-3 2096.9187
6.45200491 2.07926612E-3 2098.27393
6.4478488 2.07658857E-3 2099.62891
6.44369841 2.07391591E-3 2100.98413
6.43955326 2.0712486E-3 2084.56787
6.43541336 2.06858618E-3 2085.72266
6.43127871 2.06592912E-3 2087.06616
6.42714977 2.06327718E-3 2088.40942
6.42302561 2.06063036E-3 2073.10864
6.41890717 2.05798843E-3 2073.17065
6.41479397 2.05535162E-3 2074.50269
6.41068554 2.05271994E-3 2075.83447
6.40658283 2.05009338E-3 2061.93188
6.40248537 2.0474717E-3 2060.73486
6.39839315 2.04485515E-3 2062.05542
6.39430571 2.04224372E-3 2063.37573
6.39022398 2.03963718E-3 2051.01147
6.3861475 2.03703553E-3 2048.37036
6.38207579 2.03443901E-3 2049.67969
6.3780098 2.03184737E-3 2050.98877
6.37394857 2.02926062E-3 2040.3219
6.3698926 2.02667899E-3 2036.07092
6.36584187 2.02410226E-3 2037.36865
6.36179638 2.02153018E-3 2038.66699
6.35775566 2.01896322E-3 2029.82056
6.35372019 2.01640115E-3 2023.76978
6.34968996 2.01384397E-3 2025.05688
6.34566498 2.01129145E-3 2026.34351
6.34164476 2.00874405E-3 2019.57214
6.3376298 2.00620131E-3 2011.60645
6.33362007 2.00366345E-3 2012.88208
6.32961512 2.00113025E-3 2014.15771
6.32561541 1.99860195E-3 2009.53516
6.32162094 1.99607853E-3 1999.43652
6.31763124 1.99356E-3 2000.70117
6.31364679 1.99104589E-3 2001.96594
6.30966711 1.98853668E-3 1999.52295
6.30569267 1.98603235E-3 1986.50391
6.301723 1.98353268E-3 1987.75732
6.2977581 1.98103767E-3 1989.01074
6.29379892 1.97854731E-3 1989.20068
6.28984404 1.97606185E-3 1973.62415
6.28589439 1.9735808E-3 1974.86597
6.28195 1.97110465E-3 1976.10791
6.27800989 1.96863292E-3 1977.3501
6.27407503 1.96616608E-3 1962.55725
6.27014542 1.96370366E-3 1962.05151
6.26622057 1.96124613E-3 1963.28198
6.26230049 1.95879303E-3 1964.51294
6.25838518 1.95634458E-3 1952.7312
6.25447512 1.95390056E-3 1949.24988
6.25056982 1.95146131E-3 1950.46973
6.24666929 1.9490266E-3 1951.6897
6.24277353 1.94659643E-3 1943.19421
6.23888302 1.94417068E-3 1936.63159
6.2349968 1.94174959E-3 1937.84033
6.23111582 1.93933304E-3 1939.04907
6.22723961 1.93692092E-3 1933.87439
6.22336817 1.93451333E-3 1923.98633
6.2195015 1.93211017E-3 1925.1842
6.21563959 1.92971155E-3 1926.3822
6.21178246 1.92731747E-3 1924.72327
6.20793056 1.9249277E-3 1911.41797
6.20408297 1.92254246E-3 1912.6051
6.20024014 1.92016154E-3 1913.79199
6.19640207 1.91778515E-3 1914.97913
6.19256926 1.91541319E-3 1899.81567
6.18874073 1.91304553E-3 1900.19177
6.18491697 1.9106823E-3 1901.36804
6.18109798 1.90832349E-3 1902.54443
6.17728376 1.90596899E-3 1891.21667
6.17347383 1.9036188E-3 1887.75928
6.16966915 1.90127303E-3 1888.92493
6.16586876 1.89893157E-3 1890.09045
6.16207314 1.89659442E-3 1882.84167
6.15828228 1.89426169E-3 1875.45471
6.15449619 1.89193315E-3 1876.60974
6.15071487 1.88960892E-3 1877.76514
6.14693785 1.88728899E-3 1874.66077
6.14316559 1.88497326E-3 1863.15747
6.1393981 1.88266183E-3 1864.30237
6.1356349 1.88035471E-3 1865.44727
6.13187647 1.87805179E-3 1866.59192
6.12812281 1.87575305E-3 1851.12488
6.12437344 1.8734585E-3 1852.18335
6.12062883 1.87116826E-3 1853.31775
6.116889 1.86888222E-3 1854.45227
6.11315346 1.86660036E-3 1843.43201
6.10942268 1.86432258E-3 1840.02893
6.1056962 1.86204899E-3 1841.15332
6.10197401 1.8597797E-3 1842.27759
6.09825706 1.85751438E-3 1835.96191
6.09454441 1.85525324E-3 1827.99731
6.09083605 1.8529963E-3 1829.11145
6.08713198 1.85074343E-3 1830.22595
6.08343315 1.84849463E-3 1828.7002
6.07973814 1.84625003E-3 1816.0376
6.0760479 1.84400938E-3 1817.1416
6.07236195 1.84177293E-3 1818.24585
6.06868076 1.83954043E-3 1819.34998
6.06500387 1.83731213E-3 1806.39319
6.06133175 1.83508778E-3 1805.20166
6.05766344 1.83286751E-3 1806.2959
6.0539999 1.83065119E-3 1807.39026
6.05034113 1.82843895E-3 1799.59338
6.04668617 1.82623067E-3 1793.36975
6.04303598 1.82402646E-3 1794.4541
6.03939009 1.82182621E-3 1795.53857
6.03574896 1.81962992E-3 1793.00769
6.03211164 1.81743759E-3 1781.66162
6.0284791 1.81524921E-3 1782.73645
6.02485085 1.81306479E-3 1783.81128
6.02122688 1.81088434E-3 1784.88623
6.01760721 1.80870784E-3 1771.6416
6.01399183 1.80653518E-3 1770.95312
6.01038122 1.80436659E-3 1772.01819
6.00677443 1.80220173E-3 1773.08313
6.0031724 1.80004083E-3 1765.5094
5.99957418 1.79788377E-3 1759.37158
5.99598074 1.79573067E-3 1760.42737
5.99239159 1.79358141E-3 1761.48291
5.98880625 1.79143599E-3 1759.56714
5.98522568 1.78929442E-3 1747.81775
5.9816494 1.78715668E-3 1748.86365
5.97807693 1.78502279E-3 1749.90979
5.97450924 1.78289274E-3 1750.95581
5.97094536 1.78076641E-3 1739.11621
5.96738625 1.77864393E-3 1737.32397
5.96383095 1.77652529E-3 1738.36023
5.96027994 1.77441037E-3 1739.39685
5.95673323 1.77229929E-3 1733.14709
5.9531908 1.77019183E-3 1724.90491
5.94965267 1.76808832E-3 1725.93164
5.94611835 1.76598842E-3 1726.95825
5.94258833 1.76389236E-3 1727.18909
5.9390626 1.76179991E-3 1712.47998
5.93554115 1.7597113E-3 1713.49683
5.932024 1.75762631E-3 1714.51392
5.92851067 1.75554503E-3 1715.53064
5.92500162 1.75346748E-3 1705.94446
5.92149687 1.75139366E-3 1701.13562
5.91799641 1.74932345E-3 1702.14258
5.91449976 1.74725696E-3 1703.14978
5.91100693 1.74519408E-3 1700.38904
5.90751886 1.74313481E-3 1688.86292
5.90403461 1.74107926E-3 1689.86047
5.90055466 1.73902733E-3 1690.85815
5.89707851 1.736979E-3 1691.85571
5.89360666 1.73493428E-3 1679.78516
5.89013863 1.73289317E-3 1677.61816
5.88667488 1.73085579E-3 1678.60632
5.88321543 1.7288219E-3 1679.59387
5.87975979 1.7267915E-3 1674.66455
5.87630796 1.72476482E-3 1665.49768
5.87286043 1.72274164E-3 1666.4762
5.86941719 1.72072195E-3 1667.45459
5.86597776 1.71870599E-3 1668.43311
5.86254215 1.7166934E-3 1654.75391
5.85911083 1.71468442E-3 1654.43384
5.8556838 1.71267893E-3 1655.40295
5.85226011 1.71067705E-3 1656.37207
5.84884071 1.70867855E-3 1650.099
5.84542561 1.70668366E-3 1642.51111
5.84201431 1.70469214E-3 1643.47107
5.83860683 1.70270423E-3 1644.43103
5.83520317 1.7007197E-3 1645.39075
5.8318038 1.69873866E-3 1630.76453
5.82840824 1.69676112E-3 1631.49707
5.82501698 1.69478694E-3 1632.44751
5.82162905 1.69281638E-3 1633.39819
5.81824541 1.69084908E-3 1626.53284
5.81486607 1.68888527E-3 1619.72766
5.81149006 1.68692484E-3 1620.66907
5.80811834 1.68496789E-3 1621.61072
5.80474997 1.68301433E-3 1622.45471
5.80138588 1.68106414E-3 1608.00183
5.79802608 1.67911733E-3 1608.9342
5.79466963 1.677174E-3 1609.8667
5.79131699 1.67523394E-3 1610.79932
5.78796864 1.67329726E-3 1604.03455
5.7846241 1.67136395E-3 1597.23267
5.78128338 1.6694339E-3 1598.15649
5.77794647 1.66750734E-3 1599.07996
5.77461338 1.66558404E-3 1600.00354
5.7712841 1.66366401E-3 1585.96936
5.76795864 1.66174746E-3 1586.57361
5.76463699 1.65983406E-3 1587.4884
5.76131916 1.65792403E-3 1588.40308
5.75800514 1.65601727E-3 1582.53027
5.75469494 1.65411388E-3 1575.10583
5.75138855 1.65221363E-3 1576.01184
5.74808645 1.65031676E-3 1576.91809
5.74478769 1.64842315E-3 1577.82397
5.74149275 1.64653268E-3 1565.04932
5.73820114 1.64464558E-3 1564.53259
5.73491383 1.64276164E-3 1565.42969
5.73163033 1.64088106E-3 1566.32703
5.72835064 1.63900363E-3 1561.97363
5.72507429 1.63712935E-3 1553.17212
5.72180176 1.63525844E-3 1554.06079
5.71853304 1.63339067E-3 1554.94958
5.71526814 1.63152604E-3 1555.83826
5.71200705 1.62966468E-3 1545.0918
5.70874977 1.62780646E-3 1542.77576
5.70549583 1.62595138E-3 1543.65613
5.70224571 1.62409956E-3 1544.53638
5.6989994 1.62225077E-3 1542.37024
5.69575691 1.62040524E-3 1531.51892
5.69251776 1.61856285E-3 1532.39075
5.68928242 1.6167236E-3 1533.2627
5.68605089 1.61488738E-3 1534.13464
5.68282318 1.61305442E-3 1526.04016
5.67959881 1.61122449E-3 1521.29102
5.67637825 1.60939782E-3 1522.15466
5.67316103 1.60757406E-3 1523.01807
5.66994762 1.60575355E-3 1523.69873
5.66673803 1.60393608E-3 1510.22498
5.66353226 1.60212163E-3 1511.08008
5.66032982 1.60031032E-3 1511.93542
5.65713072 1.59850204E-3 1512.79077
5.65393591 1.59669691E-3 1507.89368
5.65074396 1.5948948E-3 1500.04382
5.6475563 1.59309572E-3 1500.89099
5.64437151 1.59129966E-3 1501.7384
5.64119101 1.58950663E-3 1502.58545
5.63801384 1.58771663E-3 1492.42273
5.63484001 1.58592965E-3 1489.99915
5.63167 1.58414582E-3 1490.83813
5.62850332 1.5823649E-3 1491.67737
5.62534046 1.58058689E-3 1490.52332
5.62218094 1.57881202E-3 1478.33276
5.61902523 1.57704006E-3 1479.16345
5.61587286 1.57527102E-3 1479.9939
5.6127243 1.57350511E-3 1480.82471
5.60957909 1.57174212E-3 1474.39795
5.60643721 1.56998204E-3 1467.41614
5.60329914 1.56822486E-3 1468.23828
5.60016441 1.56647072E-3 1469.06055
5.59703302 1.56471948E-3 1469.88257
5.59390545 1.56297127E-3 1458.46594
5.59078121 1.56122586E-3 1456.573
5.58766031 1.55948347E-3 1457.38684
5.58454323 1.55774399E-3 1458.20056
5.58142948 1.55600731E-3 1456.88782
5.57831907 1.55427365E-3 1445.03369
5.57521248 1.55254279E-3 1445.83936
5.57210922 1.55081495E-3 1446.64478
5.5690093 1.54908991E-3 1447.45044
5.56591272 1.54736778E-3 1441.51819
5.56281948 1.54564844E-3 1434.30347
5.55973005 1.54393201E-3 1435.10083
5.55664396 1.5422185E-3 1435.89832
5.55356121 1.54050777E-3 1436.69543
5.5504818 1.53879984E-3 1426.45117
5.5474062 1.53709482E-3 1423.69116
5.54433346 1.5353926E-3 1424.48035
5.54126453 1.53369328E-3 1425.26953
5.53819895 1.53199665E-3 1425.40112
5.53513622 1.53030292E-3 1412.3606
5.53207731 1.52861199E-3 1413.14197
5.52902222 1.52692385E-3 1413.92322
5.52596998 1.52523851E-3 1414.70435
5.52292109 1.52355595E-3 1410.87061
5.51987553 1.5218762E-3 1401.88989
5.51683331 1.52019924E-3 1402.66309
5.5137949 1.51852507E-3 1403.43628
5.51075935 1.51685358E-3 1404.20959
5.50772762 1.51518488E-3 1396.66113
5.50469875 1.51351898E-3 1391.49927
5.50167322 1.51185575E-3 1392.26465
5.49865103 1.51019532E-3 1393.03015
5.49563265 1.50853756E-3 1393.79553
5.49261713 1.5068826E-3 1382.71106
5.48960495 1.50523032E-3 1381.13733
5.48659611 1.50358072E-3 1381.8949
5.4835906 1.5019339E-3 1382.65247
5.48058844 1.50028977E-3 1382.37207
5.47758961 1.49864831E-3 1370.16284
5.47459364 1.49700954E-3 1370.91272
5.47160149 1.49537344E-3 1371.6626
5.46861219 1.49374013E-3 1372.41248
5.46562672 1.49210938E-3 1368.98792
5.4626441 1.49048131E-3 1359.98584
5.45966434 1.48885592E-3 1360.72815
5.4566884 1.48723321E-3 1361.47046
5.4537158 1.48561317E-3 1362.21289
5.45074606 1.4839957E-3 1355.8623
5.44777966 1.4823809E-3 1349.87939
5.44481659 1.48076878E-3 1350.61401
5.44185638 1.47915923E-3 1351.34888
5.43889999 1.47755235E-3 1352.08362
5.43594646 1.47594814E-3 1343.01489
5.43299627 1.47434638E-3 1339.83777
5.43004894 1.4727473E-3 1340.56506
5.42710495 1.4711509E-3 1341.29236
5.4241643 1.46955706E-3 1342.01953
5.42122698 1.46796578E-3 1330.45691
5.41829252 1.46637706E-3 1329.86951
5.4153614 1.4647909E-3 1330.58936
5.41243315 1.46320742E-3 1331.3092
5.40950871 1.46162638E-3 1330.94397
5.40658665 1.4600479E-3 1319.24768
5.4036684 1.45847211E-3 1319.96033
5.40075302 1.45689875E-3 1320.6731
5.3978405 1.45532796E-3 1321.3855
5.39493179 1.45375973E-3 1318.8363
5.39202547 1.45219406E-3 1309.39465
5.38912296 1.45063095E-3 1310.1001
5.38622332 1.44907029E-3 1310.80554
5.38332653 1.44751207E-3 1311.51086
5.38043308 1.44595653E-3 1306.98474
5.3775425 1.44440343E-3 1299.66077
5.37465525 1.44285278E-3 1300.35901
5.37177134 1.44130469E-3 1301.05737
5.36889029 1.43975904E-3 1301.75562
5.3660121 1.43821584E-3 1295.43738
5.36313725 1.4366752E-3 1289.97009
5.36026573 1.435137E-3 1290.66125
5.3573966 1.43360137E-3 1291.35254
5.35453129 1.43206806E-3 1292.04382
5.35166836 1.43053732E-3 1284.12671
5.34880924 1.4290089E-3 1280.3429
5.34595251 1.42748305E-3 1281.02698
5.34309912 1.42595952E-3 1281.7113
5.34024858 1.42443855E-3 1282.39551
5.33740139 1.42292003E-3 1273.07361
5.33455706 1.42140384E-3 1270.78174
5.33171558 1.41989009E-3 1271.45886
5.32887745 1.41837879E-3 1272.13623
5.32604218 1.41686981E-3 1272.8136
5.32320976 1.4153634E-3 1262.27576
5.32038069 1.41385931E-3 1261.28662
5.31755447 1.41235755E-3 1261.95691
5.31473112 1.41085824E-3 1262.62732
5.31191111 1.40936137E-3 1263.29761
5.30909395 1.40786683E-3 1251.05151
5.30627966 1.40637462E-3 1251.15002
5.30346823 1.40488485E-3 1251.81335
5.30066013 1.40339741E-3 1252.47656
5.2978549 1.4019123E-3 1252.70276
5.29505253 1.40042964E-3 1240.23657
5.29225302 1.3989493E-3 1240.89258
5.28945684 1.39747129E-3 1241.54871
5.28666306 1.39599561E-3 1242.20459
5.2838726 1.39452226E-3 1241.59277
5.28108501 1.39305124E-3 1230.05823
5.27830029 1.39158254E-3 1230.70715
5.27551889 1.39011617E-3 1231.35608
5.27273989 1.38865213E-3 1232.005
5.26996422 1.38719042E-3 1230.75342
5.26719141 1.38573092E-3 1219.96204
5.26442099 1.38427387E-3 1220.604
5.2616539 1.38281903E-3 1221.24585
5.25889015 1.38136651E-3 1221.88782
5.25612879 1.37991621E-3 1220.17773
5.25337029 1.37846824E-3 1209.94458
5.25061464 1.37702259E-3 1210.57959
5.24786234 1.37557916E-3 1211.21448
5.24511242 1.37413805E-3 1211.84949
5.24236584 1.37269916E-3 1209.85889
5.23962164 1.3712626E-3 1200.00977
5.23688078 1.36982813E-3 1200.63782
5.2341423 1.3683961E-3 1201.26587
5.23140717 1.36696617E-3 1201.89404
5.22867441 1.36553857E-3 1199.78857
5.225945 1.36411318E-3 1190.17322
5.22321796 1.36269E-3 1190.79456
5.22049427 1.36126904E-3 1191.41577
5.21777296 1.35985028E-3 1192.03711
5.21505451 1.35843386E-3 1189.97827
5.2123394 1.35701953E-3 1180.35681
5.20962667 1.35560741E-3 1180.97144
5.20691681 1.35419762E-3 1181.58594
5.2042098 1.35278993E-3 1182.20056
5.20150566 1.35138445E-3 1180.38855
5.19880438 1.34998106E-3 1170.67957
5.19610548 1.34858E-3 1171.2876
5.19340992 1.34718104E-3 1171.89563
5.19071674 1.34578429E-3 1172.50342
5.18802691 1.34438975E-3 1171.06274
5.18533945 1.3429973E-3 1161.01709
5.18265486 1.34160707E-3 1161.61841
5.17997313 1.34021894E-3 1162.21973
5.17729378 1.33883301E-3 1162.82104
5.17461777 1.33744918E-3 1161.93823
5.17194414 1.33606757E-3 1151.48718
5.16927338 1.33468804E-3 1152.08203
5.16660547 1.33331062E-3 1152.67688
5.16393995 1.3319354E-3 1153.27185
5.16127777 1.33056229E-3 1153.08533
5.15861797 1.32919126E-3 1142.00171
5.15596104 1.32782233E-3 1142.59021
5.15330648 1.32645562E-3 1143.17871
5.15065479 1.32509088E-3 1143.76709
5.14800596 1.32372836E-3 1144.35559
5.14535999 1.32236793E-3 1132.65088
5.14271688 1.32100959E-3 1133.15002
5.14007616 1.31965335E-3 1133.73206
5.1374383 1.3182991E-3 1134.31396
5.13480282 1.31694705E-3 1134.89612
5.1321702 1.31559698E-3 1124.3501
5.12954044 1.31424912E-3 1123.83655
5.12691355 1.31290324E-3 1124.41235
5.12428904 1.31155935E-3 1124.98804
5.12166691 1.31021766E-3 1125.56396
5.11904812 1.30887795E-3 1116.23694
5.11643171 1.30754034E-3 1114.56714
5.11381769 1.30620482E-3 1115.13672
5.11120653 1.30487129E-3 1115.7063
5.10859823 1.30353973E-3 1116.276
5.10599279 1.30221026E-3 1108.35718
5.10338926 1.3008829E-3 1105.39563
5.10078907 1.29955751E-3 1105.95898
5.09819126 1.2982341E-3 1106.52234
5.09559631 1.29691279E-3 1107.08582
5.09300375 1.29559345E-3 1100.68103
5.09041357 1.29427609E-3 1096.27393
5.08782673 1.29296072E-3 1096.8313
5.08524179 1.29164744E-3 1097.38879
5.08265972 1.29033613E-3 1097.94617
5.08008051 1.28902681E-3 1093.1875
5.07750368 1.28771947E-3 1087.20068
5.07492971 1.28641422E-3 1087.75208
5.07235813 1.28511083E-3 1088.30334
5.06978941 1.28380943E-3 1088.85461
5.06722307 1.28251E-3 1085.88696
5.06465912 1.28121267E-3 1078.21692
5.06209803 1.2799172E-3 1078.76233
5.05953932 1.27862371E-3 1079.30774
5.05698347 1.27733219E-3 1079.85315
5.05443001 1.27604255E-3 1078.80811
5.05187941 1.27475499E-3 1069.3103
5.04933119 1.2734693E-3 1069.84961
5.04678535 1.27218559E-3 1070.38916
5.04424238 1.27090374E-3 1070.92871
5.04170179 1.26962387E-3 1071.46826
5.03916407 1.26834598E-3 1060.94666
5.03662872 1.26706995E-3 1061.02869
5.03409576 1.2657959E-3 1061.56238
5.03156519 1.26452371E-3 1062.09619
5.02903748 1.26325351E-3 1062.62988
5.02651215 1.26198516E-3 1054.36157
5.02398968 1.2607188E-3 1052.27722
5.02146959 1.25945429E-3 1052.80518
5.01895189 1.25819165E-3 1053.33313
5.01643658 1.25693099E-3 1053.86108
5.01392412 1.25567219E-3 1047.57861
5.01141405 1.25441526E-3 1042.91833
5.00890636 1.25316018E-3 1043.44031
5.00640154 1.25190709E-3 1043.96228
5.00389862 1.25065574E-3 1044.48425
5.00139856 1.24940637E-3 1040.77612
4.99890089 1.24815886E-3 1033.48755
4.99640608 1.24691322E-3 1034.00342
4.99391365 1.24566932E-3 1034.51941
4.99142313 1.2444274E-3 1035.0354
4.98893595 1.24318735E-3 1034.10657
4.98645067 1.24194915E-3 1024.09924
4.98396778 1.24071271E-3 1024.60913
4.98148775 1.23947824E-3 1025.11926
4.97901011 1.23824552E-3 1025.62927
4.97653484 1.23701466E-3 1026.13916
4.97406197 1.23578566E-3 1016.22827
4.97159147 1.23455841E-3 1015.27307
4.96912384 1.23333314E-3 1015.77704
4.96665812 1.23210961E-3 1016.28125
4.96419525 1.23088784E-3 1016.78522
4.96173477 1.22966792E-3 1010.03638
4.95927668 1.22844987E-3 1006.08344
4.95682096 1.22723356E-3 1006.5816
4.95436764 1.22601911E-3 1007.0799
4.95191669 1.22480642E-3 1007.57825
4.94946861 1.22359558E-3 1004.0141
4.94702244 1.22238649E-3 996.891785
4.94457912 1.22117915E-3 997.384277
4.94213772 1.21997367E-3 997.87677
4.93969917 1.21876993E-3 998.369263
4.93726254 1.21756806E-3 998.138733
4.93482876 1.21636782E-3 987.864258
4.93239737 1.21516944E-3 988.351074
4.92996788 1.21397281E-3 988.837891
4.92754126 1.21277804E-3 989.324707
4.92511702 1.21158489E-3 989.811462
4.92269516 1.21039362E-3 981.558105
4.92027521 1.20920397E-3 979.334717
4.91785812 1.20801618E-3 979.815918
4.91544342 1.20683014E-3 980.297119
4.91303062 1.20564585E-3 980.778259
4.91062069 1.20446319E-3 976.170959
4.90821314 1.20328239E-3 970.441772
4.9058075 1.20210333E-3 970.917358
4.90340471 1.20092591E-3 971.393066
4.90100384 1.19975023E-3 971.868713
4.89860535 1.19857641E-3 970.953552
4.89620972 1.19740411E-3 961.585388
4.89381599 1.19623367E-3 962.055542
4.89142466 1.19506498E-3 962.525696
4.8890357 1.19389792E-3 962.995789
4.88664913 1.19273248E-3 963.466003
4.88426495 1.19156891E-3 955.252686
4.88188267 1.19040697E-3 953.314758
4.87950325 1.18924677E-3 953.77948
4.87712574 1.18808821E-3 954.244202
4.87475061 1.18693139E-3 954.708862
4.87237787 1.1857762E-3 950.451599
4.87000751 1.18462276E-3 944.628052
4.86763954 1.18347094E-3 945.087402
4.86527395 1.18232076E-3 945.546692
4.86291027 1.18117232E-3 946.006104
4.86054897 1.18002563E-3 945.810242
4.85819006 1.17888045E-3 936.058594
4.85583353 1.17773702E-3 936.512695
4.85347939 1.17659534E-3 936.966797
4.85112715 1.17545517E-3 937.420898
4.84877729 1.17431674E-3 937.874939
4.84642982 1.17317995E-3 930.988159
4.84408474 1.17204478E-3 927.938843
4.84174156 1.17091136E-3 928.387634
4.83940125 1.16977945E-3 928.836548
4.83706284 1.16864929E-3 929.285339
4.83472633 1.16752065E-3 926.731445
4.83239269 1.16639375E-3 919.493835
4.83006096 1.16526836E-3 919.937561
4.82773161 1.16414472E-3 920.381165
4.82540417 1.16302271E-3 920.824951
4.82307959 1.16190221E-3 921.268616
4.82075644 1.16078334E-3 912.494385
4.81843615 1.15966622E-3 911.550598
4.81611824 1.15855061E-3 911.989075
4.81380224 1.15743664E-3 912.427673
4.81148815 1.15632417E-3 912.866211
4.80917692 1.15521345E-3 908.635498
4.8068676 1.15410425E-3 903.250183
4.80456018 1.15299667E-3 903.683777
4.80225563 1.15189073E-3 904.11731
4.79995251 1.15078629E-3 904.550781
4.79765224 1.14968349E-3 904.926392
4.79535389 1.14858232E-3 894.989868
4.79305792 1.14748266E-3 895.418396
4.79076385 1.14638451E-3 895.846924
4.78847218 1.14528812E-3 896.275513
4.78618288 1.14419311E-3 896.704041
4.78389549 1.14309986E-3 891.451599
4.78161049 1.142008E-3 887.265869
4.77932739 1.14091777E-3 887.689514
4.77704668 1.13982917E-3 888.113098
4.77476835 1.13874208E-3 888.536804
4.77249193 1.13765651E-3 888.093933
4.77021742 1.13657257E-3 879.180847
4.76794577 1.13549014E-3 879.599548
4.76567554 1.13440922E-3 880.018311
4.76340771 1.13332982E-3 880.437073
4.76114225 1.13225204E-3 880.855835
4.75887871 1.13117578E-3 875.164551
4.75661755 1.13010104E-3 871.549072
4.75435829 1.12902781E-3 871.962952
4.75210142 1.12795609E-3 872.376892
4.74984694 1.12688588E-3 872.790833
4.74759388 1.1258173E-3 872.140442
4.74534321 1.12475012E-3 863.608521
4.74309492 1.12368457E-3 864.017761
4.74084854 1.12262042E-3 864.42688
4.73860455 1.1215579E-3 864.836121
4.73636246 1.12049677E-3 865.245239
4.73412275 1.11943728E-3 859.435974
4.73188448 1.11837918E-3 855.634583
4.72964907 1.11732259E-3 856.038879
4.72741556 1.11626752E-3 856.443176
4.72518396 1.11521396E-3 856.847351
4.72295475 1.11416192E-3 856.494263
4.72072744 1.11311127E-3 847.052185
4.71850204 1.11206213E-3 847.451416
4.71627903 1.11101451E-3 847.850769
4.71405792 1.10996841E-3 848.249939
4.7118392 1.10892369E-3 848.64917
4.70962238 1.1078805E-3 843.518921
4.70740747 1.10683881E-3 839.04071
4.70519495 1.10579852E-3 839.434998
4.70298433 1.10475975E-3 839.829346
4.7007761 1.10372249E-3 840.223694
4.69856977 1.10268663E-3 840.618103
4.69636536 1.10165216E-3 830.862793
4.69416285 1.10061921E-3 831.027222
4.69196272 1.09958765E-3 831.416626
4.6897645 1.09855761E-3 831.806152
4.68756866 1.09752908E-3 832.195618
4.68537426 1.09650183E-3 828.388
4.68318272 1.09547621E-3 822.721924
4.6809926 1.09445187E-3 823.106567
4.67880487 1.09342905E-3 823.491272
4.67661905 1.09240762E-3 823.875916
4.67443514 1.09138759E-3 824.26062
4.67225313 1.09036907E-3 816.278076
4.67007351 1.08935195E-3 814.898438
4.66789579 1.08833623E-3 815.278442
4.66572046 1.0873219E-3 815.658386
4.66354656 1.08630909E-3 816.03833
4.66137505 1.08529767E-3 814.111328
4.65920544 1.08428753E-3 806.733521
4.65703773 1.08327891E-3 807.108765
4.65487242 1.08227169E-3 807.484009
4.65270853 1.08126586E-3 807.859253
4.65054703 1.08026143E-3 808.234558
4.64838791 1.07925839E-3 802.497192
4.64623022 1.07825676E-3 799.072144
4.64407444 1.07725663E-3 799.442749
4.64192104 1.07625779E-3 799.813354
4.63976955 1.07526022E-3 800.184021
4.63761997 1.07426418E-3 800.55481
4.63547277 1.07326952E-3 791.178528
4.63332701 1.07227627E-3 791.447815
4.63118362 1.07128429E-3 791.813965
4.62904167 1.07029371E-3 792.180054
4.6269021 1.06930453E-3 792.546143
4.62476444 1.06831675E-3 789.50708
4.62262917 1.06733036E-3 783.513794
4.62049532 1.06634526E-3 783.875427
4.61836386 1.06536155E-3 784.236877
4.61623383 1.06437923E-3 784.598511
4.61410618 1.0633982E-3 784.960144
4.61198044 1.06241857E-3 778.668579
4.60985661 1.06144033E-3 776.065796
4.60773468 1.06046337E-3 776.422913
4.60561466 1.05948781E-3 776.780212
4.60349655 1.05851353E-3 777.137268
4.60138035 1.05754065E-3 777.294067
4.59926653 1.05656905E-3 768.301697
4.59715414 1.05559884E-3 768.65448
4.59504414 1.05463003E-3 769.007324
4.59293556 1.05366251E-3 769.360107
4.59082937 1.05269626E-3 769.71283
4.58872509 1.05173141E-3 766.896667
4.58662224 1.05076784E-3 760.963745
4.58452177 1.04980555E-3 761.312012
4.58242321 1.04884466E-3 761.660522
4.58032656 1.04788505E-3 762.008911
4.57823181 1.04692671E-3 762.357483
4.57613897 1.04596978E-3 756.760498
4.57404804 1.04501413E-3 753.689026
4.57195854 1.04405975E-3 754.033142
4.56987143 1.04310678E-3 754.37738
4.56778622 1.04215497E-3 754.721375
4.56570292 1.04120455E-3 755.065491
4.56362152 1.04025542E-3 746.91449
4.56154203 1.03930756E-3 746.502686
4.55946445 1.03836111E-3 746.84259
4.55738831 1.03741582E-3 747.182556
4.55531454 1.03647192E-3 747.522522
4.55324268 1.03552919E-3 746.129517
4.55117226 1.03458785E-3 739.013245
4.54910421 1.03364768E-3 739.34906
4.54703808 1.03270891E-3 739.684753
4.54497337 1.0317713E-3 740.020508
4.54291058 1.03083509E-3 740.356323
4.54085016 1.02990004E-3 736.688477
4.53879118 1.02896639E-3 731.989441
4.5367341 1.0280339E-3 732.321106
4.53467894 1.0271027E-3 732.652771
4.53262568 1.02617277E-3 732.984436
4.53057432 1.02524413E-3 733.316101
4.52852488 1.02431676E-3 727.501221
4.52647734 1.02339056E-3 724.970886
4.52443123 1.02246576E-3 725.298462
4.52238703 1.02154212E-3 725.626099
4.52034521 1.02061965E-3 725.953552
4.51830482 1.01969857E-3 726.28125
4.51626635 1.01877865E-3 718.542053
4.51422977 1.01786002E-3 718.034241
4.51219463 1.01694267E-3 718.357849
4.51016188 1.01602648E-3 718.681335
4.50813055 1.01511157E-3 719.004883
4.50610161 1.01419783E-3 718.308777
4.5040741 1.01328536E-3 710.85498
4.50204849 1.01237418E-3 711.174683
4.50002432 1.01146416E-3 711.494324
4.49800253 1.01055542E-3 711.813843
4.49598217 1.00964785E-3 712.133423
4.49396372 1.00874156E-3 709.749451
4.49194717 1.00783643E-3 704.05072
4.48993254 1.00693258E-3 704.366333
4.48791933 1.0060299E-3 704.682129
4.48590851 1.00512849E-3 704.997681
4.48389912 1.00422825E-3 705.313416
4.48189163 1.00332918E-3 701.400391
4.47988558 1.00243138E-3 697.305847
4.47788191 1.00153475E-3 697.617737
4.47587967 1.00063928E-3 697.929626
4.47387934 9.99745098E-4 698.241394
4.47188044 9.98852076E-4 698.553345
4.46988392 9.97960218E-4 693.03479
4.46788883 9.97069525E-4 690.24585
4.46589565 9.96180112E-4 690.55365
4.4639039 9.95291863E-4 690.861511
4.46191454 9.94404778E-4 691.169312
4.45992661 9.93518974E-4 691.477112
4.4579401 9.92634217E-4 684.520691
4.45595598 9.91750741E-4 683.030396
4.45397329 9.9086843E-4 683.334229
4.45199251 9.89987282E-4 683.638062
4.45001316 9.89107182E-4 683.941895
4.44803572 9.88228479E-4 684.245667
4.44606018 9.87350824E-4 676.151062
4.44408655 9.86474333E-4 675.865356
4.44211435 9.85599007E-4 676.165161
4.44014406 9.84724844E-4 676.464966
4.43817568 9.83851845E-4 676.764709
4.43620872 9.82980011E-4 676.592346
4.43424368 9.82109457E-4 668.474731
4.43228006 9.81239951E-4 668.77063
4.43031883 9.80371609E-4 669.066589
4.42835903 9.79504315E-4 669.362366
4.42640066 9.78638302E-4 669.658203
4.4244442 9.77773452E-4 668.590088
4.42248964 9.7690965E-4 661.460449
4.42053652 9.76047071E-4 661.752563
4.4185853 9.75185598E-4 662.044495
4.41663599 9.7432523E-4 662.336487
4.41468811 9.73466085E-4 662.628418
4.41274214 9.72607988E-4 660.815674
4.4107976 9.71751113E-4 654.54126
4.40885496 9.70895286E-4 654.829407
4.40691423 9.70040623E-4 655.117615
4.40497494 9.69187124E-4 655.405762
4.40303707 9.68334731E-4 655.693909
4.40110159 9.67483444E-4 653.274658
4.39916754 9.66633263E-4 647.656067
4.39723492 9.65784246E-4 647.940552
4.3953042 9.64936335E-4 648.224915
4.3933754 9.6408953E-4 648.509277
4.39144802 9.6324383E-4 648.793579
4.38952208 9.62399237E-4 645.931641
4.38759804 9.61555808E-4 640.867615
4.38567591 9.60713427E-4 641.148315
4.38375521 9.59872152E-4 641.428955
4.38183641 9.59032041E-4 641.709595
4.37991953 9.58192977E-4 641.990295
4.3780036 9.5735502E-4 638.819885
4.37609005 9.56518168E-4 634.159729
4.37417746 9.55682423E-4 634.436768
4.37226725 9.54847783E-4 634.713684
4.37035847 9.54014249E-4 634.990662
4.36845112 9.53181763E-4 635.2677
4.36654568 9.52350383E-4 631.909058
4.36464167 9.51520109E-4 627.485413
4.36273956 9.50690883E-4 627.758789
4.36083889 9.49862762E-4 628.032166
4.35894012 9.4903569E-4 628.305542
4.35704279 9.48209723E-4 628.578857
4.35514736 9.47384862E-4 625.178955
4.35325336 9.46561049E-4 620.880676
4.3513608 9.45738342E-4 621.150452
4.34947014 9.44916683E-4 621.420227
4.34758139 9.44096071E-4 621.690002
4.34569407 9.43276566E-4 621.959656
4.34380817 9.42458108E-4 618.661072
4.34192419 9.41640697E-4 614.37854
4.34004164 9.40824335E-4 614.644836
4.33816099 9.40009078E-4 614.911133
4.33628178 9.3919487E-4 615.177368
4.33440399 9.38381709E-4 615.443604
4.33252811 9.37569654E-4 612.352966
4.33065367 9.36758588E-4 607.933289
4.32878113 9.3594857E-4 608.196106
4.32691002 9.35139658E-4 608.458862
4.32504034 9.34331736E-4 608.721619
4.32317257 9.3352492E-4 608.984375
4.32130623 9.32719093E-4 606.218445
4.3194418 9.31914372E-4 601.541382
4.31757879 9.31110641E-4 601.80072
4.31571722 9.30307957E-4 602.060059
4.31385756 9.29506321E-4 602.319397
4.31199932 9.28705733E-4 602.578796
4.31014252 9.27906134E-4 600.26825
4.30828762 9.27107583E-4 595.228821
4.30643415 9.2631008E-4 595.48468
4.3045826 9.25513625E-4 595.740723
4.30273199 9.24718159E-4 595.996582
4.30088329 9.23923741E-4 596.252625
4.2990365 9.23130312E-4 594.500977
4.29719114 9.22337931E-4 588.978333
4.29534721 9.21546598E-4 589.230957
4.29350471 9.20756254E-4 589.483643
4.29166412 9.199669E-4 589.736267
4.28982496 9.19178594E-4 589.988831
4.28798723 9.18391277E-4 588.910156
4.28615141 9.17605008E-4 582.763489
4.28431702 9.16819728E-4 583.012695
4.28248405 9.16035438E-4 583.262024
4.280653 9.15252196E-4 583.511353
4.2788229 9.14469943E-4 583.76062
4.27699471 9.1368868E-4 583.464661
4.27516842 9.12908406E-4 576.66449
4.27334309 9.12129122E-4 576.910461
4.27151966 9.11350886E-4 577.156555
4.26969767 9.10573581E-4 577.402527
4.26787758 9.09797323E-4 577.648621
4.26605844 9.09022056E-4 577.894592
4.26424122 9.08247777E-4 570.92981
4.2624259 9.0747443E-4 570.830322
4.26061153 9.06702131E-4 571.07312
4.25879908 9.05930821E-4 571.315918
4.25698757 9.05160443E-4 571.558777
4.25517845 9.04391112E-4 571.801636
4.25337029 9.03622713E-4 565.918396
4.25156355 9.02855303E-4 564.832031
4.24975872 9.02088883E-4 565.071716
4.24795532 9.01323452E-4 565.311279
4.24615335 9.00558953E-4 565.550964
4.24435329 8.99795443E-4 565.790649
4.24255419 8.99032922E-4 561.075012
4.24075699 8.98271333E-4 558.898621
4.23896122 8.97510734E-4 559.135193
4.23716688 8.96751124E-4 559.371765
4.23537445 8.95992445E-4 559.608276
4.23358297 8.95234756E-4 559.844849
4.2317934 8.94477998E-4 556.375061
4.23000526 8.9372223E-4 553.015259
4.22821856 8.92967393E-4 553.248718
4.22643328 8.92213488E-4 553.482178
4.22464943 8.91460571E-4 553.715637
4.22286749 8.90708587E-4 553.949097
4.2210865 8.89957591E-4 551.73999
4.21930742 8.89207528E-4 546.937683
4.21752977 8.88458395E-4 547.167969
4.21575356 8.87710252E-4 547.398376
4.21397924 8.86962982E-4 547.628662
4.21220589 8.86216701E-4 547.858948
4.21043396 8.85471411E-4 547.093506
4.20866394 8.84726993E-4 540.646118
4.20689535 8.83983506E-4 540.87323
4.20512819 8.83241009E-4 541.100281
4.20336246 8.82499386E-4 541.327271
4.20159817 8.81758751E-4 541.554382
4.1998353 8.8101899E-4 541.781494
4.19807386 8.80280219E-4 535.104858
4.19631433 8.7954232E-4 534.699341
4.19455576 8.78805411E-4 534.923279
4.19279909 8.78069375E-4 535.147156
4.19104338 8.77334271E-4 535.371033
4.18928957 8.76600156E-4 535.595032
4.18753719 8.75866855E-4 530.683838
4.18578625 8.75134545E-4 528.558411
4.18403673 8.74403166E-4 528.779175
4.18228865 8.7367266E-4 528.999939
4.18054199 8.72943085E-4 529.220703
4.17879677 8.72214383E-4 529.441528
4.17705297 8.71486671E-4 526.41095
4.17531061 8.70759832E-4 522.504822
4.17357016 8.70033866E-4 522.722473
4.17183065 8.69308831E-4 522.940247
4.17009258 8.68584728E-4 523.157959
4.16835642 8.67861498E-4 523.37561
4.16662121 8.67139199E-4 522.295105
4.16488791 8.66417831E-4 516.531128
4.16315556 8.65697279E-4 516.745728
4.16142511 8.64977657E-4 516.960449
4.15969563 8.64258967E-4 517.175171
4.15796804 8.6354115E-4 517.389832
4.15624142 8.62824207E-4 517.604492
4.1545167 8.62108194E-4 511.310577
4.15279293 8.61393055E-4 510.799042
4.15107107 8.60678789E-4 511.010803
4.14935017 8.59965396E-4 511.222412
4.14763117 8.59252934E-4 511.434052
4.1459136 8.58541345E-4 511.645752
4.14419699 8.5783063E-4 507.560822
4.14248228 8.57120787E-4 504.966248
4.14076853 8.56411876E-4 505.174988
4.13905621 8.5570378E-4 505.383789
4.13734579 8.54996615E-4 505.592499
4.13563633 8.54290265E-4 505.80127
4.1339283 8.53584846E-4 503.941864
4.13222218 8.52880301E-4 499.173187
4.13051701 8.5217657E-4 499.378998
4.12881327 8.51473771E-4 499.584869
4.12711096 8.50771845E-4 499.79071
4.12541008 8.50070734E-4 499.99649
4.12371063 8.49370495E-4 500.202362
4.12201262 8.4867113E-4 493.673462
4.12031603 8.47972638E-4 493.639038
4.11862087 8.4727502E-4 493.841949
4.11692715 8.46578274E-4 494.044891
4.11523438 8.45882343E-4 494.247864
4.11354351 8.45187285E-4 494.450806
4.1118536 8.44493101E-4 490.397034
4.1101656 8.43799789E-4 488.000519
4.10847855 8.43107293E-4 488.200684
4.10679293 8.42415669E-4 488.400848
4.10510874 8.41724861E-4 488.600952
4.10342598 8.41034926E-4 488.801147
4.10174465 8.40345805E-4 487.234619
4.10006475 8.39657616E-4 482.393311
4.09838629 8.38970183E-4 482.590698
4.09670877 8.38283624E-4 482.788086
4.09503317 8.37597938E-4 482.985413
4.09335852 8.36913066E-4 483.182739
4.0916853 8.3622901E-4 483.380127
4.0900135 8.35545827E-4 477.64502
4.08834314 8.34863517E-4 477.050537
4.08667421 8.34181963E-4 477.245117
4.08500671 8.33501283E-4 477.439728
4.08334017 8.32821417E-4 477.634338
4.08167505 8.32142425E-4 477.828979
4.08001184 8.31464247E-4 474.793488
4.07834959 8.30786885E-4 471.59317
4.07668829 8.30110337E-4 471.785034
4.0750289 8.29434604E-4 471.976959
4.07337093 8.28759745E-4 472.168884
4.07171392 8.280857E-4 472.360809
4.07005835 8.2741247E-4 472.048401
4.0684042 8.26740055E-4 466.188538
4.06675148 8.26068455E-4 466.377747
4.06509972 8.2539767E-4 466.567047
4.06344986 8.247277E-4 466.756317
4.06180096 8.24058545E-4 466.945496
4.06015348 8.23390204E-4 467.134766
4.05850744 8.22722679E-4 463.118011
4.05686283 8.22055968E-4 461.032288
4.05521917 8.21390073E-4 461.218872
4.05357695 8.20724992E-4 461.405518
4.05193615 8.20060726E-4 461.592163
4.05029678 8.19397217E-4 461.778809
4.04865885 8.18734581E-4 460.652039
4.04702187 8.18072702E-4 455.731354
4.04538631 8.17411637E-4 455.915375
4.04375219 8.1675133E-4 456.099396
4.0421195 8.16091895E-4 456.283417
4.04048777 8.15433217E-4 456.467499
4.03885794 8.14775354E-4 456.65155
4.03722906 8.14118306E-4 452.134583
4.03560114 8.13462015E-4 450.689117
4.03397512 8.12806538E-4 450.870667
4.03235006 8.12151819E-4 451.052124
4.03072643 8.11497914E-4 451.233612
4.02910423 8.10844824E-4 451.4151
4.02748299 8.1019249E-4 449.946747
4.02586317 8.09540914E-4 445.532013
4.02424479 8.08890152E-4 445.710968
4.02262783 8.08240206E-4 445.889954
4.02101183 8.07591015E-4 446.068878
4.01939726 8.0694264E-4 446.247894
4.01778412 8.06295022E-4 446.426819
4.01617193 8.0564816E-4 441.841827
4.01456165 8.05002055E-4 440.592377
4.01295233 8.04356823E-4 440.768829
4.01134396 8.0371229E-4 440.945374
4.00973749 8.03068513E-4 441.121826
4.00813198 8.02425551E-4 441.29834
4.00652742 8.01783404E-4 439.904053
4.00492477 8.01141956E-4 435.54129
4.00332308 8.00501322E-4 435.715302
4.00172281 7.99861387E-4 435.889343
4.0001235 7.99222267E-4 436.063385
3.99852586 7.98583962E-4 436.237427
3.99692917 7.97946355E-4 436.411469
3.99533391 7.97309505E-4 432.180084
3.99374008 7.9667347E-4 430.704285
3.99214721 7.96038134E-4 430.875946
3.99055576 7.95403612E-4 431.047607
3.98896575 7.94769847E-4 431.219177
3.98737669 7.9413678E-4 431.390808
3.98578906 7.93504529E-4 430.449036
3.98420286 7.92873034E-4 425.591736
3.98261762 7.92242237E-4 425.760986
3.9810338 7.91612256E-4 425.930145
3.97945118 7.90982973E-4 426.099304
3.97786975 7.90354447E-4 426.268555
3.97628975 7.89726677E-4 426.437653
3.97471094 7.89099664E-4 422.703979
3.97313333 7.88473408E-4 420.459991
3.97155714 7.87847908E-4 420.626709
3.96998191 7.87223107E-4 420.793396
3.96840811 7.86599063E-4 420.960052
3.9668355 7.85975775E-4 421.126709
3.96526432 7.85353244E-4 421.058044
3.9636941 7.84731412E-4 415.246552
3.9621253 7.84110336E-4 415.410767
3.9605577 7.83490017E-4 415.575012
3.95899129 7.82870397E-4 415.739258
3.95742631 7.82251533E-4 415.903381
3.95586228 7.81633426E-4 416.067627
3.95429969 7.81016017E-4 413.523865
3.95273829 7.80399365E-4 410.238861
3.95117807 7.79783411E-4 410.400604
3.94961905 7.79168215E-4 410.562408
3.94806147 7.78553716E-4 410.724182
3.94650483 7.77939975E-4 410.885986
3.94494963 7.77326932E-4 411.04776
3.94339561 7.76714587E-4 406.212494
3.94184279 7.76102999E-4 405.311554
3.94029117 7.75492168E-4 405.470917
3.93874073 7.74882035E-4 405.63031
3.93719172 7.74272601E-4 405.789734
3.93564367 7.73663924E-4 405.949158
3.93409705 7.73055945E-4 404.957458
3.93255162 7.72448664E-4 400.279694
3.93100715 7.71842082E-4 400.436768
3.9294641 7.71236257E-4 400.593842
3.92792225 7.7063113E-4 400.750854
3.92638159 7.70026702E-4 400.907898
3.92484212 7.6942303E-4 401.064941
3.92330384 7.68819998E-4 398.009308
3.921767 7.68217724E-4 395.45752
3.9202311 7.67616148E-4 395.612274
3.9186964 7.6701527E-4 395.766937
3.9171629 7.66415091E-4 395.921692
3.91563082 7.65815668E-4 396.076447
3.91409969 7.65216886E-4 396.231171
3.91257 7.64618861E-4 391.287842
3.91104126 7.64021475E-4 390.714478
3.90951371 7.63424847E-4 390.866943
3.90798759 7.62828859E-4 391.019409
3.90646243 7.62233627E-4 391.171875
3.9049387 7.61639036E-4 391.324249
3.90341592 7.61045201E-4 390.370209
3.90189457 7.60452007E-4 385.843079
3.90037417 7.59859511E-4 385.993286
3.89885497 7.59267714E-4 386.143433
3.89733696 7.58676615E-4 386.29364
3.89582038 7.58086215E-4 386.443848
3.89430475 7.57496513E-4 386.594086
3.89279032 7.56907451E-4 383.960571
3.89127707 7.56319147E-4 381.201721
3.88976502 7.55731482E-4 381.34964
3.88825417 7.55144516E-4 381.497681
3.8867445 7.5455819E-4 381.64563
3.88523602 7.53972621E-4 381.79364
3.8837285 7.53387692E-4 381.94162
3.88222241 7.52803462E-4 377.766113
3.88071728 7.52219872E-4 376.621521
3.87921357 7.51636981E-4 376.767395
3.87771082 7.51054788E-4 376.913208
3.87620926 7.50473235E-4 377.059021
3.87470889 7.49892381E-4 377.204803
3.87320971 7.49312167E-4 377.164642
3.87171173 7.48732651E-4 371.944855
3.8702147 7.48153834E-4 372.088531
3.8687191 7.47575657E-4 372.232178
3.86722445 7.46998179E-4 372.375824
3.865731 7.46421341E-4 372.519501
3.86423874 7.45845202E-4 372.663208
3.86274767 7.45269703E-4 371.278473
3.86125779 7.44694844E-4 367.457123
3.85976887 7.44120684E-4 367.598663
3.85828114 7.43547163E-4 367.740204
3.8567946 7.42974342E-4 367.881714
3.85530925 7.42402161E-4 368.023285
3.85382509 7.41830678E-4 368.164825
3.85234213 7.41259777E-4 365.571594
3.85086012 7.40689575E-4 363.04129
3.8493793 7.40120071E-4 363.180725
3.84789968 7.39551149E-4 363.32019
3.846421 7.38982926E-4 363.459656
3.84494376 7.38415401E-4 363.599121
3.84346747 7.37848459E-4 363.738617
3.84199214 7.37282215E-4 360.05249
3.84051824 7.36716553E-4 358.673065
3.83904529 7.36151589E-4 358.810486
3.83757353 7.35587324E-4 358.947906
3.83610296 7.35023641E-4 359.085327
3.83463359 7.34460598E-4 359.222717
3.83316517 7.33898254E-4 359.360168
3.83169794 7.33336492E-4 354.699066
3.8302319 7.32775428E-4 354.35556
3.82876682 7.32215005E-4 354.490936
3.82730293 7.31655222E-4 354.626373
3.82584023 7.31096021E-4 354.761719
3.82437849 7.30537518E-4 354.897186
3.82291818 7.29979656E-4 354.595581
3.82145858 7.29422434E-4 349.956085
3.82000041 7.28865853E-4 350.089508
3.8185432 7.28309853E-4 350.222931
3.81708717 7.27754552E-4 350.356323
3.8156321 7.27199833E-4 350.489746
3.81417847 7.26645812E-4 350.623169
3.81272554 7.26092374E-4 349.519592
3.81127405 7.25539576E-4 345.73288
3.80982351 7.24987418E-4 345.864288
3.80837393 7.244359E-4 345.995758
3.80692577 7.23885023E-4 346.127197
3.80547857 7.23334728E-4 346.258636
3.80403233 7.22785073E-4 346.390045
3.80258727 7.22236058E-4 344.599121
3.80114341 7.21687684E-4 341.577393
3.7997005 7.21139892E-4 341.70694
3.79825878 7.2059274E-4 341.836426
3.79681826 7.20046228E-4 341.965973
3.79537868 7.19500356E-4 342.09549
3.79394031 7.18955067E-4 342.225006
3.79250288 7.18410418E-4 339.844849
3.79106665 7.17866351E-4 337.465179
3.78963137 7.17322924E-4 337.592834
3.78819728 7.16780138E-4 337.720398
3.78676438 7.16237933E-4 337.848053
3.78533244 7.15696369E-4 337.975647
3.78390145 7.15155387E-4 338.103302
3.78247166 7.14615046E-4 335.247101
3.78104305 7.14075286E-4 333.408569
3.7796154 7.13536167E-4 333.534332
3.77818894 7.12997688E-4 333.660065
3.77676344 7.12459732E-4 333.785828
3.77533913 7.11922476E-4 333.911591
3.77391577 7.11385743E-4 334.037323
3.7724936 7.10849708E-4 330.788147
3.77107239 7.10314198E-4 329.383057
3.76965213 7.09779328E-4 329.506958
3.7682333 7.0924504E-4 329.630859
3.76681519 7.08711392E-4 329.754761
3.76539826 7.08178326E-4 329.878662
3.76398253 7.07645842E-4 330.002563
3.76256776 7.07113999E-4 326.399261
3.76115417 7.06582738E-4 325.309326
3.75974154 7.06052058E-4 325.431366
3.75832987 7.05522019E-4 325.553467
3.75691938 7.04992563E-4 325.675476
3.75550985 7.04463688E-4 325.797516
3.75410151 7.03935395E-4 325.919556
3.75269413 7.03407684E-4 321.964294
3.75128794 7.02880614E-4 321.086761
3.7498827 7.02354126E-4 321.206909
3.74847841 7.01828219E-4 321.327057
3.74707532 7.01302895E-4 321.447205
3.74567318 7.00778153E-4 321.567322
3.74427223 7.00253993E-4 321.687469
3.74287224 6.99730474E-4 317.637695
3.7414732 6.99207478E-4 316.928253
3.74007535 6.98685122E-4 317.046539
3.73867846 6.98163349E-4 317.164825
3.73728275 6.97642099E-4 317.283112
3.735888 6.9712149E-4 317.401367
3.73449421 6.96601463E-4 317.519653
3.73310161 6.96081959E-4 313.454559
3.73170996 6.95563096E-4 312.809937
3.73031926 6.95044815E-4 312.926392
3.72892976 6.94527058E-4 313.042847
3.72754121 6.94009941E-4 313.159271
3.72615361 6.93493348E-4 313.275696
3.72476721 6.92977395E-4 313.392151
3.72338176 6.92461967E-4 309.419403
3.7219975 6.9194712E-4 308.758942
3.72061396 6.91432855E-4 308.873566
3.71923161 6.90919172E-4 308.98819
3.71785045 6.90406014E-4 309.102814
3.71647 6.89893495E-4 309.217438
3.71509075 6.89381501E-4 309.332031
3.71371245 6.88870088E-4 305.531708
3.71233535 6.88359258E-4 304.761627
3.71095896 6.87849009E-4 304.874481
3.709584 6.87339285E-4 304.987305
3.70820975 6.86830143E-4 305.100159
3.70683646 6.86321582E-4 305.213013
3.70546436 6.85813546E-4 305.325867
3.70409322 6.8530615E-4 301.764313
3.70272326 6.84799219E-4 300.800659
3.70135403 6.84292929E-4 300.911774
3.69998598 6.83787162E-4 301.022858
3.69861889 6.83281978E-4 301.133942
3.69725299 6.82777318E-4 301.245026
3.6958878 6.82273239E-4 301.35611
3.69452381 6.81769743E-4 298.142456
3.69316077 6.81266771E-4 296.911102
3.69179869 6.8076438E-4 297.020447
3.69043779 6.80262514E-4 297.129822
3.68907762 6.7976123E-4 297.239197
3.68771863 6.79260469E-4 297.348572
3.6863606 6.78760291E-4 297.457947
3.68500352 6.78260636E-4 294.640076
3.68364763 6.77761564E-4 293.052429
3.6822927 6.77263015E-4 293.160126
3.68093848 6.76765048E-4 293.267761
3.67958546 6.76267606E-4 293.375427
3.67823339 6.75770687E-4 293.483124
3.67688251 6.7527435E-4 293.59079
3.67553234 6.74778596E-4 291.266296
3.67418337 6.74283307E-4 289.259247
3.67283535 6.737886E-4 289.365234
3.67148829 6.73294475E-4 289.471252
3.67014217 6.72800816E-4 289.577271
3.66879702 6.72307797E-4 289.683258
3.66745281 6.71815244E-4 289.789307
3.6661098 6.71323272E-4 288.014343
3.6647675 6.70831825E-4 285.51416
3.6634264 6.70340902E-4 285.61853
3.66208625 6.69850502E-4 285.7229
3.66074705 6.69360685E-4 285.827271
3.65940881 6.68871391E-4 285.93161
3.65807152 6.68382621E-4 286.03598
3.65673518 6.67894376E-4 284.878265
3.6553998 6.67406712E-4 281.804291
3.65406561 6.66919572E-4 281.907043
3.65273213 6.66432956E-4 282.009796
3.65139985 6.65946864E-4 282.112518
3.65006852 6.65461295E-4 282.215271
3.64873791 6.64976251E-4 282.317993
3.64740849 6.6449173E-4 281.850342
3.64608002 6.64007792E-4 278.15213
3.6447525 6.63524319E-4 278.253265
3.64342594 6.63041428E-4 278.354401
3.64210033 6.62559061E-4 278.455566
3.64077568 6.6207716E-4 278.556702
3.63945198 6.61595841E-4 278.657837
3.63812923 6.61115046E-4 278.759003
3.63680768 6.60634774E-4 274.731445
3.63548684 6.60154969E-4 274.65094
3.63416696 6.59675745E-4 274.750488
3.63284802 6.59197045E-4 274.850098
3.63153005 6.58718869E-4 274.949677
3.63021326 6.58241159E-4 275.049286
3.62889719 6.57764031E-4 275.148865
3.62758207 6.57287368E-4 271.983673
3.62626815 6.56811229E-4 271.08783
3.62495494 6.56335615E-4 271.185852
3.62364268 6.55860582E-4 271.283905
3.62233138 6.55385957E-4 271.381958
3.62102127 6.54911913E-4 271.480011
3.61971188 6.54438394E-4 271.578033
3.61840343 6.5396534E-4 269.34137
3.61709595 6.53492811E-4 267.582428
3.61578941 6.53020805E-4 267.678986
3.61448383 6.52549323E-4 267.775513
3.61317921 6.52078365E-4 267.87204
3.61187553 6.51607872E-4 267.968567
3.61057281 6.51137903E-4 268.065063
3.60927105 6.50668459E-4 266.799988
3.60797024 6.50199538E-4 264.102966
3.60667014 6.49731082E-4 264.197968
3.60537124 6.49263151E-4 264.29303
3.60407305 6.48795685E-4 264.388031
3.60277605 6.48328802E-4 264.483093
3.60147977 6.47862384E-4 264.578094
3.60018468 6.47396431E-4 264.345825
3.5988903 6.46931003E-4 260.693268
3.59759688 6.46466098E-4 260.786835
3.59630442 6.46001718E-4 260.880402
3.5950129 6.45537802E-4 260.973999
3.59372211 6.45074353E-4 261.067566
3.5924325 6.44611428E-4 261.161133
3.59114385 6.44149026E-4 261.2547
3.58985591 6.4368709E-4 258.059723
3.58856893 6.43225678E-4 257.399841
3.58728313 6.4276479E-4 257.491974
3.58599806 6.42304309E-4 257.584076
3.58471394 6.4184441E-4 257.676239
3.58343053 6.41384977E-4 257.768372
3.58214831 6.4092601E-4 257.860474
3.58086681 6.40467566E-4 255.851624
3.57958651 6.40009588E-4 254.068893
3.57830691 6.39552134E-4 254.159592
3.57702827 6.39095146E-4 254.25029
3.57575035 6.38638623E-4 254.341003
3.57447362 6.38182624E-4 254.431717
3.57319784 6.37727091E-4 254.52243
3.57192278 6.37272082E-4 253.732452
3.57064867 6.36817538E-4 250.773239
3.56937551 6.3636346E-4 250.862518
3.56810308 6.35909906E-4 250.951828
3.56683183 6.35456818E-4 251.041107
3.56556129 6.35004195E-4 251.130432
3.56429172 6.34552096E-4 251.219696
3.56302309 6.34100463E-4 251.309006
3.56175542 6.33649295E-4 247.914871
3.56048846 6.33198651E-4 247.616379
3.5592227 6.32748415E-4 247.7043
3.55795765 6.32298703E-4 247.792221
3.55669332 6.31849514E-4 247.880157
3.55543017 6.31400733E-4 247.968063
3.55416775 6.30952476E-4 248.056
3.55290627 6.30504626E-4 245.976013
3.55164576 6.30057359E-4 244.337738
3.55038619 6.29610498E-4 244.424301
3.54912734 6.29164104E-4 244.510849
3.54786944 6.28718233E-4 244.597397
3.5466125 6.2827277E-4 244.683914
3.54535627 6.27827831E-4 244.770477
3.54410124 6.27383357E-4 244.080139
3.54284692 6.26939349E-4 240.960739
3.54159331 6.26495807E-4 241.045868
3.5403409 6.2605273E-4 241.131027
3.5390892 6.25610177E-4 241.216141
3.53783846 6.25168032E-4 241.301285
3.53658843 6.24726352E-4 241.386414
3.53533959 6.24285196E-4 241.471558
3.53409147 6.23844448E-4 238.367813
3.53284407 6.23404223E-4 237.72229
3.53159785 6.22964406E-4 237.80603
3.53035235 6.22525113E-4 237.889771
3.52910757 6.22086227E-4 237.973541
3.52786398 6.21647865E-4 238.057312
3.5266211 6.21209911E-4 238.141052
3.52537918 6.20772422E-4 236.628311
3.52413797 6.20335399E-4 234.444931
3.52289772 6.19898899E-4 234.527313
3.52165842 6.19462808E-4 234.609711
3.52041984 6.19027182E-4 234.692123
3.51918221 6.18592021E-4 234.774506
3.51794553 6.18157268E-4 234.856903
3.51670957 6.17723039E-4 234.939285
3.51547456 6.17289275E-4 231.230484
3.5142405 6.16855919E-4 231.287109
3.51300716 6.16423029E-4 231.368149
3.51177478 6.15990604E-4 231.449203
3.51054335 6.15558645E-4 231.530243
3.50931263 6.15127152E-4 231.611298
3.50808263 6.14696066E-4 231.692352
3.50685382 6.14265446E-4 229.688553
3.50562572 6.13835291E-4 228.092163
3.50439835 6.13405602E-4 228.171906
3.50317216 6.12976321E-4 228.251648
3.50194645 6.12547563E-4 228.331406
3.50072193 6.12119155E-4 228.411102
3.49949813 6.1169127E-4 228.49086
3.49827504 6.11263851E-4 228.216827
3.49705291 6.1083684E-4 224.949005
3.49583173 6.10410236E-4 225.027466
3.49461126 6.09984156E-4 225.105911
3.49339175 6.09558483E-4 225.184341
3.49217319 6.09133276E-4 225.262802
3.49095535 6.08708477E-4 225.341248
3.48973823 6.08284143E-4 225.419678
3.48852205 6.07860275E-4 223.246567
3.48730683 6.07436814E-4 221.92984
3.48609233 6.07013819E-4 222.007034
3.48487878 6.06591231E-4 222.084198
3.48366594 6.06169109E-4 222.161377
3.48245406 6.05747453E-4 222.238556
3.48124313 6.05326204E-4 222.315735
3.48003292 6.04905363E-4 221.960785
3.47882342 6.04485045E-4 218.858734
3.47761488 6.04065077E-4 218.934677
3.47640705 6.03645633E-4 219.01059
3.47520018 6.03226537E-4 219.086502
3.47399426 6.02807966E-4 219.16243
3.47278905 6.02389744E-4 219.238342
3.4715848 6.01972046E-4 219.314285
3.47038126 6.01554697E-4 217.259384
3.46917844 6.01137814E-4 215.925598
3.46797657 6.00721396E-4 216.000305
3.46677566 6.00305386E-4 216.074997
3.46557546 5.99889783E-4 216.149689
3.46437597 5.99474646E-4 216.22438
3.46317744 5.99059917E-4 216.299088
3.46197987 5.98645653E-4 216.144608
3.460783 5.98231796E-4 212.941467
3.45958686 5.97818347E-4 213.014954
3.45839167 5.97405364E-4 213.088455
3.45719719 5.96992788E-4 213.161926
3.45600367 5.96580678E-4 213.235413
3.45481086 5.96168917E-4 213.308884
3.453619 5.95757621E-4 213.38237
3.45242786 5.95346792E-4 211.704056
3.45123768 5.94936311E-4 210.081635
3.45004821 5.94526296E-4 210.153931
3.44885945 5.94116747E-4 210.226227
3.44767165 5.93707548E-4 210.298538
3.44648457 5.93298813E-4 210.370819
3.44529843 5.92890487E-4 210.443115
3.44411302 5.92482567E-4 210.515427
3.44292855 5.92075114E-4 207.414627
3.4417448 5.91668009E-4 207.254013
3.44056177 5.91261371E-4 207.32515
3.43937969 5.90855139E-4 207.396271
3.43819857 5.90449374E-4 207.467392
3.43701792 5.90043957E-4 207.538544
3.43583822 5.89639007E-4 207.609665
3.43465948 5.89234463E-4 206.555832
3.43348122 5.88830328E-4 204.403839
3.43230414 5.88426599E-4 204.473816
3.43112755 5.88023278E-4 204.543777
3.42995191 5.87620365E-4 204.61377
3.42877722 5.87217917E-4 204.683731
3.42760301 5.86815819E-4 204.753723
3.42642999 5.86414186E-4 204.8237
3.42525744 5.8601296E-4 202.511871
3.42408586 5.85612142E-4 201.655991
3.42291498 5.85211732E-4 201.724838
3.42174506 5.84811729E-4 201.793701
3.42057586 5.84412133E-4 201.862549
3.41940737 5.84012945E-4 201.931366
3.41823959 5.83614164E-4 202.000229
3.41707277 5.83215791E-4 201.793594
3.41590691 5.82817825E-4 198.871445
3.41474152 5.82420267E-4 198.939178
3.41357708 5.82023116E-4 199.006927
3.4124136 5.81626373E-4 199.074646
3.41125059 5.81230037E-4 199.14238
3.41008854 5.80834108E-4 199.210129
3.4089272 5.80438587E-4 199.277863
3.40776682 5.80043416E-4 197.974274
3.40660715 5.79648709E-4 196.208054
3.4054482 5.79254411E-4 196.274689
3.4042902 5.78860461E-4 196.341324
3.40313292 5.78466977E-4 196.40799
3.40197635 5.78073843E-4 196.474609
3.40082049 5.77681174E-4 196.54126
3.39966559 5.77288854E-4 196.607925
3.39851141 5.76896942E-4 194.282776
3.39735794 5.76505437E-4 193.561935
3.39620543 5.76114282E-4 193.627518
3.39505339 5.75723592E-4 193.693085
3.39390254 5.75333252E-4 193.758636
3.39275217 5.74943318E-4 193.824203
3.39160275 5.74553793E-4 193.889801
3.39045405 5.74164675E-4 193.78157
3.38930607 5.73775964E-4 190.905594
3.3881588 5.73387602E-4 190.970108
3.38701248 5.72999648E-4 191.034622
3.38586688 5.72612102E-4 191.099136
3.38472199 5.72224963E-4 191.163651
3.38357782 5.71838173E-4 191.228165
3.38243461 5.7145179E-4 191.292679
3.3812921 5.71065815E-4 190.309982
3.38015032 5.70680248E-4 188.340775
3.37900949 5.70295029E-4 188.404251
3.37786913 5.69910218E-4 188.467728
3.37672973 5.69525757E-4 188.531189
3.37559104 5.69141761E-4 188.594681
3.37445331 5.68758114E-4 188.658142
3.37331605 5.68374817E-4 188.721603
3.37217975 5.67991985E-4 186.947357
3.37104416 5.67609502E-4 185.805145
3.36990929 5.67227369E-4 185.867584
3.36877513 5.66845702E-4 185.930038
3.36764193 5.66464325E-4 185.992493
3.36650944 5.66083414E-4 186.054932
3.36537743 5.65702852E-4 186.117371
3.36424661 5.6532264E-4 186.179825
3.36311626 5.64942893E-4 183.710861
3.36198664 5.64563437E-4 183.317322
3.36085796 5.64184447E-4 183.378754
3.35973001 5.63805806E-4 183.440216
3.35860276 5.63427515E-4 183.501648
3.35747623 5.63049631E-4 183.563095
3.35635066 5.62672154E-4 183.624557
3.35522556 5.62295027E-4 183.474258
3.35410142 5.61918248E-4 180.747055
3.35297799 5.61541878E-4 180.80751
3.35185528 5.61165914E-4 180.86795
3.35073328 5.607903E-4 180.928391
3.349612 5.60415094E-4 180.988831
3.34849167 5.60040178E-4 181.049271
3.34737182 5.59665728E-4 181.109726
3.34625292 5.59291628E-4 180.343231
3.34513474 5.58917876E-4 178.209595
3.34401727 5.58544532E-4 178.269028
3.34290051 5.58171538E-4 178.328461
3.34178448 5.5779895E-4 178.387894
3.34066939 5.57426712E-4 178.447342
3.33955479 5.57054824E-4 178.506775
3.33844113 5.56683342E-4 178.566193
3.3373282 5.5631221E-4 177.264038
3.33621597 5.55941486E-4 175.700638
3.33510447 5.5557111E-4 175.759079
3.33399367 5.55201084E-4 175.817535
3.3328836 5.54831466E-4 175.875961
3.33177423 5.54462196E-4 175.934402
3.33066583 5.54093276E-4 175.992828
3.3295579 5.53724705E-4 176.05127
3.32845092 5.53356542E-4 174.288895
3.32734442 5.52988786E-4 173.224533
3.32623887 5.52621321E-4 173.281982
3.32513404 5.52254263E-4 173.339462
3.32402992 5.51887555E-4 173.396912
3.32292652 5.51521254E-4 173.454376
3.32182384 5.51155244E-4 173.511841
3.32072186 5.50789642E-4 173.569305
3.31962061 5.50424389E-4 171.425323
3.31852007 5.50059543E-4 170.786713
3.31742048 5.49694989E-4 170.843201
3.31632137 5.49330842E-4 170.899719
3.31522298 5.48967044E-4 170.956223
3.31412554 5.48603595E-4 171.012726
3.31302857 5.48240554E-4 171.069214
3.31193256 5.47877862E-4 171.125732
3.31083703 5.47515461E-4 168.671982
3.30974245 5.47153468E-4 168.388748
3.30864859 5.46791882E-4 168.444321
3.3075552 5.46430587E-4 168.499863
3.30646276 5.46069641E-4 168.55542
3.30537105 5.45709103E-4 168.610992
3.30428004 5.45348914E-4 168.666565
3.30318952 5.44989074E-4 168.722122
3.30209994 5.44629584E-4 166.014786
3.30101109 5.44270442E-4 166.019348
3.29992294 5.4391165E-4 166.07399
3.29883552 5.43553208E-4 166.128616
3.2977488 5.43195172E-4 166.183243
3.29666257 5.42837428E-4 166.237885
3.29557729 5.42480091E-4 166.292511
3.29449272 5.42123045E-4 166.176712
3.29340887 5.41766407E-4 163.628601
3.29232574 5.41410118E-4 163.682327
3.29124331 5.4105412E-4 163.736053
3.29016137 5.40698529E-4 163.78978
3.28908038 5.40343288E-4 163.843506
3.28800011 5.39988396E-4 163.897232
3.28692055 5.39633853E-4 163.950958
3.28584146 5.39279601E-4 163.673584
3.28476334 5.38925757E-4 161.327332
3.28368592 5.38572262E-4 161.380173
3.28260899 5.38219116E-4 161.433014
3.281533 5.37866261E-4 161.485825
3.2804575 5.37513813E-4 161.538651
3.27938294 5.37161715E-4 161.591492
3.27830887 5.36809908E-4 161.644333
3.27723575 5.36458509E-4 161.269592
3.2761631 5.361074E-4 159.06427
3.27509117 5.35756641E-4 159.116211
3.2740202 5.35406289E-4 159.168167
3.2729497 5.35056228E-4 159.220108
3.27187991 5.34706516E-4 159.272049
3.27081084 5.34357154E-4 159.324005
3.26974249 5.34008141E-4 159.375977
3.26867485 5.33659419E-4 158.957748
3.26760769 5.33311104E-4 156.826279
3.26654148 5.3296308E-4 156.877365
3.26547599 5.32615464E-4 156.928467
3.26441097 5.32268139E-4 156.979538
3.26334691 5.31921163E-4 157.030609
3.26228333 5.31574478E-4 157.081726
3.26122046 5.31228201E-4 157.132812
3.26015854 5.30882215E-4 156.729874
3.2590971 5.30536636E-4 154.626709
3.25803638 5.30191348E-4 154.676971
3.25697637 5.29846351E-4 154.727188
3.25591683 5.29501762E-4 154.77742
3.25485826 5.29157463E-4 154.827667
3.25380039 5.28813514E-4 154.877899
3.25274301 5.28469915E-4 154.928131
3.25168633 5.28126664E-4 154.593262
3.25063062 5.27783704E-4 152.450226
3.24957538 5.27441094E-4 152.499603
3.24852085 5.27098833E-4 152.549042
3.2474668 5.26756921E-4 152.598419
3.24641371 5.26415301E-4 152.647827
3.24536133 5.26074029E-4 152.69722
3.24430943 5.25733107E-4 152.746628
3.24325824 5.25392476E-4 152.532333
3.24220777 5.25052194E-4 150.315598
3.24115801 5.24712261E-4 150.364182
3.24010897 5.24372619E-4 150.41275
3.23906064 5.24033327E-4 150.461349
3.23801279 5.23694383E-4 150.509933
3.23696589 5.23355731E-4 150.558487
3.23591948 5.23017428E-4 150.607101
3.23487377 5.22679475E-4 150.55928
3.23382878 5.22341812E-4 148.198486
3.23278427 5.22004499E-4 148.246262
3.23174071 5.21667534E-4 148.294052
3.23069763 5.21330861E-4 148.341797
3.22965527 5.20994479E-4 148.389572
3.22861362 5.20658505E-4 148.437347
3.22757268 5.20322821E-4 148.485123
3.22653246 5.19987429E-4 148.532913
3.22549272 5.19652385E-4 146.245728
3.22445393 5.19317691E-4 146.173218
3.22341561 5.18983288E-4 146.2202
3.22237778 5.18649176E-4 146.267197
3.22134089 5.18315472E-4 146.314209
3.22030473 5.17982E-4 146.361191
3.21926904 5.17648936E-4 146.408142
3.21823406 5.17316163E-4 146.455139
3.2171998 5.1698368E-4 144.45369
3.21616602 5.16651548E-4 144.117798
3.21513319 5.16319706E-4 144.163986
3.21410084 5.15988213E-4 144.21019
3.2130692 5.15657011E-4 144.256393
3.21203828 5.15326159E-4 144.302597
3.21100783 5.14995598E-4 144.348816
3.2099781 5.14665386E-4 144.39502
3.20894909 5.14335465E-4 142.734222
3.20792079 5.14005835E-4 142.095383
3.20689321 5.13676554E-4 142.140839
3.2058661 5.13347622E-4 142.186264
3.20483971 5.13018982E-4 142.23172
3.20381403 5.12690633E-4 142.277145
3.20278907 5.12362632E-4 142.322571
3.20176458 5.12034923E-4 142.367996
3.20074081 5.11707563E-4 141.088974
3.19971776 5.11380436E-4 140.105911
3.19869542 5.11053717E-4 140.150604
3.19767356 5.1072723E-4 140.195267
3.19665241 5.10401151E-4 140.239975
3.19563198 5.10075304E-4 140.284683
3.19461226 5.09749807E-4 140.329361
3.19359303 5.09424601E-4 140.374054
3.1925745 5.09099686E-4 139.51091
3.19155669 5.0877512E-4 138.139114
3.19053936 5.08450845E-4 138.18306
3.18952274 5.08126919E-4 138.22702
3.18850684 5.07803285E-4 138.270966
3.18749166 5.07479941E-4 138.314896
3.18647695 5.07156888E-4 138.358841
3.18546295 5.06834185E-4 138.402802
3.18444967 5.06511773E-4 137.996826
3.18343687 5.06189652E-4 136.208359
3.18242478 5.0586788E-4 136.251587
3.18141341 5.05546341E-4 136.2948
3.18040276 5.05225209E-4 136.338028
3.17939258 5.0490431E-4 136.381226
3.17838311 5.04583702E-4 136.424454
3.17737412 5.04263444E-4 136.467667
3.17636609 5.03943476E-4 136.510895
3.1753583 5.03623858E-4 134.331436
3.17435145 5.03304473E-4 134.335571
3.17334509 5.02985436E-4 134.378082
3.17233944 5.02666691E-4 134.420593
3.17133451 5.02348237E-4 134.463104
3.17033005 5.02030074E-4 134.505615
3.16932631 5.0171226E-4 134.548126
3.16832328 5.01394738E-4 134.590607
3.16732073 5.01077506E-4 132.967026
3.16631889 5.00760565E-4 132.441177
3.16531777 5.00443915E-4 132.482986
3.16431713 5.00127557E-4 132.524765
3.1633172 4.99811547E-4 132.566559
3.16231799 4.99495829E-4 132.608353
3.16131926 4.99180343E-4 132.650162
3.16032124 4.98865207E-4 132.691956
3.15932393 4.9855042E-4 131.626251
3.1583271 4.98235866E-4 130.508911
3.15733099 4.97921603E-4 130.550003
3.15633535 4.97607689E-4 130.59108
3.15534043 4.97294008E-4 130.632172
3.15434623 4.96980676E-4 130.673264
3.1533525 4.96667577E-4 130.71434
3.15235949 4.96354827E-4 130.755402
3.15136719 4.96042368E-4 130.3293
3.15037537 4.95730201E-4 128.602448
3.14938426 4.95418324E-4 128.642838
3.14839363 4.95106739E-4 128.683228
3.14740372 4.94795444E-4 128.723618
3.14641452 4.9448444E-4 128.763992
3.1454258 4.94173728E-4 128.804382
3.14443779 4.93863365E-4 128.844772
3.14345026 4.93553234E-4 128.885132
3.14246368 4.93243395E-4 126.932457
3.14147735 4.92933847E-4 126.770966
3.14049172 4.92624647E-4 126.810677
3.13950682 4.92315681E-4 126.850357
3.13852262 4.92007006E-4 126.890068
3.13753891 4.91698622E-4 126.929756
3.13655567 4.91390587E-4 126.969437
3.13557339 4.91082785E-4 127.009125
3.13459134 4.90775274E-4 125.778397
3.13361025 4.90468054E-4 124.917038
3.13262963 4.90161125E-4 124.956032
3.13164949 4.89854487E-4 124.995041
3.13067007 4.8954814E-4 125.034081
3.12969136 4.89242084E-4 125.07309
3.12871313 4.88936319E-4 125.112099
3.12773561 4.88630787E-4 125.1511
3.12675858 4.88325604E-4 124.678322
3.12578225 4.88020683E-4 123.102951
3.12480664 4.87716054E-4 123.141289
3.12383151 4.87411715E-4 123.179642
3.12285686 4.87107667E-4 123.217995
3.12188292 4.86803881E-4 123.256355
3.12090969 4.86500387E-4 123.294708
3.11993694 4.86197183E-4 123.333054
3.11896491 4.85894241E-4 123.371407
3.11799335 4.8559162E-4 121.568787
3.11702251 4.8528926E-4 121.343414
3.11605239 4.84987162E-4 121.381111
3.1150825 4.84685384E-4 121.418823
3.11411357 4.84383869E-4 121.456528
3.11314511 4.84082615E-4 121.494209
3.11217713 4.83781681E-4 121.531898
3.11120987 4.8348101E-4 121.569611
3.11024332 4.831806E-4 120.600449
3.10927725 4.8288051E-4 119.577377
3.10831165 4.82580683E-4 119.614426
3.10734701 4.82281117E-4 119.651489
3.10638261 4.81981842E-4 119.688545
3.10541892 4.81682859E-4 119.725609
3.10445595 4.81384137E-4 119.762672
3.10349345 4.81085706E-4 119.799713
3.10253167 4.80787538E-4 119.680557
3.10157037 4.8048966E-4 117.836349
3.10060954 4.80192044E-4 117.872772
3.09964943 4.79894719E-4 117.909203
3.09869003 4.79597657E-4 117.945625
3.09773111 4.79300885E-4 117.982048
3.09677291 4.79004375E-4 118.018478
3.09581518 4.78708127E-4 118.054901
3.09485793 4.7841217E-4 118.091331
3.0939014 4.78116504E-4 116.836861
3.09294558 4.77821101E-4 116.160484
3.09199023 4.77525959E-4 116.196281
3.09103537 4.77231108E-4 116.232086
3.09008121 4.76936519E-4 116.267899
3.08912778 4.76642192E-4 116.303711
3.08817458 4.76348156E-4 116.3395
3.08722234 4.76054382E-4 116.375298
3.08627057 4.75760899E-4 116.034515
3.08531928 4.75467677E-4 114.47065
3.08436871 4.75174718E-4 114.505852
3.08341861 4.74882021E-4 114.541054
3.08246899 4.74589615E-4 114.576248
3.08152008 4.74297471E-4 114.611427
3.08057189 4.74005588E-4 114.646622
3.07962418 4.73713997E-4 114.681831
3.07867694 4.73422668E-4 114.717033
3.07773042 4.731316E-4 113.359688
3.07678437 4.72840795E-4 112.839058
3.07583904 4.72550251E-4 112.873657
3.07489419 4.72259999E-4 112.908257
3.07395005 4.71970008E-4 112.942848
3.07300639 4.7168028E-4 112.977463
3.07206345 4.71390813E-4 113.012047
3.07112074 4.71101608E-4 113.046646
3.07017899 4.70812694E-4 112.667313
3.06923771 4.70524014E-4 111.203354
3.06829691 4.70235624E-4 111.237373
3.06735659 4.69947496E-4 111.271393
3.06641698 4.6965963E-4 111.305412
3.06547809 4.69372026E-4 111.339432
3.06453967 4.69084684E-4 111.373444
3.06360173 4.68797603E-4 111.40744
3.06266427 4.68510785E-4 111.44146
3.06172752 4.68224229E-4 110.160019
3.06079149 4.67937934E-4 109.61821
3.05985594 4.67651931E-4 109.651665
3.05892086 4.67366161E-4 109.685097
3.0579865 4.67080652E-4 109.718529
3.05705261 4.66795405E-4 109.751961
3.0561192 4.6651045E-4 109.785385
3.05518651 4.66225727E-4 109.81884
3.05425429 4.65941266E-4 109.568619
3.05332279 4.65657067E-4 108.030632
3.05239177 4.6537313E-4 108.063507
3.05146122 4.65089455E-4 108.096382
3.05053139 4.64806042E-4 108.129257
3.04960203 4.64522891E-4 108.162125
3.04867315 4.64239973E-4 108.194984
3.04774499 4.63957345E-4 108.227859
3.0468173 4.63674951E-4 108.260735
3.04589033 4.63392818E-4 107.215553
3.04496384 4.63110977E-4 106.491982
3.04403782 4.62829339E-4 106.5243
3.04311252 4.62547992E-4 106.556618
3.04218769 4.62266908E-4 106.588936
3.04126358 4.61986056E-4 106.621246
3.04033971 4.61705466E-4 106.653564
3.03941655 4.61425137E-4 106.685867
3.03849411 4.61145071E-4 106.71701
3.03757215 4.60865238E-4 104.951096
3.03665066 4.60585667E-4 104.982857
3.03572965 4.60306357E-4 105.014641
3.03480935 4.6002731E-4 105.046402
3.03388953 4.59748495E-4 105.078178
3.03297043 4.59469971E-4 105.10994
3.0320518 4.59191651E-4 105.141708
3.03113365 4.58913622E-4 105.173477
3.03021598 4.58635826E-4 104.509232
3.02929902 4.58358292E-4 103.457191
3.02838254 4.58080991E-4 103.488426
3.02746677 4.57803952E-4 103.519653
3.02655149 4.57527174E-4 103.55088
3.02563667 4.5725063E-4 103.582115
3.02472234 4.56974347E-4 103.613358
3.02380872 4.56698326E-4 103.644592
3.02289557 4.56422538E-4 103.675827
3.02198315 4.56147012E-4 102.383072
3.02107096 4.55871719E-4 101.991043
3.02015948 4.55596688E-4 102.021751
3.01924872 4.5532189E-4 102.052452
3.0183382 4.55047353E-4 102.083168
3.0174284 4.54773079E-4 102.113876
3.01651931 4.54499037E-4 102.144569
3.01561046 4.54225228E-4 102.175278
3.01470232 4.53951681E-4 102.028305
3.01379466 4.53678396E-4 100.514572
3.01288748 4.53405344E-4 100.544754
3.01198101 4.53132525E-4 100.574936
3.01107502 4.52859967E-4 100.605133
3.01016951 4.52587672E-4 100.6353
3.00926471 4.5231558E-4 100.665512
3.00836039 4.5204378E-4 100.695694
3.00745654 4.51772183E-4 100.725876
3.00655317 4.51500848E-4 100.033813
3.00565052 4.51229775E-4 99.0898514
3.00474834 4.50958934E-4 99.1195221
3.00384665 4.50688327E-4 99.1492004
3.00294566 4.50417952E-4 99.1788864
3.00204492 4.5014784E-4 99.2085571
3.00114489 4.49877989E-4 99.2382355
3.00024557 4.49608342E-4 99.2679062
2.99934649 4.49338957E-4 99.2975922
2.99844813 4.49069805E-4 98.1133194
2.99755025 4.48800914E-4 97.6844101
2.99665284 4.48532257E-4 97.7135925
2.99575615 4.48263832E-4 97.7427673
2.99485993 4.47995641E-4 97.7719269
2.9939642 4.47727711E-4 97.8011093
2.99306893 4.47460014E-4 97.8302765
2.99217439 4.47192549E-4 97.8594589
2.99128032 4.46925318E-4 97.884201
2.99038672 4.46658349E-4 96.2662506
2.98949361 4.46391612E-4 96.2949295
2.98860097 4.46125108E-4 96.323616
2.98770905 4.45858837E-4 96.3523026
2.9868176 4.45592828E-4 96.3809891
2.98592663 4.45327023E-4 96.4096756
2.98503637 4.4506148E-4 96.4383469
2.98414636 4.44796169E-4 96.4670486
2.98325706 4.44531091E-4 96.0738068
2.98236823 4.44266276E-4 94.8795929
2.98148012 4.44001664E-4 94.9077835
2.98059225 4.43737285E-4 94.935997
2.9797051 4.43473167E-4 94.96418
2.97881842 4.43209283E-4 94.9923782
2.97793221 4.42945631E-4 95.0205765
2.97704673 4.42682183E-4 95.0487747
2.97616148 4.42418997E-4 95.0769577
2.97527695 4.42156044E-4 94.3122864
2.97439289 4.41893353E-4 93.508728
2.97350931 4.41630866E-4 93.5364456
2.97262645 4.41368611E-4 93.5641556
2.97174382 4.41106589E-4 93.5918655
2.97086191 4.408448E-4 93.6195831
2.96998048 4.40583244E-4 93.6473007
2.96909952 4.4032195E-4 93.6750107
2.96821928 4.4006086E-4 93.7027206
2.96733928 4.39800002E-4 92.6182175
2.96645999 4.39539377E-4 92.161972
2.96558118 4.39278985E-4 92.1892166
2.96470284 4.39018826E-4 92.2164612
2.96382523 4.387589E-4 92.2436905
2.96294785 4.38499206E-4 92.2709351
2.96207118 4.38239746E-4 92.2981873
2.96119499 4.37980489E-4 92.3254318
2.96031928 4.37721494E-4 92.3526611
2.95944405 4.37462731E-4 90.9909592
2.95856929 4.37204173E-4 90.832962
2.95769525 4.36945847E-4 90.859726
2.95682168 4.36687755E-4 90.8865204
2.95594859 4.36429895E-4 90.9132919
2.95507598 4.36172268E-4 90.9400558
2.95420384 4.35914873E-4 90.9668427
2.95333219 4.35657683E-4 90.9936218
2.95246124 4.35400754E-4 90.95121
2.95159054 4.35144029E-4 89.4988937
2.95072055 4.34887537E-4 89.5252228
2.94985104 4.34631249E-4 89.5515442
2.948982 4.34375223E-4 89.577858
2.94811368 4.341194E-4 89.6041718
2.9472456 4.3386381E-4 89.6304932
2.94637799 4.33608453E-4 89.6568146
2.9455111 4.333533E-4 89.683136
2.94464469 4.33098408E-4 89.4283676
2.94377875 4.32843721E-4 88.2098846
2.94291329 4.32589237E-4 88.2357635
2.94204831 4.32335015E-4 88.2616425
2.94118404 4.32080997E-4 88.2875137
2.94032001 4.31827211E-4 88.313385
2.9394567 4.3157363E-4 88.3392563
2.93859386 4.31320281E-4 88.3651276
2.9377315 4.31067165E-4 88.3909988
2.93686962 4.30814282E-4 87.9660873
2.93600821 4.30561602E-4 86.9415131
2.93514729 4.30309126E-4 86.9669495
2.93428683 4.30056913E-4 86.9923782
2.9334271 4.29804903E-4 87.0178146
2.9325676 4.29553096E-4 87.043251
2.93170881 4.29301552E-4 87.0686798
2.93085051 4.29050182E-4 87.0941086
2.92999268 4.28799074E-4 87.1195526
2.92913532 4.2854817E-4 86.5626984
2.92827845 4.2829747E-4 85.6918259
2.92742205 4.28047002E-4 85.7168198
2.92656612 4.27796767E-4 85.7418137
2.92571092 4.27546736E-4 85.7668228
2.92485595 4.27296938E-4 85.791832
2.92400169 4.27047344E-4 85.8168335
2.92314792 4.26797982E-4 85.8418274
2.92229462 4.26548824E-4 85.8668289
2.92144156 4.26299899E-4 85.2175674
2.92058921 4.26051178E-4 84.4610901
2.91973758 4.2580266E-4 84.485672
2.91888618 4.25554405E-4 84.5102386
2.91803527 4.25306323E-4 84.5348129
2.91718483 4.25058475E-4 84.5593948
2.91633511 4.2481086E-4 84.5839767
2.91548562 4.24563448E-4 84.6085434
2.91463685 4.2431624E-4 84.6331177
2.91378832 4.24069265E-4 83.9253845
2.9129405 4.23822494E-4 83.246376
2.91209316 4.23575955E-4 83.2705307
2.91124606 4.2332962E-4 83.2947006
2.91039968 4.23083489E-4 83.3188553
2.90955377 4.22837591E-4 83.3430176
2.90870833 4.22591896E-4 83.3671799
2.90786338 4.22346406E-4 83.3913345
2.90701914 4.22101148E-4 83.4154892
2.90617514 4.21856093E-4 82.6892319
2.90533161 4.21611243E-4 82.05439
2.90448856 4.21366625E-4 82.0781403
2.90364623 4.21122211E-4 82.1018906
2.90280414 4.2087803E-4 82.1256485
2.90196252 4.20634024E-4 82.1493988
2.90112162 4.2039025E-4 82.1731415
2.90028095 4.20146709E-4 82.196907
2.899441 4.19903343E-4 82.2206497
2.89860153 4.19660209E-4 81.5028458
2.8977623 4.1941728E-4 80.8757324
2.89692378 4.19174554E-4 80.899086
2.89608574 4.18932061E-4 80.9224243
2.89524794 4.18689742E-4 80.9457626
2.89441085 4.18447657E-4 80.9691238
2.89357424 4.18205804E-4 80.9924698
2.8927381 4.17964126E-4 81.0158157
2.89190245 4.1772268E-4 81.0391693
2.89106727 4.17481409E-4 80.3672256
2.89023256 4.17240371E-4 79.717926
2.88939834 4.16999537E-4 79.7408829
2.88856459 4.16758936E-4 79.7638245
2.88773131 4.16518509E-4 79.7867889
2.88689852 4.16278315E-4 79.8097458
2.8860662 4.16038296E-4 79.8327026
2.88523436 4.15798509E-4 79.8556519
2.88440299 4.15558927E-4 79.8786011
2.8835721 4.15319548E-4 79.2799454
2.88274169 4.15080402E-4 78.5754547
2.88191175 4.1484143E-4 78.5980225
2.8810823 4.14602662E-4 78.6205826
2.88025331 4.14364127E-4 78.6431503
2.87942481 4.14125767E-4 78.6657181
2.87859678 4.13887639E-4 78.6882858
2.87776923 4.13649686E-4 78.7108459
2.87694216 4.13411966E-4 78.7334061
2.87611556 4.1317445E-4 78.2384567
2.87528944 4.12937137E-4 77.4508896
2.8744638 4.12699999E-4 77.4730759
2.87363863 4.12463094E-4 77.4952621
2.87281394 4.12226393E-4 77.5174484
2.87198973 4.11989895E-4 77.5396194
2.87116599 4.11753601E-4 77.561821
2.87034273 4.11517482E-4 77.583992
2.86951995 4.11281595E-4 77.6061783
2.86869764 4.11045912E-4 77.2428894
2.86787581 4.10810433E-4 76.3422775
2.86705446 4.10575129E-4 76.36409
2.86623359 4.10340057E-4 76.3859024
2.86541295 4.1010516E-4 76.4077148
2.86459303 4.09870496E-4 76.4295197
2.86377358 4.09636006E-4 76.4513321
2.86295462 4.0940172E-4 76.4731522
2.86213589 4.09167667E-4 76.494957
2.86131787 4.08933789E-4 76.2903366
2.8605001 4.08700114E-4 75.2522125
2.85968304 4.08466614E-4 75.2736511
2.85886645 4.08233347E-4 75.295105
2.85805011 4.08000284E-4 75.3165359
2.85723424 4.07767395E-4 75.3379898
2.85641909 4.0753471E-4 75.359436
2.85560417 4.07302257E-4 75.3808823
2.85478973 4.0706998E-4 75.4023209
2.85397601 4.06837877E-4 75.380394
2.85316253 4.06606006E-4 74.1762238
2.85234952 4.06374311E-4 74.1973114
2.85153699 4.06142848E-4 74.218399
2.85072494 4.0591156E-4 74.2394867
2.84991336 4.05680446E-4 74.2605591
2.84910226 4.05449566E-4 74.2816391
2.84829164 4.0521886E-4 74.3027191
2.84748125 4.04988357E-4 74.3238144
2.84667158 4.04758059E-4 74.3448868
2.84586239 4.04527964E-4 73.2825241
2.84505343 4.04298044E-4 73.137291
2.8442452 4.04068327E-4 73.15802
2.84343719 4.03838814E-4 73.1787491
2.84262967 4.03609505E-4 73.1994705
2.84182286 4.03380371E-4 73.220192
2.84101629 4.0315144E-4 73.2409286
2.8402102 4.02922684E-4 73.2616577
2.83940458 4.02694161E-4 73.2823944
2.83859944 4.02465812E-4 72.4717865
2.83779478 4.02237638E-4 72.0949631
2.83699036 4.02009697E-4 72.1153488
2.83618665 4.0178193E-4 72.1357269
2.83538318 4.01554338E-4 72.1561127
2.83458042 4.01326979E-4 72.1764908
2.8337779 4.01099795E-4 72.1968689
2.8329761 4.00872785E-4 72.217247
2.83217454 4.00645979E-4 72.2376251
2.83137345 4.00419376E-4 71.6969528
2.83057284 4.00192948E-4 71.0661392
2.82977271 3.99966724E-4 71.086174
2.82897305 3.99740704E-4 71.1062088
2.82817364 3.99514858E-4 71.1262512
2.82737494 3.99289216E-4 71.1462936
2.82657647 3.99063749E-4 71.1663208
2.82577872 3.98838485E-4 71.1863632
2.82498121 3.98613396E-4 71.206398
2.82418418 3.98388511E-4 70.9593277
2.82338762 3.98163829E-4 70.0542526
2.82259154 3.97939322E-4 70.0739517
2.82179594 3.9771499E-4 70.0936508
2.82100058 3.97490861E-4 70.1133499
2.82020593 3.97266936E-4 70.1330566
2.81941152 3.97043186E-4 70.1527634
2.81861782 3.96819611E-4 70.1724548
2.81782436 3.96596268E-4 70.1921692
2.81703138 3.96373071E-4 70.2118607
2.81623888 3.96150077E-4 69.0946274
2.81544685 3.95927258E-4 69.0691147
2.81465507 3.95704643E-4 69.0884933
2.81386399 3.95482231E-4 69.1078568
2.81307316 3.95259965E-4 69.1272278
2.8122828 3.95037932E-4 69.1465912
2.81149292 3.94816045E-4 69.1659622
2.81070352 3.94594361E-4 69.1853485
2.80991459 3.94372881E-4 69.2047119
2.80912614 3.94151575E-4 68.4401779
2.80833817 3.93930444E-4 68.0814743
2.80755043 3.93709517E-4 68.1005249
2.80676317 3.93488765E-4 68.1195679
2.80597639 3.93268187E-4 68.1386108
2.80519009 3.93047812E-4 68.1576538
2.80440426 3.92827613E-4 68.1767044
2.80361891 3.92607617E-4 68.1957474
2.8028338 3.92387796E-4 68.2147903
2.8020494 3.92168149E-4 67.8163757
2.80126524 3.91948706E-4 67.1068649
2.80048156 3.91729409E-4 67.1255951
2.79969835 3.91510344E-4 67.1443176
2.79891539 3.91291425E-4 67.1630478
2.79813313 3.9107271E-4 67.1817703
2.79735112 3.90854169E-4 67.2004929
2.79656959 3.90635832E-4 67.2192154
2.79578853 3.90417641E-4 67.2379456
2.79500794 3.90199653E-4 67.2241898
2.79422784 3.89981869E-4 66.1479797
2.79344797 3.89764231E-4 66.1663895
2.79266882 3.89546796E-4 66.1847992
2.79188991 3.89329536E-4 66.2032013
2.79111147 3.89112451E-4 66.221611
2.79033351 3.88895569E-4 66.2400208
2.78955579 3.88678833E-4 66.2584305
2.78877878 3.884623E-4 66.2768326
2.78800201 3.88245971E-4 66.2952576
2.78722572 3.88029788E-4 65.5709457
2.78644991 3.87813809E-4 65.2216873
2.78567457 3.87597975E-4 65.2397995
2.78489947 3.87382344E-4 65.2578964
2.78412485 3.87166889E-4 65.276001
2.78335071 3.86951637E-4 65.2940979
2.78257704 3.8673653E-4 65.3122025
2.78180385 3.86521628E-4 65.3302994
2.78103113 3.863069E-4 65.3484039
2.78025866 3.86092346E-4 65.0545731
2.77948666 3.85877967E-4 64.2903824
2.77871513 3.85663763E-4 64.3081818
2.77794409 3.85449734E-4 64.3259811
2.77717328 3.85235908E-4 64.3437805
2.77640319 3.85022227E-4 64.3615723
2.77563334 3.84808751E-4 64.3793716
2.77486396 3.84595449E-4 64.397171
2.77409482 3.84382321E-4 64.4149704
2.7733264 3.84169369E-4 64.4327621
2.77255821 3.83956591E-4 63.5074234
2.7717905 3.83743987E-4 63.3915558
2.77102327 3.83531558E-4 63.40905
2.77025628 3.83319304E-4 63.4265518
2.76949 3.83107254E-4 63.444046
2.76872396 3.82895349E-4 63.4615517
2.7679584 3.82683618E-4 63.4790573
2.76719332 3.82472092E-4 63.4965515
2.76642847 3.8226071E-4 63.5140533
2.7656641 3.82049533E-4 63.0623932
2.76490021 3.81838501E-4 62.4894485
2.76413679 3.81627673E-4 62.5066528
2.76337385 3.8141699E-4 62.5238647
2.76261115 3.81206512E-4 62.5410728
2.76184893 3.80996178E-4 62.5582809
2.76108718 3.80786019E-4 62.575489
2.76032567 3.80576064E-4 62.5927048
2.75956488 3.80366255E-4 62.6099091
2.75880432 3.80156649E-4 62.627121
2.75804424 3.79947189E-4 61.6161842
2.75728464 3.79737903E-4 61.6172218
2.75652528 3.79528792E-4 61.6341476
2.75576639 3.79319856E-4 61.6510696
2.75500798 3.79111094E-4 61.6679878
2.75425005 3.78902507E-4 61.684906
2.75349236 3.78694094E-4 61.701828
2.75273514 3.78485856E-4 61.71875
2.7519784 3.78277793E-4 61.7356644
2.75122213 3.78069875E-4 61.2359009
2.75046611 3.77862161E-4 60.7409973
2.74971056 3.77654593E-4 60.757637
2.74895549 3.77447199E-4 60.7742729
2.74820089 3.7723998E-4 60.7909164
2.74744654 3.77032935E-4 60.8075523
2.74669266 3.76826065E-4 60.824192
2.74593925 3.76619369E-4 60.8408356
2.74518633 3.7641282E-4 60.8574715
2.74443364 3.76206444E-4 60.8741074
2.74368143 3.76000244E-4 59.8832245
2.7429297 3.75794218E-4 59.8939133
2.7421782 3.75588366E-4 59.9102745
2.74142718 3.7538269E-4 59.9266357
2.74067664 3.75177158E-4 59.942997
2.73992658 3.74971802E-4 59.9593582
2.73917675 3.7476662E-4 59.9757233
2.7384274 3.74561612E-4 59.9920845
2.73767853 3.7435678E-4 60.0084457
2.73693013 3.74152092E-4 59.5632782
2.73618197 3.7394758E-4 59.0436783
2.73543429 3.73743242E-4 59.0597649
2.73468709 3.73539078E-4 59.0758591
2.73394012 3.7333506E-4 59.0919495
2.73319364 3.73131217E-4 59.108036
2.73244762 3.72927549E-4 59.1241264
2.73170185 3.72724026E-4 59.1402206
2.73095679 3.72520706E-4 59.1563072
2.73021173 3.72317532E-4 59.1723976
2.72946739 3.72114504E-4 58.2998734
2.72872329 3.71911679E-4 58.2228622
2.72797966 3.71709E-4 58.2386894
2.72723651 3.71506496E-4 58.254509
2.72649384 3.71304137E-4 58.2703285
2.7257514 3.71101953E-4 58.2861519
2.72500944 3.70899943E-4 58.3019791
2.72426772 3.70698108E-4 58.3177948
2.72352648 3.70496418E-4 58.3336182
2.72278571 3.70294903E-4 58.0366974
2.72204542 3.70093534E-4 57.3971405
2.72130537 3.69892339E-4 57.4127007
2.7205658 3.69691319E-4 57.4282684
2.7198267 3.69490444E-4 57.4438248
2.71908784 3.69289744E-4 57.4593811
2.71834946 3.69089219E-4 57.4749413
2.71761155 3.68888839E-4 57.4905052
2.71687388 3.68688634E-4 57.5060616
2.71613669 3.68488574E-4 57.5216179
2.71539998 3.68288689E-4 56.8548737
2.71466351 3.68088979E-4 56.5991745
2.71392751 3.67889414E-4 56.6144714
2.71319199 3.67690023E-4 56.629776
2.71245694 3.67490778E-4 56.6450729
2.71172214 3.67291708E-4 56.6603775
2.71098757 3.67092813E-4 56.6756821
2.71025372 3.66894034E-4 56.690979
2.7095201 3.66695458E-4 56.7062836
2.70878696 3.66497028E-4 56.643589
2.70805407 3.66298773E-4 55.7992554
2.70732164 3.66100663E-4 55.8143005
2.7065897 3.65902728E-4 55.8293495
2.70585799 3.65704938E-4 55.8443947
2.70512676 3.65507294E-4 55.8594475
2.70439601 3.65309854E-4 55.8744965
2.70366573 3.6511253E-4 55.8895416
2.7029357 3.6491538E-4 55.9045868
2.7022059 3.64718406E-4 55.9196358
2.70147681 3.64521577E-4 55.5415268
2.70074797 3.64324922E-4 55.0261497
2.70001936 3.64128413E-4 55.040947
2.69929147 3.63932049E-4 55.0557518
2.69856381 3.6373586E-4 55.070549
2.6978364 3.63539846E-4 55.0853424
2.69710946 3.63343977E-4 55.1001434
2.696383 3.63148254E-4 55.1149445
2.69565701 3.62952705E-4 55.1297417
2.69493127 3.62757302E-4 55.1445389
2.694206 3.62562074E-4 54.4825554
2.69348097 3.62366991E-4 54.2636337
2.69275641 3.62172053E-4 54.2781868
2.69203234 3.61977291E-4 54.2927475
2.6913085 3.61782673E-4 54.3073006
2.69058514 3.61588231E-4 54.3218498
2.68986225 3.61393933E-4 54.3364067
2.6891396 3.61199782E-4 54.3509598
2.68841743 3.61005805E-4 54.3655205
2.6876955 3.60811973E-4 54.34832
2.68697405 3.60618287E-4 53.4974213
2.68625307 3.60424776E-4 53.5117378
2.68553233 3.6023141E-4 53.5260544
2.68481207 3.60038219E-4 53.5403671
2.68409228 3.59845173E-4 53.5546837
2.68337274 3.59652273E-4 53.5689964
2.68265367 3.59459518E-4 53.5833054
2.68193507 3.59266938E-4 53.5976219
2.68121672 3.59074533E-4 53.6119347
2.6804986 3.58882244E-4 53.3594475
2.6797812 3.58690129E-4 52.7573662
2.6790638 3.5849816E-4 52.7714386
2.67834711 3.58306337E-4 52.7855148
2.67763066 3.58114688E-4 52.7995987
2.67691469 3.57923185E-4 52.8136711
2.67619896 3.57731828E-4 52.827755
2.6754837 3.57540644E-4 52.8418312
2.67476892 3.57349578E-4 52.8559074
2.67405438 3.57158686E-4 52.8699875
2.67334008 3.56967968E-4 52.4113846
2.6726265 3.56777367E-4 52.0275917
2.67191315 3.56586941E-4 52.0414391
2.67120004 3.5639666E-4 52.0552864
2.6704874 3.56206525E-4 52.0691338
2.66977525 3.56016564E-4 52.0829773
2.66906333 3.5582672E-4 52.0968246
2.66835189 3.5563705E-4 52.1106682
2.66764092 3.55447526E-4 52.1245155
2.6669302 3.55258177E-4 52.1383591
2.66621995 3.55068943E-4 51.5035172
2.66550994 3.54879885E-4 51.3110924
2.66480041 3.54690972E-4 51.3247108
2.66409111 3.54502205E-4 51.3383293
2.66338229 3.54313583E-4 51.3519516
2.66267395 3.54125135E-4 51.3655701
2.66196585 3.53936804E-4 51.3791847
2.66125822 3.53748648E-4 51.392807
2.66055083 3.53560637E-4 51.4064217
2.65984392 3.53372772E-4 51.4200401
2.65913725 3.53185053E-4 50.6401787
2.65843105 3.52997478E-4 50.6110878
2.65772533 3.52810079E-4 50.624485
2.65701985 3.52622796E-4 50.637886
2.65631485 3.52435687E-4 50.6512833
2.65561008 3.52248724E-4 50.6646767
2.6549058 3.52061907E-4 50.6780777
2.65420198 3.51875235E-4 50.6914749
2.65349841 3.51688708E-4 50.7048683
2.65279508 3.51502327E-4 50.6247368
2.65209246 3.51316121E-4 49.9081039
2.65138984 3.51130031E-4 49.9212799
2.65068793 3.50944087E-4 49.9344635
2.64998603 3.50758317E-4 49.9476395
2.64928484 3.50572693E-4 49.9608154
2.64858389 3.50387185E-4 49.9739952
2.64788318 3.50201852E-4 49.9871788
2.64718294 3.50016664E-4 50.0003548
2.64648318 3.49831622E-4 50.0135345
2.64578366 3.49646725E-4 49.8220253
2.64508462 3.49461974E-4 49.2280388
2.64438581 3.49277369E-4 49.2410049
2.64368749 3.49092879E-4 49.2539749
2.6429894 3.48908565E-4 49.2669411
2.64229178 3.48724396E-4 49.2798996
2.64159465 3.48540401E-4 49.2928696
2.64089775 3.48356523E-4 49.3058357
2.64020109 3.48172791E-4 49.3188019
2.63950491 3.47989204E-4 49.3317604
2.6388092 3.47805762E-4 49.0527039
2.63811374 3.47622467E-4 48.5588875
2.63741875 3.47439316E-4 48.57164
2.636724 3.47256282E-4 48.5844002
2.63602972 3.47073423E-4 48.5971527
2.63533568 3.46890709E-4 48.6099052
2.63464212 3.46708141E-4 48.6226616
2.6339488 3.46525718E-4 48.6354141
2.63325596 3.4634344E-4 48.6481705
2.63256359 3.4616128E-4 48.6609268
2.63187146 3.45979293E-4 48.3173332
2.63117957 3.45797424E-4 47.8989334
2.63048816 3.45615728E-4 47.9114799
2.62979722 3.45434149E-4 47.9240303
2.62910652 3.45252716E-4 47.9365768
2.62841606 3.45071458E-4 47.9491234
2.62772608 3.44890315E-4 47.9616776
2.62703657 3.44709319E-4 47.9742241
2.6263473 3.44528467E-4 47.9867744
2.62565851 3.44347733E-4 47.999321
2.62496996 3.44167172E-4 47.6133842
2.62428188 3.43986758E-4 47.2485733
2.62359405 3.4380646E-4 47.2609177
2.62290645 3.43626307E-4 47.273262
2.62221956 3.434463E-4 47.2856064
2.62153268 3.43266438E-4 47.2979546
2.62084651 3.43086722E-4 47.3102989
2.62016034 3.42907151E-4 47.3226471
2.61947489 3.42727726E-4 47.3349915
2.61878943 3.42548417E-4 47.3473358
2.6181047 3.42369254E-4 46.9401054
2.61741996 3.42190237E-4 46.6076546
2.61673594 3.42011364E-4 46.6198044
2.61605191 3.41832638E-4 46.6319466
2.6153686 3.41654028E-4 46.6440926
2.6146853 3.41475592E-4 46.6562424
2.6140027 3.41297273E-4 46.6683884
2.61332011 3.41119099E-4 46.6805305
2.612638 3.40941042E-4 46.6926804
2.61195636 3.40763159E-4 46.7048264
2.61127496 3.40585393E-4 46.2961044
2.61059403 3.40407772E-4 45.9754143
2.60991335 3.40230297E-4 45.9873657
2.60923314 3.40052968E-4 45.999321
2.60855317 3.39875754E-4 46.0112648
2.60787368 3.39698687E-4 46.0232162
2.60719442 3.39521765E-4 46.0351639
2.60651565 3.39344988E-4 46.0471153
2.60583711 3.39168328E-4 46.0590668
2.60515881 3.38991813E-4 46.0710144
2.60448098 3.38815444E-4 45.6820488
2.60380363 3.38639191E-4 45.3540077
2.60312653 3.38463113E-4 45.3657684
2.60244966 3.38287151E-4 45.3775291
2.60177326 3.38111306E-4 45.3892822
2.60109735 3.37935635E-4 45.4010353
2.60042167 3.37760081E-4 45.4127922
2.59974623 3.37584672E-4 45.4245529
2.59907126 3.37409379E-4 45.4363098
2.59839654 3.37234262E-4 45.4480629
2.59772229 3.37059231E-4 45.0955696
2.59704852 3.36884375E-4 44.7405434
2.59637475 3.36709636E-4 44.7521133
2.59570146 3.36535042E-4 44.7636757
2.59502864 3.36360594E-4 44.7752457
2.59435606 3.36186262E-4 44.7868156
2.59368396 3.36012075E-4 44.7983818
2.59301209 3.35838005E-4 44.809948
2.59234047 3.3566411E-4 44.8215179
2.59166932 3.35490331E-4 44.8330841
2.59099865 3.35316668E-4 44.5351715
2.59032822 3.35143151E-4 44.1358109
2.58965802 3.3496978E-4 44.1471939
2.5889883 3.34796525E-4 44.158577
2.58831882 3.34623415E-4 44.16996
2.58764982 3.34450451E-4 44.1813393
2.58698106 3.34277604E-4 44.1927261
2.58631277 3.34104901E-4 44.2041054
2.58564472 3.33932316E-4 44.2154808
2.58497691 3.33759876E-4 44.2268715
2.58430958 3.33587581E-4 44.0015984
2.58364248 3.33415403E-4 43.5399475
2.58297586 3.3324337E-4 43.5511436
2.58230972 3.33071453E-4 43.5623436
2.58164358 3.32899683E-4 43.5735474
2.58097792 3.32728028E-4 43.5847397
2.58031273 3.32556519E-4 43.5959396
2.57964778 3.32385156E-4 43.6071358
2.57898331 3.32213909E-4 43.6183395
2.57831883 3.32042779E-4 43.6295395
2.57765508 3.31871823E-4 43.492836
2.57699156 3.31700954E-4 42.9527168
2.57632828 3.3153026E-4 42.9637337
2.57566524 3.31359654E-4 42.9747543
2.57500267 3.31189221E-4 42.9857788
2.57434058 3.31018906E-4 42.9967918
2.57367873 3.30848707E-4 43.0078087
2.57301712 3.30678653E-4 43.0188332
2.57235599 3.30508716E-4 43.02985
2.57169509 3.30338924E-4 43.0408707
2.57103467 3.30169249E-4 43.0079536
2.57037449 3.29999719E-4 42.3738213
2.56971455 3.29830335E-4 42.3846664
2.56905508 3.29661038E-4 42.3955116
2.56839609 3.29491915E-4 42.406353
2.5677371 3.2932288E-4 42.4171944
2.56707859 3.2915402E-4 42.4280357
2.56642056 3.28985247E-4 42.4388809
2.56576276 3.28816619E-4 42.4497185
2.5651052 3.28648137E-4 42.4605637
2.56444812 3.28479771E-4 42.471405
2.56379128 3.28311551E-4 41.8790855
2.56313491 3.28143418E-4 41.8140717
2.56247878 3.2797546E-4 41.8247375
2.56182313 3.27807618E-4 41.8354111
2.56116748 3.27639893E-4 41.8460808
2.56051254 3.27472284E-4 41.8567467
2.55985761 3.2730485E-4 41.8674164
2.55920315 3.27137503E-4 41.8780861
2.55854917 3.26970301E-4 41.888752
2.55789542 3.26803216E-4 41.8994217
2.55724192 3.26636276E-4 41.4508629
2.55658889 3.26469453E-4 41.2525368
2.5559361 3.26302747E-4 41.2630348
2.55528355 3.26136185E-4 41.2735329
2.55463147 3.25969741E-4 41.2840309
2.55397964 3.25803441E-4 41.294529
2.55332828 3.25637258E-4 41.3050308
2.55267715 3.25471192E-4 41.3155289
2.55202651 3.25305271E-4 41.3260231
2.55137587 3.25139466E-4 41.336525
2.55072594 3.24973807E-4 41.0441856
2.55007601 3.24808236E-4 40.6977119
2.54942656 3.24642839E-4 40.708046
2.54877758 3.24477529E-4 40.7183762
2.5481286 3.24312365E-4 40.7287102
2.54748034 3.24147317E-4 40.7390404
2.54683208 3.23982385E-4 40.7493706
2.5461843 3.238176E-4 40.7597008
2.54553676 3.2365293E-4 40.770031
2.54488969 3.23488406E-4 40.7803612
2.54424286 3.23323969E-4 40.6582756
2.54359651 3.23159678E-4 40.1518173
2.54295015 3.22995533E-4 40.1619835
2.54230452 3.22831474E-4 40.1721497
2.54165888 3.22667562E-4 40.182312
2.54101372 3.22503794E-4 40.1924782
2.5403688 3.22340115E-4 40.2026482
2.53972435 3.2217658E-4 40.2128143
2.53908014 3.22013162E-4 40.2229805
2.53843641 3.2184986E-4 40.2331467
2.53779268 3.21686704E-4 40.2433128
2.53714967 3.21523665E-4 39.6625671
2.53650665 3.21360742E-4 39.62286
2.53586411 3.21197935E-4 39.6328697
2.53522182 3.21035273E-4 39.6428757
2.53457999 3.20872728E-4 39.6528778
2.53393841 3.207103E-4 39.6628838
2.53329706 3.20547988E-4 39.6728859
2.53265619 3.20385821E-4 39.6828918
2.53201556 3.20223742E-4 39.692894
2.53137541 3.20061808E-4 39.7028961
2.53073525 3.1990002E-4 39.3249855
2.53009582 3.19738319E-4 39.0909996
2.52945638 3.19576764E-4 39.1008453
2.52881742 3.19415325E-4 39.1106911
2.52817869 3.19254003E-4 39.1205368
2.52754045 3.19092796E-4 39.1303825
2.52690244 3.18931707E-4 39.1402245
2.52626467 3.18770763E-4 39.1500702
2.52562737 3.18609935E-4 39.1599121
2.52499032 3.18449223E-4 39.169754
2.5243535 3.18288628E-4 39.0071945
2.52371716 3.1812815E-4 38.5690269
2.52308106 3.17967817E-4 38.5787125
2.5224452 3.178076E-4 38.5884094
2.52180982 3.176475E-4 38.5980911
2.52117467 3.17487516E-4 38.6077843
2.52053976 3.17327649E-4 38.6174698
2.51990533 3.17167898E-4 38.6271629
2.51927114 3.17008264E-4 38.6368484
2.51863718 3.16848775E-4 38.6465378
2.5180037 3.16689402E-4 38.6562271
2.51737046 3.16530146E-4 38.1058388
2.5167377 3.16371006E-4 38.0637512
2.51610494 3.16211983E-4 38.073288
2.51547265 3.16053076E-4 38.0828209
2.51484084 3.15894285E-4 38.0923576
2.51420927 3.1573564E-4 38.1018944
2.51357794 3.15577083E-4 38.1114273
2.51294684 3.15418671E-4 38.1209602
2.51231623 3.15260375E-4 38.130497
2.51168585 3.15102196E-4 38.1400337
2.51105571 3.14944133E-4 37.8370132
2.51042604 3.14786186E-4 37.5647621
2.50979662 3.14628356E-4 37.5741539
2.50916743 3.14470642E-4 37.5835381
2.50853872 3.14313045E-4 37.5929222
2.50791025 3.14155594E-4 37.6023102
2.50728226 3.13998229E-4 37.6116943
2.50665426 3.13840981E-4 37.6210785
2.50602674 3.13683879E-4 37.6304703
2.50539947 3.13526893E-4 37.6398544
2.50477266 3.13369994E-4 37.5849648
2.5041461 3.13213241E-4 37.0723076
2.50351977 3.13056604E-4 37.0815506
2.50289392 3.12900054E-4 37.0907898
2.50226831 3.1274365E-4 37.100029
2.50164294 3.12587363E-4 37.1092682
2.50101781 3.12431192E-4 37.1185074
2.50039315 3.12275137E-4 37.1277466
2.49976873 3.12119169E-4 37.1369858
2.49914479 3.11963347E-4 37.1462288
2.49852085 3.11807642E-4 37.1554642
2.49789739 3.11652053E-4 36.7822075
2.4972744 3.1149658E-4 36.5991364
2.49665141 3.11341224E-4 36.6082344
2.4960289 3.11185984E-4 36.6173286
2.49540663 3.11030861E-4 36.6264267
2.49478483 3.10875825E-4 36.6355247
2.49416327 3.10720934E-4 36.6446228
2.49354196 3.1056616E-4 36.653717
2.49292088 3.10411502E-4 36.6628151
2.49230027 3.10256961E-4 36.6719093
2.49167991 3.10102507E-4 36.5697136
2.49105978 3.09948198E-4 36.1185837
2.49044013 3.09794006E-4 36.1275406
2.48982072 3.09639901E-4 36.1364975
2.48920155 3.09485942E-4 36.1454506
2.48858285 3.0933207E-4 36.1544037
2.48796415 3.09178344E-4 36.1633606
2.48734593 3.09024705E-4 36.1723137
2.48672819 3.08871182E-4 36.1812668
2.48611045 3.08717805E-4 36.1902237
2.48549318 3.08564515E-4 36.1991806
2.48487639 3.08411341E-4 35.8194809
2.48425961 3.08258284E-4 35.6583786
2.48364329 3.08105344E-4 35.6671944
2.48302722 3.0795249E-4 35.6760139
2.48241138 3.07799783E-4 35.6848297
2.48179603 3.07647191E-4 35.6936455
2.48118091 3.07494687E-4 35.7024612
2.48056602 3.07342329E-4 35.711277
2.47995138 3.07190057E-4 35.7200966
2.47933722 3.07037903E-4 35.7289085
2.47872329 3.06885864E-4 35.6432877
2.47810984 3.06733942E-4 35.1910362
2.47749639 3.06582137E-4 35.1997147
2.47688341 3.06430447E-4 35.2083931
2.47627068 3.06278846E-4 35.2170715
2.47565818 3.06127389E-4 35.2257538
2.47504616 3.0597602E-4 35.2344322
2.47443438 3.05824768E-4 35.2431107
2.47382283 3.05673631E-4 35.2517929
2.47321177 3.05522612E-4 35.2604713
2.4726007 3.05371708E-4 35.269146
2.47199011 3.05220892E-4 34.943306
2.47138 3.05070222E-4 34.7434387
2.47076988 3.04919638E-4 34.7519836
2.47016025 3.04769172E-4 34.7605247
2.46955085 3.04618821E-4 34.7690735
2.46894169 3.04468587E-4 34.7776184
2.46833301 3.04318441E-4 34.7861633
2.46772456 3.0416841E-4 34.7947044
2.46711636 3.04018497E-4 34.8032494
2.46650839 3.03868699E-4 34.8117981
2.4659009 3.03719018E-4 34.8012619
2.46529365 3.03569454E-4 34.2904434
2.46468663 3.03419976E-4 34.2988586
2.46407986 3.03270615E-4 34.3072701
2.46347356 3.03121371E-4 34.3156815
2.46286726 3.02972243E-4 34.3240929
2.46226168 3.02823202E-4 34.3325081
2.46165609 3.02674278E-4 34.3409233
2.46105099 3.0252547E-4 34.3493347
2.46044588 3.02376779E-4 34.3577499
2.45984125 3.02228204E-4 34.3661613
2.4592371 3.02079716E-4 34.1483421
2.45863295 3.01931344E-4 33.8531303
2.45802927 3.0178309E-4 33.861412
2.45742583 3.01634951E-4 33.8696938
2.45682287 3.014869E-4 33.8779755
2.45621991 3.01338965E-4 33.886261
2.45561743 3.01191147E-4 33.8945465
2.45501518 3.01043416E-4 33.9028282
2.45441318 3.0089583E-4 33.9111099
2.45381165 3.00748332E-4 33.9193916
2.45321035 3.0060095E-4 33.9276772
2.4526093 3.00453656E-4 33.5230255
2.45200849 3.00306478E-4 33.4217529
2.45140791 3.00159416E-4 33.4299049
2.45080781 3.00012471E-4 33.4380646
2.45020795 2.99865613E-4 33.4462166
2.44960833 2.99718871E-4 33.4543724
2.44900918 2.99572246E-4 33.462532
2.44841003 2.99425708E-4 33.4706841
2.44781137 2.99279287E-4 33.4788361
2.44721293 2.99132982E-4 33.4869957
2.44661474 2.98986793E-4 33.4302864
2.44601703 2.98840692E-4 32.9875755
2.44541955 2.98694707E-4 32.9956093
2.44482231 2.9854881E-4 33.0036354
2.44422531 2.98403029E-4 33.0116653
2.44362855 2.98257364E-4 33.0196953
2.44303226 2.98111816E-4 33.0277252
2.44243622 2.97966355E-4 33.0357513
2.44184041 2.9782101E-4 33.0437813
2.44124484 2.97675753E-4 33.0518112
2.44064975 2.97530612E-4 33.059845
2.44005466 2.97385588E-4 32.8471489
2.43946004 2.9724068E-4 32.5675735
2.4388659 2.97095859E-4 32.5754814
2.43827176 2.96951126E-4 32.5833855
2.4376781 2.96806538E-4 32.5912933
2.43708444 2.96662038E-4 32.5991974
2.43649125 2.96517625E-4 32.6071014
2.43589854 2.96373357E-4 32.6150093
2.43530583 2.96229147E-4 32.6229134
2.4347136 2.96085083E-4 32.6308174
2.43412161 2.95941107E-4 32.6387253
2.43352985 2.95797247E-4 32.2895126
2.43293834 2.95653474E-4 32.1540565
2.43234706 2.95509817E-4 32.1618462
2.43175626 2.95366248E-4 32.1696243
2.4311657 2.95222795E-4 32.1774101
2.43057537 2.95079459E-4 32.1851959
2.42998528 2.9493621E-4 32.1929817
2.42939568 2.94793077E-4 32.2007637
2.4288063 2.94650032E-4 32.2085495
2.42821693 2.94507103E-4 32.2163315
2.42762828 2.9436429E-4 32.2241173
2.42703962 2.94221565E-4 31.7535934
2.42645121 2.94078956E-4 31.7443733
2.42586327 2.93936435E-4 31.752037
2.42527556 2.9379403E-4 31.7597008
2.4246881 2.93651712E-4 31.7673683
2.42410088 2.93509511E-4 31.775032
2.42351413 2.93367397E-4 31.7826958
2.42292738 2.93225399E-4 31.7903595
2.42234111 2.93083518E-4 31.7980232
2.42175508 2.92941724E-4 31.8056927
2.42116928 2.92800047E-4 31.721386
2.42058396 2.92658457E-4 31.3354321
2.41999865 2.92516983E-4 31.3429832
2.41941381 2.92375596E-4 31.3505287
2.4188292 2.92234297E-4 31.3580761
2.41824484 2.92093144E-4 31.3656254
2.41766095 2.91952048E-4 31.3731728
2.41707706 2.91811099E-4 31.3807182
2.41649365 2.91670236E-4 31.3882656
2.41591048 2.91529461E-4 31.395813
2.41532755 2.91388802E-4 31.4033642
2.41474485 2.9124823E-4 31.2254162
2.41416264 2.91107775E-4 30.9368858
2.41358042 2.90967408E-4 30.9443169
2.41299868 2.90827156E-4 30.9517479
2.41241717 2.90686992E-4 30.959177
2.41183591 2.90546945E-4 30.96661
2.41125488 2.90406984E-4 30.974041
2.41067433 2.90267111E-4 30.9814758
2.41009378 2.90127384E-4 30.9889069
2.40951371 2.89987714E-4 30.9963379
2.40893388 2.89848162E-4 31.003767
2.40835428 2.89708725E-4 30.7503605
2.40777516 2.89569376E-4 30.5463867
2.40719604 2.89430114E-4 30.5537052
2.4066174 2.89290969E-4 30.5610218
2.406039 2.89151911E-4 30.5683384
2.40546083 2.89012969E-4 30.5756588
2.40488291 2.88874115E-4 30.5829792
2.40430522 2.88735377E-4 30.5902939
2.40372801 2.88596726E-4 30.5976143
2.4031508 2.88458192E-4 30.6049347
2.40257406 2.88319745E-4 30.6122475
2.40199757 2.88181385E-4 30.2955666
2.40142131 2.88043142E-4 30.1585445
2.40084553 2.87904986E-4 30.1657505
2.40026975 2.87766947E-4 30.1729565
2.39969444 2.87628995E-4 30.1801624
2.39911914 2.8749113E-4 30.1873665
2.39854431 2.87353381E-4 30.1945744
2.39796972 2.8721572E-4 30.2017803
2.39739561 2.87078175E-4 30.2089882
2.3968215 2.86940718E-4 30.2161922
2.39624786 2.86803348E-4 30.2234001
2.39567423 2.86666094E-4 29.8606415
2.39510107 2.86528928E-4 29.7768745
2.39452815 2.86391878E-4 29.7839699
2.39395547 2.86254915E-4 29.7910671
2.39338326 2.8611804E-4 29.7981644
2.39281106 2.85981281E-4 29.8052597
2.39223933 2.8584461E-4 29.812355
2.3916676 2.85708025E-4 29.8194504
2.39109635 2.85571557E-4 29.8265476
2.39052534 2.85435177E-4 29.8336449
2.38995457 2.85298913E-4 29.8407364
2.38938427 2.85162736E-4 29.4464607
2.38881397 2.85026646E-4 29.4010735
2.38824415 2.84890673E-4 29.408062
2.38767457 2.84754758E-4 29.4150505
2.38710499 2.84618989E-4 29.422039
2.38653588 2.84483278E-4 29.4290237
2.38596725 2.84347683E-4 29.4360161
2.38539863 2.84212176E-4 29.4430027
2.38483024 2.84076785E-4 29.4499893
2.38426232 2.83941481E-4 29.4569759
2.38369465 2.83806265E-4 29.4639664
2.38312697 2.83671165E-4 29.0497246
2.38255978 2.83536152E-4 29.0292873
2.38199282 2.83401227E-4 29.036171
2.38142633 2.83266389E-4 29.0430527
2.38085985 2.83131667E-4 29.0499325
2.38029361 2.82997033E-4 29.0568142
2.37972784 2.82862486E-4 29.0636921
2.37916231 2.82728055E-4 29.0705757
2.37859702 2.82593712E-4 29.0774574
2.37803197 2.82459456E-4 29.0843372
2.37746716 2.82325316E-4 29.0912189
2.37690258 2.82191264E-4 28.6736908
2.37633824 2.82057299E-4 28.6644211
2.37577438 2.81923421E-4 28.6711979
2.37521076 2.8178966E-4 28.6779728
2.37464714 2.81655986E-4 28.6847477
2.374084 2.815224E-4 28.6915264
2.37352109 2.813889E-4 28.6983032
2.37295842 2.81255518E-4 28.70508
2.37239599 2.81122222E-4 28.7118568
2.37183404 2.80989014E-4 28.7186337
2.37127209 2.80855922E-4 28.7254086
2.37071061 2.80722918E-4 28.3186512
2.37014914 2.8059E-4 28.3082447
2.36958814 2.8045717E-4 28.3149185
2.36902738 2.80324428E-4 28.3215961
2.36846685 2.80191802E-4 28.32827
2.36790657 2.80059263E-4 28.3349438
2.36734676 2.79926811E-4 28.3416214
2.36678696 2.79794447E-4 28.3482971
2.36622739 2.79662199E-4 28.3549709
2.3656683 2.79530039E-4 28.3616447
2.36510944 2.79397966E-4 28.3683205
2.36455059 2.7926598E-4 27.9821262
2.36399221 2.7913411E-4 27.9584293
2.36343408 2.79002299E-4 27.9650078
2.36287618 2.78870604E-4 27.9715786
2.36231875 2.78738997E-4 27.9781551
2.36176133 2.78607506E-4 27.9847317
2.36120415 2.78476073E-4 27.9913082
2.36064744 2.78344756E-4 27.9978828
2.36009097 2.78213527E-4 28.0044575
2.3595345 2.78082385E-4 28.011034
2.35897851 2.77951331E-4 28.0176086
2.35842276 2.77820393E-4 27.6620178
2.35786724 2.77689513E-4 27.6131687
2.35731196 2.77558749E-4 27.619648
2.35675693 2.77428073E-4 27.6261253
2.35620236 2.77297484E-4 27.6326008
2.3556478 2.77166982E-4 27.6390781
2.35509372 2.77036597E-4 27.6455555
2.35453963 2.76906299E-4 27.6520348
2.35398602 2.7677606E-4 27.6585121
2.35343266 2.76645937E-4 27.6649876
2.35287952 2.76515901E-4 27.6714649
2.35232663 2.76385981E-4 27.3586197
2.35177398 2.7625612E-4 27.2735615
2.35122156 2.76126375E-4 27.2799416
2.35066938 2.75996688E-4 27.2863235
2.35011744 2.75867118E-4 27.2927036
2.34956598 2.75737635E-4 27.2990856
2.34901452 2.75608239E-4 27.3054657
2.34846354 2.75478931E-4 27.3118477
2.34791255 2.75349739E-4 27.3182278
2.34736204 2.75220606E-4 27.3246078
2.34681177 2.75091588E-4 27.3309917
2.34626174 2.74962629E-4 27.069664
2.34571195 2.74833787E-4 26.9372196
2.34516239 2.74705031E-4 26.9435081
2.34461308 2.74576363E-4 26.9497929
2.344064 2.74447782E-4 26.9560795
2.3435154 2.74319289E-4 26.9623623
2.34296679 2.74190912E-4 26.9686508
2.34241843 2.74062593E-4 26.9749374
2.34187055 2.73934391E-4 26.9812202
2.3413229 2.73806247E-4 26.9875069
2.34077525 2.73678219E-4 26.9937954
2.34022808 2.73550279E-4 26.7950668
2.33968115 2.73422425E-4 26.6049328
2.33913445 2.7329466E-4 26.6111259
2.338588 2.73166981E-4 26.6173172
2.33804178 2.7303939E-4 26.6235104
2.3374958 2.72911886E-4 26.6297035
2.33695006 2.72784469E-4 26.6358948
2.33640456 2.72657169E-4 26.6420879
2.33585954 2.72529927E-4 26.6482811
2.33531451 2.72402773E-4 26.6544704
2.33476973 2.72275734E-4 26.6606636
2.33422542 2.72148754E-4 26.535223
2.33368134 2.72021891E-4 26.2775955
2.33313727 2.71895115E-4 26.2836971
2.33259368 2.71768396E-4 26.2897987
2.33205032 2.71641795E-4 26.2958965
2.33150721 2.7151528E-4 26.3019981
2.33096409 2.71388853E-4 26.3080978
2.33042145 2.71262485E-4 26.3141975
2.32987905 2.71136232E-4 26.3202972
2.32933688 2.71010067E-4 26.3263969
2.32879519 2.70883989E-4 26.3324966
2.32825351 2.70757999E-4 26.2890263
2.32771206 2.70632096E-4 25.9539032
2.32717085 2.7050628E-4 25.9599133
2.32663012 2.70380551E-4 25.9659233
2.32608938 2.7025491E-4 25.9719334
2.32554913 2.70129356E-4 25.9779434
2.32500887 2.70003889E-4 25.9839516
2.32446909 2.6987851E-4 25.9899616
2.32392931 2.69753218E-4 25.9959717
2.32339001 2.69628013E-4 26.0019798
2.32285094 2.69502896E-4 26.0079899
2.32231188 2.69377866E-4 26.013998
2.32177329 2.69252923E-4 25.6777515
2.32123494 2.69128068E-4 25.6417065
2.32069683 2.690033E-4 25.6476288
2.32015896 2.68878619E-4 25.6535473
2.31962132 2.68754025E-4 25.6594696
2.31908393 2.68629519E-4 25.6653919
2.31854677 2.685051E-4 25.6713085
2.31800985 2.6838074E-4 25.6772308
2.31747317 2.68256495E-4 25.6831493
2.31693697 2.68132339E-4 25.6890717
2.31640077 2.68008269E-4 25.6949959
2.3158648 2.67884257E-4 25.462904
2.31532931 2.67760362E-4 25.3265667
2.31479383 2.67636555E-4 25.3324013
2.31425858 2.67512805E-4 25.338232
2.3137238 2.67389172E-4 25.3440628
2.31318903 2.67265597E-4 25.3498974
2.31265473 2.6714211E-4 25.3557301
2.31212044 2.67018739E-4 25.3615665
2.31158662 2.66895426E-4 25.3673973
2.31105304 2.667722E-4 25.37323
2.31051946 2.66649062E-4 25.3790627
2.30998635 2.66526011E-4 25.2601852
2.30945349 2.66403047E-4 25.0152225
2.30892086 2.66280171E-4 25.0209675
2.30838823 2.66157382E-4 25.0267124
2.30785608 2.6603468E-4 25.0324612
2.30732417 2.65912036E-4 25.0382099
2.3067925 2.65789509E-4 25.0439529
2.30626106 2.6566704E-4 25.0497036
2.30572987 2.65544688E-4 25.0554447
2.30519891 2.65422394E-4 25.0611897
2.30466819 2.65300187E-4 25.0669365
2.30413771 2.65178067E-4 25.0696182
2.30360746 2.65056035E-4 24.7079124
2.30307746 2.6493409E-4 24.7135754
2.30254769 2.64812232E-4 24.7192345
2.30201817 2.64690461E-4 24.7248993
2.30148888 2.64568749E-4 24.7305603
2.30095983 2.64447153E-4 24.7362194
2.30043101 2.64325616E-4 24.7418785
2.29990268 2.64204165E-4 24.7475414
2.29937434 2.64082802E-4 24.7532082
2.29884624 2.63961527E-4 24.7588673
2.29831839 2.63840338E-4 24.7645264
2.297791 2.63719237E-4 24.5316257
2.29726362 2.63598195E-4 24.4111767
2.29673648 2.63477268E-4 24.4167519
2.29620957 2.633564E-4 24.4223347
2.29568315 2.63235619E-4 24.4279118
2.29515672 2.63114925E-4 24.4334869
2.29463053 2.62994319E-4 24.4390678
2.29410481 2.62873771E-4 24.444643
2.2935791 2.62753339E-4 24.450222
2.29305363 2.62632966E-4 24.4557991
2.29252863 2.6251268E-4 24.4613781
2.29200363 2.62392481E-4 24.3696041
2.29147911 2.6227237E-4 24.1129646
2.29095459 2.62152345E-4 24.1184597
2.29043031 2.62032409E-4 24.1239548
2.2899065 2.6191253E-4 24.1294518
2.2893827 2.61792738E-4 24.1349468
2.28885937 2.61673034E-4 24.1404381
2.28833604 2.61553418E-4 24.145937
2.28781319 2.61433888E-4 24.1514339
2.28729033 2.61314417E-4 24.156929
2.28676772 2.61195033E-4 24.1624241
2.28624558 2.61075736E-4 24.1679192
2.28572345 2.60956527E-4 23.8674393
2.28520179 2.60837405E-4 23.8224792
2.28468013 2.60718341E-4 23.8278942
2.28415895 2.60599394E-4 23.8333092
2.28363776 2.60480505E-4 23.8387222
2.28311682 2.60361703E-4 23.8441372
2.28259635 2.60242959E-4 23.8495502
2.28207588 2.60124332E-4 23.8549652
2.28155589 2.60005763E-4 23.8603783
2.2810359 2.59887282E-4 23.8657951
2.28051639 2.59768887E-4 23.8712063
2.27999687 2.5965058E-4 23.7307491
2.2794776 2.59532331E-4 23.5308762
2.2789588 2.5941417E-4 23.5362091
2.27844 2.59296095E-4 23.541544
2.27792144 2.59178109E-4 23.5468788
2.27740335 2.5906018E-4 23.5522118
2.27688527 2.58942368E-4 23.5575466
2.27636743 2.58824613E-4 23.5628834
2.27585006 2.58706918E-4 23.5682163
2.27533269 2.58589338E-4 23.5735512
2.27481556 2.58471817E-4 23.578886
2.27429891 2.58354383E-4 23.5842209
2.27378225 2.58237036E-4 23.2622147
2.27326584 2.58119748E-4 23.2477646
2.27274966 2.58002576E-4 23.2530212
2.27223396 2.57885462E-4 23.2582741
2.27171826 2.57768406E-4 23.2635326
2.2712028 2.57651467E-4 23.2687855
2.27068758 2.57534586E-4 23.274044
2.2701726 2.57417792E-4 23.2792969
2.26965785 2.57301086E-4 23.2845554
2.26914334 2.57184438E-4 23.2898121
2.26862931 2.57067877E-4 23.2950668
2.26811528 2.56951404E-4 23.1505947
2.26760149 2.56835017E-4 22.965189
2.26708794 2.56718689E-4 22.9703655
2.26657462 2.56602449E-4 22.9755421
2.26606154 2.56486295E-4 22.9807205
2.26554847 2.563702E-4 22.9859009
2.26503587 2.56254192E-4 22.9910812
2.26452351 2.56138272E-4 22.9962597
2.26401138 2.56022409E-4 23.00144
2.2634995 2.55906663E-4 23.0066166
2.26298785 2.55790976E-4 23.011797
2.26247621 2.55675346E-4 23.0169773
2.26196504 2.55559804E-4 22.7147541
2.26145411 2.55444349E-4 22.6885662
2.26094317 2.55328981E-4 22.6936703
2.26043272 2.55213701E-4 22.6987705
2.2599225 2.55098479E-4 22.7038727
2.25941229 2.54983315E-4 22.7089767
2.25890255 2.54868268E-4 22.7140789
2.25839281 2.54753279E-4 22.719183
2.25788355 2.54638377E-4 22.724287
2.25737429 2.54523533E-4 22.7293854
2.2568655 2.54408777E-4 22.7344894
2.25635672 2.54294107E-4 22.6252346
2.25584817 2.54179497E-4 22.4128933
2.25533986 2.54064973E-4 22.4179211
2.25483203 2.53950537E-4 22.4229527
2.2543242 2.53836188E-4 22.4279766
2.2538166 2.53721897E-4 22.4330063
2.25330925 2.53607664E-4 22.4380322
2.25280213 2.53493548E-4 22.4430637
2.25229526 2.5337949E-4 22.4480915
2.25178862 2.53265491E-4 22.4531174
2.25128222 2.53151607E-4 22.4581451
2.25077605 2.53037782E-4 22.4631748
2.25027013 2.52924016E-4 22.2208691
2.24976444 2.52810336E-4 22.1441689
2.24925876 2.52696744E-4 22.1491241
2.24875355 2.52583239E-4 22.1540794
2.24824858 2.52469792E-4 22.1590328
2.24774361 2.52356433E-4 22.1639881
2.24723911 2.52243131E-4 22.1689396
2.24673462 2.52129917E-4 22.1738968
2.2462306 2.52016762E-4 22.1788521
2.24572659 2.51903723E-4 22.1838036
2.24522305 2.51790741E-4 22.1887589
2.24471951 2.51677819E-4 22.1518536
2.2442162 2.51564983E-4 21.8736992
2.24371314 2.51452235E-4 21.8785801
2.24321055 2.51339545E-4 21.883461
2.24270797 2.51226942E-4 21.8883476
2.24220562 2.51114398E-4 21.8932247
2.24170351 2.5100194E-4 21.8981094
2.24120164 2.5088957E-4 21.9029884
2.24069977 2.50777259E-4 21.9078712
2.24019837 2.50665034E-4 21.9127522
2.23969722 2.50552868E-4 21.917635
2.2391963 2.50440789E-4 21.922514
2.23869538 2.50328798E-4 21.7771568
2.23819494 2.50216865E-4 21.6158295
2.2376945 2.50105018E-4 21.6206398
2.23719454 2.49993231E-4 21.625452
2.23669457 2.4988153E-4 21.6302605
2.23619485 2.49769917E-4 21.6350746
2.2356956 2.49658362E-4 21.639883
2.23519635 2.49546865E-4 21.6446934
2.23469734 2.49435456E-4 21.6495037
2.23419857 2.49324134E-4 21.654314
2.23370004 2.4921287E-4 21.6591263
2.23320174 2.49101693E-4 21.6639366
2.23270369 2.48990604E-4 21.422226
2.23220587 2.48879573E-4 21.3615932
2.23170805 2.487686E-4 21.3663368
2.23121071 2.48657714E-4 21.3710785
2.23071337 2.48546916E-4 21.3758221
2.2302165 2.48436176E-4 21.3805618
2.22971964 2.48325523E-4 21.3853035
2.22922325 2.48214928E-4 21.3900433
2.22872686 2.48104421E-4 21.3947868
2.22823071 2.47993972E-4 21.3995266
2.2277348 2.4788361E-4 21.4042683
2.22723913 2.47773307E-4 21.3854694
2.2267437 2.47663091E-4 21.1052856
2.2262485 2.47552933E-4 21.1099529
2.22575355 2.47442862E-4 21.1146278
2.22525883 2.47332879E-4 21.1193047
2.22476435 2.47222953E-4 21.1239738
2.22426987 2.47113087E-4 21.1286488
2.22377586 2.47003307E-4 21.1333199
2.22328186 2.46893615E-4 21.1379948
2.22278833 2.4678398E-4 21.1426659
2.22229481 2.46674404E-4 21.1473389
2.22180152 2.46564945E-4 21.1520138
2.22130847 2.46455515E-4 21.0558224
2.22081566 2.46346171E-4 20.8564053
2.22032309 2.46236916E-4 20.8610115
2.21983075 2.46127718E-4 20.8656178
2.21933866 2.46018579E-4 20.8702221
2.2188468 2.45909527E-4 20.8748283
2.21835494 2.45800562E-4 20.8794346
2.21786356 2.45691655E-4 20.8840408
2.21737218 2.45582807E-4 20.8886452
2.21688104 2.45474046E-4 20.8932495
2.21639037 2.45365372E-4 20.8978558
2.21589971 2.45256757E-4 20.902462
2.21540928 2.451482E-4 20.740097
2.21491909 2.4503973E-4 20.6109047
2.21442914 2.44931347E-4 20.615448
2.21393943 2.44823023E-4 20.6199856
2.21344972 2.44714756E-4 20.6245232
2.21296048 2.44606577E-4 20.6290646
2.21247149 2.44498457E-4 20.6336021
2.21198249 2.44390423E-4 20.6381416
2.21149373 2.44282448E-4 20.6426792
2.21100545 2.44174531E-4 20.6472206
2.21051717 2.44066716E-4 20.651762
2.21002913 2.43958959E-4 20.6562996
2.20954132 2.43851275E-4 20.4388351
2.20905375 2.43743663E-4 20.3686161
2.20856643 2.43636125E-4 20.3730927
2.2080791 2.43528659E-4 20.3775654
2.20759225 2.43421251E-4 20.3820381
2.2071054 2.43313931E-4 20.3865128
2.20661902 2.43206669E-4 20.3909874
2.20613265 2.43099479E-4 20.395462
2.20564651 2.42992362E-4 20.3999329
2.20516062 2.42885319E-4 20.4044094
2.20467496 2.42778347E-4 20.4088821
2.20418954 2.42671449E-4 20.4133549
2.20370436 2.42564609E-4 20.15028
2.20321941 2.42457842E-4 20.1284599
2.20273447 2.42351161E-4 20.1328697
2.20225 2.4224454E-4 20.1372776
2.20176554 2.4213799E-4 20.1416836
2.20128131 2.420315E-4 20.1460953
2.20079732 2.41925096E-4 20.150507
2.20031357 2.41818751E-4 20.1549168
2.19983006 2.41712478E-4 20.1593246
2.19934678 2.41606278E-4 20.1637344
2.19886374 2.41500151E-4 20.1681423
2.19838071 2.41394097E-4 20.1603718
2.19789815 2.412881E-4 19.8882313
2.19741559 2.41182177E-4 19.8925762
2.19693351 2.41076326E-4 19.8969212
2.19645143 2.40970548E-4 19.9012661
2.19596958 2.40864829E-4 19.9056168
2.19548798 2.40759196E-4 19.9099579
2.19500637 2.40653622E-4 19.9143066
2.19452524 2.40548121E-4 19.9186516
2.19404435 2.40442678E-4 19.9229965
2.19356346 2.40337322E-4 19.9273453
2.19308305 2.40232024E-4 19.9316902
2.19260263 2.40126799E-4 19.8951378
2.19212246 2.40021633E-4 19.6536942
2.19164252 2.39916553E-4 19.6579762
2.19116282 2.39811532E-4 19.662262
2.19068336 2.39706584E-4 19.6665459
2.19020391 2.39601693E-4 19.6708279
2.18972492 2.39496891E-4 19.6751137
2.18924594 2.39392146E-4 19.6793938
2.18876719 2.39287474E-4 19.6836777
2.18828869 2.3918286E-4 19.6879616
2.18781042 2.39078319E-4 19.6922455
2.18733239 2.38973851E-4 19.6965294
2.1868546 2.38869456E-4 19.6413937
2.18637705 2.38765118E-4 19.4237595
2.1858995 2.38660854E-4 19.4279823
2.18542242 2.38556662E-4 19.4322052
2.18494534 2.38452529E-4 19.4364243
2.18446851 2.38348483E-4 19.4406452
2.18399191 2.3824448E-4 19.44487
2.18351555 2.38140565E-4 19.449091
2.18303943 2.38036708E-4 19.4533138
2.18256354 2.37932923E-4 19.4575367
2.18208766 2.37829197E-4 19.4617577
2.18161201 2.37725544E-4 19.4659786
2.18113685 2.37621964E-4 19.4004536
2.18066168 2.37518441E-4 19.1950951
2.18018675 2.37415006E-4 19.1992569
2.17971206 2.37311615E-4 19.2034187
2.17923737 2.37208311E-4 19.2075806
2.17876315 2.37105065E-4 19.2117424
2.17828894 2.37001877E-4 19.2159023
2.1778152 2.36898763E-4 19.2200623
2.17734146 2.3679572E-4 19.2242241
2.17686796 2.36692751E-4 19.2283859
2.1763947 2.3658984E-4 19.2325459
2.17592168 2.36487002E-4 19.2367077
2.17544866 2.36384221E-4 19.1700001
2.17497611 2.36281514E-4 18.9695244
2.17450356 2.36178865E-4 18.9736271
2.17403126 2.36076288E-4 18.9777279
2.17355919 2.35973785E-4 18.9818306
2.17308736 2.35871339E-4 18.9859295
2.17261577 2.35768966E-4 18.9900322
2.17214441 2.35666666E-4 18.9941349
2.17167306 2.35564425E-4 18.9982376
2.17120218 2.35462241E-4 19.0023384
2.17073131 2.35360145E-4 19.0064411
2.17026067 2.35258092E-4 19.0105419
2.16979027 2.35156127E-4 18.9515228
2.16932011 2.3505422E-4 18.7471046
2.16884995 2.34952371E-4 18.7511463
2.16838026 2.34850595E-4 18.7551918
2.16791058 2.34748877E-4 18.7592335
2.16744113 2.34647232E-4 18.7632751
2.16697192 2.3454566E-4 18.7673187
2.16650295 2.34444145E-4 18.7713604
2.16603422 2.34342704E-4 18.7754021
2.16556573 2.34241321E-4 18.7794476
2.16509724 2.34139996E-4 18.7834873
2.16462922 2.34038758E-4 18.7875328
2.16416121 2.33937564E-4 18.7440205
2.16369343 2.33836457E-4 18.5269623
2.16322589 2.33735394E-4 18.5309448
2.16275835 2.33634419E-4 18.5349293
2.16229129 2.33533487E-4 18.5389156
2.16182423 2.33432627E-4 18.542902
2.16135764 2.33331841E-4 18.5468864
2.16089106 2.33231112E-4 18.5508709
2.16042471 2.33130457E-4 18.5548553
2.15995836 2.33029859E-4 18.5588417
2.15949249 2.32929335E-4 18.5628262
2.15902662 2.32828868E-4 18.5668106
2.15856123 2.3272846E-4 18.5471382
2.15809584 2.32628125E-4 18.3096828
2.15763068 2.32527862E-4 18.3136101
2.15716577 2.32427657E-4 18.3175411
2.15670085 2.32327511E-4 18.3214664
2.15623641 2.32227438E-4 18.3253956
2.15577197 2.32127422E-4 18.3293228
2.15530777 2.3202748E-4 18.3332481
2.15484381 2.31927595E-4 18.3371773
2.15438008 2.31827769E-4 18.3411045
2.1539166 2.31728016E-4 18.3450356
2.15345335 2.31628335E-4 18.3489628
2.1529901 2.31528713E-4 18.35289
2.15252709 2.31429149E-4 18.1028748
2.15206432 2.31329657E-4 18.0988979
2.15160179 2.31230224E-4 18.1027737
2.1511395 2.31130849E-4 18.1066437
2.1506772 2.31031547E-4 18.1105175
2.15021539 2.30932303E-4 18.1143875
2.14975357 2.30833131E-4 18.1182594
2.14929199 2.30734018E-4 18.1221313
2.14883065 2.30634963E-4 18.1260052
2.14836955 2.30535981E-4 18.1298752
2.14790845 2.30437057E-4 18.133749
2.14744782 2.30338206E-4 18.137619
2.1469872 2.30239413E-4 17.9302483
2.14652681 2.30140678E-4 17.8874855
2.14606667 2.30042016E-4 17.8913002
2.14560652 2.29943413E-4 17.8951187
2.14514685 2.29844867E-4 17.8989353
2.14468718 2.29746394E-4 17.9027519
2.14422774 2.2964798E-4 17.9065666
2.14376855 2.29549638E-4 17.9103851
2.14330959 2.2945134E-4 17.9141998
2.14285088 2.29353129E-4 17.9180183
2.14239216 2.29254962E-4 17.921833
2.14193368 2.29156867E-4 17.9256516
2.14147568 2.29058831E-4 17.7661171
2.14101768 2.28960853E-4 17.6770592
2.14055967 2.28862948E-4 17.6808205
2.14010215 2.287651E-4 17.6845818
2.13964462 2.28667312E-4 17.688343
2.13918734 2.28569595E-4 17.6921062
2.13873029 2.28471938E-4 17.6958694
2.13827348 2.28374338E-4 17.6996326
2.13781691 2.28276811E-4 17.703392
2.13736033 2.28179342E-4 17.7071552
2.13690424 2.28081932E-4 17.7109146
2.13644814 2.27984579E-4 17.7146797
2.13599229 2.278873E-4 17.6120586
2.13553667 2.27790078E-4 17.4707184
2.13508105 2.27692915E-4 17.4744263
2.13462567 2.27595825E-4 17.4781322
2.13417077 2.27498793E-4 17.481842
2.13371587 2.27401819E-4 17.4855499
2.1332612 2.27304903E-4 17.4892597
2.13280654 2.2720806E-4 17.4929676
2.13235235 2.27111275E-4 17.4966755
2.13189816 2.27014549E-4 17.5003853
2.13144422 2.2691788E-4 17.5040913
2.13099051 2.26821285E-4 17.5077991
2.13053703 2.26724733E-4 17.4672661
2.13008356 2.26628268E-4 17.2660084
2.12963033 2.26531847E-4 17.2696648
2.12917733 2.26435484E-4 17.2733212
2.12872458 2.26339194E-4 17.2769756
2.12827206 2.26242963E-4 17.2806301
2.12781978 2.26146789E-4 17.2842865
2.1273675 2.26050688E-4 17.287941
2.12691545 2.25954631E-4 17.2915993
2.12646365 2.25858646E-4 17.2952518
2.12601209 2.2576272E-4 17.2989101
2.12556052 2.25666852E-4 17.3025665
2.12510943 2.25571057E-4 17.3062172
2.12465835 2.25475305E-4 17.0884724
2.1242075 2.25379626E-4 17.0673828
2.12375689 2.25284006E-4 17.0709858
2.12330627 2.25188443E-4 17.0745888
2.12285614 2.25092939E-4 17.0781918
2.12240601 2.24997508E-4 17.0817947
2.12195611 2.24902135E-4 17.0853977
2.12150645 2.24806805E-4 17.0890026
2.1210568 2.24711548E-4 17.0926037
2.12060761 2.24616349E-4 17.0962086
2.12015843 2.24521224E-4 17.0998116
2.11970949 2.24426141E-4 17.1034164
2.11926079 2.24331132E-4 16.9637909
2.11881208 2.24236181E-4 16.8675346
2.11836362 2.24141288E-4 16.871088
2.11791563 2.24046453E-4 16.8746395
2.11746764 2.23951676E-4 16.878191
2.11701965 2.23856958E-4 16.8817444
2.11657214 2.23762298E-4 16.885294
2.11612463 2.2366771E-4 16.8888493
2.11567736 2.23573181E-4 16.8923988
2.11523032 2.2347871E-4 16.8959522
2.11478353 2.23384282E-4 16.8995037
2.11433697 2.23289928E-4 16.9030571
2.11389041 2.23195646E-4 16.8473969
2.11344409 2.23101408E-4 16.6700115
2.11299801 2.23007228E-4 16.6735134
2.11255193 2.22913121E-4 16.6770153
2.11210632 2.22819057E-4 16.6805153
2.11166072 2.22725066E-4 16.6840153
2.11121535 2.22631119E-4 16.6875172
2.11077023 2.22537245E-4 16.691021
2.11032534 2.22443428E-4 16.694521
2.10988045 2.2234967E-4 16.6980247
2.1094358 2.22255971E-4 16.7015228
2.10899138 2.22162329E-4 16.7050266
2.10854721 2.22068746E-4 16.7085266
2.10810328 2.2197522E-4 16.5040493
2.10765934 2.21881768E-4 16.476963
2.10721564 2.21788359E-4 16.4804115
2.10677218 2.21695009E-4 16.4838657
2.10632896 2.21601731E-4 16.4873161
2.10588574 2.21508497E-4 16.4907684
2.10544276 2.21415336E-4 16.4942188
2.10500002 2.21322218E-4 16.4976711
2.10455751 2.21229173E-4 16.5011215
2.10411525 2.21136186E-4 16.5045719
2.10367298 2.21043243E-4 16.5080242
2.10323095 2.20950373E-4 16.5114765
2.10278916 2.20857561E-4 16.4059925
2.10234761 2.20764792E-4 16.2842655
2.10190606 2.20672096E-4 16.2876663
2.10146499 2.20579459E-4 16.2910709
2.10102391 2.20486865E-4 16.2944717
2.10058284 2.20394344E-4 16.2978745
2.10014224 2.20301881E-4 16.3012772
2.09970164 2.20209477E-4 16.3046799
2.09926128 2.20117116E-4 16.3080807
2.09882116 2.20024827E-4 16.3114853
2.09838128 2.19932597E-4 16.3148861
2.09794164 2.19840425E-4 16.3182869
2.09750199 2.19748297E-4 16.3155308
2.09706259 2.19656242E-4 16.0920258
2.09662342 2.19564245E-4 16.0953789
2.09618425 2.19472291E-4 16.0987339
2.09574533 2.1938041E-4 16.102087
2.09530687 2.19288573E-4 16.105442
2.09486818 2.19196809E-4 16.1087952
2.09442997 2.19105088E-4 16.1121483
2.09399176 2.1901344E-4 16.1155014
2.09355402 2.18921836E-4 16.1188545
2.09311628 2.1883029E-4 16.1222095
2.09267855 2.18738816E-4 16.1255627
2.09224129 2.18647387E-4 16.1289158
2.09180403 2.18556015E-4 16.0056839
2.09136701 2.18464702E-4 15.9069424
2.09093022 2.18373447E-4 15.9102468
2.09049344 2.1828225E-4 15.9135532
2.09005713 2.18191111E-4 15.9168568
2.08962083 2.18100031E-4 15.9201641
2.08918452 2.18008994E-4 15.9234695
2.08874869 2.1791803E-4 15.9267759
2.08831286 2.17827124E-4 15.9300814
2.08787727 2.17736262E-4 15.9333887
2.08744192 2.17645458E-4 15.9366932
2.08700681 2.17554727E-4 15.9399986
2.08657169 2.17464039E-4 15.9319906
2.08613706 2.1737341E-4 15.719821
2.08570218 2.17282839E-4 15.7230797
2.08526778 2.17192326E-4 15.7263393
2.08483362 2.17101857E-4 15.729599
2.08439946 2.1701146E-4 15.7328577
2.08396554 2.16921107E-4 15.7361145
2.08353162 2.16830827E-4 15.7393742
2.08309817 2.16740591E-4 15.7426319
2.08266473 2.16650413E-4 15.7458906
2.08223152 2.16560293E-4 15.7491522
2.08179855 2.16470231E-4 15.7524099
2.08136559 2.16380213E-4 15.7556686
2.08093309 2.16290267E-4 15.6443586
2.0805006 2.16200366E-4 15.5387297
2.08006811 2.16110537E-4 15.5419436
2.0796361 2.16020751E-4 15.5451527
2.07920408 2.15931024E-4 15.5483656
2.07877231 2.15841341E-4 15.5515785
2.07834077 2.1575173E-4 15.5547905
2.07790923 2.15662178E-4 15.5580034
2.07747817 2.15572669E-4 15.5612144
2.07704711 2.15483218E-4 15.5644293
2.07661605 2.15393826E-4 15.5676413
2.07618546 2.15304492E-4 15.5708532
2.07575488 2.15215201E-4 15.5740652
2.07532454 2.15125983E-4 15.3691835
2.07489443 2.15036809E-4 15.3597364
2.07446456 2.14947693E-4 15.3629026
2.07403469 2.14858635E-4 15.3660698
2.07360506 2.14769621E-4 15.369236
2.07317567 2.1468068E-4 15.3724041
2.07274628 2.14591782E-4 15.3755703
2.07231712 2.14502943E-4 15.3787384
2.07188821 2.14414162E-4 15.3819046
2.07145953 2.14325424E-4 15.3850708
2.07103109 2.14236759E-4 15.388238
2.07060266 2.14148138E-4 15.3914042
2.07017446 2.14059575E-4 15.3201189
2.06974626 2.13971056E-4 15.1787319
2.06931853 2.13882609E-4 15.1818562
2.06889081 2.13794207E-4 15.1849766
2.06846333 2.13705862E-4 15.1880989
2.06803608 2.13617575E-4 15.1912203
2.06760883 2.13529333E-4 15.1943407
2.06718183 2.13441162E-4 15.197464
2.06675506 2.13353036E-4 15.2005873
2.06632853 2.13264968E-4 15.2037058
2.06590199 2.13176943E-4 15.2068291
2.0654757 2.13088977E-4 15.2099476
2.06504965 2.13001069E-4 15.2130718
2.06462383 2.12913219E-4 15.0649147
2.06419802 2.12825427E-4 15.0044918
2.06377244 2.12737679E-4 15.0075684
2.0633471 2.12649989E-4 15.0106468
2.06292176 2.12562343E-4 15.0137234
2.0624969 2.1247477E-4 15.0168009
2.06207204 2.1238724E-4 15.0198784
2.06164718 2.12299768E-4 15.0229559
2.06122279 2.12212341E-4 15.0260353
2.06079841 2.12124985E-4 15.0291109
2.06037426 2.12037674E-4 15.0321875
2.05995035 2.11950406E-4 15.0352669
2.05952644 2.11863211E-4 15.0306053
2.05910277 2.1177606E-4 14.8279762
2.05867934 2.11688952E-4 14.8310108
2.05825615 2.11601917E-4 14.8340435
2.05783296 2.11514925E-4 14.8370781
2.05741 2.11427992E-4 14.8401117
2.05698729 2.11341103E-4 14.8431463
2.05656457 2.11254286E-4 14.846179
2.05614233 2.11167498E-4 14.8492136
2.05572009 2.11080784E-4 14.8522472
2.05529785 2.10994112E-4 14.8552809
2.05487609 2.10907499E-4 14.8583145
2.05445433 2.10820945E-4 14.8613472
2.0540328 2.10734433E-4 14.7940941
2.05361128 2.10647981E-4 14.6568747
2.05319023 2.10561571E-4 14.6598654
2.05276918 2.1047522E-4 14.6628542
2.05234814 2.10388927E-4 14.6658449
2.05192757 2.10302693E-4 14.6688356
2.051507 2.10216502E-4 14.6718273
2.05108666 2.10130354E-4 14.6748161
2.05066657 2.1004428E-4 14.6778059
2.05024648 2.09958249E-4 14.6807966
2.04982662 2.09872276E-4 14.6837883
2.04940701 2.09786347E-4 14.686779
2.04898763 2.09700476E-4 14.6897707
2.04856825 2.09614649E-4 14.5686255
2.04814911 2.0952888E-4 14.4885244
2.04772997 2.09443169E-4 14.4914742
2.04731131 2.09357517E-4 14.4944229
2.04689264 2.09271908E-4 14.4973707
2.04647422 2.09186343E-4 14.5003185
2.04605579 2.09100835E-4 14.5032673
2.04563785 2.09015387E-4 14.506216
2.0452199 2.08929996E-4 14.5091639
2.04480219 2.08844649E-4 14.5121117
2.04438448 2.08759346E-4 14.5150595
2.04396701 2.08674101E-4 14.5180082
2.04354978 2.08588914E-4 14.520956
2.04313278 2.0850377E-4 14.3526087
2.04271579 2.08418685E-4 14.3206968
2.04229903 2.08333659E-4 14.3236036
2.04188251 2.08248675E-4 14.3265114
2.041466 2.0816375E-4 14.3294163
2.04104972 2.08078869E-4 14.332324
2.04063368 2.07994046E-4 14.335228
2.04021788 2.07909266E-4 14.3381357
2.03980207 2.07824545E-4 14.3410416
2.03938651 2.07739868E-4 14.3439474
2.03897119 2.07655248E-4 14.3468542
2.03855586 2.07570687E-4 14.349761
2.03814077 2.0748617E-4 14.3467693
2.03772593 2.0740171E-4 14.1533766
2.03731132 2.07317295E-4 14.1562433
2.03689671 2.07232937E-4 14.1591082
2.03648233 2.07148623E-4 14.161973
2.03606796 2.07064368E-4 14.1648397
2.03565407 2.06980156E-4 14.1677036
2.03524017 2.06896002E-4 14.1705694
2.03482652 2.06811907E-4 14.1734352
2.03441286 2.06727855E-4 14.176301
2.03399944 2.06643846E-4 14.1791658
2.03358626 2.06559896E-4 14.1820307
2.03317332 2.06476005E-4 14.1848955
2.03276038 2.06392157E-4 14.1488571
2.03234768 2.06308352E-4 13.989994
2.03193521 2.06224606E-4 13.9928179
2.03152275 2.06140918E-4 13.9956427
2.03111053 2.06057273E-4 13.9984684
2.03069854 2.05973673E-4 14.0012922
2.03028679 2.0589013E-4 14.004117
2.02987504 2.05806646E-4 14.0069437
2.02946353 2.05723205E-4 14.0097666
2.02905202 2.05639808E-4 14.0125914
2.02864099 2.05556469E-4 14.0154161
2.02822995 2.05473189E-4 14.018239
2.02781916 2.05389952E-4 14.0210657
2.02740836 2.05306758E-4 13.9595289
2.0269978 2.05223623E-4 13.8288755
2.02658749 2.05140532E-4 13.8316612
2.02617717 2.05057499E-4 13.8344469
2.02576733 2.04974509E-4 13.8372307
2.02535725 2.04891578E-4 13.8400164
2.02494764 2.0480869E-4 13.8428001
2.02453804 2.0472586E-4 13.8455858
2.02412868 2.04643075E-4 13.8483696
2.02371955 2.04560347E-4 13.8511543
2.02331042 2.04477663E-4 13.8539391
2.02290154 2.04395023E-4 13.8567228
2.02249289 2.0431244E-4 13.8595085
2.02208447 2.04229902E-4 13.7796926
2.02167606 2.04147422E-4 13.669775
2.02126789 2.04064985E-4 13.6725225
2.02085972 2.03982607E-4 13.6752672
2.02045178 2.03900272E-4 13.67801
2.02004409 2.03817981E-4 13.6807575
2.01963663 2.03735748E-4 13.6835012
2.01922917 2.03653573E-4 13.6862469
2.01882195 2.03571428E-4 13.6889935
2.01841497 2.03489355E-4 13.6917391
2.01800799 2.03407311E-4 13.6944857
2.01760125 2.03325326E-4 13.6972294
2.01719475 2.03243384E-4 13.6999741
2.01678824 2.031615E-4 13.6084871
2.01638198 2.0307966E-4 13.5122433
2.01597595 2.02997879E-4 13.5149517
2.01557016 2.02916141E-4 13.5176573
2.01516438 2.02834446E-4 13.5203648
2.01475883 2.0275281E-4 13.5230732
2.01435328 2.02671217E-4 13.5257788
2.01394796 2.02589683E-4 13.5284843
2.01354289 2.02508192E-4 13.5311899
2.01313806 2.02426745E-4 13.5338964
2.01273322 2.02345356E-4 13.5366039
2.01232862 2.02264011E-4 13.5393105
2.01192427 2.02182709E-4 13.542017
2.01151991 2.02101466E-4 13.4457912
2.01111579 2.02020266E-4 13.3563375
2.01071191 2.0193911E-4 13.359005
2.01030803 2.01858013E-4 13.3616724
2.00990438 2.01776973E-4 13.3643408
2.00950098 2.01695962E-4 13.3670101
2.00909758 2.0161501E-4 13.3696785
2.00869441 2.01534102E-4 13.3723478
2.00829148 2.01453251E-4 13.3750143
2.00788856 2.01372444E-4 13.3776827
2.0074861 2.01291681E-4 13.380352
2.00708342 2.01210976E-4 13.3830204
2.0066812 2.01130315E-4 13.3856878
2.00627899 2.01049697E-4 13.2916002
2.00587702 2.00969138E-4 13.2029333
2.00547504 2.00888622E-4 13.2055645
2.00507331 2.0080815E-4 13.2081947
2.00467181 2.00727736E-4 13.210825
2.00427055 2.00647366E-4 13.2134562
2.0038693 2.00567039E-4 13.2160864
2.00346828 2.00486757E-4 13.2187176
2.00306726 2.00406532E-4 13.2213478
2.00266647 2.00326351E-4 13.2239799
2.00226593 2.00246228E-4 13.2266092
2.00186563 2.00166149E-4 13.2292404
2.00146532 2.00086113E-4 13.2318707
2.00106525 2.00006121E-4 13.1455078
2.00066543 1.99926188E-4 13.050499
2.0002656 1.99846298E-4 13.053093
1.99986589 1.99766451E-4 13.0556841
1.99946654 1.99686663E-4 13.058279
1.99906719 1.99606904E-4 13.060874
1.99866807 1.99527218E-4 13.0634661
1.99826908 1.99447561E-4 13.066061
1.99787033 1.99367962E-4 13.0686541
1.99747157 1.99288406E-4 13.0712471
1.99707317 1.99208895E-4 13.0738401
1.99667478 1.99129427E-4 13.0764341
1.99627662 1.99050017E-4 13.0790272
1.99587858 1.98970651E-4 13.0063181
1.99548078 1.98891328E-4 12.898283
1.99508297 1.98812064E-4 12.9008427
1.99468541 1.98732843E-4 12.9033985
1.99428809 1.98653666E-4 12.9059553
1.99389088 1.98574533E-4 12.9085112
1.9934938 1.98495458E-4 12.911068
1.99309683 1.98416412E-4 12.9136238
1.9927001 1.98337424E-4 12.9161806
1.99230349 1.98258494E-4 12.9187365
1.99190712 1.98179594E-4 12.9212942
1.99151075 1.98100752E-4 12.9238501
1.99111474 1.98021953E-4 12.926405
1.99071872 1.97943198E-4 12.8736992
1.99032295 1.97864501E-4 12.7469158
1.98992729 1.97785834E-4 12.7494364
1.98953176 1.97707224E-4 12.751956
1.98913646 1.97628658E-4 12.7544765
1.98874128 1.97550151E-4 12.7569971
1.98834622 1.97471672E-4 12.7595167
1.9879514 1.97393252E-4 12.7620363
1.9875567 1.97314876E-4 12.764555
1.98716211 1.97236543E-4 12.7670746
1.98676777 1.97158253E-4 12.7695961
1.98637342 1.97080022E-4 12.7721167
1.98597944 1.97001835E-4 12.7746344
1.98558545 1.96923691E-4 12.7481842
1.9851917 1.96845591E-4 12.5974522
1.98479807 1.96767534E-4 12.5999374
1.98440468 1.96689536E-4 12.6024208
1.98401129 1.96611567E-4 12.6049051
1.98361814 1.96533656E-4 12.6073885
1.98322523 1.96455789E-4 12.6098738
1.98283231 1.9637798E-4 12.6123562
1.98243964 1.963002E-4 12.6148396
1.9820472 1.96222478E-4 12.6173248
1.98165476 1.961448E-4 12.6198092
1.98126256 1.96067165E-4 12.6222916
1.98087049 1.95989574E-4 12.6247759
1.98047864 1.95912027E-4 12.6272602
1.98008692 1.95834538E-4 12.4527922
1.97969532 1.95757078E-4 12.4525118
1.97930384 1.95679677E-4 12.4549618
1.97891259 1.95602319E-4 12.4574099
1.97852147 1.95525005E-4 12.4598579
1.97813046 1.95447734E-4 12.462306
1.97773969 1.95370521E-4 12.464756
1.97734892 1.95293338E-4 12.4672031
1.97695851 1.95216213E-4 12.4696512
1.9765681 1.95139131E-4 12.4720993
1.97617793 1.95062094E-4 12.4745483
1.97578788 1.94985099E-4 12.4769964
1.97539794 1.94908149E-4 12.4794455
1.97500825 1.94831242E-4 12.343421
1.97461867 1.94754393E-4 12.3059406
1.97422922 1.94677574E-4 12.3083534
1.97383988 1.94600812E-4 12.3107672
1.97345078 1.94524095E-4 12.3131809
1.9730618 1.94447421E-4 12.3155956
1.97267306 1.9437079E-4 12.3180075
1.97228432 1.94294204E-4 12.3204212
1.97189581 1.9421766E-4 12.322834
1.97150743 1.94141176E-4 12.3252468
1.97111928 1.9406472E-4 12.3276615
1.97073126 1.93988322E-4 12.3300734
1.97034335 1.93911968E-4 12.3324871
1.96995556 1.93835644E-4 12.2415171
1.96956801 1.93759377E-4 12.1619549
1.96918058 1.93683154E-4 12.1643362
1.96879327 1.93606975E-4 12.1667147
1.96840608 1.93530854E-4 12.1690931
1.96801913 1.93454762E-4 12.1714725
1.96763229 1.93378713E-4 12.173852
1.96724558 1.93302723E-4 12.1762295
1.9668591 1.93226762E-4 12.1786089
1.96647274 1.9315086E-4 12.1809874
1.96608651 1.93074986E-4 12.1833658
1.96570039 1.9299917E-4 12.1857462
1.96531451 1.92923399E-4 12.1881247
1.96492875 1.9284767E-4 12.1462097
1.9645431 1.92771986E-4 12.0189333
1.96415758 1.9269633E-4 12.0212793
1.9637723 1.92620748E-4 12.0236244
1.96338713 1.92545194E-4 12.0259686
1.96300209 1.92469684E-4 12.0283146
1.96261728 1.92394218E-4 12.0306597
1.96223259 1.92318796E-4 12.0330038
1.96184802 1.92243417E-4 12.0353489
1.96146357 1.92168096E-4 12.037694
1.96107936 1.92092804E-4 12.04004
1.96069515 1.92017571E-4 12.0423832
1.96031129 1.91942367E-4 12.0447283
1.95992744 1.91867221E-4 12.0470734
1.95954382 1.91792104E-4 11.888051
1.95916021 1.91717045E-4 11.8805075
1.95877695 1.91642015E-4 11.8828192
1.95839369 1.91567044E-4 11.8851309
1.95801067 1.91492101E-4 11.8874416
1.95762777 1.91417217E-4 11.8897543
1.95724499 1.91342377E-4 11.892065
1.95686233 1.91267565E-4 11.8943768
1.95647991 1.91192812E-4 11.8966875
1.9560976 1.91118103E-4 11.8989992
1.95571542 1.91043437E-4 11.9013109
1.95533347 1.909688E-4 11.9036226
1.95495152 1.90894221E-4 11.9059334
1.95456982 1.90819686E-4 11.8074331
1.95418823 1.90745195E-4 11.7410898
1.95380688 1.90670733E-4 11.7433681
1.95342565 1.90596329E-4 11.7456474
1.95304441 1.90521969E-4 11.7479248
1.95266354 1.90447638E-4 11.7502041
1.95228267 1.90373365E-4 11.7524815
1.95190203 1.90299135E-4 11.7547607
1.95152152 1.90224935E-4 11.7570391
1.95114112 1.90150793E-4 11.7593184
1.95076084 1.90076695E-4 11.7615967
1.9503808 1.90002625E-4 11.7638741
1.95000088 1.89928614E-4 11.7661533
1.94962108 1.89854632E-4 11.7328176
1.9492414 1.89780709E-4 11.6033154
1.94886196 1.89706814E-4 11.6055622
1.94848263 1.89632978E-4 11.6078081
1.94810343 1.8955917E-4 11.6100531
1.94772434 1.89485421E-4 11.612299
1.9473455 1.89411701E-4 11.6145449
1.94696677 1.89338025E-4 11.6167908
1.94658816 1.89264407E-4 11.6190367
1.94620967 1.89190818E-4 11.6212835
1.94583142 1.89117272E-4 11.6235294
1.94545317 1.89043771E-4 11.6257753
1.94507515 1.88970313E-4 11.6280222
1.94469738 1.88896898E-4 11.6302671
1.94431961 1.88823527E-4 11.5008259
1.94394207 1.887502E-4 11.4692621
1.94356465 1.88676902E-4 11.4714756
1.94318736 1.88603663E-4 11.47369
1.94281018 1.88530466E-4 11.4759035
1.94243324 1.88457299E-4 11.478117
1.94205642 1.88384191E-4 11.4803305
1.94167972 1.88311111E-4 11.4825449
1.94130313 1.88238089E-4 11.4847584
1.94092667 1.88165097E-4 11.4869728
1.94055045 1.88092148E-4 11.4891863
1.94017434 1.88019243E-4 11.4914007
1.93979836 1.87946382E-4 11.4936142
1.93942261 1.87873564E-4 11.4398632
1.93904686 1.8780079E-4 11.33496
1.93867135 1.87728059E-4 11.337142
1.93829596 1.87655358E-4 11.339325
1.93792069 1.87582715E-4 11.341507
1.93754566 1.87510101E-4 11.3436899
1.93717074 1.8743753E-4 11.3458729
1.93679595 1.87365018E-4 11.3480539
1.93642128 1.87292535E-4 11.3502359
1.93604672 1.87220096E-4 11.3524199
1.9356724 1.871477E-4 11.3546028
1.93529809 1.87075333E-4 11.3567848
1.93492401 1.87003025E-4 11.3589659
1.93455017 1.8693076E-4 11.3611488
1.93417633 1.86858524E-4 11.2252874
1.93380272 1.86786332E-4 11.2041044
1.93342924 1.86714198E-4 11.2062559
1.93305588 1.86642093E-4 11.2084084
1.93268263 1.86570018E-4 11.2105598
1.93230951 1.86498E-4 11.2127104
1.93193662 1.86426027E-4 11.2148619
1.93156385 1.86354082E-4 11.2170134
1.93119121 1.86282196E-4 11.2191639
1.93081868 1.86210338E-4 11.2213163
1.93044639 1.86138524E-4 11.2234678
1.93007421 1.86066754E-4 11.2256184
1.92970216 1.85995028E-4 11.2277699
1.92933023 1.85923331E-4 11.1768293
1.92895842 1.85851692E-4 11.072525
1.92858684 1.85780082E-4 11.0746469
1.92821527 1.85708515E-4 11.0767679
1.92784393 1.85636993E-4 11.0788879
1.92747271 1.85565514E-4 11.0810099
1.92710173 1.85494078E-4 11.0831289
1.92673075 1.85422672E-4 11.0852509
1.92636001 1.85351324E-4 11.0873718
1.92598939 1.85280005E-4 11.0894918
1.92561889 1.8520873E-4 11.0916128
1.9252485 1.85137498E-4 11.0937328
1.92487836 1.8506631E-4 11.0958538
1.92450821 1.84995151E-4 11.0979748
1.92413831 1.84924036E-4 10.9783144
1.92376852 1.84852965E-4 10.9449625
1.92339897 1.84781937E-4 10.9470539
1.92302942 1.84710952E-4 10.9491453
1.92266011 1.84640012E-4 10.9512358
1.92229092 1.845691E-4 10.9533262
1.92192185 1.84498233E-4 10.9554176
1.9215529 1.84427408E-4 10.9575081
1.92118406 1.84356628E-4 10.9595976
1.92081547 1.84285891E-4 10.961689
1.92044699 1.84215183E-4 10.9637794
1.92007864 1.84144519E-4 10.9658689
1.9197104 1.84073899E-4 10.9679604
1.91934228 1.84003322E-4 10.9418554
1.9189744 1.83932774E-4 10.816433
1.91860652 1.83862285E-4 10.8184948
1.91823888 1.83791824E-4 10.8205557
1.91787136 1.83721408E-4 10.8226166
1.91750407 1.8365102E-4 10.8246775
1.91713679 1.83580691E-4 10.8267374
1.91676974 1.8351039E-4 10.8288002
1.91640282 1.83440134E-4 10.8308601
1.91603589 1.83369921E-4 10.8329201
1.91566932 1.83299737E-4 10.834981
1.91530275 1.83229611E-4 10.8370409
1.9149363 1.83159515E-4 10.8391027
1.91457009 1.83089462E-4 10.8411627
1.914204 1.83019438E-4 10.7585344
1.91383803 1.82949472E-4 10.6918173
1.91347218 1.82879536E-4 10.6938486
1.91310656 1.82809643E-4 10.6958799
1.91274095 1.82739779E-4 10.6979113
1.91237557 1.82669974E-4 10.6999435
1.91201031 1.82600197E-4 10.7019739
1.91164517 1.82530464E-4 10.7040062
1.91128016 1.82460761E-4 10.7060385
1.91091526 1.82391115E-4 10.7080698
1.91055059 1.82321499E-4 10.7101011
1.91018605 1.82251926E-4 10.7121325
1.90982163 1.82182383E-4 10.7141647
1.90945733 1.82112897E-4 10.7161951
1.90909314 1.82043441E-4 10.5833473
1.90872908 1.81974014E-4 10.5682678
1.90836525 1.81904645E-4 10.5702705
1.90800154 1.81835305E-4 10.5722723
1.90763795 1.81766009E-4 10.574276
1.90727448 1.81696756E-4 10.5762787
1.90691113 1.81627533E-4 10.5782814
1.9065479 1.81558353E-4 10.5802841
1.90618491 1.81489217E-4 10.5822878
1.90582192 1.81420124E-4 10.5842896
1.90545917 1.81351061E-4 10.5862923
1.90509653 1.81282041E-4 10.588294
1.90473402 1.8121305E-4 10.5902958
1.90437174 1.81144118E-4 10.5641308
1.90400946 1.81075215E-4 10.4440651
1.90364742 1.81006355E-4 10.4460382
1.9032855 1.80937524E-4 10.4480124
1.9029237 1.80868738E-4 10.4499874
1.90256202 1.80799994E-4 10.4519615
1.90220046 1.80731295E-4 10.4539356
1.90183902 1.80662624E-4 10.4559097
1.90147781 1.80593997E-4 10.4578829
1.90111673 1.80525414E-4 10.4598579
1.90075576 1.8045686E-4 10.461833
1.90039492 1.8038835E-4 10.4638062
1.90003419 1.80319883E-4 10.4657812
1.89967358 1.80251445E-4 10.4677544
1.89931321 1.80183051E-4 10.4030218
1.89895284 1.80114701E-4 10.3237247
1.89859271 1.8004638E-4 10.3256702
1.8982327 1.79978102E-4 10.3276167
1.89787281 1.79909868E-4 10.3295631
1.89751303 1.79841663E-4 10.3315096
1.89715338 1.79773502E-4 10.3334551
1.89679396 1.79705385E-4 10.3354015
1.89643455 1.79637296E-4 10.337348
1.89607537 1.79569251E-4 10.3392944
1.89571631 1.7950125E-4 10.3412409
1.89535737 1.79433278E-4 10.3431864
1.89499855 1.7936535E-4 10.3451328
1.89463997 1.79297465E-4 10.3470783
1.89428139 1.7922961E-4 10.2497063
1.89392304 1.79161798E-4 10.20467
1.8935647 1.7909403E-4 10.2065887
1.8932066 1.7902629E-4 10.2085066
1.89284861 1.78958595E-4 10.2104254
1.89249074 1.78890943E-4 10.2123442
1.89213312 1.7882332E-4 10.214263
1.89177549 1.78755727E-4 10.2161818
1.8914181 1.78688191E-4 10.2180996
1.89106071 1.78620685E-4 10.2200174
1.89070356 1.78553222E-4 10.2219381
1.89034653 1.78485789E-4 10.2238569
1.88998961 1.78418399E-4 10.2257738
1.88963282 1.78351038E-4 10.2276926
1.88927627 1.78283721E-4 10.1035261
1.88891971 1.78216447E-4 10.0867367
1.88856339 1.78149217E-4 10.0886278
1.88820708 1.78082017E-4 10.0905199
1.887851 1.78014845E-4 10.092412
1.88749504 1.77947717E-4 10.0943031
1.8871392 1.77880633E-4 10.0961933
1.8867836 1.77813592E-4 10.0980844
1.886428 1.7774658E-4 10.0999756
1.88607252 1.77679598E-4 10.1018677
1.88571727 1.77612674E-4 10.1037607
1.88536215 1.77545779E-4 10.1056499
1.88500714 1.77478913E-4 10.107542
1.88465214 1.7741209E-4 10.105464
1.88429749 1.77345311E-4 9.96559906
1.88394284 1.77278562E-4 9.96746254
1.88358831 1.77211856E-4 9.96932602
1.88323402 1.77145179E-4 9.97119045
1.88287973 1.77078546E-4 9.97305489
1.88252568 1.77011956E-4 9.97491837
1.88217175 1.76945396E-4 9.9767828
1.88181782 1.76878879E-4 9.97864628
1.88146412 1.76812391E-4 9.98050976
1.88111067 1.76745947E-4 9.98237514
1.88075721 1.76679532E-4 9.98423862
1.88040388 1.76613161E-4 9.9861021
1.88005078 1.76546833E-4 9.98796654
1.87969768 1.76480535E-4 9.96848297
1.87934482 1.7641428E-4 9.84682369
1.87899208 1.76348054E-4 9.84866047
1.87863946 1.76281872E-4 9.85049725
1.87828696 1.76215719E-4 9.85233307
1.87793458 1.7614961E-4 9.8541708
1.87758231 1.76083544E-4 9.85600662
1.87723029 1.76017507E-4 9.85784531
1.87687826 1.75951514E-4 9.85968113
1.87652647 1.75885551E-4 9.86151791
1.87617469 1.7581963E-4 9.86335468
1.87582314 1.75753739E-4 9.86519146
1.87547171 1.75687892E-4 9.86702824
1.8751204 1.75622074E-4 9.86886501
1.87476921 1.75556299E-4 9.83770561
1.87441814 1.75490553E-4 9.72930908
1.87406731 1.75424851E-4 9.73111916
1.87371647 1.75359193E-4 9.73292923
1.87336576 1.75293564E-4 9.73474026
1.87301528 1.75227979E-4 9.73654938
1.87266493 1.75162422E-4 9.7383604
1.87231469 1.75096895E-4 9.74017048
1.87196457 1.75031411E-4 9.74198151
1.87161458 1.74965971E-4 9.74379063
1.8712647 1.74900561E-4 9.74560165
1.87091494 1.74835193E-4 9.74741077
1.8705653 1.74769855E-4 9.74922085
1.87021589 1.74704561E-4 9.75103188
1.86986649 1.74639295E-4 9.71368122
1.86951733 1.74574074E-4 9.61365128
1.86916816 1.74508881E-4 9.61543465
1.86881924 1.74443732E-4 9.61721802
1.86847043 1.74378627E-4 9.61900234
1.86812174 1.74313536E-4 9.62078667
1.86777318 1.74248504E-4 9.62257004
1.86742473 1.741835E-4 9.62435436
1.8670764 1.74118526E-4 9.62613869
1.86672831 1.74053595E-4 9.6279211
1.86638021 1.73988694E-4 9.62970543
1.86603236 1.73923836E-4 9.6314888
1.86568451 1.73859007E-4 9.63327312
1.86533689 1.73794222E-4 9.6350565
1.8649894 1.73729466E-4 9.59650707
1.8646419 1.73664754E-4 9.49880791
1.86429465 1.7360007E-4 9.50056648
1.86394751 1.73535431E-4 9.5023241
1.86360049 1.7347082E-4 9.50408173
1.86325371 1.73406253E-4 9.5058403
1.86290693 1.73341716E-4 9.50759792
1.86256027 1.73277222E-4 9.5093565
1.86221385 1.73212757E-4 9.51111412
1.86186743 1.73148335E-4 9.51287174
1.86152124 1.73083943E-4 9.51462936
1.86117506 1.7301958E-4 9.51638699
1.86082911 1.7295526E-4 9.51814556
1.86048329 1.72890985E-4 9.51990318
1.86013758 1.72826738E-4 9.4854002
1.85979199 1.7276252E-4 9.38533497
1.85944653 1.72698346E-4 9.38706779
1.85910118 1.72634202E-4 9.38879871
1.85875595 1.725701E-4 9.39053249
1.85841095 1.72506028E-4 9.39226532
1.85806596 1.72442E-4 9.39399719
1.85772109 1.72378001E-4 9.39572906
1.85737646 1.7231403E-4 9.39746094
1.85703194 1.72250104E-4 9.39919472
1.85668743 1.72186221E-4 9.40092659
1.85634315 1.72122367E-4 9.40265846
1.85599899 1.72058542E-4 9.40439034
1.85565495 1.71994761E-4 9.40612221
1.85531104 1.71931009E-4 9.38067055
1.85496724 1.71867301E-4 9.273736
1.85462356 1.71803622E-4 9.27544212
1.85427999 1.71739972E-4 9.27715015
1.85393655 1.71676365E-4 9.27885818
1.85359323 1.71612803E-4 9.28056622
1.85325015 1.71549254E-4 9.28227234
1.85290706 1.71485764E-4 9.28397942
1.85256422 1.71422289E-4 9.28568745
1.85222137 1.71358857E-4 9.28739452
1.85187876 1.71295469E-4 9.2891016
1.85153615 1.7123211E-4 9.29080868
1.85119379 1.7116878E-4 9.2925148
1.85085154 1.71105494E-4 9.29422283
1.85050941 1.71042237E-4 9.28231621
1.85016739 1.70979023E-4 9.16284657
1.8498255 1.70915824E-4 9.16452885
1.84948373 1.70852683E-4 9.16621113
1.84914207 1.70789572E-4 9.16789341
1.84880054 1.70726489E-4 9.16957664
1.84845912 1.70663436E-4 9.17125988
1.84811783 1.70600426E-4 9.17294121
1.84777677 1.7053746E-4 9.17462444
1.84743571 1.70474508E-4 9.17630577
1.84709489 1.70411615E-4 9.17798901
1.84675407 1.70348736E-4 9.17967224
1.84641349 1.70285901E-4 9.18135357
1.84607291 1.70223095E-4 9.18303585
1.84573257 1.70160332E-4 9.18471909
1.84539235 1.70097599E-4 9.0586834
1.84505212 1.70034909E-4 9.05561924
1.84471214 1.69972249E-4 9.05727863
1.84437227 1.69909617E-4 9.05893517
1.84403253 1.69847015E-4 9.06059361
1.8436929 1.69784456E-4 9.06225204
1.84335339 1.69721941E-4 9.06391048
1.843014 1.69659455E-4 9.06556892
1.84267473 1.69596999E-4 9.06722641
1.84233558 1.69534571E-4 9.0688839
1.84199655 1.69472187E-4 9.07054234
1.84165776 1.69409832E-4 9.07220078
1.84131896 1.69347521E-4 9.07385826
1.84098029 1.69285238E-4 9.07551575
1.84064186 1.69222985E-4 8.97297001
1.84030342 1.69160776E-4 8.9472332
1.83996522 1.69098596E-4 8.9488678
1.83962703 1.69036444E-4 8.95050144
1.83928907 1.68974337E-4 8.95213604
1.83895111 1.68912258E-4 8.95376968
1.83861339 1.68850223E-4 8.95540333
1.83827579 1.68788203E-4 8.95703793
1.83793819 1.68726227E-4 8.95867157
1.83760083 1.68664294E-4 8.96030521
1.83726358 1.6860239E-4 8.96193886
1.83692646 1.68540515E-4 8.96357346
1.83658946 1.68478669E-4 8.9652071
1.83625257 1.68416867E-4 8.96684074
1.8359158 1.68355095E-4 8.89322853
1.83557916 1.68293365E-4 8.84059811
1.83524263 1.68231665E-4 8.84220982
1.83490622 1.68169994E-4 8.84381962
1.83456993 1.68108367E-4 8.84543037
1.83423376 1.68046754E-4 8.84704018
1.83389771 1.67985199E-4 8.84864998
1.83356178 1.67923659E-4 8.85026169
1.83322597 1.67862163E-4 8.85187149
1.83289039 1.67800696E-4 8.85348225
1.83255482 1.67739257E-4 8.85509205
1.83221936 1.67677863E-4 8.85670185
1.83188415 1.67616497E-4 8.85831261
1.83154893 1.67555176E-4 8.85992241
1.83121383 1.67493869E-4 8.81877804
1.83087897 1.67432605E-4 8.73514843
1.83054411 1.67371385E-4 8.73673439
1.83020949 1.6731018E-4 8.73832226
1.82987487 1.67249018E-4 8.73990822
1.82954049 1.671879E-4 8.74149513
1.82920611 1.67126796E-4 8.74308205
1.82887197 1.67065737E-4 8.74466991
1.82853794 1.67004706E-4 8.74625587
1.82820392 1.66943719E-4 8.74784374
1.82787013 1.66882746E-4 8.7494297
1.82753646 1.66821817E-4 8.75101757
1.8272028 1.66760932E-4 8.75260448
1.82686937 1.66700062E-4 8.75419235
1.82653606 1.66639235E-4 8.74947071
1.82620287 1.66578437E-4 8.63114738
1.82586968 1.66517682E-4 8.63271236
1.82553673 1.66456957E-4 8.63427639
1.8252039 1.66396261E-4 8.63584042
1.82487118 1.66335594E-4 8.63740444
1.82453859 1.66274971E-4 8.63896847
1.82420611 1.66214377E-4 8.64053249
1.82387364 1.66153812E-4 8.64209652
1.8235414 1.66093276E-4 8.64366055
1.82320929 1.66032783E-4 8.64522457
1.82287729 1.6597232E-4 8.64678764
1.82254541 1.65911886E-4 8.64835262
1.82221365 1.65851496E-4 8.64991665
1.82188201 1.65791134E-4 8.65148067
1.82155049 1.65730802E-4 8.56189728
1.82121909 1.65670499E-4 8.52943993
1.8208878 1.65610225E-4 8.53098106
1.82055664 1.65549995E-4 8.53252125
1.8202256 1.65489793E-4 8.53406429
1.81989467 1.65429636E-4 8.53560543
1.81956387 1.65369493E-4 8.53714561
1.81923318 1.65309393E-4 8.53868771
1.81890261 1.65249323E-4 8.54022884
1.81857216 1.65189296E-4 8.54177094
1.81824195 1.65129284E-4 8.54331112
1.81791174 1.65069316E-4 8.54485226
1.81758165 1.65009376E-4 8.54639435
1.81725168 1.64949481E-4 8.54793549
1.81692183 1.648896E-4 8.50403214
1.8165921 1.64829762E-4 8.4278717
1.81626248 1.64769954E-4 8.42939186
1.81593299 1.64710174E-4 8.43091106
1.81560361 1.64650439E-4 8.43243027
1.81527448 1.64590732E-4 8.43394947
1.81494534 1.64531055E-4 8.43546772
1.81461632 1.64471407E-4 8.43698692
1.81428742 1.64411787E-4 8.43850613
1.81395864 1.64352212E-4 8.44002533
1.81362998 1.64292665E-4 8.44154358
1.81330144 1.64233148E-4 8.44306278
1.81297302 1.6417366E-4 8.44458294
1.81264484 1.64114215E-4 8.44610119
1.81231666 1.640548E-4 8.44761944
1.81198859 1.63995413E-4 8.33061123
1.81166065 1.63936056E-4 8.32873249
1.81133282 1.63876728E-4 8.33022881
1.81100512 1.63817444E-4 8.33172607
1.81067753 1.63758188E-4 8.33322334
1.81035006 1.63698962E-4 8.33472157
1.81002271 1.63639765E-4 8.33621788
1.80969548 1.63580611E-4 8.33771515
1.80936849 1.63521472E-4 8.33921146
1.8090415 1.63462377E-4 8.34070873
1.80871463 1.63403311E-4 8.34220505
1.80838788 1.63344288E-4 8.34370327
1.80806124 1.6328528E-4 8.34519958
1.80773473 1.63226316E-4 8.34669685
1.80740833 1.6316738E-4 8.28351974
1.80708206 1.63108474E-4 8.22934437
1.8067559 1.63049597E-4 8.2308197
1.80642986 1.62990764E-4 8.23229504
1.80610394 1.62931945E-4 8.23376942
1.80577815 1.6287317E-4 8.2352457
1.80545247 1.62814424E-4 8.23672104
1.80512679 1.62755707E-4 8.23819637
1.80480134 1.62697033E-4 8.23967075
1.80447602 1.62638375E-4 8.24114704
1.80415082 1.62579759E-4 8.24262238
1.80382574 1.62521173E-4 8.24409866
1.80350077 1.62462617E-4 8.245574
1.80317593 1.62404089E-4 8.24704838
1.80285108 1.62345605E-4 8.24072552
1.80252647 1.62287135E-4 8.13106537
1.80220199 1.62228709E-4 8.13251877
1.80187762 1.62170312E-4 8.13397312
1.80155325 1.62111945E-4 8.13542652
1.80122912 1.62053606E-4 8.13688087
1.80090511 1.61995311E-4 8.13833523
1.80058122 1.6193703E-4 8.13978863
1.80025733 1.61878794E-4 8.14124298
1.79993367 1.61820586E-4 8.14269733
1.79961002 1.61762408E-4 8.14415073
1.7992866 1.61704258E-4 8.14560509
1.79896319 1.61646152E-4 8.14705944
1.79864001 1.61588061E-4 8.14851379
1.79831684 1.61530013E-4 8.14996719
1.7979939 1.61471995E-4 8.08615017
1.79767096 1.61414006E-4 8.03538704
1.79734826 1.61356045E-4 8.03682041
1.79702556 1.61298114E-4 8.03825283
1.7967031 1.61240227E-4 8.03968525
1.79638064 1.61182354E-4 8.04111862
1.7960583 1.61124524E-4 8.04255199
1.79573607 1.61066724E-4 8.04398441
1.79541409 1.61008953E-4 8.04541779
1.79509211 1.60951211E-4 8.04685116
1.79477024 1.60893498E-4 8.04828453
1.79444849 1.60835829E-4 8.04971695
1.79412687 1.60778174E-4 8.05115032
1.79380536 1.60720563E-4 8.05258369
1.79348397 1.60662981E-4 8.05312729
1.7931627 1.60605428E-4 7.93966436
1.79284155 1.60547905E-4 7.94107771
1.79252052 1.6049041E-4 7.9424901
1.79219961 1.60432945E-4 7.94390249
1.79187882 1.60375508E-4 7.94531441
1.79155815 1.60318115E-4 7.94672632
1.79123759 1.60260752E-4 7.94813919
1.79091704 1.60203403E-4 7.94955111
1.79059672 1.60146097E-4 7.95096397
1.79027653 1.60088821E-4 7.95237684
1.78995633 1.60031574E-4 7.95378876
1.78963637 1.59974355E-4 7.95520067
1.78931653 1.59917181E-4 7.95661306
1.7889967 1.59860021E-4 7.95802593
1.7886771 1.59802905E-4 7.91105413
1.7883575 1.59745803E-4 7.84621954
1.78803802 1.59688745E-4 7.84761095
1.78771877 1.59631716E-4 7.84900284
1.78739953 1.59574716E-4 7.85039473
1.78708041 1.59517745E-4 7.85178661
1.78676152 1.59460804E-4 7.85317898
1.78644264 1.59403891E-4 7.85457087
1.78612387 1.59347008E-4 7.85596228
1.78580523 1.59290168E-4 7.85735416
1.7854867 1.59233343E-4 7.85874701
1.78516829 1.59176561E-4 7.86013842
1.78485 1.59119794E-4 7.86153078
1.78453183 1.59063071E-4 7.86292219
1.78421378 1.59006377E-4 7.86431503
1.78389573 1.58949711E-4 7.77523422
1.78357792 1.58893075E-4 7.75379086
1.78326023 1.58836468E-4 7.75516224
1.78294253 1.58779891E-4 7.75653458
1.78262508 1.58723342E-4 7.75790596
1.78230774 1.58666837E-4 7.75927782
1.78199041 1.58610346E-4 7.76064968
1.78167319 1.58553885E-4 7.76202202
1.78135622 1.58497467E-4 7.7633934
1.78103924 1.58441078E-4 7.76476526
1.78072238 1.58384704E-4 7.76613712
1.78040576 1.58328374E-4 7.76750898
1.78008914 1.58272072E-4 7.76888037
1.77977264 1.582158E-4 7.77025318
1.77945626 1.58159542E-4 7.75614786
1.77914 1.58103328E-4 7.65924168
1.77882385 1.58047143E-4 7.66059351
1.77850783 1.57991002E-4 7.66194487
1.77819192 1.57934875E-4 7.6632967
1.77787602 1.57878778E-4 7.66464853
1.77756035 1.57822709E-4 7.66600037
1.77724481 1.5776667E-4 7.66735268
1.77692926 1.57710674E-4 7.66870403
1.77661395 1.57654693E-4 7.67005587
1.77629864 1.57598755E-4 7.67140675
1.77598357 1.57542832E-4 7.67275906
1.7756685 1.57486953E-4 7.67411041
1.77535355 1.57431088E-4 7.67546129
1.77503884 1.57375267E-4 7.6768136
1.77472413 1.57319475E-4 7.62840319
1.77440953 1.57263697E-4 7.56536245
1.77409506 1.57207964E-4 7.56669378
1.7737807 1.57152259E-4 7.56802607
1.77346647 1.57096583E-4 7.5693574
1.77315223 1.57040937E-4 7.57068872
1.77283823 1.56985305E-4 7.57202005
1.77252436 1.56929716E-4 7.57335186
1.7722106 1.56874157E-4 7.57468271
1.77189684 1.56818627E-4 7.576015
1.77158332 1.56763126E-4 7.57734585
1.7712698 1.56707654E-4 7.57867718
1.7709564 1.56652211E-4 7.58000946
1.77064323 1.56596798E-4 7.58134031
1.77033007 1.56541413E-4 7.58267212
1.77001703 1.56486072E-4 7.50562525
1.7697041 1.56430746E-4 7.47285461
1.7693913 1.56375449E-4 7.47416639
1.76907861 1.5632018E-4 7.4754777
1.76876605 1.56264941E-4 7.47678995
1.7684536 1.56209731E-4 7.47810125
1.76814115 1.5615455E-4 7.47941351
1.76782894 1.56099413E-4 7.48072481
1.76751673 1.56044291E-4 7.48203659
1.76720476 1.55989197E-4 7.48334837
1.76689279 1.55934133E-4 7.4846611
1.76658106 1.55879097E-4 7.4859724
1.76626933 1.55824106E-4 7.48728371
1.76595771 1.55769128E-4 7.48859549
1.76564622 1.5571418E-4 7.48990679
1.76533484 1.55659262E-4 7.38897133
1.76502359 1.55604386E-4 7.38129854
1.76471245 1.55549526E-4 7.38259029
1.76440144 1.55494694E-4 7.38388205
1.76409042 1.55439891E-4 7.38517475
1.76377964 1.55385118E-4 7.38646698
1.76346886 1.55330374E-4 7.38775921
1.76315832 1.55275673E-4 7.38905144
1.76284778 1.55220987E-4 7.39034367
1.76253748 1.5516633E-4 7.39163589
1.76222718 1.55111702E-4 7.39292812
1.761917 1.55057103E-4 7.39421988
1.76160693 1.55002534E-4 7.3955121
1.76129699 1.54947993E-4 7.39680433
1.76098716 1.54893482E-4 7.38670969
1.76067746 1.54838999E-4 7.28967762
1.76036775 1.54784546E-4 7.29095173
1.76005828 1.54730122E-4 7.29222393
1.75974882 1.54675727E-4 7.29349709
1.75943959 1.54621361E-4 7.29476976
1.75913036 1.54567024E-4 7.29604244
1.75882125 1.54512716E-4 7.29731607
1.75851238 1.54458423E-4 7.29858971
1.75820351 1.54404173E-4 7.29986143
1.75789475 1.54349953E-4 7.30113459
1.757586 1.54295762E-4 7.30240726
1.75727749 1.54241585E-4 7.30368042
1.75696909 1.54187452E-4 7.30495262
1.75666082 1.54133348E-4 7.30622578
1.75635254 1.54079258E-4 7.28052759
1.75604451 1.54025212E-4 7.20034361
1.75573647 1.53971181E-4 7.20159769
1.75542855 1.53917179E-4 7.20285177
1.75512075 1.5386322E-4 7.20410585
1.75481308 1.53809277E-4 7.20535994
1.75450552 1.53755362E-4 7.20661354
1.75419807 1.53701476E-4 7.20786667
1.75389075 1.53647634E-4 7.20912075
1.75358355 1.53593806E-4 7.21037579
1.75327635 1.53540008E-4 7.21162844
1.75296938 1.53486239E-4 7.21288252
1.75266242 1.53432498E-4 7.21413755
1.75235558 1.53378773E-4 7.21539116
1.75204885 1.53325091E-4 7.21664524
1.75174236 1.53271438E-4 7.17985439
1.75143588 1.53217814E-4 7.11218882
1.75112939 1.53164205E-4 7.1134243
1.75082314 1.53110639E-4 7.11465931
1.75051701 1.53057088E-4 7.11589479
1.75021088 1.53003566E-4 7.11713028
1.74990499 1.52950088E-4 7.11836576
1.7495991 1.52896624E-4 7.11960125
1.74929345 1.52843189E-4 7.12083626
1.74898779 1.52789784E-4 7.12207174
1.74868226 1.52736407E-4 7.12330723
1.74837685 1.5268306E-4 7.12454224
1.74807155 1.52629742E-4 7.12577724
1.74776626 1.52576453E-4 7.12701273
1.7474612 1.52523193E-4 7.12824917
1.74715626 1.52469947E-4 7.08472204
1.74685133 1.52416746E-4 7.02494335
1.74654651 1.52363558E-4 7.02616024
1.74624181 1.523104E-4 7.02737761
1.74593735 1.52257286E-4 7.02859402
1.74563289 1.52204186E-4 7.02981138
1.74532843 1.52151115E-4 7.03102779
1.7450242 1.52098073E-4 7.03224516
1.7447201 1.52045061E-4 7.03346205
1.744416 1.51992077E-4 7.03467941
1.74411213 1.51939108E-4 7.03589582
1.74380827 1.51886183E-4 7.03711319
1.74350452 1.51833272E-4 7.0383296
1.74320102 1.51780405E-4 7.03954697
1.74289751 1.51727552E-4 7.04076338
1.742594 1.51674729E-4 6.994874
1.74229074 1.51621934E-4 6.93891287
1.74198759 1.51569169E-4 6.94011259
1.74168444 1.51516433E-4 6.94131184
1.74138153 1.51463726E-4 6.9425106
1.74107862 1.51411048E-4 6.94370937
1.74077582 1.51358385E-4 6.94490814
1.74047315 1.51305765E-4 6.94610739
1.7401706 1.5125316E-4 6.94730568
1.73986816 1.51200584E-4 6.94850492
1.73956585 1.51148037E-4 6.94970369
1.73926353 1.51095519E-4 6.95090294
1.73896146 1.5104303E-4 6.95210075
1.73865938 1.50990571E-4 6.9533
1.73835754 1.50938125E-4 6.95449972
1.73805571 1.50885724E-4 6.91033268
1.73775399 1.50833337E-4 6.85398674
1.73745227 1.50780994E-4 6.85516739
1.73715079 1.50728665E-4 6.85634851
1.73684943 1.50676366E-4 6.85752964
1.73654807 1.50624081E-4 6.85871029
1.73624694 1.50571839E-4 6.85989237
1.73594582 1.50519627E-4 6.86107302
1.73564482 1.50467429E-4 6.86225414
1.73534393 1.50415261E-4 6.86343527
1.73504317 1.50363136E-4 6.86461639
1.73474252 1.50311025E-4 6.86579752
1.73444188 1.50258944E-4 6.86697817
1.73414147 1.50206877E-4 6.86815977
1.73384106 1.50154854E-4 6.86933994
1.73354089 1.50102846E-4 6.83069754
1.73324072 1.50050881E-4 6.7699666
1.73294067 1.4999893E-4 6.77112961
1.73264074 1.49947009E-4 6.77229309
1.73234081 1.49895117E-4 6.77345657
1.73204112 1.49843254E-4 6.77462006
1.73174143 1.49791405E-4 6.77578354
1.73144197 1.49739601E-4 6.7769475
1.73114252 1.4968781E-4 6.7781105
1.73084319 1.49636049E-4 6.77927446
1.73054397 1.49584317E-4 6.78043795
1.73024487 1.49532614E-4 6.78160191
1.7299459 1.4948094E-4 6.78276443
1.72964692 1.49429281E-4 6.78392887
1.72934818 1.49377651E-4 6.78509188
1.72904944 1.49326064E-4 6.75598526
1.72875082 1.49274492E-4 6.68708229
1.72845232 1.49222949E-4 6.68822813
1.72815394 1.49171421E-4 6.68937492
1.72785568 1.49119936E-4 6.69052029
1.72755742 1.49068466E-4 6.69166708
1.7272594 1.49017025E-4 6.6928134
1.72696137 1.48965613E-4 6.69395971
1.72666347 1.48914231E-4 6.69510555
1.72636569 1.48862877E-4 6.69625187
1.72606802 1.48811538E-4 6.69739819
1.72577047 1.48760242E-4 6.6985445
1.72547305 1.48708961E-4 6.69969034
1.72517562 1.48657709E-4 6.70083666
1.72487843 1.48606487E-4 6.70198298
1.72458124 1.48555278E-4 6.68590164
1.72428417 1.48504114E-4 6.60494184
1.72398722 1.48452964E-4 6.60607147
1.72369039 1.48401843E-4 6.6072011
1.72339356 1.48350751E-4 6.60833025
1.72309697 1.48299674E-4 6.6094594
1.72280037 1.4824864E-4 6.61058903
1.7225039 1.48197621E-4 6.61171722
1.72220767 1.48146632E-4 6.61284685
1.72191131 1.48095671E-4 6.61397648
1.7216152 1.48044739E-4 6.61510515
1.7213192 1.47993822E-4 6.61623478
1.7210232 1.47942948E-4 6.61736393
1.72072744 1.47892089E-4 6.61849308
1.72043169 1.4784126E-4 6.61962175
1.72013605 1.47790459E-4 6.62023306
1.71984053 1.47739673E-4 6.52400255
1.71954513 1.4768893E-4 6.52511549
1.71924973 1.47638202E-4 6.52622795
1.71895456 1.47587503E-4 6.52733994
1.7186594 1.47536819E-4 6.52845192
1.71836436 1.47486178E-4 6.52956533
1.71806943 1.47435552E-4 6.5306778
1.71777463 1.47384955E-4 6.53178978
1.71747994 1.47334387E-4 6.53290272
1.71718526 1.47283848E-4 6.5340147
1.71689081 1.47233324E-4 6.53512764
1.71659636 1.47182844E-4 6.53623962
1.71630204 1.47132378E-4 6.53735256
1.71600783 1.47081926E-4 6.53846407
1.71571374 1.47031518E-4 6.53957701
1.71541977 1.46981125E-4 6.46359825
1.7151258 1.46930775E-4 6.44514084
1.71483195 1.4688044E-4 6.44623709
1.71453834 1.4683012E-4 6.44733286
1.71424472 1.46779843E-4 6.44842911
1.71395123 1.46729581E-4 6.44952488
1.71365774 1.46679347E-4 6.45062017
1.71336448 1.46629143E-4 6.4517169
1.71307123 1.46578954E-4 6.45281315
1.71277809 1.46528808E-4 6.45390892
1.71248507 1.46478676E-4 6.45500469
1.71219218 1.46428574E-4 6.45610046
1.7118994 1.46378501E-4 6.45719671
1.71160674 1.46328442E-4 6.45829248
1.71131408 1.46278413E-4 6.45938778
1.71102154 1.46228413E-4 6.40790987
1.71072924 1.46178441E-4 6.36608219
1.71043694 1.46128485E-4 6.36716223
1.71014464 1.46078557E-4 6.36824226
1.70985258 1.46028658E-4 6.36932135
1.70956051 1.45978789E-4 6.37040091
1.70926869 1.45928949E-4 6.37148046
1.70897686 1.45879123E-4 6.3725605
1.70868516 1.45829326E-4 6.37364006
1.70839357 1.45779559E-4 6.3747201
1.70810199 1.45729806E-4 6.37580013
1.70781064 1.45680096E-4 6.37687922
1.70751929 1.45630402E-4 6.37795877
1.70722806 1.45580721E-4 6.37903833
1.70693696 1.45531085E-4 6.38011789
1.70664597 1.45481463E-4 6.35639906
1.70635509 1.4543187E-4 6.28803968
1.70606422 1.45382306E-4 6.28910351
1.70577347 1.45332757E-4 6.29016733
1.70548296 1.45283237E-4 6.29123068
1.70519233 1.45233746E-4 6.29229498
1.70490193 1.45184284E-4 6.29335833
1.70461166 1.45134851E-4 6.29442167
1.70432138 1.45085432E-4 6.29548597
1.70403135 1.45036043E-4 6.29654932
1.70374131 1.44986669E-4 6.29761314
1.7034514 1.44937338E-4 6.29867744
1.70316148 1.44888021E-4 6.29974031
1.7028718 1.44838734E-4 6.30080414
1.70258224 1.44789461E-4 6.30186749
1.70229268 1.44740217E-4 6.30293179
1.70200324 1.44691003E-4 6.21664095
1.70171392 1.44641817E-4 6.21174765
1.7014246 1.44592661E-4 6.21279621
1.70113552 1.44543519E-4 6.21384382
1.70084643 1.44494406E-4 6.21489191
1.70055759 1.44445308E-4 6.21593952
1.70026875 1.44396254E-4 6.21698809
1.6999799 1.44347214E-4 6.21803522
1.6996913 1.44298188E-4 6.21908331
1.69940281 1.44249207E-4 6.2201314
1.69911432 1.44200239E-4 6.22117901
1.69882596 1.44151301E-4 6.22222662
1.69853771 1.44102392E-4 6.22327471
1.69824958 1.44053498E-4 6.2243228
1.69796145 1.44004633E-4 6.22537088
1.69767356 1.43955796E-4 6.17436075
1.69738567 1.43906975E-4 6.13589764
1.6970979 1.43858182E-4 6.13692999
1.69681025 1.43809419E-4 6.13796282
1.69652271 1.43760684E-4 6.13899517
1.69623518 1.43711964E-4 6.14002752
1.69594777 1.43663274E-4 6.14105988
1.69566059 1.43614612E-4 6.14209223
1.69537342 1.43565965E-4 6.14312458
1.69508624 1.43517347E-4 6.14415741
1.6947993 1.43468758E-4 6.14518976
1.69451237 1.43420184E-4 6.14622211
1.69422567 1.43371639E-4 6.14725447
1.69393897 1.43323123E-4 6.14828682
1.69365227 1.43274636E-4 6.14931917
1.69336581 1.43226163E-4 6.13566637
1.69307947 1.4317772E-4 6.0604105
1.69279313 1.43129306E-4 6.06142712
1.69250691 1.43080906E-4 6.06244421
1.69222081 1.43032536E-4 6.0634613
1.69193482 1.42984194E-4 6.06447887
1.69164884 1.42935867E-4 6.06549597
1.69136298 1.42887569E-4 6.06651258
1.69107735 1.42839301E-4 6.06752968
1.69079161 1.42791047E-4 6.06854725
1.6905061 1.42742821E-4 6.06956434
1.69022071 1.42694626E-4 6.07058144
1.68993533 1.42646444E-4 6.07159805
1.68965006 1.42598306E-4 6.07261562
1.68936491 1.42550169E-4 6.07363224
1.68907988 1.42502075E-4 6.07464981
1.68879497 1.42453995E-4 6.01174974
1.68851006 1.42405945E-4 5.9870801
1.68822527 1.42357909E-4 5.98808241
1.68794072 1.42309902E-4 5.98908472
1.68765604 1.42261924E-4 5.99008656
1.68737161 1.42213976E-4 5.99108887
1.68708718 1.42166042E-4 5.9920907
1.68680298 1.42118137E-4 5.99309301
1.68651879 1.42070247E-4 5.99409533
1.68623471 1.42022385E-4 5.99509716
1.68595064 1.41974553E-4 5.996099
1.6856668 1.4192675E-4 5.99710131
1.68538296 1.41878962E-4 5.99810314
1.68509924 1.41831188E-4 5.99910545
1.68481565 1.41783457E-4 6.00010777
1.68453217 1.41735742E-4 5.98109293
1.68424869 1.41688055E-4 5.91353559
1.68396533 1.41640383E-4 5.91452217
1.68368208 1.4159274E-4 5.9155097
1.68339896 1.41545126E-4 5.91649723
1.68311596 1.41497527E-4 5.91748428
1.68283296 1.41449957E-4 5.91847134
1.68255019 1.41402415E-4 5.91945887
1.68226743 1.41354889E-4 5.92044544
1.68198478 1.41307391E-4 5.92143297
1.68170214 1.41259923E-4 5.9224205
1.68141973 1.41212469E-4 5.92340803
1.68113732 1.41165045E-4 5.92439508
1.68085504 1.41117634E-4 5.92538214
1.68057287 1.41070268E-4 5.92636919
1.6802907 1.41022902E-4 5.92735624
1.68000877 1.40975579E-4 5.86591482
1.67972684 1.4092827E-4 5.83978271
1.67944503 1.40880991E-4 5.84075499
1.67916334 1.40833727E-4 5.84172726
1.67888176 1.40786491E-4 5.84269857
1.67860019 1.40739285E-4 5.84367132
1.67831874 1.40692093E-4 5.84464359
1.67803741 1.4064493E-4 5.84561539
1.67775619 1.40597782E-4 5.84658813
1.67747498 1.40550663E-4 5.84755993
1.677194 1.40503573E-4 5.84853268
1.67691302 1.40456497E-4 5.84950495
1.67663217 1.40409451E-4 5.85047674
1.67635131 1.40362434E-4 5.85144854
1.67607069 1.40315431E-4 5.85242128
1.67579007 1.40268457E-4 5.84192991
1.67550957 1.40221513E-4 5.76488447
1.67522919 1.40174583E-4 5.76584148
1.67494893 1.40127682E-4 5.76679897
1.67466867 1.40080796E-4 5.76775646
1.67438865 1.40033939E-4 5.76871395
1.67410862 1.39987111E-4 5.76967096
1.6738286 1.39940297E-4 5.77062893
1.67354882 1.39893513E-4 5.77158594
1.67326903 1.39846743E-4 5.77254343
1.67298937 1.39800002E-4 5.77350092
1.67270982 1.39753291E-4 5.77445793
1.6724304 1.39706593E-4 5.77541542
1.67215109 1.39659925E-4 5.77637243
1.67187178 1.39613272E-4 5.77732992
1.67159259 1.39566648E-4 5.77828693
1.67131352 1.39520052E-4 5.73342466
1.67103446 1.39473472E-4 5.69175816
1.67075562 1.3942692E-4 5.69270086
1.67047679 1.39380398E-4 5.69364357
1.67019808 1.3933389E-4 5.69458628
1.66991949 1.39287396E-4 5.69552898
1.6696409 1.39240947E-4 5.69647169
1.66936255 1.39194512E-4 5.69741392
1.66908419 1.39148091E-4 5.69835663
1.66880596 1.39101699E-4 5.69929886
1.66852772 1.39055337E-4 5.70024204
1.66824973 1.39008989E-4 5.70118427
1.66797173 1.3896267E-4 5.70212698
1.66769385 1.38916366E-4 5.70306969
1.6674161 1.38870106E-4 5.70401287
1.66713834 1.38823845E-4 5.7049551
1.6668607 1.38777614E-4 5.63011456
1.6665833 1.38731411E-4 5.61949778
1.66630578 1.38685238E-4 5.6204257
1.6660285 1.3863908E-4 5.62135363
1.66575122 1.38592935E-4 5.62228203
1.66547418 1.3854682E-4 5.62321043
1.66519713 1.38500734E-4 5.62413836
1.66492009 1.38454663E-4 5.62506676
1.66464329 1.38408621E-4 5.62599468
1.66436648 1.38362608E-4 5.62692308
1.6640898 1.38316609E-4 5.62785101
1.66381323 1.38270625E-4 5.62877941
1.66353679 1.3822467E-4 5.62970781
1.66326034 1.38178744E-4 5.63063574
1.66298401 1.38132833E-4 5.63156366
1.66270781 1.38086951E-4 5.61734247
1.66243172 1.38041098E-4 5.54739141
1.66215563 1.37995259E-4 5.54830503
1.66187966 1.37949435E-4 5.54921913
1.66160381 1.37903655E-4 5.55013275
1.66132808 1.37857875E-4 5.55104637
1.66105247 1.37812138E-4 5.55196047
1.66077685 1.37766416E-4 5.55287409
1.66050136 1.37720708E-4 5.55378914
1.66022599 1.3767503E-4 5.55470276
1.65995061 1.3762938E-4 5.55561686
1.65967548 1.37583746E-4 5.55653
1.65940034 1.37538125E-4 5.5574441
1.65912533 1.37492549E-4 5.55835819
1.65885031 1.37446972E-4 5.55927229
1.65857553 1.37401439E-4 5.56018591
1.65830076 1.37355921E-4 5.52336645
1.6580261 1.37310417E-4 5.47693872
1.65775144 1.37264942E-4 5.47783899
1.65747702 1.37219497E-4 5.47873926
1.6572026 1.37174065E-4 5.47963858
1.6569283 1.37128663E-4 5.48053885
1.65665412 1.37083276E-4 5.48143911
1.65637994 1.37037918E-4 5.48233843
1.656106 1.36992574E-4 5.48323822
1.65583205 1.36947259E-4 5.48413849
1.65555811 1.36901959E-4 5.48503828
1.6552844 1.36856688E-4 5.4859376
1.6550107 1.36811446E-4 5.48683786
1.65473711 1.36766219E-4 5.48773718
1.65446365 1.36721006E-4 5.48863745
1.6541903 1.36675822E-4 5.48953772
1.65391695 1.36630668E-4 5.43423796
1.65364373 1.36585528E-4 5.40741587
1.65337062 1.36540417E-4 5.40830183
1.65309763 1.3649532E-4 5.40918779
1.65282464 1.36450253E-4 5.41007471
1.65255177 1.364052E-4 5.4109602
1.65227902 1.36360177E-4 5.41184664
1.65200639 1.36315182E-4 5.4127326
1.65173376 1.36270188E-4 5.41361856
1.65146124 1.36225237E-4 5.414505
1.65118885 1.36180301E-4 5.41539097
1.65091658 1.36135379E-4 5.41627693
1.6506443 1.36090486E-4 5.4171629
1.65037215 1.36045623E-4 5.41804886
1.65010011 1.36000774E-4 5.4189353
1.6498282 1.35955954E-4 5.41982174
1.64955628 1.35911148E-4 5.34987116
1.64928448 1.35866372E-4 5.33878469
1.6490128 1.3582161E-4 5.33965731
1.64874125 1.35776863E-4 5.34052944
1.64846969 1.3573216E-4 5.34140253
1.64819837 1.35687456E-4 5.34227467
1.64792693 1.35642797E-4 5.34314728
1.64765573 1.35598137E-4 5.34401989
1.64738464 1.35553521E-4 5.3448925
1.64711356 1.35508904E-4 5.34576464
1.6468426 1.35464332E-4 5.34663725
1.64657164 1.35419774E-4 5.34750986
1.64630091 1.3537523E-4 5.348382
1.64603019 1.35330716E-4 5.34925508
1.64575958 1.35286216E-4 5.35012722
1.64548898 1.35241746E-4 5.35099936
1.64521861 1.3519729E-4 5.27012825
1.64494824 1.35152863E-4 5.27098703
1.644678 1.35108465E-4 5.27184629
1.64440775 1.35064067E-4 5.27270555
1.64413774 1.35019713E-4 5.27356482
1.64386773 1.34975373E-4 5.2744236
1.64359784 1.34931048E-4 5.27528286
1.64332795 1.34886752E-4 5.27614212
1.6430583 1.3484247E-4 5.2770009
1.64278865 1.34798218E-4 5.27786016
1.64251912 1.34753995E-4 5.27871943
1.64224958 1.34709786E-4 5.27957821
1.64198029 1.34665592E-4 5.28043747
1.641711 1.34621427E-4 5.28129625
1.6414417 1.34577276E-4 5.28215599
1.64117265 1.34533155E-4 5.27484894
1.64090359 1.34489048E-4 5.20326138
1.64063466 1.3444497E-4 5.20410728
1.64036584 1.34400907E-4 5.20495319
1.64009714 1.34356873E-4 5.2057991
1.63982844 1.34312868E-4 5.20664501
1.63955986 1.34268863E-4 5.2074914
1.63929129 1.34224902E-4 5.20833731
1.63902295 1.3418094E-4 5.20918274
1.63875461 1.34137023E-4 5.21002865
1.63848639 1.34093105E-4 5.21087503
1.63821828 1.34049216E-4 5.21172094
1.63795018 1.34005357E-4 5.21256685
1.6376822 1.33961512E-4 5.21341276
1.63741434 1.33917696E-4 5.21425819
1.63714659 1.33873895E-4 5.21510506
1.63687885 1.33830123E-4 5.20305252
1.63661122 1.33786365E-4 5.13727188
1.63634372 1.33742622E-4 5.13810492
1.63607621 1.33698908E-4 5.13893795
1.63580894 1.33655223E-4 5.13977051
1.63554168 1.33611553E-4 5.14060402
1.63527441 1.33567897E-4 5.14143753
1.63500738 1.3352427E-4 5.14227104
1.63474035 1.33480658E-4 5.14310312
1.63447344 1.33437075E-4 5.14393663
1.63420665 1.33393507E-4 5.14476871
1.63393986 1.33349968E-4 5.14560318
1.63367319 1.33306443E-4 5.14643526
1.63340664 1.33262947E-4 5.14726782
1.63314021 1.33219466E-4 5.14810085
1.63287377 1.33176014E-4 5.14893389
1.63260746 1.33132577E-4 5.1354208
1.63234127 1.33089168E-4 5.07187653
1.63207507 1.33045774E-4 5.07269669
1.631809 1.33002395E-4 5.0735178
1.63154304 1.32959045E-4 5.07433748
1.6312772 1.32915709E-4 5.07515764
1.63101149 1.32872403E-4 5.07597733
1.63074577 1.32829111E-4 5.07679796
1.63048017 1.32785848E-4 5.0776186
1.63021457 1.327426E-4 5.07843971
1.62994909 1.32699381E-4 5.0792594
1.62968373 1.32656176E-4 5.08007908
1.62941849 1.32613E-4 5.08089972
1.62915337 1.32569839E-4 5.08171988
1.62888825 1.32526693E-4 5.08253956
1.62862325 1.32483576E-4 5.0833602
1.62835824 1.32440473E-4 5.07183027
1.62809348 1.32397399E-4 5.00738382
1.62782872 1.3235434E-4 5.00819063
1.62756407 1.3231131E-4 5.00899935
1.62729943 1.32268295E-4 5.00980759
1.62703502 1.32225294E-4 5.01061487
1.62677062 1.32182322E-4 5.01142216
1.62650621 1.32139379E-4 5.01222992
1.62624204 1.32096451E-4 5.01303768
1.62597787 1.32053538E-4 5.01384497
1.62571383 1.32010653E-4 5.01465273
1.62544978 1.31967783E-4 5.01546001
1.62518597 1.31924942E-4 5.01626825
1.62492216 1.31882116E-4 5.01707602
1.62465835 1.31839304E-4 5.01788378
1.62439477 1.31796522E-4 5.01869154
1.6241312 1.31753754E-4 5.01227045
1.62386775 1.31711015E-4 4.94395018
1.62360442 1.3166829E-4 4.94474506
1.62334108 1.31625595E-4 4.94553995
1.62307787 1.31582914E-4 4.94633579
1.62281477 1.31540248E-4 4.94713116
1.62255168 1.31497611E-4 4.94792604
1.6222887 1.31455003E-4 4.94872189
1.62202585 1.31412395E-4 4.94951677
1.62176311 1.3136983E-4 4.95031214
1.62150037 1.31327266E-4 4.95110846
1.62123775 1.31284731E-4 4.95190239
1.62097526 1.31242225E-4 4.95269823
1.62071288 1.31199718E-4 4.95349312
1.6204505 1.31157256E-4 4.95428896
1.62018824 1.31114793E-4 4.95508432
1.61992598 1.3107236E-4 4.95587969
1.61966395 1.31029956E-4 4.88182163
1.61940193 1.30987566E-4 4.88176489
1.61913991 1.30945191E-4 4.88254833
1.61887813 1.30902845E-4 4.8833313
1.61861634 1.30860513E-4 4.88411427
1.61835468 1.30818211E-4 4.88489771
1.61809301 1.30775923E-4 4.88568068
1.61783159 1.3073365E-4 4.88646364
1.61757016 1.30691406E-4 4.88724756
1.61730874 1.30649176E-4 4.88803053
1.61704755 1.30606975E-4 4.8888135
1.61678636 1.30564789E-4 4.88959694
1.61652529 1.30522618E-4 4.89038038
1.61626422 1.30480475E-4 4.8911624
1.61600339 1.30438348E-4 4.89194632
1.61574256 1.30396249E-4 4.89272928
1.61548173 1.30354165E-4 4.83083057
1.61522114 1.30312095E-4 4.81965685
1.61496055 1.30270055E-4 4.82042837
1.61470008 1.30228029E-4 4.82119942
1.61443961 1.30186032E-4 4.82197046
1.61417925 1.3014405E-4 4.82274199
1.61391902 1.30102097E-4 4.82351303
1.61365891 1.30060143E-4 4.82428408
1.61339879 1.30018234E-4 4.8250556
1.61313879 1.29976324E-4 4.82582664
1.61287892 1.29934444E-4 4.82659721
1.61261904 1.29892593E-4 4.82736921
1.61235929 1.29850741E-4 4.82813978
1.61209965 1.29808934E-4 4.82891083
1.61184013 1.29767126E-4 4.82968235
1.61158061 1.29725348E-4 4.83045292
1.61132121 1.29683584E-4 4.78347731
1.61106181 1.29641849E-4 4.75848866
1.61080265 1.29600128E-4 4.75924826
1.61054349 1.29558437E-4 4.76000786
1.61028433 1.29516746E-4 4.76076746
1.61002541 1.29475098E-4 4.76152611
1.60976648 1.29433451E-4 4.76228571
1.60950768 1.29391832E-4 4.76304531
1.60924888 1.29350243E-4 4.76380444
1.60899031 1.29308653E-4 4.76456404
1.60873163 1.29267108E-4 4.76532316
1.60847318 1.29225562E-4 4.76608276
1.60821474 1.29184045E-4 4.76684189
1.60795641 1.29142543E-4 4.76760101
1.6076982 1.2910107E-4 4.76836014
1.60743999 1.29059612E-4 4.76911974
1.60718203 1.29018168E-4 4.73962355
1.60692394 1.28976753E-4 4.69792986
1.60666609 1.28935353E-4 4.69867706
1.60640824 1.28893982E-4 4.69942474
1.60615051 1.28852625E-4 4.70017242
1.60589278 1.28811284E-4 4.7009201
1.60563529 1.28769956E-4 4.70166826
1.60537779 1.28728658E-4 4.70241547
1.6051203 1.28687388E-4 4.70316315
1.60486305 1.28646119E-4 4.70391083
1.60460579 1.28604879E-4 4.70465899
1.60434854 1.28563668E-4 4.70540667
1.60409153 1.28522472E-4 4.7061553
1.60383451 1.2848129E-4 4.70690203
1.60357761 1.28440122E-4 4.70764971
1.60332072 1.28398984E-4 4.70839787
1.60306394 1.2835786E-4 4.69902229
1.60280728 1.28316766E-4 4.63828516
1.60255075 1.28275686E-4 4.63902187
1.60229421 1.2823462E-4 4.63975763
1.60203779 1.28193584E-4 4.64049435
1.60178137 1.28152562E-4 4.64123106
1.60152519 1.28111555E-4 4.6419673
1.60126901 1.28070576E-4 4.64270353
1.60101283 1.28029613E-4 4.64344025
1.60075688 1.27988664E-4 4.64417601
1.60050094 1.27947744E-4 4.64491272
1.600245 1.27906838E-4 4.64564896
1.5999893 1.27865962E-4 4.64638519
1.59973359 1.27825086E-4 4.64712095
1.59947801 1.27784253E-4 4.64785862
1.59922242 1.2774342E-4 4.64859438
1.59896696 1.27702617E-4 4.64933062
1.59871161 1.27661828E-4 4.59171343
1.59845638 1.27621068E-4 4.57992363
1.59820116 1.27580308E-4 4.5806489
1.59794605 1.27539592E-4 4.58137369
1.59769106 1.27498875E-4 4.58209896
1.59743607 1.27458188E-4 4.58282423
1.5971812 1.27417516E-4 4.5835495
1.59692633 1.27376872E-4 4.58427429
1.5966717 1.27336243E-4 4.58499956
1.59641707 1.27295629E-4 4.58572435
1.59616244 1.27255043E-4 4.58644915
1.59590805 1.27214458E-4 4.58717489
1.59565365 1.27173917E-4 4.58789968
1.59539926 1.27133375E-4 4.58862495
1.59514511 1.27092862E-4 4.58935022
1.59489095 1.27052364E-4 4.59007454
1.59463692 1.27011896E-4 4.55843115
1.59438288 1.26971441E-4 4.52162838
1.59412897 1.26931001E-4 4.52234221
1.59387517 1.26890591E-4 4.52305603
1.59362137 1.2685018E-4 4.52377033
1.59336782 1.26809813E-4 4.52448416
1.59311414 1.26769446E-4 4.52519751
1.5928607 1.26729108E-4 4.52591228
1.59260726 1.26688785E-4 4.52662611
1.59235394 1.26648491E-4 4.52734041
1.59210074 1.26608196E-4 4.52805424
1.59184754 1.26567946E-4 4.52876759
1.59159446 1.26527695E-4 4.52948236
1.59134138 1.26487474E-4 4.53019619
1.59108841 1.26447267E-4 4.53090954
1.59083557 1.26407074E-4 4.53162432
1.59058285 1.26366911E-4 4.52825451
1.59033012 1.26326762E-4 4.4641366
1.59007752 1.26286628E-4 4.46483946
1.58982503 1.26246523E-4 4.46554184
1.58957255 1.26206432E-4 4.46624565
1.58932018 1.26166356E-4 4.46694851
1.58906782 1.2612631E-4 4.46765184
1.58881569 1.26086277E-4 4.4683547
1.58856356 1.2604626E-4 4.46905756
1.58831143 1.26006256E-4 4.46976137
1.58805954 1.25966282E-4 4.47046375
1.58780766 1.25926323E-4 4.47116709
1.58755577 1.25886392E-4 4.47187042
1.58730412 1.25846476E-4 4.47257376
1.58705246 1.25806575E-4 4.47327566
1.58680081 1.25766688E-4 4.47397947
1.5865494 1.2572683E-4 4.47468281
1.58629799 1.25686987E-4 4.43275928
1.58604658 1.25647159E-4 4.40660477
1.58579528 1.25607359E-4 4.40729761
1.58554411 1.2556756E-4 4.40798903
1.58529305 1.25527804E-4 4.40868139
1.585042 1.25488048E-4 4.40937424
1.58479106 1.25448321E-4 4.41006613
1.58454025 1.25408609E-4 4.41075802
1.58428943 1.25368912E-4 4.41145039
1.58403873 1.25329243E-4 4.41214228
1.58378816 1.25289589E-4 4.41283464
1.58353758 1.2524995E-4 4.41352701
1.58328712 1.25210339E-4 4.4142189
1.58303678 1.25170729E-4 4.41491079
1.58278644 1.25131148E-4 4.41560268
1.58253622 1.25091596E-4 4.41629505
1.58228612 1.25052058E-4 4.40834045
1.58203602 1.25012535E-4 4.34806156
1.58178604 1.24973027E-4 4.34874296
1.58153617 1.24933533E-4 4.34942389
1.58128631 1.24894068E-4 4.35010481
1.58103657 1.24854618E-4 4.35078669
1.58078694 1.24815197E-4 4.35146666
1.58053732 1.24775775E-4 4.35214901
1.58028781 1.24736383E-4 4.35282993
1.58003843 1.24697021E-4 4.35351086
1.57978904 1.24657658E-4 4.35419178
1.57953978 1.24618324E-4 4.3548727
1.57929051 1.24579004E-4 4.35555458
1.57904148 1.245397E-4 4.35623598
1.57879233 1.24500424E-4 4.35691643
1.57854342 1.24461163E-4 4.3575983
1.57829452 1.24421917E-4 4.35827923
1.57804573 1.24382699E-4 4.31834555
1.57779706 1.24343482E-4 4.29104233
1.57754838 1.24304308E-4 4.29171228
1.57729983 1.24265134E-4 4.29238319
1.57705128 1.24225975E-4 4.29305363
1.57680285 1.24186845E-4 4.29372406
1.57655454 1.24147729E-4 4.29439449
1.57630634 1.24108643E-4 4.2950654
1.57605815 1.24069556E-4 4.29573488
1.57581007 1.24030499E-4 4.29640579
1.575562 1.23991456E-4 4.29707527
1.57531404 1.23952443E-4 4.29774666
1.57506621 1.23913444E-4 4.29841709
1.57481837 1.23874459E-4 4.29908752
1.57457066 1.23835489E-4 4.29975796
1.57432306 1.23796533E-4 4.30042791
1.57407546 1.23757607E-4 4.29995346
1.57382798 1.23718695E-4 4.2338891
1.57358062 1.23679798E-4 4.23454905
1.57333326 1.2364093E-4 4.23520899
1.57308602 1.23602076E-4 4.23586893
1.5728389 1.23563237E-4 4.23652935
1.57259178 1.23524413E-4 4.23718834
1.57234478 1.23485617E-4 4.23784781
1.5720979 1.23446836E-4 4.23850775
1.57185102 1.2340807E-4 4.23916721
1.57160425 1.23369318E-4 4.23982716
1.57135749 1.23330596E-4 4.2404871
1.57111096 1.23291888E-4 4.24114704
1.57086432 1.23253194E-4 4.24180651
1.57061791 1.23214515E-4 4.24246645
1.57037151 1.23175865E-4 4.24312639
1.57012522 1.2313723E-4 4.24378586
1.56987894 1.23098609E-4 4.21783686
1.56963277 1.23060003E-4 4.17830706
1.56938672 1.23021426E-4 4.17895651
1.56914067 1.22982863E-4 4.17960596
1.56889474 1.22944315E-4 4.18025541
1.56864893 1.22905782E-4 4.18090487
1.56840312 1.22867277E-4 4.18155432
1.56815743 1.22828773E-4 4.18220377
1.56791186 1.22790298E-4 4.18285227
1.56766629 1.22751851E-4 4.18350267
1.56742084 1.22713405E-4 4.18415117
1.56717551 1.22674988E-4 4.18480062
1.56693017 1.22636586E-4 4.18545008
1.56668496 1.22598212E-4 4.18609953
1.56643975 1.22559839E-4 4.18674898
1.56619465 1.22521495E-4 4.18739843
1.56594968 1.22483165E-4 4.18804741
1.5657047 1.2244485E-4 4.140172
1.56545985 1.22406549E-4 4.12338781
1.56521511 1.22368278E-4 4.12402725
1.56497037 1.22330021E-4 4.12466621
1.56472576 1.22291778E-4 4.12530565
1.56448126 1.22253565E-4 4.12594414
1.56423676 1.22215351E-4 4.12658358
1.56399238 1.22177167E-4 4.12722301
1.56374812 1.22138998E-4 4.1278615
1.56350386 1.22100857E-4 4.12850094
1.56325972 1.22062716E-4 4.12914038
1.56301558 1.22024605E-4 4.12977982
1.56277156 1.21986508E-4 4.1304183
1.56252766 1.21948426E-4 4.13105774
1.56228375 1.21910365E-4 4.1316967
1.56203997 1.21872319E-4 4.13233519
1.56179631 1.21834295E-4 4.13099098
1.56155264 1.21796293E-4 4.06851912
1.5613091 1.21758298E-4 4.06914806
1.56106567 1.21720324E-4 4.06977701
1.56082225 1.21682373E-4 4.07040596
1.56057894 1.21644436E-4 4.07103491
1.56033564 1.21606514E-4 4.07166433
1.56009245 1.21568613E-4 4.0722928
1.55984938 1.21530735E-4 4.07292271
1.55960631 1.21492863E-4 4.07355165
1.55936337 1.21455021E-4 4.0741806
1.55912054 1.21417186E-4 4.07480907
1.55887771 1.21379373E-4 4.07543802
1.558635 1.21341582E-4 4.07606745
1.55839241 1.21303805E-4 4.0766964
1.55814981 1.21266043E-4 4.07732534
1.55790734 1.21228302E-4 4.07795429
1.55766487 1.21190576E-4 4.06049776
1.55742252 1.21152865E-4 4.01495457
1.55718029 1.21115176E-4 4.01557398
1.55693805 1.21077508E-4 4.01619339
1.55669594 1.21039855E-4 4.01681185
1.55645394 1.21002216E-4 4.01743126
1.55621195 1.209646E-4 4.01805067
1.55597007 1.20926998E-4 4.01866961
1.5557282 1.2088941E-4 4.01928806
1.55548656 1.20851844E-4 4.019907
1.5552448 1.20814293E-4 4.02052641
1.55500329 1.20776764E-4 4.02114534
1.55476177 1.20739249E-4 4.02176428
1.55452025 1.20701756E-4 4.02238369
1.55427897 1.2066427E-4 4.0230031
1.55403769 1.20626813E-4 4.02362156
1.55379641 1.20589364E-4 4.02424097
1.55355525 1.20551944E-4 3.99400377
1.55331421 1.20514531E-4 3.96222734
1.55307317 1.2047714E-4 3.96283603
1.55283225 1.20439763E-4 3.96344543
1.55259144 1.20402408E-4 3.96405482
1.55235064 1.20365068E-4 3.96466446
1.55210996 1.20327742E-4 3.96527362
1.55186939 1.20290439E-4 3.96588278
1.55162883 1.20253149E-4 3.9664917
1.55138838 1.20215882E-4 3.96710134
1.55114794 1.20178629E-4 3.96771026
1.55090761 1.20141391E-4 3.96831942
1.55066741 1.20104174E-4 3.96892929
1.5504272 1.20066972E-4 3.96953845
1.55018711 1.20029792E-4 3.97014737
1.54994714 1.19992626E-4 3.97075677
1.54970717 1.19955475E-4 3.97136641
1.54946733 1.19918339E-4 3.93125677
1.54922748 1.19881224E-4 3.91003799
1.54898775 1.19844131E-4 3.91063762
1.54874814 1.19807046E-4 3.91123796
1.54850852 1.19769982E-4 3.9118371
1.54826903 1.1973294E-4 3.91243696
1.54802966 1.19695913E-4 3.91303706
1.54779029 1.196589E-4 3.91363597
1.54755092 1.19621902E-4 3.91423607
1.54731178 1.19584925E-4 3.91483545
1.54707265 1.19547964E-4 3.91543508
1.54683363 1.19511024E-4 3.91603518
1.54659462 1.19474098E-4 3.91663456
1.54635572 1.19437187E-4 3.91723418
1.54611683 1.19400298E-4 3.91783357
1.54587805 1.19363423E-4 3.91843319
1.5456394 1.19326563E-4 3.91903305
1.54540074 1.19289725E-4 3.87224793
1.5451622 1.19252902E-4 3.85866213
1.54492378 1.19216093E-4 3.85925293
1.54468536 1.19179305E-4 3.85984278
1.54444706 1.19142533E-4 3.86043334
1.54420877 1.19105775E-4 3.86102319
1.54397058 1.19069038E-4 3.86161399
1.54373252 1.19032316E-4 3.86220407
1.54349446 1.18995617E-4 3.86279416
1.54325652 1.18958924E-4 3.86338401
1.5430187 1.18922253E-4 3.86397457
1.54278088 1.18885604E-4 3.8645649
1.54254305 1.1884897E-4 3.86515498
1.54230547 1.1881235E-4 3.86574483
1.54206789 1.18775744E-4 3.86633539
1.5418303 1.18739161E-4 3.866925
1.54159296 1.18702592E-4 3.86751556
1.54135549 1.18666037E-4 3.81665921
1.54111826 1.18629505E-4 3.80781388
1.54088104 1.18592987E-4 3.80839419
1.54064381 1.18556483E-4 3.80897546
1.54040682 1.18520002E-4 3.80955648
1.54016984 1.18483527E-4 3.81013727
1.53993285 1.18447082E-4 3.81071806
1.53969598 1.18410644E-4 3.81129885
1.53945923 1.18374228E-4 3.81187963
1.53922248 1.18337826E-4 3.8124609
1.53898585 1.18301446E-4 3.81304169
1.53874934 1.18265081E-4 3.81362224
1.53851283 1.18228731E-4 3.81420326
1.53827643 1.18192394E-4 3.81478453
1.53804004 1.1815608E-4 3.81536531
1.53780377 1.1811978E-4 3.81594586
1.5375675 1.18083495E-4 3.81652665
1.53733146 1.18047232E-4 3.76450062
1.53709531 1.18010976E-4 3.7576232
1.53685939 1.17974749E-4 3.75819492
1.53662348 1.17938529E-4 3.75876641
1.53638768 1.17902331E-4 3.75933886
1.53615189 1.17866148E-4 3.75991058
1.53591621 1.17829979E-4 3.76048207
1.53568053 1.17793832E-4 3.76105356
1.53544497 1.177577E-4 3.76162529
1.53520954 1.17721582E-4 3.76219702
1.5349741 1.17685486E-4 3.76276875
1.53473878 1.17649397E-4 3.76334023
1.53450346 1.1761333E-4 3.7639122
1.53426826 1.17577285E-4 3.76448369
1.53403318 1.17541247E-4 3.76505542
1.5337981 1.17505231E-4 3.76562715
1.53356314 1.1746923E-4 3.76619864
1.53332829 1.1743325E-4 3.71577525
1.53309345 1.17397278E-4 3.70818567
1.53285873 1.17361327E-4 3.70874858
1.53262401 1.17325399E-4 3.70931149
1.5323894 1.17289477E-4 3.70987391
1.5321548 1.17253578E-4 3.71043682
1.53192031 1.17217693E-4 3.71099925
1.53168595 1.17181822E-4 3.71156192
1.53145158 1.17145973E-4 3.71212482
1.53121734 1.17110139E-4 3.71268725
1.53098321 1.1707432E-4 3.71325016
1.53074908 1.17038515E-4 3.71381259
1.53051507 1.17002732E-4 3.7143755
1.53028107 1.16966963E-4 3.71493793
1.53004718 1.16931209E-4 3.71550083
1.52981329 1.1689547E-4 3.71606326
1.52957964 1.16859752E-4 3.71662617
1.52934587 1.16824041E-4 3.67023301
1.52911234 1.1678836E-4 3.65935874
1.52887881 1.16752686E-4 3.65991259
1.52864528 1.16717034E-4 3.66046619
1.52841187 1.16681389E-4 3.6610198
1.52817857 1.16645766E-4 3.66157365
1.52794528 1.16610165E-4 3.66212773
1.52771211 1.16574571E-4 3.66268158
1.52747905 1.16538999E-4 3.66323519
1.527246 1.16503441E-4 3.6637888
1.52701294 1.16467905E-4 3.66434312
1.52678013 1.16432377E-4 3.66489673
1.52654731 1.1639687E-4 3.66545057
1.5263145 1.16361378E-4 3.66600442
1.5260818 1.163259E-4 3.66655827
1.52584922 1.16290437E-4 3.66711187
1.52561665 1.16254996E-4 3.66766548
1.52538419 1.16219569E-4 3.62777591
1.52515173 1.16184157E-4 3.61109304
1.52491939 1.16148767E-4 3.61163759
1.52468717 1.16113384E-4 3.61218238
1.52445495 1.16078023E-4 3.61272717
1.52422285 1.16042676E-4 3.61327267
1.52399087 1.16007344E-4 3.61381745
1.52375889 1.15972034E-4 3.61436319
1.52352691 1.15936731E-4 3.61490774
1.52329504 1.1590145E-4 3.615453
1.5230633 1.15866183E-4 3.61599827
1.52283168 1.15830939E-4 3.61654329
1.52260005 1.15795701E-4 3.61708784
1.52236843 1.15760486E-4 3.6176331
1.52213693 1.15725285E-4 3.61817813
1.52190554 1.15690098E-4 3.61872363
1.52167416 1.15654926E-4 3.61926889
1.52144289 1.15619776E-4 3.58836484
1.52121174 1.1558464E-4 3.56354952
1.5209806 1.15549519E-4 3.56408596
1.52074957 1.15514413E-4 3.56462288
1.52051854 1.15479321E-4 3.56515908
1.52028763 1.15444251E-4 3.56569576
1.52005672 1.15409188E-4 3.56623173
1.51982594 1.15374147E-4 3.56676888
1.51959527 1.1533912E-4 3.56730509
1.5193646 1.15304116E-4 3.56784177
1.51913404 1.15269118E-4 3.56837869
1.51890349 1.15234143E-4 3.56891489
1.51867306 1.15199182E-4 3.56945109
1.51844275 1.15164235E-4 3.56998754
1.51821244 1.15129304E-4 3.57052422
1.51798224 1.15094394E-4 3.57106018
1.51775205 1.15059491E-4 3.57159686
1.51752198 1.1502461E-4 3.55184078
1.51729202 1.14989743E-4 3.5165956
1.51706207 1.14954892E-4 3.5171237
1.51683211 1.14920062E-4 3.51765156
1.5166024 1.14885239E-4 3.51817966
1.51637256 1.14850438E-4 3.51870799
1.51614296 1.14815652E-4 3.51923561
1.51591337 1.1478088E-4 3.51976371
1.51568377 1.14746123E-4 3.52029157
1.51545441 1.1471138E-4 3.52081966
1.51522493 1.14676659E-4 3.52134752
1.51499569 1.14641953E-4 3.52187538
1.51476645 1.14607254E-4 3.52240372
1.51453722 1.14572576E-4 3.52293181
1.51430809 1.14537921E-4 3.52345967
1.51407909 1.14503273E-4 3.52398753
1.51385009 1.14468647E-4 3.52451563
1.51362121 1.14434028E-4 3.51810932
1.51339233 1.1439943E-4 3.47015452
1.51316357 1.14364848E-4 3.47067451
1.51293492 1.1433028E-4 3.47119379
1.51270628 1.14295734E-4 3.47171354
1.51247776 1.14261195E-4 3.47223306
1.51224923 1.14226677E-4 3.47275329
1.51202083 1.14192168E-4 3.47327256
1.51179242 1.14157679E-4 3.47379231
1.51156414 1.14123206E-4 3.47431231
1.51133597 1.14088754E-4 3.47483182
1.5111078 1.1405431E-4 3.47535181
1.51087976 1.1401988E-4 3.47587132
1.51065171 1.13985472E-4 3.47639108
1.51042378 1.13951079E-4 3.47691035
1.51019597 1.139167E-4 3.47743011
1.50996816 1.13882335E-4 3.47794986
1.50974047 1.13847986E-4 3.47846937
1.50951278 1.1381365E-4 3.43298984
1.50928521 1.13779337E-4 3.42492151
1.50905764 1.13745031E-4 3.4254334
1.50883019 1.13710747E-4 3.42594433
1.50860274 1.13676477E-4 3.42645597
1.50837553 1.13642222E-4 3.42696762
1.50814819 1.13607981E-4 3.42747903
1.5079211 1.13573755E-4 3.42799044
1.50769389 1.13539551E-4 3.42850232
1.50746691 1.13505354E-4 3.42901397
1.50723994 1.13471178E-4 3.42952514
1.50701296 1.13437018E-4 3.43003631
1.50678611 1.13402864E-4 3.43054819
1.50655937 1.13368733E-4 3.43105936
1.50633264 1.13334616E-4 3.43157101
1.50610602 1.13300521E-4 3.43208265
1.50587952 1.13266433E-4 3.43259406
1.50565302 1.1323236E-4 3.40535402
1.50542653 1.13198308E-4 3.37976241
1.50520015 1.13164271E-4 3.38026643
1.50497389 1.13130242E-4 3.38076973
1.50474763 1.13096234E-4 3.38127279
1.50452149 1.1306224E-4 3.38177657
1.50429547 1.13028262E-4 3.38227963
1.50406945 1.12994298E-4 3.38278365
1.50384343 1.12960355E-4 3.38328695
1.50361753 1.1292642E-4 3.38379002
1.50339174 1.12892507E-4 3.38429403
1.50316596 1.12858601E-4 3.38479733
1.5029403 1.12824717E-4 3.38530064
1.50271463 1.12790847E-4 3.38580394
1.50248909 1.12756992E-4 3.38630748
1.50226367 1.12723152E-4 3.38681078
1.50203824 1.12689326E-4 3.38731432
1.50181293 1.12655514E-4 3.3802259
1.50158763 1.12621718E-4 3.33518982
1.50136244 1.12587935E-4 3.33568478
1.50113726 1.12554175E-4 3.33618045
1.50091219 1.12520422E-4 3.33667636
1.50068724 1.1248669E-4 3.33717203
1.50046229 1.12452974E-4 3.33766699
1.50023735 1.12419271E-4 3.3381629
1.50001264 1.12385576E-4 3.33865833
1.49978781 1.12351903E-4 3.33915377
1.49956322 1.12318245E-4 3.3396492
1.49933863 1.12284601E-4 3.34014463
1.49911404 1.12250978E-4 3.34064007
1.49888957 1.12217363E-4 3.34113574
1.49866521 1.12183763E-4 3.34163117
1.49844086 1.12150185E-4 3.34212685
1.49821651 1.12116613E-4 3.34262228
1.4979924 1.12083064E-4 3.34311771
1.49776828 1.12049522E-4 3.30509949
1.49754417 1.12016001E-4 3.2910037
1.49732018 1.11982496E-4 3.29149175
1.49709618 1.11949004E-4 3.29197931
1.49687243 1.1191552E-4 3.29246664
1.49664855 1.11882058E-4 3.29295468
1.49642479 1.11848611E-4 3.29344225
1.49620116 1.11815178E-4 3.29392958
1.49597764 1.11781766E-4 3.29441714
1.495754 1.11748363E-4 3.29490471
1.49553061 1.11714973E-4 3.29539227
1.49530721 1.11681598E-4 3.29587984
1.49508381 1.11648245E-4 3.29636741
1.49486065 1.116149E-4 3.29685497
1.49463737 1.11581576E-4 3.29734278
1.49441433 1.11548259E-4 3.29783034
1.49419117 1.11514964E-4 3.29831791
1.49396825 1.11481677E-4 3.28485155
1.49374533 1.11448411E-4 3.24598074
1.49352241 1.1141516E-4 3.24646044
1.4932996 1.11381916E-4 3.24694061
1.49307692 1.11348694E-4 3.24741983
1.49285424 1.11315487E-4 3.24789953
1.49263167 1.11282294E-4 3.24837923
1.49240911 1.11249115E-4 3.24885893
1.49218667 1.11215952E-4 3.24933887
1.49196422 1.11182802E-4 3.24981856
1.4917419 1.11149668E-4 3.25029826
1.49151969 1.11116547E-4 3.25077796
1.49129748 1.11083442E-4 3.25125766
1.49107528 1.11050351E-4 3.25173712
1.49085319 1.11017274E-4 3.25221682
1.49063122 1.1098422E-4 3.25269628
1.49040926 1.10951172E-4 3.25317645
1.49018741 1.10918139E-4 3.25365591
1.48996568 1.10885121E-4 3.21460795
1.48974383 1.10852125E-4 3.20205808
1.48952222 1.10819135E-4 3.20253015
1.48930061 1.10786161E-4 3.20300221
1.48907912 1.10753208E-4 3.20347428
1.48885763 1.10720262E-4 3.20394588
1.48863614 1.10687339E-4 3.20441794
1.48841488 1.10654422E-4 3.20488977
1.48819363 1.1062152E-4 3.20536184
1.48797238 1.1058864E-4 3.20583367
1.48775125 1.10555768E-4 3.2063055
1.48753011 1.10522917E-4 3.20677733
1.4873091 1.10490073E-4 3.20724893
1.4870882 1.10457251E-4 3.20772123
1.48686731 1.10424437E-4 3.20819354
1.48664653 1.10391644E-4 3.20866513
1.48642576 1.10358866E-4 3.20913696
1.4862051 1.10326095E-4 3.19935012
1.48598444 1.10293346E-4 3.15814257
1.48576391 1.10260604E-4 3.15860701
1.48554337 1.10227884E-4 3.15907145
1.48532295 1.10195171E-4 3.15953565
1.48510265 1.1016248E-4 3.16000009
1.48488235 1.10129804E-4 3.16046405
1.48466206 1.10097135E-4 3.16092825
1.48444188 1.10064488E-4 3.16139293
1.48422182 1.10031848E-4 3.16185665
1.48400176 1.0999923E-4 3.16232109
1.48378181 1.09966619E-4 3.16278553
1.48356187 1.0993403E-4 3.16324925
1.48334205 1.09901448E-4 3.16371417
1.48312235 1.09868888E-4 3.16417813
1.48290265 1.09836343E-4 3.16464257
1.48268294 1.09803805E-4 3.16510653
1.48246336 1.09771288E-4 3.1655705
1.4822439 1.09738779E-4 3.13558793
1.48202443 1.09706285E-4 3.1154418
1.48180509 1.09673812E-4 3.11589837
1.48158574 1.09641347E-4 3.11635518
1.48136652 1.09608904E-4 3.11681151
1.48114729 1.09576467E-4 3.11726856
1.48092818 1.09544046E-4 3.11772537
1.4807092 1.09511646E-4 3.11818194
1.48049021 1.09479253E-4 3.11863852
1.48027122 1.09446875E-4 3.11909509
1.48005235 1.09414519E-4 3.11955214
1.4798336 1.0938217E-4 3.12000895
1.47961485 1.09349836E-4 3.12046576
1.47939622 1.09317516E-4 3.12092209
1.47917759 1.09285211E-4 3.12137866
1.47895908 1.09252927E-4 3.12183595
1.47874057 1.09220651E-4 3.12229228
1.47852218 1.0918839E-4 3.12274957
1.47830379 1.09156143E-4 3.07530713
1.47808552 1.0912391E-4 3.07322145
1.47786725 1.09091692E-4 3.07367134
1.47764909 1.09059489E-4 3.07412028
1.47743106 1.09027293E-4 3.07456946
1.47721303 1.08995118E-4 3.07501864
1.47699511 1.08962959E-4 3.07546854
1.4767772 1.08930813E-4 3.07591772
1.4765594 1.08898676E-4 3.0763669
1.47634161 1.08866559E-4 3.07681608
1.47612393 1.08834458E-4 3.07726574
1.47590625 1.08802364E-4 3.07771516
1.4756887 1.08770291E-4 3.07816434
1.47547114 1.08738226E-4 3.07861376
1.4752537 1.08706176E-4 3.07906318
1.47503638 1.08674147E-4 3.07951212
1.47481906 1.08642125E-4 3.0799613
1.47460175 1.08610118E-4 3.067626
1.47438455 1.08578126E-4 3.03111744
1.47416747 1.08546155E-4 3.03155971
1.47395039 1.08514192E-4 3.0320015
1.47373343 1.08482243E-4 3.032444
1.47351646 1.08450309E-4 3.03288531
1.47329962 1.08418382E-4 3.03332782
1.47308278 1.08386477E-4 3.03376985
1.47286606 1.08354587E-4 3.03421187
1.47264934 1.08322711E-4 3.03465414
1.47243273 1.08290842E-4 3.03509569
1.47221625 1.08258995E-4 3.03553796
1.47199976 1.08227156E-4 3.03597999
1.47178328 1.08195338E-4 3.03642201
1.47156692 1.08163527E-4 3.0368638
1.47135067 1.08131731E-4 3.03730607
1.47113442 1.0809995E-4 3.0377481
1.4709183 1.0806819E-4 3.03819013
1.47070217 1.08036438E-4 3.01323509
1.47048616 1.080047E-4 2.99007225
1.47027016 1.0797297E-4 2.99050713
1.47005427 1.07941261E-4 2.99094176
1.46983838 1.07909567E-4 2.9913764
1.46962261 1.07877888E-4 2.99181175
1.46940684 1.07846216E-4 2.99224639
1.46919119 1.07814565E-4 2.99268126
1.46897566 1.07782922E-4 2.99311638
1.46876001 1.07751293E-4 2.99355125
1.4685446 1.07719687E-4 2.99398589
1.46832919 1.07688087E-4 2.99442077
1.4681139 1.07656502E-4 2.99485588
1.46789861 1.07624932E-4 2.99529076
1.46768332 1.07593376E-4 2.99572539
1.46746814 1.07561827E-4 2.99616027
1.46725309 1.07530301E-4 2.99659514
1.46703804 1.07498789E-4 2.99703026
1.4668231 1.07467284E-4 2.96191907
1.46660817 1.07435793E-4 2.94941092
1.46639335 1.07404325E-4 2.94983912
1.46617854 1.07372864E-4 2.95026684
1.46596384 1.07341417E-4 2.95069456
1.46574926 1.07309985E-4 2.95112228
1.46553469 1.07278567E-4 2.95155048
1.46532011 1.07247164E-4 2.95197773
1.46510565 1.07215768E-4 2.95240593
1.4648912 1.07184394E-4 2.95283365
1.46467686 1.07153028E-4 2.95326138
1.46446264 1.07121683E-4 2.9536891
1.46424842 1.07090345E-4 2.95411706
1.46403432 1.07059022E-4 2.95454502
1.46382022 1.07027714E-4 2.95497251
1.46360612 1.0699642E-4 2.95540023
1.46339214 1.06965141E-4 2.95582843
1.46317828 1.06933869E-4 2.95625591
1.46296442 1.06902618E-4 2.91378188
1.46275067 1.06871375E-4 2.90946674
1.46253693 1.06840154E-4 2.90988779
1.46232331 1.0680894E-4 2.91030884
1.46210968 1.06777741E-4 2.91072917
1.46189618 1.06746556E-4 2.91115022
1.4616828 1.06715386E-4 2.91157079
1.46146929 1.06684223E-4 2.91199231
1.46125603 1.06653082E-4 2.91241288
1.46104276 1.06621948E-4 2.91283369
1.4608295 1.06590836E-4 2.91325474
1.46061635 1.06559732E-4 2.91367579
1.46040332 1.06528641E-4 2.91409636
1.4601903 1.06497566E-4 2.9145174
1.45997727 1.06466505E-4 2.91493845
1.45976436 1.06435458E-4 2.91535926
1.45955157 1.06404419E-4 2.91578007
1.45933878 1.06373402E-4 2.91514421
1.45912611 1.06342392E-4 2.86953998
1.45891345 1.06311396E-4 2.86995387
1.45870078 1.06280415E-4 2.87036824
1.45848835 1.06249448E-4 2.87078214
1.45827579 1.06218497E-4 2.87119579
1.45806336 1.06187552E-4 2.8716104
1.45785105 1.06156629E-4 2.87202454
1.45763874 1.06125714E-4 2.87243819
1.45742655 1.06094813E-4 2.8728528
1.45721436 1.06063926E-4 2.87326646
1.45700228 1.06033054E-4 2.87368107
1.45679033 1.06002197E-4 2.87409472
1.45657825 1.05971347E-4 2.87450886
1.45636642 1.05940519E-4 2.87492275
1.45615458 1.05909698E-4 2.87533689
1.45594275 1.05878891E-4 2.87575102
1.45573103 1.05848099E-4 2.87616491
1.45551932 1.05817322E-4 2.87206602
1.45530772 1.05786552E-4 2.8306303
1.45509624 1.05755804E-4 2.83103776
1.45488477 1.05725063E-4 2.83144522
1.45467329 1.05694337E-4 2.83185291
1.45446193 1.05663625E-4 2.83226037
1.45425069 1.05632927E-4 2.83266783
1.45403945 1.05602245E-4 2.83307528
1.45382822 1.05571577E-4 2.83348227
1.4536171 1.05540916E-4 2.83388972
1.4534061 1.05510269E-4 2.83429694
1.4531951 1.05479638E-4 2.83470416
1.45298421 1.0544902E-4 2.83511162
1.45277333 1.05418418E-4 2.83551908
1.45256245 1.05387822E-4 2.83592629
1.45235169 1.05357249E-4 2.83633351
1.45214105 1.05326682E-4 2.83674121
1.4519304 1.05296131E-4 2.83714843
1.45171988 1.05265593E-4 2.83179331
1.45150936 1.05235064E-4 2.7921443
1.45129895 1.05204555E-4 2.79254508
1.45108855 1.05174055E-4 2.79294562
1.45087826 1.05143568E-4 2.79334688
1.45066798 1.05113097E-4 2.79374743
1.45045781 1.05082639E-4 2.79414797
1.45024765 1.05052197E-4 2.79454875
1.4500376 1.05021762E-4 2.79494929
1.44982755 1.04991341E-4 2.79535007
1.44961762 1.04960935E-4 2.79575086
1.4494077 1.04930543E-4 2.79615188
1.44919789 1.04900166E-4 2.79655266
1.44898808 1.04869803E-4 2.7969532
1.44877839 1.04839448E-4 2.79735398
1.44856882 1.04809107E-4 2.797755
1.44835913 1.04778781E-4 2.79815578
1.44814968 1.04748469E-4 2.79855633
1.44794023 1.04718165E-4 2.79416251
1.44773078 1.04687882E-4 2.75426126
1.44752145 1.04657607E-4 2.7546556
1.44731212 1.04627346E-4 2.75504947
1.4471029 1.04597093E-4 2.75544405
1.44689381 1.04566861E-4 2.75583839
1.4466846 1.04536637E-4 2.75623226
1.44647563 1.04506435E-4 2.75662684
1.44626665 1.04476239E-4 2.75702143
1.44605768 1.04446051E-4 2.75741553
1.44584882 1.04415885E-4 2.75780988
1.44564009 1.04385726E-4 2.75820374
1.44543135 1.04355582E-4 2.75859809
1.44522262 1.04325452E-4 2.75899243
1.445014 1.04295337E-4 2.75938678
1.44480538 1.04265237E-4 2.75978112
1.44459689 1.04235143E-4 2.76017523
1.44438851 1.04205064E-4 2.76056981
1.44418013 1.04175E-4 2.75916457
1.44397175 1.0414495E-4 2.71681023
1.44376349 1.04114908E-4 2.7171979
1.44355536 1.04084887E-4 2.71758556
1.44334722 1.04054874E-4 2.71797371
1.44313908 1.04024868E-4 2.71836138
1.44293106 1.03994884E-4 2.71874952
1.44272316 1.03964907E-4 2.71913719
1.44251525 1.03934952E-4 2.7195251
1.44230735 1.03905004E-4 2.71991301
1.44209957 1.03875063E-4 2.72030067
1.44189191 1.03845145E-4 2.72068882
1.44168425 1.03815233E-4 2.72107673
1.44147658 1.03785336E-4 2.72146463
1.44126904 1.03755454E-4 2.72185254
1.44106162 1.03725586E-4 2.72224021
1.44085419 1.03695726E-4 2.72262812
1.44064689 1.0366588E-4 2.72301626
1.44043958 1.03636048E-4 2.72340369
1.44023228 1.03606231E-4 2.68302393
1.44002509 1.03576422E-4 2.68021894
1.43981802 1.03546634E-4 2.68060064
1.43961096 1.03516853E-4 2.68098187
1.43940389 1.0348708E-4 2.68136358
1.43919694 1.03457329E-4 2.68174529
1.43899012 1.03427585E-4 2.682127
1.43878329 1.03397855E-4 2.68250847
1.43857646 1.0336814E-4 2.68288994
1.43836975 1.0333844E-4 2.68327188
1.43816316 1.03308746E-4 2.68365312
1.43795657 1.03279068E-4 2.68403482
1.43774998 1.03249404E-4 2.68441653
1.43754351 1.03219754E-4 2.684798
1.43733716 1.03190112E-4 2.68517995
1.43713081 1.03160484E-4 2.68556142
1.43692446 1.03130871E-4 2.68594289
1.43671823 1.03101273E-4 2.6863246
1.43651211 1.03071681E-4 2.6535213
1.436306 1.03042104E-4 2.64379978
1.43609989 1.03012542E-4 2.64417529
1.43589389 1.02982995E-4 2.6445508
1.43568802 1.02953454E-4 2.64492607
1.43548214 1.02923928E-4 2.64530182
1.43527627 1.02894417E-4 2.64567733
1.43507051 1.0286492E-4 2.64605284
1.43486488 1.02835431E-4 2.64642835
1.43465924 1.02805956E-4 2.64680362
1.43445361 1.02776496E-4 2.64717889
1.43424809 1.0274705E-4 2.64755416
1.43404269 1.02717611E-4 2.64792967
1.43383718 1.02688187E-4 2.64830518
1.4336319 1.02658778E-4 2.64868069
1.43342662 1.02629376E-4 2.64905548
1.43322134 1.02599995E-4 2.64943123
1.43301618 1.02570622E-4 2.64980674
1.43281102 1.02541257E-4 2.62634063
1.43260598 1.02511913E-4 2.6078651
1.43240106 1.02482576E-4 2.60823441
1.43219614 1.02453254E-4 2.60860372
1.43199122 1.02423946E-4 2.60897326
1.43178642 1.02394646E-4 2.60934258
1.43158162 1.0236536E-4 2.60971189
1.43137693 1.02336089E-4 2.6100812
1.43117225 1.02306833E-4 2.61045074
1.43096769 1.02277583E-4 2.61081982
1.43076324 1.02248348E-4 2.6111896
1.43055868 1.02219128E-4 2.61155868
1.43035436 1.02189915E-4 2.61192822
1.43014991 1.02160717E-4 2.6122973
1.42994571 1.02131533E-4 2.61266661
1.42974138 1.02102364E-4 2.61303616
1.4295373 1.02073202E-4 2.61340547
1.42933309 1.02044054E-4 2.61377478
1.42912912 1.02014921E-4 2.601372
1.42892504 1.01985803E-4 2.57234287
1.42872119 1.01956692E-4 2.57270646
1.42851722 1.01927595E-4 2.57306981
1.42831337 1.01898506E-4 2.57343316
1.42810965 1.01869438E-4 2.57379651
1.42790592 1.01840378E-4 2.57415986
1.42770231 1.01811325E-4 2.57452321
1.4274987 1.01782294E-4 2.57488656
1.42729521 1.0175327E-4 2.57525015
1.42709172 1.01724261E-4 2.57561326
1.42688823 1.01695266E-4 2.57597661
1.42668486 1.01666279E-4 2.5763402
1.4264816 1.01637306E-4 2.57670307
1.42627835 1.01608341E-4 2.57706666
1.42607522 1.01579397E-4 2.57743025
1.42587209 1.0155046E-4 2.5777936
1.42566895 1.01521538E-4 2.57815671
1.42546594 1.01492624E-4 2.5785203
1.42526305 1.01463724E-4 2.53742337
1.42506015 1.01434838E-4 2.53778076
1.42485726 1.01405967E-4 2.53813839
1.42465448 1.01377103E-4 2.53849602
1.42445171 1.01348254E-4 2.53885341
1.42424905 1.0131942E-4 2.5392108
1.42404652 1.01290592E-4 2.53956866
1.42384398 1.01261779E-4 2.53992581
1.42364144 1.01232981E-4 2.54028344
1.42343903 1.0120419E-4 2.54064083
1.42323661 1.01175414E-4 2.54099822
1.42303431 1.01146652E-4 2.54135585
1.42283201 1.01117905E-4 2.54171348
1.42262983 1.01089165E-4 2.54207087
1.42242765 1.01060439E-4 2.54242826
1.42222559 1.01031721E-4 2.54278588
1.42202353 1.01003017E-4 2.54314327
1.42182159 1.00974328E-4 2.54350042
1.42161965 1.00945654E-4 2.51722717
1.42141783 1.00916986E-4 2.5031724
1.42121601 1.00888334E-4 2.5035243
1.42101419 1.00859696E-4 2.50387621
1.42081249 1.00831065E-4 2.50422764
1.4206109 1.00802448E-4 2.50457931
1.42040932 1.00773839E-4 2.50493097
1.42020786 1.00745252E-4 2.5052824
1.42000639 1.00716672E-4 2.50563431
1.41980493 1.00688099E-4 2.50598598
1.41960359 1.00659548E-4 2.50633764
1.41940236 1.00631005E-4 2.50668955
1.41920102 1.00602469E-4 2.50704098
1.41899991 1.00573954E-4 2.50739264
1.4187988 1.00545447E-4 2.50774455
1.4185977 1.00516947E-4 2.50809622
1.41839671 1.00488469E-4 2.50844765
1.41819572 1.00459998E-4 2.50879979
1.41799486 1.00431535E-4 2.49904752
1.41779399 1.00403086E-4 2.46902633
1.41759324 1.00374651E-4 2.46937227
1.41739249 1.00346231E-4 2.46971822
1.41719186 1.00317819E-4 2.47006392
1.41699123 1.00289421E-4 2.47041011
1.41679072 1.00261037E-4 2.47075653
1.41659021 1.00232661E-4 2.47110248
1.41638982 1.00204299E-4 2.47144818
1.41618943 1.00175952E-4 2.47179437
1.41598904 1.00147612E-4 2.47214031
1.41578877 1.00119287E-4 2.47248602
1.41558862 1.00090969E-4 2.47283196
1.41538846 1.00062665E-4 2.47317791
1.41518831 1.00034376E-4 2.47352409
1.41498828 1.00006102E-4 2.47387028
1.41478837 9.99778349E-5 2.47421598
1.41458845 9.99495824E-5 2.47456241
1.41438854 9.99213371E-5 2.47490811
1.41418874 9.98931064E-5 2.44288206
1.41398895 9.98648902E-5 2.43520784
1.41378927 9.98366813E-5 2.43554807
1.4135896 9.9808487E-5 2.43588853
1.41339004 9.97803072E-5 2.43622875
1.41319048 9.97521347E-5 2.43656921
1.41299105 9.97239767E-5 2.43690944
1.41279161 9.96958261E-5 2.43724966
1.41259217 9.96676972E-5 2.43759012
1.41239297 9.96395684E-5 2.43793058
1.41219366 9.96114613E-5 2.43827081
1.41199446 9.95833616E-5 2.43861127
1.41179538 9.95552764E-5 2.43895125
1.4115963 9.95271985E-5 2.43929172
1.41139722 9.94991351E-5 2.43963194
1.41119826 9.94710863E-5 2.4399724
1.4109993 9.94430447E-5 2.44031239
1.41080046 9.94150178E-5 2.44065309
1.41060174 9.9386998E-5 2.42860556
1.41040289 9.93589929E-5 2.40090942
1.41020429 9.93310023E-5 2.40124393
1.41000557 9.93030262E-5 2.40157866
1.40980709 9.92750574E-5 2.40191317
1.40960848 9.92470959E-5 2.40224791
1.40941 9.9219149E-5 2.40258241
1.40921164 9.91912166E-5 2.40291739
1.40901327 9.91632987E-5 2.40325189
1.40881503 9.91353882E-5 2.40358663
1.40861678 9.91074921E-5 2.40392137
1.40841854 9.90796034E-5 2.40425611
1.40822041 9.90517292E-5 2.40459061
1.4080224 9.90238696E-5 2.40492511
1.40782428 9.89960172E-5 2.40525961
1.40762639 9.89681794E-5 2.40559435
1.4074285 9.89403488E-5 2.40592933
1.40723062 9.89125328E-5 2.40626383
1.40703285 9.88847314E-5 2.40659857
1.40683508 9.88569373E-5 2.37647748
1.40663743 9.88291577E-5 2.3673501
1.40643978 9.88013853E-5 2.36767912
1.40624213 9.87736348E-5 2.36800838
1.4060446 9.87458843E-5 2.36833739
1.40584719 9.87181556E-5 2.36866641
1.40564978 9.8690427E-5 2.36899567
1.40545237 9.86627201E-5 2.36932468
1.40525508 9.86350205E-5 2.3696537
1.40505791 9.86073355E-5 2.36998296
1.40486073 9.85796578E-5 2.37031174
1.40466356 9.85519946E-5 2.37064099
1.40446651 9.8524346E-5 2.37097001
1.40426946 9.84967046E-5 2.37129903
1.40407252 9.84690778E-5 2.37162828
1.40387559 9.84414582E-5 2.3719573
1.40367877 9.84138533E-5 2.37228632
1.40348196 9.83862556E-5 2.37261558
1.40328515 9.83586724E-5 2.36623383
1.40308845 9.83311038E-5 2.33398199
1.40289187 9.83035425E-5 2.33430576
1.4026953 9.82759957E-5 2.3346293
1.40249872 9.82484635E-5 2.33495283
1.40230227 9.82209385E-5 2.33527684
1.40210593 9.81934281E-5 2.33560038
1.40190947 9.8165925E-5 2.33592391
1.40171325 9.81384364E-5 2.33624744
1.40151691 9.81109552E-5 2.33657074
1.40132082 9.80834884E-5 2.33689451
1.4011246 9.80560362E-5 2.33721828
1.4009285 9.80285913E-5 2.33754206
1.40073252 9.80011609E-5 2.33786559
1.40053654 9.79737379E-5 2.33818913
1.40034068 9.79463293E-5 2.33851266
1.40014482 9.79189281E-5 2.33883643
1.39994895 9.78915486E-5 2.33915997
1.39975321 9.78641692E-5 2.3394835
1.39955747 9.78368043E-5 2.31929183
1.39936185 9.7809454E-5 2.30143189
1.39916623 9.77821182E-5 2.30175018
1.39897072 9.77547897E-5 2.30206847
1.39877522 9.77274685E-5 2.30238652
1.39857984 9.77001619E-5 2.30270481
1.39838445 9.76728697E-5 2.3030231
1.39818907 9.76455849E-5 2.30334139
1.3979938 9.76183146E-5 2.30365968
1.39779866 9.75910589E-5 2.30397797
1.39760351 9.75638031E-5 2.30429626
1.39740837 9.75365692E-5 2.30461454
1.39721334 9.75093426E-5 2.30493283
1.39701831 9.74821305E-5 2.30525112
1.39682341 9.74549257E-5 2.30556893
1.3966285 9.74277355E-5 2.30588722
1.39643371 9.74005525E-5 2.30620575
1.39623892 9.73733841E-5 2.3065238
1.39604425 9.73462302E-5 2.30684209
1.39584959 9.73190836E-5 2.27500129
1.39565492 9.72919443E-5 2.26922369
1.39546037 9.72648268E-5 2.26953697
1.39526582 9.72377093E-5 2.26984978
1.39507139 9.72106136E-5 2.27016282
1.39487708 9.71835179E-5 2.27047563
1.39468265 9.71564441E-5 2.27078843
1.39448845 9.71293775E-5 2.27110147
1.39429414 9.71023183E-5 2.27141428
1.39409995 9.70752735E-5 2.27172756
1.39390588 9.70482433E-5 2.27204013
1.39371181 9.70212204E-5 2.27235341
1.39351773 9.69942121E-5 2.27266622
1.39332378 9.6967211E-5 2.27297926
1.39312994 9.69402245E-5 2.2732923
1.39293611 9.69132452E-5 2.27360511
1.39274228 9.68862805E-5 2.27391791
1.39254856 9.68593304E-5 2.27423096
1.39235485 9.68323875E-5 2.27068877
1.39216113 9.68054519E-5 2.23724246
1.39196765 9.67785381E-5 2.23755002
1.39177406 9.67516244E-5 2.23785782
1.39158058 9.67247252E-5 2.23816562
1.39138722 9.66978405E-5 2.23847365
1.39119375 9.66709631E-5 2.23878098
1.39100051 9.66441003E-5 2.23908877
1.39080727 9.6617252E-5 2.23939657
1.39061403 9.65904037E-5 2.23970437
1.39042091 9.65635772E-5 2.24001193
1.39022779 9.65367581E-5 2.24031973
1.39003468 9.65099462E-5 2.24062753
1.38984168 9.64831488E-5 2.24093533
1.3896488 9.6456366E-5 2.24124312
1.38945591 9.64295905E-5 2.24155068
1.38926303 9.64028295E-5 2.24185848
1.38907027 9.63760758E-5 2.24216604
1.38887751 9.63493367E-5 2.24247384
1.38868487 9.63226048E-5 2.23106837
1.38849223 9.62958802E-5 2.20594716
1.3882997 9.62691774E-5 2.20624971
1.38810718 9.6242482E-5 2.20655227
1.38791478 9.62157937E-5 2.2068553
1.38772237 9.61891201E-5 2.20715761
1.38752997 9.61624537E-5 2.20746017
1.38733768 9.61358019E-5 2.20776272
1.3871454 9.61091573E-5 2.20806551
1.38695323 9.60825273E-5 2.2083683
1.38676107 9.60559119E-5 2.20867109
1.38656902 9.60293037E-5 2.20897341
1.38637698 9.60027028E-5 2.20927572
1.38618505 9.59761164E-5 2.20957875
1.38599312 9.59495446E-5 2.20988131
1.3858012 9.59229801E-5 2.2101841
1.38560939 9.58964301E-5 2.21048665
1.38541758 9.58698874E-5 2.2107892
1.38522589 9.5843352E-5 2.21109176
1.3850342 9.58168312E-5 2.19385552
1.38484263 9.57903248E-5 2.17507792
1.38465106 9.57638258E-5 2.17537546
1.38445961 9.57373413E-5 2.17567301
1.38426816 9.57108641E-5 2.17597079
1.38407671 9.56844015E-5 2.1762681
1.38388538 9.56579461E-5 2.17656589
1.38369417 9.56315052E-5 2.17686343
1.38350284 9.56050717E-5 2.17716074
1.38331175 9.55786454E-5 2.17745852
1.38312054 9.5552241E-5 2.17775607
1.38292944 9.55258365E-5 2.17805409
1.38273847 9.54994539E-5 2.1783514
1.3825475 9.54730713E-5 2.17864895
1.38235652 9.54467105E-5 2.1789465
1.38216567 9.54203497E-5 2.17924404
1.38197494 9.53940034E-5 2.17954183
1.38178408 9.53676717E-5 2.17983937
1.38159347 9.53413473E-5 2.18013692
1.38140273 9.53150375E-5 2.15901494
1.38121212 9.52887349E-5 2.14462709
1.38102162 9.52624468E-5 2.14491987
1.38083112 9.52361661E-5 2.14521241
1.38064063 9.52098999E-5 2.14550471
1.38045025 9.5183641E-5 2.14579773
1.38025987 9.51573966E-5 2.14609027
1.38006961 9.51311595E-5 2.14638305
1.37987936 9.51049369E-5 2.14667559
1.37968922 9.50787216E-5 2.14696836
1.37949908 9.50525209E-5 2.1472609
1.37930906 9.50263275E-5 2.14755321
1.37911904 9.50001413E-5 2.14784598
1.37892902 9.49739697E-5 2.14813876
1.37873912 9.49478126E-5 2.14843154
1.37854922 9.49216628E-5 2.14872408
1.37835944 9.48955276E-5 2.14901686
1.37816966 9.48693996E-5 2.1493094
1.37797987 9.48432789E-5 2.14960194
1.37779021 9.48171728E-5 2.12648773
1.37760067 9.47910812E-5 2.11462855
1.37741113 9.47649969E-5 2.11491656
1.37722158 9.47389199E-5 2.1152041
1.37703216 9.47128574E-5 2.11549187
1.37684274 9.46868095E-5 2.11577964
1.37665343 9.46607615E-5 2.11606741
1.37646413 9.46347354E-5 2.11635542
1.37627482 9.46087166E-5 2.11664295
1.37608564 9.45827051E-5 2.11693072
1.37589657 9.45567081E-5 2.11721849
1.37570739 9.45307183E-5 2.1175065
1.37551844 9.45047432E-5 2.11779428
1.37532938 9.44787753E-5 2.11808205
1.37514055 9.44528219E-5 2.11836958
1.3749516 9.44268759E-5 2.11865759
1.37476277 9.44009371E-5 2.11894536
1.37457395 9.43750201E-5 2.11923313
1.37438524 9.43491032E-5 2.1195209
1.37419665 9.43232008E-5 2.09617186
1.37400794 9.42973129E-5 2.08500099
1.37381947 9.42714323E-5 2.08528399
1.37363088 9.4245559E-5 2.085567
1.37344241 9.42197003E-5 2.08585024
1.37325406 9.41938488E-5 2.08613324
1.37306571 9.41680119E-5 2.08641601
1.37287736 9.41421822E-5 2.08669925
1.37268913 9.41163671E-5 2.08698201
1.3725009 9.40905593E-5 2.08726525
1.37231278 9.4064766E-5 2.08754802
1.37212467 9.403898E-5 2.08783102
1.37193656 9.40132013E-5 2.08811426
1.37174857 9.39874371E-5 2.08839703
1.37156057 9.39616875E-5 2.08867979
1.3713727 9.39359452E-5 2.08896303
1.37118483 9.39102101E-5 2.08924603
1.37099707 9.38844896E-5 2.08952928
1.37080932 9.38587764E-5 2.08981204
1.37062168 9.38330777E-5 2.06796885
1.37043405 9.38073863E-5 2.05577612
1.37024641 9.37817094E-5 2.05605459
1.37005889 9.37560399E-5 2.05633283
1.36987138 9.37303776E-5 2.05661106
1.36968398 9.37047298E-5 2.05688953
1.36949658 9.36790966E-5 2.05716777
1.36930919 9.36534707E-5 2.057446
1.36912191 9.3627852E-5 2.05772448
1.36893475 9.36022479E-5 2.05800271
1.36874759 9.35766511E-5 2.05828094
1.36856043 9.35510689E-5 2.05855918
1.36837339 9.35254939E-5 2.05883741
1.36818635 9.34999262E-5 2.05911565
1.36799932 9.3474373E-5 2.05939412
1.3678124 9.34488344E-5 2.05967259
1.36762559 9.3423303E-5 2.05995083
1.36743879 9.3397779E-5 2.06022906
1.36725199 9.33722695E-5 2.06050706
1.36706519 9.33467672E-5 2.04180646
1.36687863 9.33212723E-5 2.02693653
1.36669195 9.32957919E-5 2.02721
1.36650538 9.3270326E-5 2.0274837
1.36631882 9.32448675E-5 2.02775741
1.36613238 9.32194162E-5 2.02803111
1.36594605 9.31939794E-5 2.02830458
1.36575961 9.31685499E-5 2.02857828
1.36557329 9.3143135E-5 2.02885199
1.36538708 9.31177274E-5 2.02912593
1.36520088 9.3092327E-5 2.02939963
1.36501467 9.30669412E-5 2.02967286
1.36482859 9.30415626E-5 2.0299468
1.3646425 9.30161987E-5 2.03022027
1.36445653 9.29908419E-5 2.03049374
1.36427057 9.29654998E-5 2.03076768
1.36408472 9.29401649E-5 2.03104138
1.36389875 9.29148373E-5 2.03131509
1.36371303 9.28895242E-5 2.03158879
1.3635273 9.28642257E-5 2.01768041
1.36334157 9.28389272E-5 1.99857366
1.36315584 9.28136506E-5 1.99884295
1.36297023 9.27883739E-5 1.99911201
1.36278474 9.27631118E-5 1.9993813
1.36259925 9.27378569E-5 1.99965036
1.36241376 9.27126166E-5 1.99991941
1.36222839 9.26873909E-5 2.00018859
1.36204302 9.26621651E-5 2.00045776
1.36185777 9.26369539E-5 2.0007267
1.36167252 9.26117573E-5 2.00099587
1.36148727 9.25865679E-5 2.00126505
1.36130214 9.25613858E-5 2.00153399
1.36111701 9.25362183E-5 2.00180316
1.36093199 9.2511058E-5 2.00207233
1.36074698 9.2485905E-5 2.00234151
1.36056209 9.24607666E-5 2.00261045
1.36037719 9.24356427E-5 2.00287962
1.3601923 9.24105188E-5 2.00314879
1.36000752 9.23854168E-5 1.9954896
1.35982275 9.23603147E-5 1.97048032
1.35963809 9.23352272E-5 1.97074521
1.35945344 9.2310147E-5 1.97100973
1.35926878 9.22850813E-5 1.97127438
1.35908425 9.22600229E-5 1.97153902
1.35889983 9.22349791E-5 1.97180367
1.3587153 9.22099425E-5 1.97206807
1.358531 9.21849132E-5 1.97233295
1.35834658 9.21598985E-5 1.97259772
1.35816228 9.2134891E-5 1.97286224
1.35797811 9.21098981E-5 1.97312677
1.35779393 9.20849125E-5 1.97339141
1.35760975 9.20599341E-5 1.97365606
1.35742569 9.20349703E-5 1.97392058
1.35724163 9.20100138E-5 1.97418535
1.35705757 9.19850718E-5 1.97445011
1.35687363 9.19601371E-5 1.97471452
1.35668981 9.19352096E-5 1.97497928
1.35650587 9.19102968E-5 1.97507441
1.35632217 9.18853912E-5 1.94288588
1.35613835 9.18605001E-5 1.94314623
1.35595465 9.18356163E-5 1.94340658
1.35577106 9.18107398E-5 1.9436667
1.35558748 9.17858779E-5 1.94392681
1.3554039 9.17610232E-5 1.94418705
1.35522044 9.17361758E-5 1.9444474
1.35503697 9.1711343E-5 1.94470751
1.35485351 9.16865174E-5 1.94496799
1.35467017 9.16617064E-5 1.94522822
1.35448694 9.16369027E-5 1.94548821
1.3543036 9.16121062E-5 1.94574857
1.35412049 9.15873243E-5 1.94600892
1.35393727 9.15625496E-5 1.94626915
1.35375416 9.15377896E-5 1.94652939
1.35357118 9.15130368E-5 1.94678962
1.35338819 9.14882912E-5 1.94704986
1.3532052 9.14635602E-5 1.94731021
1.35302234 9.14388365E-5 1.94757032
1.35283947 9.14141201E-5 1.92456102
1.3526566 9.13894182E-5 1.91582966
1.35247386 9.13647236E-5 1.91608536
1.35229123 9.13400436E-5 1.91634142
1.35210848 9.13153708E-5 1.91659701
1.35192597 9.12907053E-5 1.91685295
1.35174334 9.12660544E-5 1.91710901
1.35156083 9.12414107E-5 1.91736484
1.35137844 9.12167743E-5 1.91762078
1.35119593 9.11921525E-5 1.91787696
1.35101366 9.11675379E-5 1.91813278
1.35083127 9.11429379E-5 1.91838861
1.350649 9.11183452E-5 1.91864467
1.35046685 9.10937597E-5 1.91890049
1.3502847 9.10691888E-5 1.91915643
1.35010254 9.10446252E-5 1.91941214
1.34992051 9.10200688E-5 1.91966808
1.34973848 9.0995527E-5 1.91992414
1.34955657 9.09709925E-5 1.92017996
1.34937465 9.09464725E-5 1.90815902
1.34919274 9.09219598E-5 1.88891304
1.34901094 9.08974544E-5 1.88916469
1.34882915 9.08729562E-5 1.88941658
1.34864748 9.08484726E-5 1.88966823
1.3484658 9.08239963E-5 1.88991964
1.34828413 9.07995345E-5 1.89017153
1.34810257 9.077508E-5 1.89042318
1.34792101 9.07506401E-5 1.89067459
1.34773958 9.07262001E-5 1.89092636
1.34755814 9.07017748E-5 1.89117825
1.3473767 9.06773639E-5 1.8914299
1.34719539 9.06529604E-5 1.89168143
1.34701407 9.06285641E-5 1.89193308
1.34683287 9.06041751E-5 1.89218473
1.34665167 9.05798006E-5 1.89243615
1.34647059 9.05554334E-5 1.89268792
1.34628952 9.05310808E-5 1.89293969
1.34610844 9.05067354E-5 1.89319122
1.34592748 9.04823974E-5 1.89337802
1.34574652 9.04580666E-5 1.86241555
1.34556568 9.04337503E-5 1.86266315
1.34538484 9.04094486E-5 1.86291039
1.345204 9.03851469E-5 1.86315787
1.34502327 9.03608598E-5 1.86340547
1.34484255 9.03365872E-5 1.86365294
1.34466195 9.03123146E-5 1.86390054
1.34448135 9.02880565E-5 1.86414802
1.34430075 9.0263813E-5 1.86439538
1.34412026 9.02395695E-5 1.86464298
1.34393978 9.02153406E-5 1.86489034
1.34375942 9.01911262E-5 1.86513793
1.34357905 9.01669191E-5 1.86538529
1.34339869 9.01427193E-5 1.86563301
1.34321845 9.01185267E-5 1.86588037
1.3430382 9.00943487E-5 1.86612785
1.34285808 9.0070178E-5 1.86637533
1.34267795 9.00460145E-5 1.86662281
1.34249794 9.00218656E-5 1.86687028
1.34231782 8.9997724E-5 1.84960258
1.34213793 8.99735969E-5 1.83644843
1.34195793 8.99494698E-5 1.83669198
1.34177816 8.99253573E-5 1.83693516
1.34159827 8.99012593E-5 1.83717859
1.3414185 8.98771686E-5 1.83742189
1.34123874 8.98530852E-5 1.83766532
1.34105909 8.98290091E-5 1.83790874
1.34087944 8.98049475E-5 1.83815193
1.34069991 8.97808932E-5 1.83839548
1.34052038 8.97568461E-5 1.83863866
1.34034085 8.97328136E-5 1.83888209
1.34016144 8.97087884E-5 1.83912551
1.33998203 8.96847705E-5 1.83936894
1.33980262 8.96607671E-5 1.83961213
1.33962333 8.9636771E-5 1.83985555
1.33944416 8.96127895E-5 1.84009898
1.33926487 8.95888079E-5 1.84034228
1.3390857 8.95648409E-5 1.84058571
1.33890665 8.95408884E-5 1.83839583
1.33872759 8.9516936E-5 1.81063569
1.33854854 8.94929981E-5 1.81087494
1.33836961 8.94690675E-5 1.81111455
1.33819067 8.94451514E-5 1.81135392
1.33801186 8.94212426E-5 1.81159306
1.33783305 8.93973411E-5 1.81183243
1.33765423 8.93734541E-5 1.8120718
1.33747554 8.93495744E-5 1.81231117
1.33729684 8.9325702E-5 1.81255031
1.33711827 8.93018369E-5 1.8127898
1.33693969 8.92779863E-5 1.81302893
1.33676112 8.92541429E-5 1.81326818
1.33658266 8.92303142E-5 1.81350768
1.3364042 8.92064854E-5 1.81374693
1.33622575 8.91826712E-5 1.8139863
1.33604741 8.91588716E-5 1.81422567
1.33586919 8.91350792E-5 1.81446481
1.33569098 8.91112941E-5 1.81470418
1.33551276 8.90875162E-5 1.81494343
1.33533454 8.90637457E-5 1.79869878
1.33515644 8.90399897E-5 1.78503811
1.33497846 8.90162482E-5 1.78527343
1.33480036 8.89925068E-5 1.78550875
1.33462238 8.89687799E-5 1.78574407
1.33444452 8.89450603E-5 1.78597927
1.33426666 8.89213479E-5 1.78621459
1.3340888 8.88976501E-5 1.78645015
1.33391106 8.88739596E-5 1.78668535
1.33373332 8.88502836E-5 1.78692055
1.3335557 8.88266077E-5 1.78715575
1.33337808 8.88029463E-5 1.78739107
1.33320045 8.87792921E-5 1.7876265
1.33302295 8.87556525E-5 1.78786194
1.33284545 8.87320202E-5 1.78809726
1.33266795 8.87083952E-5 1.78833246
1.33249056 8.86847774E-5 1.78856766
1.3323133 8.86611742E-5 1.7888031
1.33213592 8.86375783E-5 1.7890383
1.33195865 8.86139896E-5 1.78927362
1.33178151 8.85904155E-5 1.76069295
1.33160436 8.85668487E-5 1.75953686
1.33142722 8.85432892E-5 1.75976813
1.33125019 8.85197442E-5 1.75999939
1.33107316 8.84961992E-5 1.76023078
1.33089614 8.84726687E-5 1.76046193
1.33071923 8.84491528E-5 1.76069343
1.33054233 8.84256442E-5 1.76092482
1.33036554 8.84021356E-5 1.76115584
1.33018875 8.83786488E-5 1.76138747
1.33001208 8.8355162E-5 1.76161861
1.3298353 8.83316898E-5 1.76184988
1.32965875 8.83082248E-5 1.76208103
1.32948208 8.82847671E-5 1.76231253
1.32930553 8.8261324E-5 1.76254392
1.3291291 8.82378881E-5 1.7627753
1.32895267 8.82144595E-5 1.76300645
1.32877624 8.81910455E-5 1.76323771
1.32859981 8.81676388E-5 1.7634691
1.3284235 8.81442393E-5 1.75429404
1.32824731 8.81208471E-5 1.73409486
1.32807112 8.80974694E-5 1.73432255
1.32789493 8.80740918E-5 1.73454976
1.32771873 8.80507359E-5 1.73477721
1.32754266 8.80273801E-5 1.73500454
1.32736671 8.80040388E-5 1.73523188
1.32719064 8.79807048E-5 1.73545933
1.32701468 8.79573781E-5 1.73568666
1.32683885 8.7934066E-5 1.73591399
1.32666302 8.79107538E-5 1.73614144
1.32648718 8.78874635E-5 1.73636889
1.32631147 8.78641731E-5 1.73659611
1.32613575 8.78408973E-5 1.73682356
1.32596004 8.78176288E-5 1.73705101
1.32578444 8.77943676E-5 1.73727822
1.32560897 8.77711136E-5 1.73750579
1.32543337 8.77478742E-5 1.73773313
1.3252579 8.77246421E-5 1.73796046
1.32508254 8.77014172E-5 1.73818791
1.32490706 8.76782069E-5 1.72005713
1.32473183 8.76550039E-5 1.70921624
1.32455647 8.76318081E-5 1.70943975
1.32438123 8.76086197E-5 1.70966327
1.32420611 8.75854457E-5 1.70988691
1.32403088 8.75622718E-5 1.71011043
1.32385576 8.75391197E-5 1.71033394
1.32368076 8.75159676E-5 1.71055734
1.32350576 8.74928301E-5 1.71078086
1.32333076 8.74696925E-5 1.7110045
1.32315588 8.74465768E-5 1.71122777
1.322981 8.74234611E-5 1.71145129
1.32280612 8.74003599E-5 1.71167481
1.32263136 8.7377266E-5 1.71189821
1.32245672 8.73541794E-5 1.71212173
1.32228196 8.73311001E-5 1.71234524
1.32210732 8.73080353E-5 1.71256876
1.32193279 8.72849778E-5 1.7127924
1.32175815 8.72619275E-5 1.71301591
1.32158375 8.72388919E-5 1.71323943
1.32140923 8.72158635E-5 1.68796265
1.32123482 8.71928423E-5 1.68475187
1.32106042 8.71698285E-5 1.68497157
1.32088614 8.71468219E-5 1.68519127
1.32071185 8.71238299E-5 1.68541098
1.32053769 8.71008451E-5 1.68563068
1.32036352 8.70778676E-5 1.68585038
1.32018936 8.70549047E-5 1.68607008
1.32001531 8.70319491E-5 1.68628991
1.31984127 8.70090007E-5 1.68650961
1.31966722 8.69860596E-5 1.68672931
1.31949329 8.69631258E-5 1.68694901
1.31931937 8.69402065E-5 1.6871686
1.31914556 8.69172945E-5 1.68738854
1.31897175 8.68943898E-5 1.68760824
1.31879795 8.68714997E-5 1.68782759
1.31862426 8.68486095E-5 1.68804753
1.31845057 8.68257339E-5 1.68826723
1.31827688 8.68028728E-5 1.68848705
1.31810331 8.67800118E-5 1.68620229
1.31792974 8.67571653E-5 1.66037059
1.3177563 8.6734326E-5 1.66058671
1.31758285 8.67114941E-5 1.6608026
1.31740952 8.66886694E-5 1.66101861
1.31723607 8.66658593E-5 1.66123462
1.31706274 8.66430564E-5 1.66145062
1.31688952 8.66202608E-5 1.66166663
1.31671631 8.65974725E-5 1.66188264
1.3165431 8.65746988E-5 1.66209853
1.31637001 8.65519251E-5 1.66231453
1.31619692 8.65291731E-5 1.66253054
1.31602395 8.65064212E-5 1.66274643
1.31585085 8.64836766E-5 1.66296256
1.315678 8.64609465E-5 1.66317844
1.31550503 8.64382237E-5 1.66339445
1.31533217 8.64155081E-5 1.66361046
1.31515944 8.63928071E-5 1.66382635
1.31498659 8.63701061E-5 1.66404235
1.31481397 8.63474197E-5 1.66425836
1.31464124 8.63247406E-5 1.65764439
1.31446862 8.63020759E-5 1.63650632
1.31429601 8.62794113E-5 1.63671863
1.31412351 8.62567613E-5 1.63693094
1.31395102 8.62341185E-5 1.63714337
1.31377852 8.6211483E-5 1.6373558
1.31360614 8.6188862E-5 1.637568
1.31343377 8.61662484E-5 1.63778043
1.31326151 8.6143642E-5 1.6379925
1.31308925 8.61210428E-5 1.63820493
1.31291699 8.6098451E-5 1.63841724
1.31274486 8.60758737E-5 1.63862956
1.31257272 8.60533037E-5 1.63884187
1.31240058 8.60307409E-5 1.63905418
1.31222856 8.60081855E-5 1.63926661
1.31205654 8.59856373E-5 1.63947868
1.31188464 8.59631036E-5 1.63969111
1.31171274 8.59405773E-5 1.63990343
1.31154084 8.59180582E-5 1.6401155
1.31136906 8.58955464E-5 1.64032781
1.31119728 8.58730491E-5 1.63098311
1.31102562 8.58505591E-5 1.61303949
1.31085396 8.58280764E-5 1.61324811
1.3106823 8.5805601E-5 1.61345685
1.31051064 8.57831328E-5 1.61366558
1.31033909 8.57606792E-5 1.61387444
1.31016767 8.57382329E-5 1.61408293
1.30999613 8.57157938E-5 1.61429155
1.30982482 8.56933621E-5 1.61450028
1.3096534 8.56709448E-5 1.61470902
1.3094821 8.56485276E-5 1.61491764
1.30931079 8.56261249E-5 1.61512649
1.30913961 8.56037295E-5 1.61533523
1.30896842 8.55813487E-5 1.61554396
1.30879724 8.55589678E-5 1.61575258
1.30862617 8.55366015E-5 1.61596119
1.30845511 8.55142425E-5 1.61616993
1.30828416 8.54918908E-5 1.61637866
1.3081131 8.54695463E-5 1.6165874
1.30794227 8.54472164E-5 1.61679602
1.30777133 8.54248938E-5 1.60619712
1.3076005 8.54025711E-5 1.58987129
1.30742979 8.53802703E-5 1.59007645
1.30725896 8.53579695E-5 1.59028172
1.30708826 8.53356833E-5 1.59048688
1.30691767 8.5313397E-5 1.59069204
1.30674708 8.52911253E-5 1.59089708
1.30657649 8.52688609E-5 1.59110224
1.30640602 8.5246611E-5 1.5913074
1.30623555 8.52243611E-5 1.59151268
1.30606508 8.52021258E-5 1.59171784
1.30589473 8.51798977E-5 1.591923
1.30572438 8.51576769E-5 1.59212804
1.30555403 8.51354635E-5 1.59233332
1.3053838 8.51132645E-5 1.59253848
1.30521357 8.50910728E-5 1.59274352
1.30504346 8.50688812E-5 1.59294868
1.30487335 8.50467113E-5 1.59315395
1.30470324 8.50245415E-5 1.59335911
1.30453324 8.50023789E-5 1.59356415
1.30436325 8.49802309E-5 1.58316064
1.30419338 8.49580902E-5 1.56705201
1.30402339 8.49359567E-5 1.56725371
1.30385363 8.49138305E-5 1.56745541
1.30368376 8.48917189E-5 1.56765711
1.303514 8.48696072E-5 1.56785893
1.30334425 8.48475102E-5 1.56806052
1.30317461 8.48254203E-5 1.5682621
1.30300498 8.48033378E-5 1.5684638
1.30283546 8.47812626E-5 1.56866562
1.30266583 8.47592019E-5 1.56886709
1.30249643 8.47371484E-5 1.56906879
1.30232692 8.47151023E-5 1.56927049
1.30215752 8.46930634E-5 1.56947207
1.30198812 8.46710318E-5 1.5696739
1.30181885 8.46490075E-5 1.56987548
1.30164957 8.46269977E-5 1.5700773
1.30148029 8.46049952E-5 1.570279
1.30131114 8.4583E-5 1.57048059
1.30114198 8.4561012E-5 1.57068217
1.30097294 8.45390314E-5 1.56182683
1.30080378 8.45170653E-5 1.54450333
1.30063486 8.44951064E-5 1.5447017
1.30046582 8.44731549E-5 1.54489982
1.3002969 8.44512106E-5 1.54509819
1.3001281 8.44292736E-5 1.54529631
1.29995918 8.44073438E-5 1.54549456
1.29979038 8.43854286E-5 1.54569292
1.2996217 8.43635207E-5 1.54589117
1.29945302 8.43416128E-5 1.54608941
1.29928434 8.43197267E-5 1.54628778
1.29911566 8.42978407E-5 1.5464859
1.2989471 8.42759619E-5 1.54668415
1.29877853 8.42540976E-5 1.54688239
1.29861009 8.42322406E-5 1.54708052
1.29844165 8.42103909E-5 1.54727888
1.29827321 8.41885485E-5 1.54747713
1.29810488 8.41667133E-5 1.54767537
1.29793656 8.41448855E-5 1.54787362
1.29776835 8.41230722E-5 1.54807186
1.29760015 8.41012661E-5 1.5421474
1.29743195 8.40794673E-5 1.52228904
1.29726374 8.40576758E-5 1.52248394
1.29709566 8.40358916E-5 1.52267873
1.29692769 8.4014122E-5 1.52287376
1.29675961 8.39923523E-5 1.52306855
1.29659164 8.39705972E-5 1.52326345
1.29642379 8.39488494E-5 1.52345836
1.29625583 8.39271088E-5 1.52365327
1.29608798 8.39053755E-5 1.52384818
1.29592025 8.38836568E-5 1.52404308
1.29575253 8.3861938E-5 1.52423787
1.2955848 8.38402339E-5 1.52443278
1.29541719 8.3818537E-5 1.5246278
1.29524958 8.37968473E-5 1.52482247
1.29508197 8.3775165E-5 1.5250175
1.29491448 8.37534899E-5 1.52521217
1.29474699 8.37318294E-5 1.5254072
1.29457951 8.37101761E-5 1.52560198
1.29441214 8.36885229E-5 1.52579689
1.29424477 8.36668842E-5 1.52404773
1.2940774 8.36452527E-5 1.50039983
1.29391015 8.36236359E-5 1.50059128
1.2937429 8.3602019E-5 1.50078285
1.29357576 8.35804167E-5 1.50097442
1.29340863 8.35588216E-5 1.50116622
1.2932415 8.35372266E-5 1.50135767
1.29307449 8.35156461E-5 1.50154936
1.29290748 8.34940802E-5 1.50174081
1.29274046 8.34725142E-5 1.50193238
1.29257357 8.34509556E-5 1.50212407
1.29240668 8.34294115E-5 1.50231552
1.2922399 8.34078746E-5 1.50250709
1.29207301 8.33863451E-5 1.50269866
1.29190636 8.33648228E-5 1.50289023
1.29173958 8.33433078E-5 1.50308192
1.29157293 8.33218E-5 1.50327349
1.29140627 8.33003069E-5 1.50346494
1.29123974 8.3278821E-5 1.50365651
1.2910732 8.32573351E-5 1.50384796
1.29090667 8.32358637E-5 1.50403965
1.29074025 8.32143996E-5 1.48225498
1.29057384 8.31929501E-5 1.47897923
1.29040754 8.31715006E-5 1.47916758
1.29024112 8.31500583E-5 1.47935593
1.29007483 8.31286306E-5 1.47954416
1.28990865 8.31072102E-5 1.47973251
1.28974247 8.30857971E-5 1.47992063
1.28957629 8.30643912E-5 1.4801091
1.28941023 8.30429926E-5 1.48029745
1.28924417 8.30216013E-5 1.4804858
1.28907812 8.30002245E-5 1.48067415
1.28891218 8.29788478E-5 1.48086226
1.28874624 8.29574856E-5 1.48105061
1.2885803 8.29361306E-5 1.48123896
1.28841448 8.2914783E-5 1.48142731
1.28824866 8.28934426E-5 1.48161554
1.28808284 8.28721095E-5 1.48180389
1.28791714 8.28507909E-5 1.48199224
1.28775144 8.28294724E-5 1.4821806
1.28758585 8.28081684E-5 1.48236883
1.28742027 8.27868644E-5 1.46752095
1.28725469 8.27655749E-5 1.45766914
1.28708923 8.27442927E-5 1.45785427
1.28692377 8.27230251E-5 1.45803928
1.2867583 8.27017575E-5 1.45822453
1.28659296 8.26804971E-5 1.45840955
1.28642762 8.26592513E-5 1.45859468
1.28626227 8.26380056E-5 1.45877993
1.28609705 8.26167743E-5 1.45896482
1.28593183 8.25955503E-5 1.45914996
1.2857666 8.25743336E-5 1.45933509
1.2856015 8.25531242E-5 1.45952022
1.28543639 8.25319294E-5 1.45970535
1.28527141 8.25107345E-5 1.4598906
1.28510642 8.24895542E-5 1.46007562
1.28494143 8.24683739E-5 1.46026051
1.28477645 8.24472081E-5 1.46044576
1.28461158 8.24260496E-5 1.46063089
1.28444684 8.24048984E-5 1.46081603
1.28428197 8.23837545E-5 1.46100104
1.28411722 8.23626178E-5 1.45419776
1.28395259 8.23414957E-5 1.4366709
1.28378785 8.23203736E-5 1.43685293
1.28362322 8.22992661E-5 1.43703485
1.28345871 8.22781585E-5 1.43721688
1.2832942 8.22570655E-5 1.43739903
1.28312969 8.22359798E-5 1.43758082
1.28296518 8.22149013E-5 1.43776274
1.28280079 8.21938302E-5 1.43794489
1.2826364 8.21727735E-5 1.4381268
1.28247213 8.21517169E-5 1.43830872
1.28230786 8.21306749E-5 1.43849075
1.28214359 8.21096328E-5 1.43867266
1.28197944 8.20886053E-5 1.43885458
1.28181529 8.2067585E-5 1.43903661
1.28165114 8.20465721E-5 1.43921864
1.28148711 8.20255664E-5 1.43940067
1.28132308 8.2004568E-5 1.43958247
1.28115904 8.19835768E-5 1.43976462
1.28099513 8.19626002E-5 1.43994653
1.28083122 8.19416236E-5 1.44012845
1.2806673 8.19206616E-5 1.41811073
1.28050351 8.18997069E-5 1.41615427
1.28033972 8.18787521E-5 1.41633308
1.28017604 8.18578119E-5 1.41651201
1.28001225 8.1836879E-5 1.41669095
1.27984869 8.18159533E-5 1.41686976
1.27968502 8.17950422E-5 1.41704857
1.27952147 8.17741311E-5 1.41722751
1.27935791 8.17532273E-5 1.41740644
1.27919447 8.1732338E-5 1.41758513
1.27903104 8.1711456E-5 1.41776407
1.2788676 8.1690574E-5 1.417943
1.27870429 8.16697066E-5 1.4181217
1.27854097 8.16488464E-5 1.41830075
1.27837765 8.16279935E-5 1.41847968
1.27821445 8.16071479E-5 1.41865838
1.27805126 8.15863095E-5 1.41883731
1.27788806 8.15654857E-5 1.41901624
1.27772498 8.1544662E-5 1.41919518
1.2775619 8.15238527E-5 1.41937387
1.27739882 8.15030435E-5 1.40782619
1.27723587 8.14822488E-5 1.39572191
1.27707291 8.14614614E-5 1.39589763
1.27691007 8.14406812E-5 1.39607358
1.27674723 8.14199084E-5 1.39624929
1.27658439 8.13991428E-5 1.39642513
1.27642155 8.13783845E-5 1.39660096
1.27625883 8.13576335E-5 1.39677691
1.27609611 8.13368897E-5 1.39695263
1.2759335 8.13161605E-5 1.39712846
1.2757709 8.12954313E-5 1.39730442
1.2756083 8.12747166E-5 1.39748025
1.27544582 8.12540093E-5 1.39765596
1.27528334 8.12333019E-5 1.39783192
1.27512085 8.12126091E-5 1.39800775
1.27495849 8.11919235E-5 1.39818358
1.27479613 8.11712453E-5 1.39835954
1.27463377 8.11505815E-5 1.39853537
1.27447152 8.11299178E-5 1.39871109
1.27430928 8.11092614E-5 1.3988868
1.27414703 8.10886122E-5 1.39877665
1.27398491 8.10679776E-5 1.3756206
1.27382278 8.1047343E-5 1.37579346
1.27366066 8.10267229E-5 1.37596631
1.27349865 8.10061101E-5 1.37613928
1.27333665 8.09855046E-5 1.37631214
1.27317476 8.09648991E-5 1.37648499
1.27301276 8.09443081E-5 1.37665784
1.27285099 8.09237245E-5 1.37683082
1.2726891 8.09031553E-5 1.37700355
1.27252734 8.08825862E-5 1.3771764
1.27236557 8.08620243E-5 1.37734926
1.27220392 8.08414698E-5 1.37752211
1.27204227 8.08209297E-5 1.37769508
1.27188063 8.08003897E-5 1.37786782
1.27171898 8.07798642E-5 1.37804067
1.27155745 8.0759346E-5 1.37821341
1.27139592 8.07388278E-5 1.37838638
1.27123451 8.07183242E-5 1.37855923
1.2710731 8.06978278E-5 1.3787322
1.27091169 8.06773387E-5 1.37890482
1.2707504 8.06568569E-5 1.36780787
1.27058911 8.06363823E-5 1.35587728
1.27042782 8.06159151E-5 1.35604727
1.27026665 8.05954551E-5 1.35621715
1.27010548 8.05750096E-5 1.35638702
1.26994431 8.05545642E-5 1.35655689
1.26978326 8.05341333E-5 1.35672688
1.26962221 8.05137024E-5 1.35689676
1.26946115 8.04932861E-5 1.35706675
1.26930022 8.04728697E-5 1.35723662
1.26913929 8.0452468E-5 1.3574065
1.26897836 8.04320734E-5 1.35757649
1.26881754 8.04116862E-5 1.35774636
1.26865673 8.03913063E-5 1.35791636
1.26849604 8.03709336E-5 1.35808623
1.26833534 8.03505682E-5 1.3582561
1.26817465 8.033021E-5 1.35842609
1.26801395 8.03098592E-5 1.35859597
1.26785338 8.02895156E-5 1.35876572
1.2676928 8.02691793E-5 1.35893571
1.26753235 8.02488576E-5 1.35910559
1.26737177 8.02285358E-5 1.33869374
1.26721132 8.02082286E-5 1.33650804
1.26705098 8.01879214E-5 1.33667517
1.26689065 8.01676288E-5 1.33684218
1.26673031 8.01473361E-5 1.33700931
1.26657009 8.0127058E-5 1.33717632
1.26640975 8.01067872E-5 1.33734322
1.26624966 8.00865237E-5 1.33751035
1.26608944 8.00662674E-5 1.33767736
1.26592934 8.00460184E-5 1.33784437
1.26576924 8.00257767E-5 1.33801138
1.26560926 8.00055423E-5 1.3381784
1.26544929 7.99853151E-5 1.33834553
1.26528931 7.99650952E-5 1.33851242
1.26512945 7.99448826E-5 1.33867955
1.26496947 7.99246773E-5 1.33884656
1.26480973 7.99044865E-5 1.33901358
1.26464987 7.98842957E-5 1.33918059
1.26449013 7.98641195E-5 1.3393476
1.26433039 7.98439432E-5 1.33951461
1.26417077 7.98237816E-5 1.33378637
1.26401114 7.98036199E-5 1.31717396
1.26385152 7.97834728E-5 1.31733811
1.26369202 7.97633256E-5 1.31750214
1.26353252 7.97431931E-5 1.31766653
1.26337302 7.97230678E-5 1.31783068
1.26321363 7.97029497E-5 1.31799495
1.26305425 7.9682839E-5 1.3181591
1.26289487 7.96627355E-5 1.31832314
1.26273561 7.9642632E-5 1.31848741
1.26257634 7.96225431E-5 1.31865156
1.26241708 7.96024688E-5 1.31881571
1.26225793 7.95823944E-5 1.3189801
1.26209879 7.95623273E-5 1.31914425
1.26193964 7.95422675E-5 1.3193084
1.26178062 7.95222149E-5 1.31947255
1.26162159 7.95021697E-5 1.31963682
1.26146257 7.9482139E-5 1.31980097
1.26130366 7.94621083E-5 1.31996512
1.26114476 7.94420848E-5 1.32012928
1.26098585 7.94220759E-5 1.32029355
1.26082706 7.94020671E-5 1.30775809
1.26066828 7.93820727E-5 1.29826701
1.26050949 7.93620784E-5 1.29842842
1.26035082 7.93420986E-5 1.29858983
1.26019216 7.93221261E-5 1.29875124
1.26003349 7.93021536E-5 1.29891264
1.25987494 7.92821957E-5 1.29907405
1.25971639 7.9262245E-5 1.29923546
1.25955784 7.92422943E-5 1.29939687
1.25939941 7.92223582E-5 1.29955816
1.25924098 7.92024293E-5 1.29971969
1.25908267 7.91825078E-5 1.2998811
1.25892425 7.91625935E-5 1.30004239
1.25876594 7.91426864E-5 1.30020368
1.25860775 7.91227867E-5 1.30036521
1.25844944 7.91028942E-5 1.3005265
1.25829124 7.9083009E-5 1.30068791
1.25813317 7.90631311E-5 1.30084932
1.25797498 7.90432605E-5 1.30101073
1.25781691 7.90233971E-5 1.30117214
1.25765896 7.9003541E-5 1.30133355
1.25750101 7.89836922E-5 1.28325784
1.25734305 7.89638507E-5 1.27946305
1.2571851 7.89440237E-5 1.2796216
1.25702727 7.89241967E-5 1.27978015
1.25686944 7.8904377E-5 1.27993882
1.2567116 7.88845646E-5 1.28009748
1.25655389 7.88647667E-5 1.28025603
1.25639617 7.88449688E-5 1.2804147
1.25623846 7.88251782E-5 1.28057337
1.25608087 7.88054022E-5 1.28073204
1.25592327 7.87856261E-5 1.2808907
1.25576568 7.87658646E-5 1.28104925
1.2556082 7.87461031E-5 1.2812078
1.25545073 7.87263562E-5 1.28136659
1.25529325 7.87066092E-5 1.28152514
1.25513589 7.86868768E-5 1.28168368
1.25497854 7.86671444E-5 1.28184235
1.25482118 7.86474266E-5 1.2820009
1.25466394 7.86277087E-5 1.28215945
1.25450671 7.86080054E-5 1.28231823
1.25434947 7.85883094E-5 1.28199685
1.25419235 7.85686134E-5 1.26080835
1.25403523 7.85489319E-5 1.26096439
1.25387812 7.85292577E-5 1.2611202
1.25372112 7.85095835E-5 1.26127613
1.25356412 7.84899239E-5 1.26143217
1.25340712 7.84702715E-5 1.26158798
1.25325024 7.84506192E-5 1.2617439
1.25309336 7.84309814E-5 1.26189983
1.25293648 7.84113508E-5 1.26205587
1.25277972 7.83917276E-5 1.26221168
1.25262296 7.83721043E-5 1.26236761
1.2524662 7.83524956E-5 1.26252353
1.25230956 7.83328942E-5 1.26267934
1.25215292 7.83133E-5 1.26283538
1.25199628 7.82937132E-5 1.26299131
1.25183976 7.82741336E-5 1.26314723
1.25168324 7.8254554E-5 1.26330304
1.25152671 7.82349889E-5 1.26345897
1.25137031 7.82154311E-5 1.26361489
1.25121391 7.81958806E-5 1.26377082
1.25105751 7.81763374E-5 1.26031208
1.2509011 7.81568015E-5 1.24252427
1.25074482 7.81372728E-5 1.24267757
1.25058866 7.81177514E-5 1.24283087
1.25043237 7.809823E-5 1.24298418
1.25027621 7.80787232E-5 1.24313724
1.25012004 7.80592236E-5 1.24329054
1.249964 7.80397313E-5 1.24344385
1.24980795 7.80202463E-5 1.24359703
1.24965191 7.80007686E-5 1.24375045
1.24949586 7.79812981E-5 1.24390352
1.24933994 7.79618349E-5 1.24405682
1.24918401 7.7942379E-5 1.24421012
1.24902821 7.79229304E-5 1.24436319
1.2488724 7.7903489E-5 1.24451649
1.24871659 7.78840549E-5 1.24466968
1.24856079 7.78646281E-5 1.24482298
1.2484051 7.78452086E-5 1.24497628
1.24824941 7.78257963E-5 1.24512947
1.24809384 7.78063841E-5 1.24528277
1.24793828 7.77869864E-5 1.24543595
1.24778271 7.77675959E-5 1.24010146
1.24762714 7.77482128E-5 1.22454524
1.24747169 7.77288369E-5 1.22469592
1.24731624 7.77094683E-5 1.22484648
1.24716079 7.7690107E-5 1.22499728
1.24700546 7.76707529E-5 1.22514784
1.24685013 7.76514062E-5 1.22529852
1.24669492 7.76320667E-5 1.22544909
1.24653959 7.76127345E-5 1.22559965
1.24638438 7.75934022E-5 1.22575033
1.24622929 7.75740846E-5 1.22590101
1.24607408 7.75547742E-5 1.22605145
1.24591899 7.75354711E-5 1.22620225
1.24576402 7.75161752E-5 1.22635281
1.24560893 7.74968867E-5 1.22650349
1.24545395 7.74775981E-5 1.22665405
1.2452991 7.74583241E-5 1.22680461
1.24514413 7.74390573E-5 1.22695518
1.24498928 7.74197979E-5 1.22710586
1.24483442 7.74005457E-5 1.22725654
1.24467969 7.73812935E-5 1.2274071
1.24452496 7.73620559E-5 1.22136569
1.24437022 7.73428255E-5 1.20676494
1.24421561 7.73236025E-5 1.20691299
1.24406099 7.73043794E-5 1.20706105
1.24390638 7.72851708E-5 1.20720911
1.24375176 7.72659696E-5 1.20735717
1.24359727 7.72467683E-5 1.20750511
1.24344277 7.72275816E-5 1.20765316
1.2432884 7.72084022E-5 1.20780122
1.24313402 7.71892228E-5 1.20794928
1.24297965 7.71700579E-5 1.20809734
1.24282527 7.7150893E-5 1.2082454
1.24267101 7.71317427E-5 1.20839334
1.24251676 7.71125924E-5 1.20854139
1.24236262 7.70934566E-5 1.20868945
1.24220836 7.70743209E-5 1.20883763
1.24205434 7.70551997E-5 1.20898557
1.24190021 7.70360784E-5 1.20913351
1.24174619 7.70169718E-5 1.20928168
1.24159217 7.69978651E-5 1.20942962
1.24143815 7.69787657E-5 1.20957756
1.24128425 7.69596809E-5 1.20402741
1.24113035 7.6940596E-5 1.18930423
1.24097645 7.69215185E-5 1.18944979
1.24082267 7.69024555E-5 1.18959534
1.24066889 7.68833925E-5 1.18974078
1.24051511 7.68643367E-5 1.18988633
1.24036133 7.68452883E-5 1.19003189
1.24020767 7.68262544E-5 1.19017744
1.24005413 7.68072205E-5 1.19032288
1.23990047 7.67881938E-5 1.19046831
1.23974693 7.67691745E-5 1.19061387
1.23959339 7.67501624E-5 1.1907593
1.23943996 7.67311576E-5 1.19090474
1.23928642 7.67121601E-5 1.19105029
1.23913312 7.66931698E-5 1.19119585
1.2389797 7.66741869E-5 1.1913414
1.23882639 7.66552112E-5 1.19148695
1.23867309 7.66362427E-5 1.19163251
1.23851979 7.66172816E-5 1.19177794
1.2383666 7.65983204E-5 1.19192338
1.23821342 7.65793739E-5 1.19206893
1.23806036 7.65604345E-5 1.18802702
1.23790717 7.65415025E-5 1.17201436
1.23775411 7.65225705E-5 1.17215753
1.23760116 7.6503653E-5 1.17230046
1.2374481 7.64847355E-5 1.17244351
1.23729515 7.64658325E-5 1.17258644
1.23714221 7.64469369E-5 1.17272949
1.23698938 7.64280412E-5 1.17287254
1.23683655 7.64091528E-5 1.17301559
1.23668373 7.6390279E-5 1.17315853
1.23653102 7.63714052E-5 1.17330158
1.23637831 7.63525459E-5 1.17344451
1.23622561 7.63336866E-5 1.17358756
1.2360729 7.63148346E-5 1.17373049
1.23592031 7.62959899E-5 1.17387366
1.23576772 7.62771597E-5 1.17401659
1.23561525 7.62583295E-5 1.17415953
1.23546267 7.62395066E-5 1.17430258
1.2353102 7.6220691E-5 1.17444563
1.23515785 7.62018826E-5 1.17458868
1.23500538 7.61830815E-5 1.17473161
1.23485315 7.61642877E-5 1.17342305
1.2347008 7.61455012E-5 1.15503395
1.23454845 7.61267147E-5 1.15517437
1.23439622 7.61079427E-5 1.15531492
1.23424411 7.6089178E-5 1.15545547
1.23409188 7.60704206E-5 1.15559614
1.23393977 7.60516632E-5 1.15573668
1.23378766 7.60329203E-5 1.15587723
1.23363566 7.60141775E-5 1.15601778
1.23348367 7.59954492E-5 1.15615833
1.23333168 7.59767208E-5 1.156299
1.23317969 7.59580071E-5 1.15643954
1.23302782 7.59392933E-5 1.15658009
1.23287594 7.59205941E-5 1.15672064
1.23272419 7.59018949E-5 1.15686119
1.23257244 7.5883203E-5 1.15700173
1.23242068 7.58645183E-5 1.1571424
1.23226893 7.58458409E-5 1.15728295
1.2321173 7.58271708E-5 1.1574235
1.23196566 7.5808508E-5 1.15756404
1.23181403 7.57898524E-5 1.15770459
1.23166251 7.57712041E-5 1.15784514
1.23151088 7.57525631E-5 1.14041042
1.23135948 7.57339294E-5 1.13841116
1.23120797 7.57152957E-5 1.13854933
1.23105657 7.56966765E-5 1.13868749
1.23090518 7.56780646E-5 1.13882565
1.2307539 7.56594527E-5 1.13896394
1.23060262 7.56408554E-5 1.13910198
1.23045135 7.5622258E-5 1.13924015
1.23030007 7.56036752E-5 1.13937831
1.23014891 7.55850924E-5 1.13951647
1.22999775 7.55665169E-5 1.13965464
1.2298466 7.55479559E-5 1.1397928
1.22969556 7.5529395E-5 1.13993096
1.22954452 7.55108413E-5 1.14006913
1.22939348 7.54922949E-5 1.14020729
1.22924256 7.54737557E-5 1.14034545
1.22909164 7.54552239E-5 1.14048362
1.22894073 7.54366993E-5 1.14062178
1.22878981 7.54181747E-5 1.14075983
1.22863901 7.53996646E-5 1.14089811
1.22848833 7.53811619E-5 1.14103627
1.22833753 7.53626591E-5 1.12843454
1.22818685 7.53441709E-5 1.12183464
1.22803617 7.53256827E-5 1.12197042
1.22788548 7.5307209E-5 1.12210631
1.22773492 7.52887354E-5 1.12224209
1.22758436 7.5270269E-5 1.12237787
1.2274338 7.52518099E-5 1.12251365
1.22728336 7.52333654E-5 1.12264943
1.22713292 7.52149208E-5 1.12278521
1.22698247 7.51964835E-5 1.12292111
1.22683215 7.51780535E-5 1.12305689
1.22668183 7.51596235E-5 1.12319267
1.22653151 7.51412081E-5 1.12332833
1.22638118 7.51227999E-5 1.12346423
1.22623098 7.5104399E-5 1.12359989
1.22608078 7.50859981E-5 1.12373579
1.22593069 7.50676118E-5 1.12387156
1.22578049 7.50492254E-5 1.12400734
1.2256304 7.50308536E-5 1.12414312
1.22548044 7.50124818E-5 1.1242789
1.22533035 7.49941173E-5 1.12441468
1.22518039 7.49757601E-5 1.11768723
1.22503054 7.49574101E-5 1.10559011
1.22488058 7.49390674E-5 1.10572362
1.22473073 7.4920732E-5 1.10585713
1.22458088 7.49024039E-5 1.10599053
1.22443116 7.4884083E-5 1.10612404
1.22428143 7.48657694E-5 1.10625756
1.2241317 7.48474558E-5 1.10639095
1.22398198 7.48291568E-5 1.10652447
1.22383237 7.48108578E-5 1.10665798
1.22368276 7.47925733E-5 1.10679138
1.22353315 7.47742888E-5 1.10692489
1.22338367 7.47560116E-5 1.10705829
1.22323418 7.47377417E-5 1.1071918
1.22308469 7.4719479E-5 1.10732532
1.22293532 7.47012236E-5 1.10745883
1.22278595 7.46829755E-5 1.10759223
1.22263658 7.46647347E-5 1.10772562
1.22248721 7.46465012E-5 1.10785925
1.22233796 7.46282749E-5 1.10799265
1.22218871 7.46100486E-5 1.10812616
1.22203946 7.45918369E-5 1.10808265
1.22189033 7.45736252E-5 1.08947837
1.2217412 7.45554207E-5 1.08960974
1.22159219 7.45372308E-5 1.08974087
1.22144306 7.45190409E-5 1.089872
1.22129405 7.45008583E-5 1.09000325
1.22114503 7.4482683E-5 1.09013438
1.22099614 7.44645149E-5 1.09026563
1.22084725 7.44463541E-5 1.09039676
1.22069836 7.44281933E-5 1.09052801
1.22054946 7.44100471E-5 1.09065914
1.22040069 7.43919081E-5 1.09079027
1.22025192 7.43737692E-5 1.09092152
1.22010314 7.43556375E-5 1.09105265
1.21995449 7.43375203E-5 1.09118378
1.21980584 7.43194032E-5 1.09131503
1.21965718 7.43012934E-5 1.09144628
1.21950865 7.42831908E-5 1.09157741
1.21936011 7.42650955E-5 1.09170842
1.21921158 7.42470074E-5 1.09183967
1.21906316 7.42289267E-5 1.0919708
1.21891463 7.42108459E-5 1.09210205
1.21876621 7.41927797E-5 1.08104193
1.21861792 7.41747135E-5 1.07377112
1.21846962 7.41566619E-5 1.0739001
1.21832132 7.41386102E-5 1.07402921
1.21817303 7.41205658E-5 1.07415807
1.21802485 7.41025287E-5 1.07428706
1.21787655 7.40844989E-5 1.07441592
1.2177285 7.40664764E-5 1.07454479
1.21758032 7.40484611E-5 1.07467389
1.21743226 7.40304531E-5 1.07480276
1.2172842 7.40124451E-5 1.07493174
1.21713626 7.39944517E-5 1.07506061
1.21698821 7.39764582E-5 1.07518959
1.21684027 7.39584793E-5 1.07531857
1.21669245 7.39405004E-5 1.07544744
1.21654451 7.39225288E-5 1.07557631
1.21639669 7.39045645E-5 1.07570529
1.21624887 7.38866074E-5 1.07583416
1.21610117 7.38686576E-5 1.07596314
1.21595347 7.38507151E-5 1.07609212
1.21580577 7.38327726E-5 1.07622099
1.21565807 7.38148447E-5 1.07381999
1.21551049 7.37969167E-5 1.05817735
1.21536291 7.3778996E-5 1.05830407
1.21521544 7.37610899E-5 1.05843091
1.21506786 7.37431837E-5 1.05855763
1.2149204 7.37252849E-5 1.05868447
1.21477294 7.37073933E-5 1.05881107
1.2146256 7.36895017E-5 1.05893791
1.21447825 7.36716247E-5 1.05906451
1.21433091 7.3653755E-5 1.05919135
1.21418357 7.36358852E-5 1.05931807
1.21403635 7.361803E-5 1.05944479
1.21388912 7.36001748E-5 1.0595715
1.2137419 7.35823269E-5 1.05969822
1.21359479 7.35644862E-5 1.05982494
1.21344769 7.35466529E-5 1.05995166
1.21330059 7.35288268E-5 1.0600785
1.2131536 7.35110079E-5 1.0602051
1.21300662 7.34931891E-5 1.06033194
1.21285963 7.34753849E-5 1.06045854
1.21271265 7.34575806E-5 1.06058538
1.21256578 7.34397836E-5 1.0607121
1.21241891 7.34220012E-5 1.04951394
1.21227205 7.34042187E-5 1.04289114
1.2121253 7.33864435E-5 1.04301572
1.21197855 7.33686684E-5 1.04314029
1.21183181 7.33509078E-5 1.04326487
1.21168518 7.33331544E-5 1.04338932
1.21153855 7.33154011E-5 1.04351389
1.21139193 7.32976623E-5 1.04363847
1.2112453 7.32799235E-5 1.04376316
1.21109879 7.3262192E-5 1.04388773
1.21095228 7.32444678E-5 1.04401231
1.21080577 7.32267508E-5 1.04413676
1.21065938 7.32090411E-5 1.04426134
1.210513 7.31913315E-5 1.04438591
1.21036661 7.31736363E-5 1.04451048
1.21022022 7.31559412E-5 1.04463506
1.21007395 7.31382606E-5 1.04475951
1.20992768 7.31205801E-5 1.04488409
1.20978153 7.31029068E-5 1.04500866
1.20963526 7.30852407E-5 1.04513323
1.20948911 7.3067582E-5 1.04525781
1.20934308 7.30499305E-5 1.04448843
1.20919693 7.3032279E-5 1.02771366
1.20905089 7.30146421E-5 1.02783597
1.20890486 7.29970052E-5 1.02795839
1.20875895 7.29793755E-5 1.02808082
1.20861292 7.29617532E-5 1.02820337
1.20846701 7.29441381E-5 1.02832568
1.20832121 7.29265303E-5 1.0284481
1.2081753 7.29089297E-5 1.02857065
1.20802951 7.28913365E-5 1.02869308
1.20788383 7.28737432E-5 1.02881539
1.20773804 7.28561645E-5 1.02893794
1.20759237 7.28385858E-5 1.02906036
1.20744669 7.28210143E-5 1.02918279
1.20730102 7.28034502E-5 1.02930522
1.20715547 7.27858933E-5 1.02942765
1.20700991 7.27683437E-5 1.02955008
1.20686436 7.27507941E-5 1.0296725
1.20671892 7.2733259E-5 1.02979481
1.20657349 7.27157239E-5 1.02991724
1.20642805 7.26981962E-5 1.03003979
1.20628273 7.26806757E-5 1.0301621
1.2061373 7.26631624E-5 1.02295411
1.20599198 7.26456565E-5 1.01284719
1.20584679 7.26281578E-5 1.01296759
1.20570147 7.26106664E-5 1.01308799
1.20555627 7.2593175E-5 1.01320827
1.2054112 7.25756909E-5 1.01332867
1.205266 7.25582213E-5 1.01344895
1.20512092 7.25407517E-5 1.01356936
1.20497584 7.25232894E-5 1.01368964
1.20483077 7.25058271E-5 1.01380992
1.20468581 7.24883794E-5 1.01393032
1.20454085 7.24709389E-5 1.01405072
1.20439589 7.24534984E-5 1.01417089
1.20425105 7.24360652E-5 1.01429129
1.20410621 7.24186393E-5 1.01441169
1.20396137 7.24012207E-5 1.01453197
1.20381665 7.23838093E-5 1.01465225
1.20367181 7.23664052E-5 1.01477253
1.20352709 7.23490011E-5 1.01489294
1.20338249 7.23316116E-5 1.01501322
1.20323777 7.23142221E-5 1.01513362
1.20309317 7.22968398E-5 1.0152539
1.20294857 7.22794648E-5 1.00264621
1.20280409 7.22620971E-5 0.998197556
1.20265961 7.22447367E-5 0.998315871
1.20251513 7.22273835E-5 0.998434126
1.20237064 7.22100303E-5 0.998552322
1.20222628 7.21926845E-5 0.998670578
1.20208192 7.21753458E-5 0.998788893
1.20193756 7.21580145E-5 0.998907208
1.20179331 7.21406905E-5 0.999025524
1.20164895 7.21233737E-5 0.999143839
1.20150471 7.21060642E-5 0.999262094
1.20136058 7.20887547E-5 0.999380291
1.20121646 7.20714597E-5 0.999498546
1.20107234 7.20541648E-5 0.999616861
1.20092821 7.20368771E-5 0.999735057
1.20078409 7.20195967E-5 0.999853313
1.20064008 7.20023163E-5 0.999971628
1.20049608 7.19850505E-5 1.00008988
1.20035219 7.19677846E-5 1.00020814
1.20020831 7.19505333E-5 1.0003264
1.20006442 7.1933282E-5 1.00044465
1.19992054 7.1916038E-5 1.00056303
1.19977665 7.18988013E-5 0.98387301
1.19963288 7.18815645E-5 0.983812213
1.19948924 7.18643423E-5 0.983928502
1.19934547 7.18471201E-5 0.984044731
1.19920182 7.18299125E-5 0.98416096
1.19905818 7.18127048E-5 0.984277248
1.19891453 7.17955045E-5 0.984393597
1.198771 7.17783114E-5 0.984509826
1.19862747 7.17611183E-5 0.984626055
1.19848394 7.17439398E-5 0.984742224
1.19834042 7.17267612E-5 0.984858513
1.19819701 7.170959E-5 0.984974861
1.1980536 7.1692426E-5 0.985090971
1.19791019 7.16752693E-5 0.9852072
1.1977669 7.16581199E-5 0.985323608
1.19762361 7.16409777E-5 0.985439777
1.19748032 7.16238355E-5 0.985556066
1.19733715 7.16067007E-5 0.985672295
1.19719386 7.15895731E-5 0.985788524
1.19705081 7.15724527E-5 0.985904694
1.19690764 7.15553397E-5 0.986020982
1.19676459 7.15382339E-5 0.982977986
1.19662142 7.15211281E-5 0.969430685
1.19647849 7.15040369E-5 0.969544888
1.19633543 7.14869457E-5 0.96965915
1.1961925 7.14698617E-5 0.969773412
1.19604957 7.14527851E-5 0.969887733
1.19590664 7.14357157E-5 0.970002055
1.19576383 7.14186463E-5 0.970116258
1.19562101 7.14015914E-5 0.97023046
1.1954782 7.13845366E-5 0.970344722
1.19533551 7.1367489E-5 0.970458925
1.19519281 7.13504487E-5 0.970573246
1.19505012 7.13334084E-5 0.970687509
1.19490743 7.13163827E-5 0.970801711
1.19476485 7.12993569E-5 0.970916033
1.19462228 7.12823457E-5 0.971030295
1.1944797 7.12653346E-5 0.971144557
1.19433713 7.12483306E-5 0.971258759
1.19419467 7.1231334E-5 0.971373022
1.19405222 7.12143374E-5 0.971487224
1.19390988 7.11973553E-5 0.971601605
1.19376743 7.11803732E-5 0.971715808
1.19362509 7.11633984E-5 0.966393888
1.19348276 7.11464309E-5 0.955407798
1.19334054 7.11294706E-5 0.955520093
1.19319832 7.11125103E-5 0.955632448
1.19305611 7.10955646E-5 0.955744684
1.19291389 7.10786189E-5 0.955857038
1.19277179 7.10616805E-5 0.955969334
1.19262969 7.10447493E-5 0.956081629
1.1924876 7.10278255E-5 0.956193864
1.1923455 7.10109089E-5 0.956306219
1.19220352 7.09939923E-5 0.956418514
1.19206154 7.09770829E-5 0.956530869
1.19191968 7.09601809E-5 0.956643105
1.19177771 7.09432861E-5 0.956755459
1.19163585 7.09263986E-5 0.956867695
1.19149399 7.09095184E-5 0.95697999
1.19135225 7.08926382E-5 0.957092345
1.19121051 7.08757652E-5 0.95720464
1.19106877 7.08588996E-5 0.957316935
1.19092703 7.08420412E-5 0.95742923
1.19078529 7.08251901E-5 0.957541585
1.19064367 7.08083462E-5 0.957653821
1.19050217 7.07915024E-5 0.951032579
1.19036055 7.07746658E-5 0.941588283
1.19021904 7.07578365E-5 0.94169867
1.19007754 7.07410145E-5 0.941809058
1.18993604 7.07241998E-5 0.941919386
1.18979466 7.0707385E-5 0.942029834
1.18965328 7.06905848E-5 0.942140281
1.1895119 7.06737846E-5 0.94225055
1.18937051 7.06569917E-5 0.942360938
1.18922925 7.06402061E-5 0.942471325
1.18908799 7.06234205E-5 0.942581713
1.18894672 7.06066494E-5 0.942692101
1.18880558 7.05898783E-5 0.942802489
1.18866432 7.05731145E-5 0.942912877
1.18852329 7.0556358E-5 0.943023324
1.18838215 7.05396087E-5 0.943133712
1.18824112 7.05228595E-5 0.94324398
1.1881001 7.05061248E-5 0.943354309
1.18795907 7.04893901E-5 0.943464756
1.18781805 7.04726626E-5 0.943575144
1.18767715 7.04559425E-5 0.943685532
1.18753624 7.04392223E-5 0.943795919
1.18739545 7.04225167E-5 0.936821938
1.18725455 7.04058111E-5 0.927975059
1.18711376 7.03891128E-5 0.928083539
1.18697298 7.03724218E-5 0.92819196
1.18683231 7.0355738E-5 0.92830056
1.18669164 7.03390542E-5 0.92840898
1.18655097 7.03223777E-5 0.928517461
1.18641031 7.03057158E-5 0.928626001
1.18626976 7.02890538E-5 0.928734541
1.18612921 7.02723919E-5 0.928843021
1.18598866 7.02557445E-5 0.928951442
1.18584812 7.02390971E-5 0.929060042
1.18570769 7.02224643E-5 0.929168522
1.18556726 7.02058314E-5 0.929276943
1.18542683 7.01892059E-5 0.929385483
1.18528652 7.01725803E-5 0.929494023
1.18514621 7.01559693E-5 0.929602504
1.1850059 7.01393583E-5 0.929710925
1.18486559 7.01227546E-5 0.929819465
1.1847254 7.01061581E-5 0.929927945
1.18458521 7.00895689E-5 0.930036485
1.18444502 7.00729797E-5 0.930144906
1.18430483 7.00564051E-5 0.923716903
1.18416476 7.00398305E-5 0.914556742
1.18402469 7.00232631E-5 0.914663434
1.18388474 7.0006703E-5 0.914770007
1.18374467 6.99901429E-5 0.914876819
1.18360472 6.99735974E-5 0.914983451
1.18346477 6.99570519E-5 0.915090024
1.18332493 6.99405136E-5 0.915196657
1.1831851 6.99239754E-5 0.915303349
1.18304527 6.99074517E-5 0.915409982
1.18290544 6.98909353E-5 0.915516615
1.1827656 6.98744188E-5 0.915623248
1.18262589 6.98579097E-5 0.91572988
1.18248618 6.98414078E-5 0.915836573
1.18234658 6.98249059E-5 0.915943205
1.18220687 6.98084186E-5 0.916049838
1.18206728 6.97919313E-5 0.916156411
1.1819278 6.97754513E-5 0.916263044
1.18178821 6.97589785E-5 0.916369677
1.18164873 6.97425057E-5 0.916476309
1.18150926 6.97260475E-5 0.916583002
1.18136978 6.97095893E-5 0.916689694
1.18123043 6.96931384E-5 0.911657691
1.18109107 6.96766947E-5 0.901292503
1.18095171 6.96602583E-5 0.901397288
1.18081236 6.96438219E-5 0.901502132
1.18067312 6.96273928E-5 0.901606917
1.18053389 6.9610971E-5 0.901711762
1.18039465 6.95945564E-5 0.901816547
1.18025553 6.95781491E-5 0.901921391
1.18011642 6.95617418E-5 0.902026176
1.1799773 6.95453418E-5 0.902130961
1.17983818 6.95289491E-5 0.902235806
1.17969918 6.95125636E-5 0.902340651
1.17956018 6.94961855E-5 0.902445376
1.17942119 6.94798073E-5 0.90255028
1.17928219 6.94634437E-5 0.902655005
1.17914331 6.944708E-5 0.902759969
1.17900443 6.94307164E-5 0.902864695
1.17886555 6.94143673E-5 0.902969539
1.17872679 6.93980182E-5 0.903074324
1.17858803 6.93816837E-5 0.903179169
1.17844927 6.93653492E-5 0.903284013
1.17831051 6.93490147E-5 0.903388798
1.17817187 6.93326947E-5 0.900620639
1.17803323 6.93163747E-5 0.888277471
1.17789459 6.9300062E-5 0.888380468
1.17775595 6.92837566E-5 0.888483584
1.17761743 6.92674585E-5 0.88858664
1.17747891 6.92511676E-5 0.888689637
1.17734039 6.92348767E-5 0.888792694
1.17720199 6.92185931E-5 0.88889575
1.17706358 6.92023168E-5 0.888998747
1.17692518 6.91860478E-5 0.889101803
1.17678678 6.91697787E-5 0.8892048
1.1766485 6.9153517E-5 0.889307797
1.17651021 6.91372625E-5 0.889410794
1.17637193 6.91210153E-5 0.889513791
1.17623377 6.91047753E-5 0.889616907
1.17609549 6.90885354E-5 0.889719963
1.17595732 6.90723027E-5 0.88982296
1.17581928 6.90560773E-5 0.889926016
1.17568111 6.90398592E-5 0.890029013
1.17554307 6.90236484E-5 0.89013201
1.17540503 6.90074376E-5 0.890235066
1.1752671 6.8991234E-5 0.890338063
1.17512906 6.89750377E-5 0.89044106
1.17499113 6.89588487E-5 0.875697911
1.17485321 6.89426597E-5 0.875527143
1.1747154 6.8926478E-5 0.875628412
1.17457759 6.89103035E-5 0.87572968
1.17443979 6.88941363E-5 0.875831008
1.17430198 6.88779764E-5 0.875932217
1.17416418 6.88618165E-5 0.876033545
1.17402649 6.88456639E-5 0.876134813
1.1738888 6.88295186E-5 0.876236022
1.17375124 6.88133805E-5 0.876337349
1.17361355 6.87972497E-5 0.876438558
1.17347598 6.87811189E-5 0.876539886
1.17333853 6.87649954E-5 0.876641154
1.17320096 6.87488791E-5 0.876742423
1.17306352 6.87327629E-5 0.876843691
1.17292607 6.87166612E-5 0.8769449
1.17278862 6.87005595E-5 0.877046168
1.17265117 6.86844651E-5 0.877147555
1.17251384 6.86683779E-5 0.877248824
1.17237651 6.86522908E-5 0.877350092
1.1722393 6.86362109E-5 0.877451241
1.17210197 6.86201383E-5 0.877552509
1.17196476 6.8604073E-5 0.866927385
1.17182755 6.8588015E-5 0.862858295
1.17169046 6.85719569E-5 0.862957895
1.17155325 6.85559062E-5 0.863057375
1.17141616 6.85398627E-5 0.863156915
1.17127919 6.85238265E-5 0.863256454
1.1711421 6.85077976E-5 0.863355994
1.17100513 6.84917686E-5 0.863455594
1.17086816 6.8475747E-5 0.863555074
1.17073119 6.84597326E-5 0.863654613
1.17059433 6.84437182E-5 0.863754213
1.17045748 6.84277184E-5 0.863853633
1.17032063 6.84117185E-5 0.863953233
1.17018378 6.8395726E-5 0.864052832
1.17004704 6.83797334E-5 0.864152372
1.16991031 6.83637554E-5 0.864251852
1.16977358 6.83477774E-5 0.864351392
1.16963685 6.83318067E-5 0.864450991
1.16950023 6.83158432E-5 0.864550531
1.16936362 6.82998798E-5 0.864650071
1.169227 6.82839236E-5 0.864749491
1.16909051 6.82679747E-5 0.864849031
1.16895401 6.82520331E-5 0.859036028
1.16881752 6.82360987E-5 0.850335658
1.16868103 6.82201644E-5 0.850433528
1.16854465 6.82042373E-5 0.850531399
1.16840816 6.81883175E-5 0.85062921
1.16827178 6.8172405E-5 0.850727081
1.16813552 6.81564925E-5 0.850824893
1.16799927 6.81405872E-5 0.850922704
1.16786289 6.81246893E-5 0.851020575
1.16772676 6.81087986E-5 0.851118445
1.1675905 6.80929079E-5 0.851216257
1.16745436 6.80770318E-5 0.851314068
1.16731822 6.80611556E-5 0.851411939
1.16718209 6.80452795E-5 0.851509809
1.16704607 6.80294179E-5 0.851607561
1.16690993 6.80135563E-5 0.851705432
1.16677392 6.7997702E-5 0.851803303
1.16663802 6.7981855E-5 0.851901114
1.166502 6.79660152E-5 0.851998866
1.1663661 6.79501754E-5 0.852096736
1.1662302 6.7934343E-5 0.852194607
1.16609442 6.79185177E-5 0.852292478
1.16595852 6.79026998E-5 0.852009058
1.16582274 6.78868819E-5 0.838063955
1.16568696 6.78710712E-5 0.838160157
1.1655513 6.78552678E-5 0.838256299
1.16541564 6.78394717E-5 0.838352501
1.16527998 6.78236756E-5 0.838448703
1.16514432 6.78078868E-5 0.838544846
1.16500866 6.77921053E-5 0.838641107
1.16487312 6.7776331E-5 0.838737249
1.16473758 6.77605567E-5 0.838833392
1.16460204 6.77447897E-5 0.838929534
1.16446662 6.772903E-5 0.839025736
1.1643312 6.77132775E-5 0.839121938
1.16419578 6.76975324E-5 0.83921808
1.16406035 6.76817872E-5 0.839314222
1.16392505 6.76660493E-5 0.839410365
1.16378975 6.76503114E-5 0.839506626
1.16365445 6.7634588E-5 0.839602768
1.16351914 6.76188647E-5 0.839698851
1.16338396 6.76031486E-5 0.839795172
1.16324878 6.75874398E-5 0.839891255
1.16311359 6.75717311E-5 0.839987457
1.16297853 6.75560368E-5 0.840083539
1.16284335 6.75403426E-5 0.831665754
1.16270828 6.75246483E-5 0.82597816
1.16257334 6.75089686E-5 0.826072693
1.16243827 6.7493289E-5 0.826167285
1.16230333 6.74776165E-5 0.826261759
1.16216838 6.74619514E-5 0.826356351
1.16203344 6.74462863E-5 0.826450884
1.16189861 6.74306357E-5 0.826545477
1.16176379 6.74149851E-5 0.826639891
1.16162896 6.73993345E-5 0.826734424
1.16149414 6.73836985E-5 0.826829016
1.16135943 6.73680624E-5 0.82692343
1.16122472 6.73524337E-5 0.827017963
1.16109002 6.73368122E-5 0.827112556
1.16095531 6.73211907E-5 0.827207088
1.16082072 6.73055838E-5 0.827301562
1.16068614 6.72899769E-5 0.827396095
1.16055155 6.72743699E-5 0.827490687
1.16041696 6.72587776E-5 0.827585161
1.16028249 6.72431852E-5 0.827679694
1.16014802 6.72276001E-5 0.827774227
1.16001356 6.72120223E-5 0.82786876
1.15987921 6.71964444E-5 0.826578081
1.15974486 6.71808739E-5 0.814053118
1.15961051 6.71653106E-5 0.814146042
1.15947616 6.71497546E-5 0.814239025
1.15934181 6.71341986E-5 0.814331889
1.15920758 6.71186572E-5 0.814424813
1.15907335 6.71031084E-5 0.814517677
1.15893924 6.70875743E-5 0.81461072
1.15880501 6.70720401E-5 0.814703584
1.1586709 6.70565205E-5 0.814796507
1.15853679 6.70409936E-5 0.814889371
1.1584028 6.70254813E-5 0.814982355
1.15826869 6.70099689E-5 0.815075338
1.1581347 6.69944711E-5 0.815168202
1.15800071 6.69789661E-5 0.815261126
1.15786684 6.69634755E-5 0.815354049
1.15773284 6.6947985E-5 0.815446913
1.15759897 6.69325018E-5 0.815539837
1.1574651 6.69170258E-5 0.81563282
1.15733135 6.69015571E-5 0.815725625
1.15719759 6.68860885E-5 0.815818608
1.15706384 6.68706271E-5 0.815911531
1.15693009 6.68551729E-5 0.816004515
1.15679634 6.68397188E-5 0.808514595
1.1566627 6.68242719E-5 0.802323639
1.15652907 6.68088323E-5 0.802415013
1.15639544 6.67934E-5 0.802506328
1.15626192 6.67779677E-5 0.802597642
1.15612841 6.676255E-5 0.802689016
1.15599489 6.67471249E-5 0.80278033
1.15586138 6.67317145E-5 0.802871704
1.15572786 6.6716304E-5 0.802963018
1.15559447 6.67009008E-5 0.803054273
1.15546107 6.66855049E-5 0.803145647
1.1553278 6.66701162E-5 0.803236961
1.1551944 6.66547276E-5 0.803328335
1.15506113 6.66393462E-5 0.80341965
1.15492785 6.66239721E-5 0.803511024
1.15479469 6.6608598E-5 0.803602219
1.15466142 6.65932384E-5 0.803693712
1.15452826 6.65778789E-5 0.803784966
1.1543951 6.65625194E-5 0.80387634
1.15426207 6.65471744E-5 0.803967714
1.15412891 6.65318294E-5 0.804058909
1.15399587 6.65164916E-5 0.804150224
1.15386283 6.65011539E-5 0.804241657
1.15372992 6.64858308E-5 0.791572571
1.15359688 6.64705076E-5 0.790812969
1.15346396 6.64551844E-5 0.790902793
1.15333116 6.64398758E-5 0.790992618
1.15319824 6.64245672E-5 0.791082382
1.15306544 6.64092659E-5 0.791172206
1.15293264 6.63939718E-5 0.791262031
1.15279984 6.63786777E-5 0.791351795
1.15266705 6.63633909E-5 0.7914415
1.15253437 6.63481114E-5 0.791531265
1.15240169 6.63328392E-5 0.791621089
1.15226901 6.6317567E-5 0.791710794
1.15213645 6.6302302E-5 0.791800559
1.15200388 6.62870443E-5 0.791890442
1.15187132 6.62717866E-5 0.791980267
1.15173876 6.62565362E-5 0.792070031
1.1516062 6.62412931E-5 0.792159736
1.15147376 6.62260572E-5 0.792249441
1.15134132 6.62108214E-5 0.792339206
1.151209 6.61956001E-5 0.79242909
1.15107656 6.61803715E-5 0.792518795
1.15094423 6.61651575E-5 0.792608559
1.15081191 6.61499435E-5 0.789147317
1.15067959 6.61347367E-5 0.77935797
1.15054739 6.61195372E-5 0.779446125
1.15041518 6.61043377E-5 0.779534459
1.15028298 6.60891455E-5 0.779622674
1.15015078 6.60739606E-5 0.779711008
1.15001869 6.6058783E-5 0.779799104
1.14988661 6.60436053E-5 0.779887438
1.14975452 6.6028435E-5 0.779975653
1.14962244 6.60132719E-5 0.780063987
1.14949048 6.59981088E-5 0.780152202
1.14935839 6.59829602E-5 0.780240417
1.14922655 6.59678044E-5 0.780328751
1.14909458 6.59526631E-5 0.780416965
1.14896274 6.59375219E-5 0.780505121
1.14883077 6.59223879E-5 0.780593455
1.14869905 6.59072612E-5 0.78068167
1.1485672 6.58921417E-5 0.780769825
1.14843547 6.58770223E-5 0.780858159
1.14830375 6.58619101E-5 0.780946434
1.14817202 6.5846798E-5 0.781034648
1.14804029 6.58317003E-5 0.781122923
1.14790869 6.58166027E-5 0.781211078
1.14777708 6.58015124E-5 0.774204433
1.14764547 6.57864221E-5 0.76812315
1.14751387 6.5771339E-5 0.768209815
1.14738238 6.57562632E-5 0.768296659
1.14725089 6.57411947E-5 0.768383384
1.1471194 6.57261262E-5 0.768470168
1.14698792 6.5711065E-5 0.768556893
1.14685655 6.5696011E-5 0.768643498
1.14672518 6.56809571E-5 0.768730342
1.14659381 6.56659104E-5 0.768817067
1.14646256 6.5650871E-5 0.768903852
1.14633119 6.56358388E-5 0.768990576
1.14619994 6.56208067E-5 0.769077361
1.14606869 6.56057819E-5 0.769164026
1.14593756 6.55907643E-5 0.769250751
1.14580643 6.55757467E-5 0.769337475
1.1456753 6.55607437E-5 0.769424319
1.14554417 6.55457334E-5 0.769511044
1.14541304 6.55307376E-5 0.769597769
1.14528203 6.55157419E-5 0.769684434
1.14515102 6.55007534E-5 0.769771338
1.14502001 6.54857722E-5 0.769857943
1.14488912 6.5470791E-5 0.769944727
1.14475811 6.54558171E-5 0.760290921
1.14462721 6.54408504E-5 0.757097661
1.14449632 6.54258911E-5 0.757182777
1.14436555 6.54109317E-5 0.75726819
1.14423478 6.53959796E-5 0.757353544
1.144104 6.53810275E-5 0.75743866
1.14397323 6.536609E-5 0.757523954
1.14384246 6.53511524E-5 0.757609308
1.14371181 6.53362149E-5 0.757694542
1.14358115 6.53212919E-5 0.757779717
1.1434505 6.53063689E-5 0.757865012
1.14331996 6.52914532E-5 0.757950306
1.14318931 6.52765375E-5 0.758035481
1.14305878 6.52616363E-5 0.758120894
1.14292824 6.52467279E-5 0.758206069
1.14279783 6.5231834E-5 0.758291364
1.14266741 6.52169401E-5 0.758376658
1.142537 6.52020535E-5 0.758461893
1.14240658 6.51871742E-5 0.758547187
1.14227617 6.51723021E-5 0.758632481
1.14214587 6.51574301E-5 0.758717656
1.14201558 6.51425653E-5 0.75880301
1.14188528 6.51277005E-5 0.758888245
1.1417551 6.5112843E-5 0.747415304
1.14162481 6.50979928E-5 0.746179879
1.14149463 6.50831498E-5 0.746263504
1.14136457 6.50683069E-5 0.746347427
1.1412344 6.50534712E-5 0.746431231
1.14110434 6.50386428E-5 0.746514976
1.14097428 6.50238217E-5 0.74659884
1.14084423 6.50090005E-5 0.746682703
1.14071417 6.49941794E-5 0.746766448
1.14058423 6.49793728E-5 0.746850312
1.14045429 6.49645663E-5 0.746934056
1.14032435 6.4949767E-5 0.747017801
1.14019454 6.49349749E-5 0.747101665
1.1400646 6.49201829E-5 0.747185528
1.13993478 6.49053982E-5 0.747269392
1.13980496 6.48906207E-5 0.747353256
1.13967526 6.48758432E-5 0.747436881
1.13954556 6.4861073E-5 0.747520804
1.13941586 6.48463101E-5 0.747604549
1.13928616 6.48315472E-5 0.747688353
1.13915646 6.48167988E-5 0.747772157
1.13902688 6.48020432E-5 0.747856021
1.1388973 6.47873021E-5 0.747939765
1.13876772 6.4772561E-5 0.735513985
1.13863814 6.47578272E-5 0.735465348
1.13850868 6.47431007E-5 0.7355479
1.13837922 6.47283741E-5 0.735630274
1.13824975 6.47136549E-5 0.735712647
1.13812029 6.46989429E-5 0.735794961
1.13799095 6.46842309E-5 0.735877335
1.13786161 6.46695262E-5 0.735959649
1.13773227 6.46548287E-5 0.736042202
1.13760304 6.46401313E-5 0.736124575
1.1374737 6.46254412E-5 0.736206889
1.13734448 6.46107583E-5 0.736289263
1.13721526 6.45960827E-5 0.736371815
1.13708615 6.45814071E-5 0.736454129
1.13695693 6.45667387E-5 0.736536443
1.13682783 6.45520704E-5 0.736618876
1.13669872 6.45374166E-5 0.73670125
1.13656974 6.45227556E-5 0.736783624
1.13644063 6.45081091E-5 0.736865997
1.13631165 6.44934626E-5 0.736948431
1.13618267 6.44788233E-5 0.737030804
1.1360538 6.44641914E-5 0.737113178
1.13592482 6.44495594E-5 0.736972451
1.13579595 6.44349348E-5 0.724804461
1.13566709 6.44203174E-5 0.724885404
1.13553822 6.44057072E-5 0.724966466
1.13540947 6.43910971E-5 0.725047469
1.13528073 6.4376487E-5 0.725128412
1.13515198 6.43618914E-5 0.725209415
1.13502324 6.43472958E-5 0.725290358
1.13489461 6.43327076E-5 0.72537142
1.13476586 6.43181193E-5 0.725452423
1.13463736 6.43035455E-5 0.725533366
1.13450873 6.42889645E-5 0.725614429
1.1343801 6.4274398E-5 0.725695312
1.13425159 6.42598316E-5 0.725776196
1.13412309 6.42452724E-5 0.725857198
1.13399458 6.42307205E-5 0.725938261
1.13386619 6.42161685E-5 0.726019263
1.1337378 6.42016239E-5 0.726100326
1.13360941 6.41870865E-5 0.72618109
1.13348103 6.41725492E-5 0.726262152
1.13335264 6.41580191E-5 0.726343215
1.13322437 6.41434963E-5 0.726424038
1.1330961 6.41289735E-5 0.726505101
1.13296783 6.41144579E-5 0.726586044
1.13283968 6.40999497E-5 0.714502871
1.13271141 6.40854414E-5 0.714457035
1.13258326 6.40709404E-5 0.714536428
1.13245523 6.40564467E-5 0.714616179
1.13232708 6.4041953E-5 0.714695871
1.13219905 6.40274666E-5 0.714775383
1.13207102 6.40129874E-5 0.714854896
1.13194299 6.39985155E-5 0.714934528
1.13181496 6.39840437E-5 0.715014219
1.13168705 6.39695718E-5 0.715093732
1.13155913 6.39551145E-5 0.715173364
1.13143122 6.39406571E-5 0.715252995
1.13130331 6.39262071E-5 0.715332627
1.13117552 6.3911757E-5 0.715412199
1.13104773 6.38973142E-5 0.715491831
1.13091993 6.38828787E-5 0.715571463
1.13079214 6.38684505E-5 0.715651095
1.13066447 6.38540223E-5 0.715730727
1.13053679 6.38396014E-5 0.715810239
1.13040912 6.38251804E-5 0.715889871
1.13028145 6.38107667E-5 0.715969503
1.13015389 6.37963603E-5 0.716049075
1.13002622 6.37819612E-5 0.716128647
1.12989867 6.37675621E-5 0.705208361
1.12977123 6.37531703E-5 0.70413655
1.12964368 6.37387784E-5 0.704214752
1.12951624 6.37244011E-5 0.704292953
1.12938881 6.37100165E-5 0.704371274
1.12926137 6.36956465E-5 0.704449475
1.12913406 6.36812765E-5 0.704527795
1.12900662 6.36669138E-5 0.704605997
1.12887931 6.36525583E-5 0.704684317
1.12875211 6.36382028E-5 0.704762518
1.1286248 6.36238547E-5 0.704840779
1.1284976 6.36095065E-5 0.704918981
1.1283704 6.35951656E-5 0.704997241
1.12824321 6.35808319E-5 0.705075562
1.12811601 6.35665056E-5 0.705153704
1.12798893 6.35521792E-5 0.705231905
1.12786186 6.35378601E-5 0.705310345
1.12773478 6.35235483E-5 0.705388486
1.1276077 6.35092365E-5 0.705466747
1.12748075 6.3494932E-5 0.705545068
1.12735379 6.34806274E-5 0.70562315
1.12722683 6.34663302E-5 0.705701411
1.12709987 6.34520402E-5 0.705779731
1.12697303 6.34377575E-5 0.696880698
1.12684619 6.34234748E-5 0.694047153
1.12671936 6.34091994E-5 0.694124103
1.12659252 6.33949239E-5 0.694201052
1.12646568 6.33806558E-5 0.694278002
1.12633896 6.33663949E-5 0.694354951
1.12621224 6.33521413E-5 0.694431841
1.12608552 6.33378877E-5 0.694508731
1.12595892 6.33236414E-5 0.694585621
1.12583232 6.3309395E-5 0.694662452
1.12570572 6.3295156E-5 0.694739461
1.12557912 6.32809242E-5 0.694816411
1.12545252 6.32666997E-5 0.694893241
1.12532604 6.32524752E-5 0.69497025
1.12519956 6.3238258E-5 0.6950472
1.12507308 6.32240408E-5 0.695124149
1.12494659 6.32098308E-5 0.695201039
1.12482023 6.31956282E-5 0.695277929
1.12469387 6.31814255E-5 0.695354819
1.12456751 6.31672301E-5 0.695431769
1.12444115 6.3153042E-5 0.695508718
1.1243149 6.31388539E-5 0.695585549
1.12418866 6.31246803E-5 0.695662498
1.12406242 6.31104995E-5 0.689360917
1.12393618 6.30963332E-5 0.684048593
1.12381005 6.30821669E-5 0.684124231
1.12368381 6.30680006E-5 0.68419987
1.12355769 6.30538489E-5 0.684275389
1.12343168 6.30396971E-5 0.684351087
1.12330556 6.30255454E-5 0.684426606
1.12317955 6.30114009E-5 0.684502304
1.12305355 6.29972637E-5 0.684577882
1.12292755 6.29831338E-5 0.684653401
1.12280166 6.29690039E-5 0.684729159
1.12267566 6.29548813E-5 0.684804678
1.12254977 6.29407659E-5 0.684880376
1.12242389 6.29266506E-5 0.684955955
1.12229812 6.29125425E-5 0.685031533
1.12217224 6.28984344E-5 0.685107172
1.12204647 6.28843336E-5 0.68518275
1.1219207 6.28702401E-5 0.685258329
1.12179506 6.28561538E-5 0.685333967
1.12166929 6.28420676E-5 0.685409665
1.12154365 6.28279886E-5 0.685485244
1.121418 6.28139096E-5 0.685560882
1.12129235 6.27998379E-5 0.68563652
1.12116683 6.27857735E-5 0.682595432
1.12104118 6.27717091E-5 0.674316764
1.12091565 6.27576519E-5 0.67439121
1.12079024 6.2743602E-5 0.674465537
1.12066472 6.27295522E-5 0.674539804
1.12053931 6.27155096E-5 0.674614191
1.1204139 6.27014742E-5 0.674688458
1.12028849 6.26874389E-5 0.674762785
1.12016308 6.26734109E-5 0.674837232
1.12003779 6.26593828E-5 0.674911499
1.11991251 6.26453693E-5 0.674985826
1.11978722 6.26313558E-5 0.675060272
1.11966193 6.26173423E-5 0.675134599
1.11953676 6.26033361E-5 0.675208867
1.11941159 6.25893372E-5 0.675283134
1.11928642 6.25753382E-5 0.675357521
1.11916125 6.25613466E-5 0.675431848
1.11903608 6.25473622E-5 0.675506234
1.11891103 6.25333851E-5 0.675580561
1.11878598 6.25194079E-5 0.675654948
1.11866093 6.25054308E-5 0.675729275
1.118536 6.24914683E-5 0.675803661
1.11841106 6.24774984E-5 0.675877929
1.11828601 6.24635431E-5 0.675952315
1.1181612 6.24495879E-5 0.66533792
1.11803627 6.24356398E-5 0.664789379
1.11791146 6.24216991E-5 0.664862454
1.11778653 6.24077584E-5 0.664935529
1.11766183 6.23938249E-5 0.665008724
1.11753702 6.23798915E-5 0.665081739
1.11741221 6.23659653E-5 0.665154815
1.11728752 6.23520464E-5 0.66522789
1.11716282 6.23381275E-5 0.665301025
1.11703825 6.23242158E-5 0.6653741
1.11691356 6.23103115E-5 0.665447116
1.11678898 6.22964071E-5 0.66552031
1.11666441 6.228251E-5 0.665593386
1.11653984 6.22686202E-5 0.665666461
1.11641526 6.22547304E-5 0.665739596
1.11629081 6.22408479E-5 0.665812671
1.11616635 6.22269654E-5 0.665885687
1.1160419 6.22130901E-5 0.665958822
1.11591744 6.21992222E-5 0.666031837
1.11579311 6.21853542E-5 0.666104913
1.11566877 6.21714935E-5 0.666178107
1.11554444 6.21576401E-5 0.666251123
1.1154201 6.21437866E-5 0.666324139
1.11529589 6.21299405E-5 0.660229862
1.11517155 6.21161016E-5 0.655327439
1.11504734 6.21022627E-5 0.655399263
1.11492324 6.20884312E-5 0.655471087
1.11479902 6.20745996E-5 0.65554297
1.11467493 6.20607752E-5 0.655614793
1.11455083 6.20469582E-5 0.655686677
1.11442673 6.20331484E-5 0.6557585
1.11430264 6.20193387E-5 0.655830383
1.11417866 6.20055289E-5 0.655902267
1.11405456 6.19917264E-5 0.65597409
1.1139307 6.19779312E-5 0.656045914
1.11380672 6.19641432E-5 0.656117737
1.11368275 6.19503553E-5 0.65618962
1.11355889 6.19365746E-5 0.656261563
1.11343503 6.1922794E-5 0.656333387
1.11331117 6.19090206E-5 0.65640527
1.11318743 6.18952545E-5 0.656477153
1.11306369 6.18814884E-5 0.656548977
1.11293983 6.18677295E-5 0.65662086
1.11281621 6.1853978E-5 0.656692624
1.11269248 6.18402264E-5 0.656764567
1.11256886 6.18264821E-5 0.65683645
1.11244512 6.18127451E-5 0.655844271
1.1123215 6.17990081E-5 0.646040201
1.112198 6.17852711E-5 0.646110892
1.11207438 6.17715486E-5 0.646181524
1.11195087 6.17578262E-5 0.646252096
1.11182737 6.1744111E-5 0.646322846
1.11170387 6.17303958E-5 0.646393478
1.11158049 6.17166879E-5 0.646464109
1.11145699 6.170298E-5 0.646534801
1.11133361 6.16892794E-5 0.646605372
1.11121023 6.1675586E-5 0.646676123
1.11108696 6.16618927E-5 0.646746755
1.11096358 6.16482139E-5 0.646817446
1.11084032 6.16345278E-5 0.646888077
1.11071706 6.1620849E-5 0.646958709
1.11059391 6.16071775E-5 0.64702934
1.11047065 6.15935132E-5 0.647099972
1.11034751 6.1579849E-5 0.647170603
1.11022437 6.1566192E-5 0.647241414
1.11010122 6.1552535E-5 0.647311985
1.10997808 6.15388853E-5 0.647382617
1.10985506 6.15252429E-5 0.647453249
1.10973203 6.15116005E-5 0.64752388
1.10960901 6.14979654E-5 0.647594571
1.1094861 6.14843375E-5 0.641318798
1.10936308 6.14707096E-5 0.63689667
1.10924017 6.14570818E-5 0.636966169
1.10911727 6.14434684E-5 0.637035608
1.10899436 6.14298551E-5 0.637105107
1.10887158 6.14162418E-5 0.637174547
1.10874867 6.1402643E-5 0.637243986
1.10862589 6.13890443E-5 0.637313485
1.10850322 6.13754455E-5 0.637382984
1.10838044 6.1361854E-5 0.637452483
1.10825777 6.13482698E-5 0.637521923
1.10813498 6.13346856E-5 0.637591481
1.10801244 6.13211087E-5 0.637660861
1.10788977 6.1307539E-5 0.637730241
1.10776711 6.12939693E-5 0.637799799
1.10764456 6.1280407E-5 0.637869239
1.10752201 6.12668446E-5 0.637938678
1.10739946 6.12532895E-5 0.638008177
1.10727704 6.12397416E-5 0.638077617
1.10715461 6.12261938E-5 0.638147116
1.10703206 6.12126532E-5 0.638216555
1.10690975 6.119912E-5 0.638285995
1.10678732 6.11855867E-5 0.638355494
1.10666502 6.11720607E-5 0.638338268
1.10654259 6.11585347E-5 0.62787807
1.10642028 6.11450159E-5 0.627946377
1.10629809 6.11315045E-5 0.628014684
1.10617578 6.1117993E-5 0.628082991
1.10605359 6.11044889E-5 0.628151298
1.1059314 6.10909847E-5 0.628219604
1.10580921 6.1077495E-5 0.628287911
1.10568702 6.10639981E-5 0.628356278
1.10556495 6.10505158E-5 0.628424466
1.10544288 6.10370262E-5 0.628492892
1.10532081 6.10235511E-5 0.628561139
1.10519874 6.1010076E-5 0.628629386
1.10507679 6.09966082E-5 0.628697693
1.10495484 6.09831441E-5 0.628766
1.10483289 6.09696835E-5 0.628834367
1.10471094 6.09562267E-5 0.628902674
1.10458899 6.09427734E-5 0.628970981
1.10446715 6.09293274E-5 0.629039228
1.10434532 6.09158851E-5 0.629107535
1.10422349 6.09024464E-5 0.629175842
1.10410166 6.08890114E-5 0.629244149
1.10397995 6.08755836E-5 0.629312456
1.10385823 6.08621594E-5 0.629380703
1.10373652 6.08487389E-5 0.62550658
1.10361481 6.08353221E-5 0.619012594
1.10349309 6.08219088E-5 0.619079709
1.1033715 6.08085029E-5 0.619146883
1.10324991 6.07951006E-5 0.619214118
1.10312831 6.07817019E-5 0.619281232
1.10300672 6.07683069E-5 0.619348407
1.10288525 6.07549191E-5 0.619415581
1.10276377 6.07415313E-5 0.619482696
1.1026423 6.07281509E-5 0.61954987
1.10252082 6.07147776E-5 0.619616985
1.10239947 6.07014044E-5 0.61968416
1.10227799 6.06880385E-5 0.619751275
1.10215664 6.06746726E-5 0.619818509
1.10203528 6.06613139E-5 0.619885683
1.10191405 6.06479625E-5 0.619952798
1.10179269 6.06346111E-5 0.620019972
1.10167146 6.0621267E-5 0.620087028
1.10155022 6.06079266E-5 0.620154321
1.1014291 6.05945897E-5 0.620221436
1.10130787 6.05812565E-5 0.620288551
1.10118675 6.0567927E-5 0.620355725
1.10106564 6.05546047E-5 0.62042284
1.10094452 6.05412861E-5 0.620489955
1.1008234 6.05279711E-5 0.61363554
1.1007024 6.05146633E-5 0.610281467
1.10058141 6.05013556E-5 0.610347509
1.10046041 6.04880552E-5 0.610413611
1.10033941 6.04747584E-5 0.610479534
1.10021853 6.04614652E-5 0.610545576
1.10009754 6.04481756E-5 0.610611677
1.09997666 6.04348934E-5 0.61067766
1.09985578 6.04216148E-5 0.610743761
1.09973502 6.04083398E-5 0.610809803
1.09961426 6.03950684E-5 0.610875785
1.09949338 6.03818007E-5 0.610941768
1.09937263 6.03685403E-5 0.611007869
1.09925199 6.03552835E-5 0.611073792
1.09913123 6.03420303E-5 0.611139834
1.09901059 6.03287808E-5 0.611205995
1.09888995 6.03155349E-5 0.611271977
1.09876931 6.03022963E-5 0.6113379
1.09864879 6.02890577E-5 0.611404002
1.09852815 6.02758264E-5 0.611470044
1.09840763 6.02626023E-5 0.611536026
1.09828711 6.02493783E-5 0.611602068
1.09816658 6.02361579E-5 0.61166805
1.09804618 6.02229447E-5 0.611734092
1.09792578 6.02097352E-5 0.602522612
1.09780538 6.01965294E-5 0.601719081
1.09768498 6.01833308E-5 0.601783991
1.09756458 6.01701322E-5 0.60184896
1.0974443 6.01569409E-5 0.601913869
1.09732401 6.01437532E-5 0.601978779
1.09720373 6.01305692E-5 0.602043688
1.09708345 6.01173888E-5 0.602108657
1.09696329 6.01042157E-5 0.602173626
1.096843 6.00910425E-5 0.602238476
1.09672284 6.00778767E-5 0.602303445
1.09660268 6.00647145E-5 0.602368355
1.09648263 6.00515596E-5 0.602433264
1.09636247 6.00384046E-5 0.602498174
1.09624243 6.0025257E-5 0.602563143
1.09612238 6.0012113E-5 0.602628112
1.09600246 5.99989726E-5 0.602693021
1.09588242 5.99858358E-5 0.602757931
1.09576249 5.99727027E-5 0.602822781
1.09564257 5.99595769E-5 0.602887809
1.09552264 5.99464511E-5 0.602952778
1.09540272 5.99333325E-5 0.603017628
1.09528291 5.99202176E-5 0.603082597
1.09516311 5.990711E-5 0.602261841
1.0950433 5.98940023E-5 0.593164921
1.0949235 5.9880902E-5 0.593228817
1.09480369 5.98678052E-5 0.593292654
1.094684 5.98547122E-5 0.59335649
1.09456432 5.98416227E-5 0.593420327
1.09444463 5.98285369E-5 0.593484104
1.09432495 5.98154584E-5 0.593548059
1.09420538 5.98023835E-5 0.593611836
1.09408581 5.97893122E-5 0.593675673
1.09396625 5.97762446E-5 0.59373945
1.09384668 5.97631806E-5 0.593803406
1.09372723 5.97501203E-5 0.593867183
1.09360766 5.97370672E-5 0.593931079
1.09348822 5.97240178E-5 0.593994856
1.09336877 5.9710972E-5 0.594058812
1.09324944 5.96979298E-5 0.594122529
1.09312999 5.96848913E-5 0.594186366
1.09301066 5.96718601E-5 0.594250202
1.09289134 5.96588325E-5 0.594313979
1.09277201 5.96458049E-5 0.594377935
1.09265268 5.96327845E-5 0.594441712
1.09253347 5.96197715E-5 0.594505489
1.09241426 5.96067584E-5 0.594569385
1.09229505 5.9593749E-5 0.592615604
1.09217584 5.95807469E-5 0.584835529
1.09205675 5.95677484E-5 0.584898233
1.09193766 5.95547535E-5 0.584961057
1.09181845 5.95417623E-5 0.58502382
1.09169948 5.95287784E-5 0.585086584
1.09158039 5.95157944E-5 0.585149467
1.09146142 5.95028177E-5 0.585212171
1.09134233 5.94898447E-5 0.585274994
1.09122336 5.94768753E-5 0.585337698
1.09110451 5.94639096E-5 0.585400522
1.09098554 5.94509511E-5 0.585463226
1.09086668 5.94379926E-5 0.585526109
1.09074783 5.94250414E-5 0.585588813
1.09062898 5.94120938E-5 0.585651636
1.09051013 5.93991499E-5 0.585714459
1.0903914 5.93862096E-5 0.585777223
1.09027267 5.9373273E-5 0.585839927
1.09015393 5.93603436E-5 0.585902631
1.0900352 5.93474142E-5 0.585965455
1.08991647 5.93344921E-5 0.586028218
1.08979785 5.93215736E-5 0.586090982
1.08967924 5.93086588E-5 0.586153746
1.08956063 5.92957513E-5 0.586216569
1.08944201 5.92828437E-5 0.583768547
1.08932352 5.92699434E-5 0.576580822
1.08920491 5.92570468E-5 0.576642573
1.08908641 5.92441538E-5 0.576704264
1.08896792 5.92312645E-5 0.576766014
1.08884954 5.92183787E-5 0.576827645
1.08873105 5.92054967E-5 0.576889455
1.08861268 5.91926218E-5 0.576951146
1.0884943 5.91797507E-5 0.577012897
1.08837593 5.91668831E-5 0.577074647
1.08825767 5.91540193E-5 0.577136338
1.08813941 5.9141159E-5 0.577198029
1.08802104 5.91283024E-5 0.577259719
1.0879029 5.9115453E-5 0.57732147
1.08778465 5.91026037E-5 0.57738322
1.08766639 5.90897616E-5 0.577444851
1.08754826 5.90769232E-5 0.577506602
1.08743012 5.90640884E-5 0.577568412
1.08731198 5.90512573E-5 0.577630103
1.08719397 5.90384334E-5 0.577691793
1.08707583 5.90256095E-5 0.577753544
1.08695781 5.90127929E-5 0.577815294
1.0868398 5.899998E-5 0.577876925
1.08672178 5.89871706E-5 0.577938616
1.08660388 5.89743649E-5 0.57566613
1.08648598 5.89615629E-5 0.568499744
1.08636796 5.89487681E-5 0.568560481
1.08625019 5.89359734E-5 0.568621159
1.08613229 5.89231859E-5 0.568681836
1.08601439 5.8910402E-5 0.568742514
1.08589661 5.88976218E-5 0.568803251
1.08577883 5.88848452E-5 0.568863928
1.08566105 5.88720723E-5 0.568924665
1.08554339 5.88593066E-5 0.568985283
1.08542562 5.88465409E-5 0.56904614
1.08530796 5.88337825E-5 0.569106698
1.0851903 5.88210278E-5 0.569167376
1.08507264 5.88082767E-5 0.569228113
1.0849551 5.87955292E-5 0.56928879
1.08483756 5.87827853E-5 0.569349468
1.0847199 5.87700488E-5 0.569410205
1.08460248 5.87573122E-5 0.569470942
1.08448493 5.87445829E-5 0.5695315
1.08436739 5.87318573E-5 0.569592237
1.08424997 5.87191353E-5 0.569652975
1.08413255 5.87064169E-5 0.569713712
1.08401513 5.86937022E-5 0.56977427
1.08389783 5.86809947E-5 0.569834948
1.08378041 5.86682872E-5 0.568234324
1.08366311 5.86555871E-5 0.560495198
1.0835458 5.86428869E-5 0.560554922
1.0834285 5.8630194E-5 0.560614526
1.08331132 5.86175047E-5 0.560674191
1.08319414 5.86048227E-5 0.560733914
1.08307683 5.85921407E-5 0.560793519
1.08295965 5.85794623E-5 0.560853243
1.08284259 5.85667913E-5 0.560913026
1.08272541 5.85541238E-5 0.560972631
1.08260834 5.85414564E-5 0.561032355
1.08249128 5.85287962E-5 0.561091959
1.08237422 5.85161397E-5 0.561151683
1.08225727 5.85034904E-5 0.561211348
1.08214021 5.84908412E-5 0.561271071
1.08202326 5.84781956E-5 0.561330795
1.08190632 5.84655572E-5 0.5613904
1.08178937 5.84529225E-5 0.561450124
1.08167255 5.84402915E-5 0.561509848
1.0815556 5.8427664E-5 0.561569452
1.08143878 5.84150403E-5 0.561629117
1.08132195 5.84024201E-5 0.561688781
1.08120513 5.83898036E-5 0.561748505
1.08108842 5.83771944E-5 0.561808109
1.08097172 5.83645851E-5 0.561552763
1.08085489 5.83519832E-5 0.552623928
1.08073831 5.83393849E-5 0.552682638
1.0806216 5.83267902E-5 0.55274123
1.08050489 5.83141991E-5 0.552799881
1.08038831 5.83016117E-5 0.552858591
1.08027172 5.82890279E-5 0.552917182
1.08015513 5.82764515E-5 0.552976012
1.08003867 5.8263875E-5 0.553034663
1.07992208 5.82513057E-5 0.553093314
1.07980561 5.82387402E-5 0.553152025
1.07968915 5.82261782E-5 0.553210735
1.07957268 5.82136199E-5 0.553269446
1.07945633 5.82010653E-5 0.553328097
1.07933998 5.81885142E-5 0.553386748
1.07922351 5.81759705E-5 0.553445458
1.07910717 5.81634267E-5 0.553504109
1.07899094 5.81508903E-5 0.55356282
1.07887459 5.81383538E-5 0.553621471
1.07875836 5.81258246E-5 0.553680182
1.07864213 5.8113299E-5 0.553738892
1.0785259 5.81007771E-5 0.553797543
1.07840967 5.80882588E-5 0.553856254
1.07829356 5.80757478E-5 0.553914905
1.07817745 5.80632368E-5 0.553973615
1.07806134 5.80507331E-5 0.546382248
1.07794523 5.80382293E-5 0.544936776
1.07782912 5.80257329E-5 0.544994414
1.07771313 5.80132401E-5 0.54505223
1.07759714 5.80007509E-5 0.545109868
1.07748115 5.79882653E-5 0.545167565
1.07736516 5.79757834E-5 0.545225203
1.07724917 5.79633052E-5 0.54528302
1.0771333 5.79508342E-5 0.545340717
1.07701743 5.79383632E-5 0.545398414
1.07690156 5.79258995E-5 0.545456171
1.07678568 5.79134357E-5 0.545513868
1.07666993 5.79009793E-5 0.545571566
1.07655406 5.78885265E-5 0.545629263
1.07643831 5.78760773E-5 0.54568696
1.07632256 5.78636318E-5 0.545744717
1.07620692 5.78511899E-5 0.545802414
1.07609117 5.78387553E-5 0.545860112
1.07597554 5.78263207E-5 0.545917809
1.0758599 5.78138934E-5 0.545975506
1.07574427 5.7801466E-5 0.546033204
1.07562864 5.7789046E-5 0.546090901
1.07551312 5.77766295E-5 0.546148658
1.07539761 5.77642168E-5 0.546206355
1.0752821 5.77518076E-5 0.541077256
1.07516658 5.77394021E-5 0.537281811
1.07505107 5.77270002E-5 0.537338555
1.07493567 5.7714602E-5 0.537395358
1.07482028 5.77022111E-5 0.537452161
1.07470489 5.76898201E-5 0.537508845
1.07458949 5.76774364E-5 0.537565649
1.0744741 5.76650564E-5 0.537622273
1.07435882 5.76526763E-5 0.537679076
1.07424355 5.76403036E-5 0.537735879
1.07412827 5.76279344E-5 0.537792683
1.07401299 5.76155689E-5 0.537849367
1.07389784 5.76032107E-5 0.537906051
1.07378256 5.75908525E-5 0.537962854
1.07366741 5.75784979E-5 0.538019598
1.07355225 5.75661506E-5 0.538076282
1.07343721 5.75538033E-5 0.538133085
1.07332206 5.75414633E-5 0.538189888
1.07320702 5.75291269E-5 0.538246632
1.07309198 5.75167905E-5 0.538303316
1.07297695 5.75044614E-5 0.538360119
1.07286191 5.7492136E-5 0.538416862
1.07274699 5.74798141E-5 0.538473606
1.07263196 5.74674996E-5 0.53853029
1.07251704 5.7455185E-5 0.536383867
1.07240224 5.74428741E-5 0.529726088
1.07228732 5.74305705E-5 0.529781938
1.0721724 5.74182668E-5 0.529837668
1.0720576 5.74059704E-5 0.529893458
1.07194281 5.73936777E-5 0.529949307
1.07182801 5.7381385E-5 0.530005097
1.07171333 5.73690995E-5 0.530060887
1.07159853 5.73568177E-5 0.530116677
1.07148385 5.73445395E-5 0.530172527
1.07136917 5.7332265E-5 0.530228257
1.07125461 5.73199977E-5 0.530284166
1.07113993 5.73077305E-5 0.530339897
1.07102537 5.72954668E-5 0.530395627
1.07091069 5.72832105E-5 0.530451536
1.07079625 5.72709541E-5 0.530507326
1.07068169 5.72587051E-5 0.530563116
1.07056713 5.72464596E-5 0.530618906
1.07045269 5.72342142E-5 0.530674696
1.07033825 5.7221976E-5 0.530730486
1.07022381 5.72097415E-5 0.530786335
1.07010937 5.71975106E-5 0.530842066
1.06999505 5.71852834E-5 0.530897915
1.0698806 5.71730598E-5 0.530953765
1.06976628 5.71608434E-5 0.531009495
1.06965196 5.71486271E-5 0.52352047
1.06953776 5.71364144E-5 0.522378325
1.06942344 5.7124209E-5 0.522433162
1.06930923 5.71120036E-5 0.522488058
1.06919503 5.70998054E-5 0.522542953
1.06908083 5.70876109E-5 0.522597849
1.06896663 5.707542E-5 0.522652745
1.06885254 5.70632292E-5 0.522707641
1.06873846 5.70510456E-5 0.522762477
1.06862426 5.70388656E-5 0.522817314
1.06851029 5.70266893E-5 0.522872269
1.06839621 5.70145203E-5 0.522927105
1.06828225 5.70023512E-5 0.522982001
1.06816816 5.69901858E-5 0.523036897
1.0680542 5.69780241E-5 0.523091733
1.06794024 5.69658696E-5 0.523146629
1.06782639 5.69537151E-5 0.523201466
1.06771243 5.69415679E-5 0.523256361
1.06759858 5.69294207E-5 0.523311257
1.06748474 5.69172807E-5 0.523366153
1.06737089 5.69051444E-5 0.523421049
1.06725717 5.68930118E-5 0.523475826
1.06714332 5.68808828E-5 0.523530781
1.0670296 5.68687574E-5 0.523585618
1.06691587 5.68566356E-5 0.520107806
1.06680214 5.68445175E-5 0.515029252
1.06668854 5.68324031E-5 0.515083253
1.06657481 5.68202922E-5 0.515137196
1.06646121 5.6808185E-5 0.515191197
1.0663476 5.67960851E-5 0.515245199
1.06623399 5.67839852E-5 0.515299141
1.06612051 5.67718926E-5 0.515353084
1.0660069 5.67597999E-5 0.515407085
1.06589341 5.67477146E-5 0.515461028
1.06577992 5.67356292E-5 0.51551497
1.06566656 5.67235511E-5 0.515569031
1.06555307 5.67114766E-5 0.515622914
1.0654397 5.66994058E-5 0.515676796
1.06532621 5.66873387E-5 0.515730798
1.06521285 5.66752751E-5 0.5157848
1.0650996 5.66632152E-5 0.515838802
1.06498623 5.6651159E-5 0.515892744
1.06487298 5.66391063E-5 0.515946746
1.06475973 5.66270573E-5 0.516000688
1.06464648 5.6615012E-5 0.51605463
1.06453323 5.66029739E-5 0.516108572
1.06441998 5.65909359E-5 0.516162574
1.06430686 5.65789014E-5 0.516216457
1.06419373 5.65668743E-5 0.516270459
1.0640806 5.65548471E-5 0.508797169
1.06396747 5.65428272E-5 0.507887244
1.06385446 5.6530811E-5 0.507940352
1.06374133 5.65187947E-5 0.50799346
1.06362832 5.65067858E-5 0.508046508
1.06351531 5.64947804E-5 0.508099556
1.06340241 5.64827787E-5 0.508152604
1.0632894 5.64707771E-5 0.508205712
1.06317651 5.64587826E-5 0.50825882
1.06306362 5.64467919E-5 0.508311868
1.06295073 5.64348047E-5 0.508364916
1.06283784 5.64228249E-5 0.508418083
1.06272507 5.6410845E-5 0.508471072
1.06261218 5.63988688E-5 0.508524179
1.0624994 5.63868962E-5 0.508577168
1.06238663 5.63749272E-5 0.508630276
1.06227398 5.63629656E-5 0.508683383
1.06216121 5.63510039E-5 0.508736372
1.06204855 5.63390495E-5 0.50878948
1.0619359 5.63270951E-5 0.508842587
1.06182325 5.6315148E-5 0.508895636
1.0617106 5.63032008E-5 0.508948684
1.06159794 5.6291261E-5 0.509001851
1.06148541 5.62793211E-5 0.50905478
1.06137288 5.62673886E-5 0.506501138
1.06126034 5.62554596E-5 0.500752985
1.06114781 5.62435343E-5 0.50080514
1.06103539 5.62316091E-5 0.500857294
1.06092298 5.6219691E-5 0.500909507
1.06081045 5.62077767E-5 0.500961721
1.06069815 5.61958659E-5 0.501013875
1.06058574 5.61839588E-5 0.501066089
1.06047332 5.61720553E-5 0.501118302
1.06036103 5.61601555E-5 0.501170456
1.06024873 5.61482593E-5 0.50122261
1.06013644 5.61363668E-5 0.501274824
1.06002414 5.61244815E-5 0.501327097
1.05991197 5.61125962E-5 0.501379132
1.05979967 5.61007146E-5 0.501431406
1.0596875 5.60888366E-5 0.50148356
1.05957532 5.60769658E-5 0.501535773
1.05946326 5.60650951E-5 0.501587987
1.05935109 5.6053228E-5 0.501640141
1.05923903 5.60413682E-5 0.501692295
1.05912697 5.60295084E-5 0.501744509
1.05901492 5.60176559E-5 0.501796722
1.05890286 5.60058033E-5 0.501848876
1.05879092 5.59939581E-5 0.50190109
1.05867887 5.59821165E-5 0.501953304
1.05856693 5.59702748E-5 0.496590644
1.05845499 5.59584405E-5 0.493948549
1.05834317 5.59466098E-5 0.493999928
1.05823123 5.59347791E-5 0.494051248
1.05811942 5.59229557E-5 0.494102627
1.0580076 5.59111359E-5 0.494153917
1.05789578 5.58993197E-5 0.494205266
1.05778396 5.58875072E-5 0.494256616
1.05767214 5.58756983E-5 0.494307965
1.05756044 5.58638894E-5 0.494359314
1.05744874 5.58520878E-5 0.494410604
1.05733705 5.58402899E-5 0.494461954
1.05722535 5.58284955E-5 0.494513333
1.05711377 5.58167048E-5 0.494564682
1.05700207 5.58049178E-5 0.494616002
1.05689049 5.5793138E-5 0.494667321
1.05677891 5.57813582E-5 0.49471873
1.05666733 5.57695821E-5 0.49477005
1.05655587 5.57578096E-5 0.494821429
1.05644429 5.57460407E-5 0.494872719
1.05633283 5.57342755E-5 0.494924068
1.05622137 5.57225176E-5 0.494975358
1.05611002 5.57107596E-5 0.495026767
1.05599856 5.56990053E-5 0.495078057
1.05588722 5.56872546E-5 0.495129406
1.05577576 5.56755112E-5 0.487521738
1.05566442 5.56637679E-5 0.48720476
1.0555532 5.56520281E-5 0.487255275
1.05544186 5.56402956E-5 0.48730582
1.05533063 5.56285631E-5 0.487356305
1.05521929 5.56168379E-5 0.487406731
1.05510807 5.56051127E-5 0.487457275
1.05499697 5.55933912E-5 0.48750779
1.05488575 5.55816769E-5 0.487558246
1.05477464 5.55699626E-5 0.48760879
1.05466342 5.55582556E-5 0.487659276
1.05455232 5.55465485E-5 0.48770982
1.05444133 5.55348488E-5 0.487760276
1.05433023 5.55231527E-5 0.487810761
1.05421925 5.55114566E-5 0.487861216
1.05410814 5.54997678E-5 0.487911791
1.05399716 5.54880789E-5 0.487962276
1.05388618 5.54763974E-5 0.48801285
1.05377531 5.54647195E-5 0.488063365
1.05366433 5.54530416E-5 0.488113821
1.05355346 5.54413709E-5 0.488164306
1.0534426 5.54297039E-5 0.488214761
1.05333173 5.54180369E-5 0.488265306
1.05322099 5.54063772E-5 0.488315761
1.05311012 5.53947211E-5 0.486921191
1.05299938 5.5383065E-5 0.480533063
1.05288863 5.53714162E-5 0.480582714
1.05277789 5.53597711E-5 0.480632395
1.05266714 5.53481295E-5 0.480682105
1.05255651 5.5336488E-5 0.480731755
1.05244577 5.53248537E-5 0.480781466
1.05233514 5.53132231E-5 0.480831146
1.05222452 5.53015961E-5 0.480880827
1.05211401 5.52899728E-5 0.480930477
1.05200338 5.52783495E-5 0.480980188
1.05189288 5.52667334E-5 0.481029868
1.05178237 5.5255121E-5 0.481079519
1.05167186 5.52435122E-5 0.481129259
1.05156136 5.5231907E-5 0.48117888
1.05145097 5.52203055E-5 0.48122862
1.05134046 5.5208704E-5 0.48127827
1.05123007 5.51971098E-5 0.481327951
1.05111969 5.51855192E-5 0.481377542
1.0510093 5.51739322E-5 0.481427282
1.05089903 5.51623489E-5 0.481476933
1.05078864 5.51507692E-5 0.481526673
1.05067837 5.51391931E-5 0.481576353
1.0505681 5.51276171E-5 0.481626004
1.05045784 5.51160483E-5 0.481675655
1.05034769 5.51044832E-5 0.479083359
1.05023742 5.50929217E-5 0.474006712
1.05012727 5.50813638E-5 0.474055558
1.05001712 5.50698096E-5 0.474104434
1.04990697 5.5058259E-5 0.47415334
1.04979694 5.50467084E-5 0.474202216
1.04968679 5.50351651E-5 0.474251091
1.04957676 5.50236255E-5 0.474299997
1.04946673 5.50120894E-5 0.474348843
1.0493567 5.5000557E-5 0.474397719
1.04924679 5.49890283E-5 0.474446565
1.04913676 5.49775032E-5 0.474495411
1.04902685 5.49659781E-5 0.474544317
1.04891694 5.49544602E-5 0.474593163
1.04880702 5.4942946E-5 0.474642038
1.04869711 5.49314354E-5 0.474691004
1.04858732 5.49199285E-5 0.47473985
1.04847741 5.49084252E-5 0.474788666
1.04836762 5.48969219E-5 0.474837601
1.04825783 5.48854259E-5 0.474886388
1.04814816 5.48739335E-5 0.474935293
1.04803836 5.48624448E-5 0.474984169
1.04792869 5.48509597E-5 0.475033015
1.04781902 5.48394746E-5 0.475081921
1.04770935 5.48279968E-5 0.475130767
1.04759967 5.48165226E-5 0.471810192
1.04749 5.48050521E-5 0.467580467
1.04738045 5.47935815E-5 0.467628509
1.04727089 5.47821182E-5 0.46767658
1.04716134 5.47706586E-5 0.467724711
1.04705179 5.4759199E-5 0.467772752
1.04694223 5.47477466E-5 0.467820853
1.0468328 5.47362979E-5 0.467868984
1.04672337 5.47248492E-5 0.467917025
1.04661393 5.47134077E-5 0.467965126
1.0465045 5.47019699E-5 0.468013197
1.04639506 5.46905321E-5 0.468061298
1.04628575 5.46791016E-5 0.468109399
1.04617631 5.46676747E-5 0.46815744
1.046067 5.46562478E-5 0.468205571
1.04595768 5.46448282E-5 0.468253613
1.04584849 5.46334086E-5 0.468301654
1.04573917 5.46219962E-5 0.468349785
1.04562998 5.46105839E-5 0.468397856
1.04552078 5.45991788E-5 0.468445897
1.04541159 5.45877738E-5 0.468494028
1.04530239 5.4576376E-5 0.468542099
1.04519331 5.45649782E-5 0.4685902
1.04508412 5.45535877E-5 0.468638241
1.04497504 5.45421972E-5 0.468686342
1.04486597 5.45308103E-5 0.465193838
1.04475689 5.45194307E-5 0.461228907
1.04464793 5.45080511E-5 0.461276233
1.04453886 5.44966751E-5 0.46132347
1.0444299 5.44853065E-5 0.461370796
1.04432094 5.44739378E-5 0.461418122
1.04421198 5.44625727E-5 0.461465448
1.04410315 5.44512113E-5 0.461512774
1.04399419 5.44398572E-5 0.4615601
1.04388535 5.44285031E-5 0.461607397
1.04377651 5.44171526E-5 0.461654723
1.04366767 5.44058057E-5 0.4617019
1.04355884 5.43944625E-5 0.461749285
1.04345012 5.43831229E-5 0.461796582
1.0433414 5.4371787E-5 0.461843878
1.04323256 5.43604547E-5 0.461891174
1.04312384 5.4349126E-5 0.461938471
1.04301524 5.4337801E-5 0.461985767
1.04290652 5.43264796E-5 0.462033033
1.04279792 5.43151618E-5 0.462080359
1.04268932 5.43038477E-5 0.462127656
1.04258072 5.42925372E-5 0.462174952
1.04247212 5.42812304E-5 0.462222248
1.04236352 5.42699272E-5 0.462269515
1.04225504 5.42586276E-5 0.462316811
1.04214656 5.42473281E-5 0.459102392
1.04203808 5.42360358E-5 0.454991996
1.0419296 5.42247471E-5 0.455038458
1.04182112 5.42134585E-5 0.455085069
1.04171276 5.42021771E-5 0.45513162
1.04160428 5.41908994E-5 0.455178142
1.04149592 5.41796217E-5 0.455224693
1.04138768 5.41683512E-5 0.455271244
1.04127932 5.41570807E-5 0.455317795
1.04117095 5.41458176E-5 0.455364347
1.04106271 5.41345544E-5 0.455410779
1.04095447 5.41232985E-5 0.45545733
1.04084623 5.41120426E-5 0.455503881
1.04073799 5.41007903E-5 0.455550402
1.04062986 5.40895453E-5 0.455596983
1.04052162 5.40783003E-5 0.455643505
1.0404135 5.4067059E-5 0.455689996
1.04030538 5.40558212E-5 0.455736578
1.04019725 5.40445872E-5 0.455783129
1.04008925 5.40333604E-5 0.45582968
1.03998113 5.40221336E-5 0.455876172
1.03987312 5.40109104E-5 0.455922723
1.03976512 5.39996909E-5 0.455969304
1.03965712 5.3988475E-5 0.456015766
1.03954911 5.39772627E-5 0.456062287
1.03944123 5.39660505E-5 0.453639328
1.03933334 5.39548455E-5 0.448853642
1.03922534 5.39436442E-5 0.448899418
1.03911746 5.39324465E-5 0.448945254
1.03900969 5.39212488E-5 0.448990971
1.03890181 5.39100583E-5 0.449036747
1.03879404 5.38988716E-5 0.449082553
1.03868628 5.38876848E-5 0.44912836
1.03857851 5.38765053E-5 0.449174136
1.03847075 5.38653258E-5 0.449219912
1.03836298 5.38541535E-5 0.449265718
1.03825533 5.38429813E-5 0.449311525
1.03814769 5.38318163E-5 0.449357271
1.03803992 5.38206514E-5 0.449403107
1.0379324 5.38094901E-5 0.449448884
1.03782475 5.37983324E-5 0.44949472
1.0377171 5.3787182E-5 0.449540466
1.03760958 5.37760316E-5 0.449586242
1.03750205 5.37648848E-5 0.449632019
1.03739452 5.37537417E-5 0.449677795
1.037287 5.37426022E-5 0.449723601
1.03717959 5.37314663E-5 0.449769348
1.03707206 5.37203341E-5 0.449815184
1.03696465 5.37092055E-5 0.44986096
1.03685725 5.3698077E-5 0.449906737
1.03674984 5.36869557E-5 0.448702812
1.03664255 5.3675838E-5 0.442773104
1.03653514 5.3664724E-5 0.442818105
1.03642786 5.36536099E-5 0.442863137
1.03632057 5.36425032E-5 0.442908227
1.03621328 5.36313964E-5 0.442953289
1.03610599 5.3620297E-5 0.44299832
1.03599882 5.36091975E-5 0.443043351
1.03589165 5.35981017E-5 0.443088442
1.03578448 5.35870131E-5 0.443133444
1.03567731 5.35759245E-5 0.443178594
1.03557014 5.35648396E-5 0.443223566
1.03546298 5.35537583E-5 0.443268627
1.03535593 5.35426807E-5 0.443313628
1.03524888 5.35316067E-5 0.443358749
1.03514183 5.35205363E-5 0.443403721
1.03503478 5.35094696E-5 0.443448782
1.03492773 5.34984065E-5 0.443493873
1.0348208 5.3487347E-5 0.443538934
1.03471375 5.34762876E-5 0.443583906
1.03460681 5.34652354E-5 0.443629026
1.03449988 5.34541869E-5 0.443674028
1.03439307 5.34431383E-5 0.443719119
1.03428614 5.3432097E-5 0.44376412
1.03417933 5.34210558E-5 0.443809241
1.03407252 5.34100218E-5 0.443854243
1.03396571 5.33989878E-5 0.437226385
1.0338589 5.33879575E-5 0.436859727
1.03375208 5.33769307E-5 0.436904073
1.03364539 5.33659113E-5 0.436948359
1.0335387 5.33548919E-5 0.436992705
1.03343201 5.33438761E-5 0.437036991
1.03332531 5.33328639E-5 0.437081397
1.03321862 5.33218517E-5 0.437125683
1.03311193 5.33108469E-5 0.437169969
1.03300536 5.32998456E-5 0.437214345
1.03289878 5.3288848E-5 0.437258631
1.03279221 5.32778504E-5 0.437302977
1.03268564 5.326686E-5 0.437347293
1.03257918 5.32558697E-5 0.437391639
1.03247261 5.32448867E-5 0.437435895
1.03236616 5.32339036E-5 0.437480241
1.0322597 5.32229278E-5 0.437524617
1.03215325 5.3211952E-5 0.437568933
1.03204691 5.32009799E-5 0.437613219
1.03194046 5.31900114E-5 0.437657535
1.03183413 5.31790465E-5 0.437701851
1.03172779 5.31680853E-5 0.437746227
1.03162146 5.31571277E-5 0.437790543
1.03151512 5.31461737E-5 0.437834829
1.03140891 5.31352234E-5 0.437879145
1.03130257 5.31242731E-5 0.433403373
1.03119636 5.31133301E-5 0.430982262
1.03109014 5.3102387E-5 0.431025892
1.03098392 5.30914513E-5 0.431069493
1.03087783 5.30805155E-5 0.431113094
1.03077161 5.3069587E-5 0.431156754
1.03066552 5.30586585E-5 0.431200355
1.03055942 5.30477337E-5 0.431243956
1.03045332 5.30368125E-5 0.431287587
1.03034723 5.30258949E-5 0.431331187
1.03024125 5.30149809E-5 0.431374818
1.03013515 5.30040707E-5 0.431418419
1.03002918 5.2993164E-5 0.43146202
1.0299232 5.2982261E-5 0.43150562
1.02981722 5.29713579E-5 0.431549251
1.02971137 5.29604622E-5 0.431592852
1.02960539 5.29495665E-5 0.431636453
1.02949953 5.2938678E-5 0.431680083
1.02939367 5.29277895E-5 0.431723684
1.02928782 5.29169083E-5 0.431767285
1.02918196 5.29060271E-5 0.431810886
1.02907622 5.28951496E-5 0.431854546
1.02897036 5.28842756E-5 0.431898117
1.02886462 5.28734054E-5 0.431941718
1.02875888 5.28625387E-5 0.431985289
1.02865314 5.28516757E-5 0.430097461
1.02854753 5.28408127E-5 0.425173163
1.02844179 5.2829957E-5 0.425216079
1.02833617 5.28191049E-5 0.425258964
1.02823055 5.28082528E-5 0.42530188
1.02812493 5.2797408E-5 0.425344765
1.02801943 5.27865632E-5 0.425387681
1.02791381 5.2775722E-5 0.425430626
1.02780831 5.27648845E-5 0.425473511
1.02770281 5.27540542E-5 0.425516486
1.02759731 5.27432239E-5 0.425559282
1.02749181 5.27323937E-5 0.425602227
1.02738631 5.27215707E-5 0.425645173
1.02728093 5.27107513E-5 0.425688058
1.02717543 5.26999356E-5 0.425730914
1.02707005 5.26891199E-5 0.425773859
1.02696478 5.26783115E-5 0.425816774
1.0268594 5.2667503E-5 0.425859749
1.02675402 5.26567019E-5 0.425902635
1.02664876 5.26459007E-5 0.42594555
1.0265435 5.26351032E-5 0.425988436
1.02643824 5.26243093E-5 0.426031351
1.02633297 5.26135191E-5 0.426074237
1.02622771 5.26027325E-5 0.426117152
1.02612257 5.25919495E-5 0.426160067
1.02601743 5.25811665E-5 0.426203012
1.02591228 5.25703908E-5 0.420460731
1.02580714 5.25596188E-5 0.41952607
1.025702 5.25488467E-5 0.41956833
1.02559686 5.25380783E-5 0.41961056
1.02549183 5.25273172E-5 0.41965279
1.02538681 5.2516556E-5 0.41969499
1.02528179 5.25057985E-5 0.41973719
1.02517676 5.24950447E-5 0.41977948
1.02507186 5.24842944E-5 0.41982165
1.02496684 5.24735478E-5 0.419863909
1.02486193 5.24628012E-5 0.41990611
1.02475703 5.24520619E-5 0.419948369
1.02465212 5.24413263E-5 0.419990569
1.02454722 5.24305906E-5 0.420032799
1.02444243 5.24198585E-5 0.420075029
1.02433753 5.24091338E-5 0.420117259
1.02423275 5.2398409E-5 0.420159429
1.02412796 5.23876879E-5 0.420201689
1.02402318 5.23769704E-5 0.420243859
1.02391839 5.23662566E-5 0.420286119
1.02381372 5.23555464E-5 0.420328379
1.02370906 5.23448361E-5 0.420370579
1.02360439 5.23341332E-5 0.420412809
1.02349973 5.23234303E-5 0.420455009
1.02339506 5.23127346E-5 0.420497239
1.0232904 5.2302039E-5 0.418128788
1.02318585 5.22913469E-5 0.41388005
1.0230813 5.22806586E-5 0.413921624
1.02297676 5.22699738E-5 0.413963139
1.02287221 5.22592927E-5 0.414004713
1.02276766 5.22486152E-5 0.414046228
1.02266324 5.22379414E-5 0.414087802
1.02255869 5.22272676E-5 0.414129347
1.02245426 5.2216601E-5 0.414170891
1.02234983 5.22059345E-5 0.414212435
1.02224541 5.21952716E-5 0.41425398
1.0221411 5.21846159E-5 0.414295554
1.02203667 5.21739603E-5 0.414337069
1.02193236 5.21633083E-5 0.414378613
1.02182806 5.21526563E-5 0.414420187
1.02172375 5.21420116E-5 0.414461732
1.02161956 5.21313705E-5 0.414503276
1.02151525 5.21207294E-5 0.414544821
1.02141106 5.21100956E-5 0.414586335
1.02130675 5.20994618E-5 0.41462791
1.02120256 5.20888352E-5 0.414669454
1.02109849 5.20782087E-5 0.414710969
1.02099431 5.20675858E-5 0.414752543
1.02089024 5.20569665E-5 0.414794058
1.02078605 5.20463473E-5 0.414835602
1.02068198 5.20357353E-5 0.414877176
1.02057791 5.20251269E-5 0.409668297
1.02047396 5.20145186E-5 0.408381999
1.02036989 5.20039175E-5 0.408422887
1.02026594 5.19933164E-5 0.408463776
1.02016187 5.1982719E-5 0.408504665
1.02005792 5.19721252E-5 0.408545524
1.01995397 5.19615351E-5 0.408586383
1.01985013 5.19509485E-5 0.408627272
1.01974618 5.19403657E-5 0.40866819
1.01964235 5.19297828E-5 0.408709079
1.01953852 5.19192072E-5 0.408749878
1.01943469 5.19086316E-5 0.408790827
1.01933086 5.18980596E-5 0.408831656
1.01922703 5.18874949E-5 0.408872575
1.01912332 5.18769302E-5 0.408913434
1.0190196 5.18663692E-5 0.408954352
1.01891589 5.18558081E-5 0.408995241
1.01881218 5.18452543E-5 0.40903607
1.01870847 5.18347042E-5 0.409076989
1.01860476 5.18241541E-5 0.409117877
1.01850116 5.18136112E-5 0.409158766
1.01839757 5.18030683E-5 0.409199685
1.01829398 5.17925291E-5 0.409240544
1.01819038 5.17819935E-5 0.409281403
1.01808679 5.17714616E-5 0.409322262
1.01798332 5.17609333E-5 0.40829888
1.01787984 5.1750405E-5 0.402929634
1.01777625 5.17398839E-5 0.402969837
1.01767278 5.17293629E-5 0.40301007
1.01756942 5.17188491E-5 0.403050303
1.01746595 5.17083354E-5 0.403090537
1.01736259 5.16978253E-5 0.40313077
1.01725912 5.16873188E-5 0.403171033
1.01715577 5.16768159E-5 0.403211206
1.01705241 5.16663167E-5 0.403251469
1.01694918 5.16558175E-5 0.403291702
1.01684582 5.16453256E-5 0.403331935
1.01674259 5.16348337E-5 0.403372139
1.01663923 5.16243454E-5 0.403412372
1.016536 5.16138607E-5 0.403452635
1.01643288 5.16033797E-5 0.403492898
1.01632965 5.15929023E-5 0.403533101
1.01622641 5.15824286E-5 0.403573334
1.01612329 5.15719585E-5 0.403613538
1.01602018 5.15614884E-5 0.4036538
1.01591706 5.15510255E-5 0.403693974
1.01581395 5.15405627E-5 0.403734237
1.01571095 5.15301035E-5 0.4037745
1.01560783 5.1519648E-5 0.403814733
1.01550484 5.15091961E-5 0.403854936
1.01540184 5.14987478E-5 0.40389514
1.01529884 5.14882995E-5 0.400952041
1.01519585 5.14778585E-5 0.39758271
1.01509297 5.14674175E-5 0.397622287
1.01498997 5.14569801E-5 0.397661924
1.01488709 5.14465464E-5 0.397701561
1.01478422 5.14361163E-5 0.397741109
1.01468134 5.14256899E-5 0.397780687
1.01457846 5.14152671E-5 0.397820324
1.0144757 5.14048479E-5 0.397859871
1.01437283 5.13944287E-5 0.397899449
1.01427007 5.13840168E-5 0.397939056
1.01416731 5.13736049E-5 0.397978663
1.01406455 5.13631967E-5 0.398018241
1.01396191 5.13527921E-5 0.398057818
1.01385915 5.13423911E-5 0.398097426
1.01375651 5.13319901E-5 0.398137003
1.01365387 5.13215964E-5 0.39817661
1.01355124 5.13112027E-5 0.398216158
1.0134486 5.13008163E-5 0.398255765
1.01334608 5.12904298E-5 0.398295373
1.01324344 5.1280047E-5 0.39833501
1.01314092 5.12696679E-5 0.398374557
1.0130384 5.12592887E-5 0.398414135
1.01293588 5.12489169E-5 0.398453712
1.01283336 5.12385486E-5 0.39849332
1.01273096 5.12281804E-5 0.398532867
1.01262844 5.12178158E-5 0.394137651
1.01252604 5.12074548E-5 0.392314196
1.01242363 5.11970975E-5 0.392353117
1.01232123 5.11867438E-5 0.392392069
1.01221895 5.11763938E-5 0.392431051
1.01211655 5.11660437E-5 0.392470002
1.01201427 5.11557009E-5 0.392508984
1.01191199 5.11453582E-5 0.392547965
1.01180971 5.1135019E-5 0.392586887
1.01170743 5.11246835E-5 0.392625868
1.01160514 5.11143517E-5 0.39266479
1.01150298 5.11040234E-5 0.392703772
1.0114007 5.10936952E-5 0.392742723
1.01129854 5.10833743E-5 0.392781675
1.01119637 5.10730533E-5 0.392820626
1.01109421 5.1062736E-5 0.392859608
1.01099217 5.10524224E-5 0.392898589
1.01089001 5.10421123E-5 0.392937541
1.01078796 5.10318059E-5 0.392976522
1.01068592 5.10214995E-5 0.393015504
1.01058388 5.10112004E-5 0.393054396
1.01048183 5.10009013E-5 0.393093407
1.01037991 5.09906058E-5 0.393132329
1.01027787 5.0980314E-5 0.39317131
1.01017594 5.09700258E-5 0.393210262
1.01007402 5.09597412E-5 0.393249184
1.0099721 5.09494603E-5 0.387842178
1.00987029 5.09391793E-5 0.387116522
1.00976837 5.09289021E-5 0.387154877
1.00966656 5.09186284E-5 0.387193203
1.00956476 5.09083584E-5 0.387231559
1.00946295 5.0898092E-5 0.387269884
1.00936115 5.08878293E-5 0.38730818
1.00925934 5.08775702E-5 0.387346596
1.00915766 5.08673111E-5 0.387384921
1.00905585 5.08570556E-5 0.387423277
1.00895417 5.08468038E-5 0.387461603
1.00885248 5.08365556E-5 0.387499958
1.0087508 5.08263111E-5 0.387538284
1.00864923 5.08160701E-5 0.38757664
1.00854754 5.08058292E-5 0.387614906
1.00844598 5.07955956E-5 0.387653321
1.00834441 5.0785362E-5 0.387691647
1.00824285 5.0775132E-5 0.387729973
1.00814128 5.07649056E-5 0.387768298
1.00803971 5.07546829E-5 0.387806654
1.00793827 5.07444602E-5 0.38784501
1.00783682 5.07342447E-5 0.387883335
1.00773537 5.07240293E-5 0.387921661
1.00763392 5.07138175E-5 0.387960017
1.00753248 5.07036093E-5 0.387998343
1.00743103 5.06934048E-5 0.388036698
1.0073297 5.06832039E-5 0.382119894
1.00722837 5.06730066E-5 0.382014096
1.00712705 5.06628094E-5 0.382051826
1.00702572 5.06526158E-5 0.382089555
1.00692439 5.06424258E-5 0.382127315
1.00682306 5.06322394E-5 0.382164985
1.00672185 5.06220567E-5 0.382202774
1.00662065 5.06118777E-5 0.382240504
1.00651944 5.06016986E-5 0.382278264
1.00641823 5.05915268E-5 0.382315993
1.00631702 5.0581355E-5 0.382353693
1.00621593 5.05711869E-5 0.382391423
1.00611472 5.05610224E-5 0.382429212
1.00601363 5.05508578E-5 0.382466882
1.00591254 5.05407006E-5 0.382504642
1.00581145 5.05305434E-5 0.382542372
1.00571048 5.05203898E-5 0.382580131
1.00560939 5.05102398E-5 0.382617831
1.00550842 5.05000935E-5 0.382655561
1.00540745 5.04899508E-5 0.382693321
1.00530648 5.04798118E-5 0.38273105
1.00520551 5.04696727E-5 0.38276878
1.00510454 5.04595373E-5 0.38280651
1.00500369 5.04494055E-5 0.382844239
1.00490272 5.04392774E-5 0.382881939
1.00480187 5.04291529E-5 0.382846951
1.00470102 5.0419032E-5 0.376948863
1.00460017 5.04089112E-5 0.376986027
1.00449944 5.03987976E-5 0.37702316
1.00439858 5.0388684E-5 0.377060294
1.00429785 5.03785741E-5 0.377097428
1.00419712 5.03684641E-5 0.377134562
1.00409639 5.03583615E-5 0.377171725
1.00399566 5.03482624E-5 0.377208829
1.00389504 5.03381634E-5 0.377245992
1.00379431 5.0328068E-5 0.377283126
1.0036937 5.03179763E-5 0.37732026
1.00359309 5.03078882E-5 0.377357394
1.00349247 5.02978E-5 0.377394557
1.00339186 5.02877192E-5 0.377431661
1.00329125 5.02776384E-5 0.377468824
1.00319076 5.02675612E-5 0.377505898
1.00309026 5.02574876E-5 0.377543092
1.00298977 5.02474177E-5 0.377580225
1.00288928 5.02373514E-5 0.377617389
1.00278878 5.02272851E-5 0.377654493
1.00268829 5.02172261E-5 0.377691597
1.00258791 5.02071671E-5 0.37772876
1.00248754 5.01971117E-5 0.377765894
1.00238717 5.01870563E-5 0.377803057
1.00228679 5.01770082E-5 0.377840191
1.00218642 5.01669638E-5 0.377877295
1.00208604 5.01569193E-5 0.372077703
1.00198579 5.01468785E-5 0.372018754
1.00188553 5.01368413E-5 0.372055322
1.00178528 5.01268078E-5 0.37209186
1.00168502 5.01167742E-5 0.372128397
1.00158477 5.01067479E-5 0.372164905
1.00148451 5.00967217E-5 0.372201532
1.00138438 5.0086699E-5 0.37223804
1.00128424 5.00766801E-5 0.372274607
1.00118411 5.00666647E-5 0.372311175
1.00108397 5.00566493E-5 0.372347742
1.00098383 5.00466413E-5 0.37238431
1.00088382 5.00366332E-5 0.372420788
1.00078368 5.00266287E-5 0.372457355
1.00068367 5.00166279E-5 0.372493923
1.00058365 5.00066271E-5 0.37253049
1.00048363 4.99966336E-5 0.372566998
1.00038362 4.99866401E-5 0.372603565
1.00028372 4.99766502E-5 0.372640103
1.0001837 4.99666639E-5 0.372676671
1.0000838 4.99566813E-5 0.372713208
NO NO NO
954.61908 45.4147568 442.410431
871.352417 37.8519402 572.276245
801.467407 32.0330429 723.562561
741.974182 27.460165 897.4328
690.712769 23.8012505 1095.1344
646.083557 20.8279552 1317.69617
606.876587 18.3790493 1565.2262
572.159485 16.338068 1839.37024
541.202209 14.6191769 2140.26392
513.425049 13.1579905 2469.58179
488.361603 11.9054451 2826.6875
465.632538 10.8236246 3212.38354
444.926086 9.88284969 3628.25488
425.983612 9.05962181 4071.37427
408.588837 8.33514214 4546.60449
392.559479 7.69422436 5051.19727
377.740753 7.12449265 5583.84668
364.000488 6.61578226 6149.89355
351.225006 6.15967894 6746.21338
339.316162 5.74917078 7368.16406
328.188629 5.37837601 8023.56689
317.767914 5.04233265 8713.07129
307.988739 4.73682928 9425.3584
298.79364 4.45827436 10169.7959
290.131775 4.20358896 10947.3926
281.958069 3.97012091 11757.4961
274.232361 3.7555778 12587.9893
266.918823 3.5579679 13449.8994
259.985291 3.3755548 14346.208
253.402924 3.2068193 15276.9121
247.145691 3.05042744 16221.7197
241.190048 2.90520358 17191.6934
235.51474 2.77010918 18193.5352
230.100403 2.64422369 19228.4434
224.929459 2.52672887 20295.1836
219.985825 2.41689491 21367.5586
215.254868 2.31407022 22463.0488
210.723129 2.21767092 23589.168
206.378281 2.12717223 24746.791
202.209 2.04210234 25935.4238
198.204865 1.96203554 27142.5742
194.356247 1.88658714 28356.4121
190.654251 1.81540859 29600.3555
187.090652 1.74818373 30872.543
183.657852 1.68462503 32175.1602
180.348755 1.62447059 33507.8789
177.156799 1.56748164 34860.707
174.075882 1.51343989 36219.4648
171.100296 1.46214545 37610.7656
168.224731 1.41341543 39023.0234
165.444244 1.36708152 40471.6758
162.754166 1.32298923 41943.1445
160.150177 1.28099632 43444.2031
157.62822 1.24097145 44965.7812
155.184448 1.2027936 46501.9531
152.815308 1.16635084 48066.3125
150.51741 1.13153958 49655.4375
148.287613 1.09826386 51228.2891
146.12291 1.06643474 52808.7188
144.020508 1.0359695 54404.0312
141.977753 1.00679147 56024.3984
139.992126 0.978828907 57460.8555
138.061279 0.95201534 58830.418
136.182983 0.926288664 60211.6953
134.355103 0.901590943 61604.3008
132.575638 0.877867997 62931.0156
130.842697 0.85506916 64199.0977
129.15448 0.833147109 65475.5703
127.509277 0.812057495 66760.7344
125.905464 0.791758597 68059.5078
124.341492 0.772211373 69388.6094
122.815903 0.753379285 70734.7812
121.327301 0.735227764 72085.0781
119.874344 0.717724383 73444.0156
118.45578 0.700838745 74803.0156
117.070404 0.68454206 76138.0547
115.717049 0.668807268 77491.3125
114.394638 0.653608859 78844.0312
113.102104 0.638922691 80208.2109
111.838455 0.624725997 81569.5312
110.60273 0.61099726 82912.7031
109.39402 0.597716153 84263.1484
108.211441 0.584863424 85621.2734
107.054153 0.572420835 86988.5938
105.921364 0.560371161 88354.0234
104.812294 0.548697948 89685.9453
103.726212 0.537385762 91019.6719
102.662407 0.526419818 92359.4219
101.620201 0.515786171 93706.875
100.598938 0.505471468 95059.2031
99.5980072 0.495463133 96365.7734
98.6167908 0.485749125 97627.3125
97.6547241 0.476318002 98892.6641
96.7112503 0.467158914 100165.602
95.7858276 0.45826152 101440.414
94.8779526 0.449615896 102715.383
93.9871216 0.441212624 103937.93
93.1128693 0.433042794 105111.008
92.2547302 0.425097764 106288.031
91.412262 0.417369425 107468.273
90.5850449 0.409849942 108650.398
89.7726593 0.402531832 109834.555
88.9747162 0.395408005 110981.688
88.1908417 0.388471633 112050.578
87.4206543 0.381716192 113119.164
86.6638031 0.375135452 114187.898
85.9199448 0.368723422 115256.523
85.1887436 0.362474412 116328.617
84.4698868 0.356382906 117397.32
83.7630615 0.350443691 118395.164
83.0679626 0.344651729 119348.984
82.3843079 0.339002162 120302.656
81.7118149 0.333490372 121256.875
81.0502167 0.328111917 122211.164
80.3992386 0.322862566 123164.297
79.7586441 0.317738175 124117.25
79.1281662 0.312734812 124990.938
78.5075836 0.307848722 125808.633
77.8966599 0.303076237 126627.766
77.295166 0.298413873 127444.711
76.7028961 0.29385829 128260.023
76.1196289 0.28940624 129077.359
75.5451736 0.285054594 129889.297
74.9793167 0.280800343 130671.562
74.421875 0.276640654 131338.844
73.8726654 0.272572726 132002.609
73.3314972 0.268593848 132661.688
72.7982025 0.264701456 133321.422
72.2726059 0.260893077 133977.609
71.7545471 0.257166296 134627.766
71.2438583 0.25351882 135284.656
70.7403946 0.249948382 135896.969
70.2439957 0.246452838 136391.969
69.754509 0.243030116 136884.422
69.2718048 0.239678219 137384.281
68.7957306 0.23639518 137866.953
68.3261566 0.233179137 138356.312
67.8629456 0.230028272 138852.859
67.4059753 0.226940855 139323.688
66.9551239 0.223915175 139808.219
66.5102539 0.220949605 140163.078
66.0712662 0.218042567 140499.484
65.638031 0.215192527 140823.984
65.2104416 0.212398008 141155.234
64.7883835 0.209657565 141476.328
64.3717575 0.206969813 141809.703
63.960453 0.204333425 142122.656
63.5543709 0.20174709 142463.859
63.1534157 0.199209556 142736.078
62.7574844 0.196719587 142927.391
62.3664894 0.19427602 143064.234
61.9803352 0.191877693 143214
61.5989342 0.189523518 143378.141
61.2221985 0.187212393 143500.688
60.8500443 0.184943289 143657.5
60.4823875 0.182715192 143818.078
60.1191444 0.180527121 143941.469
59.7602386 0.178378105 144087.234
59.4055939 0.176267251 144142.719
59.05513 0.174193636 144118.641
58.7087822 0.172156408 144074.688
58.3664703 0.170154706 144063.141
58.0281296 0.168187708 144048.656
57.6936874 0.16625464 144035.172
57.3630753 0.164354682 143985.625
57.0362358 0.162487134 143969.516
56.7130966 0.160651222 143954.656
56.3936005 0.158846244 143933.922
56.0776825 0.157071531 143812.062
55.7652817 0.155326396 143629.781
55.4563484 0.15361017 143427.062
55.1508141 0.151922241 143243.594
54.848629 0.150261983 143064.312
54.5497398 0.148628786 142887.109
54.2540894 0.147022069 142710.812
53.9616241 0.145441279 142532.656
53.6722984 0.143885836 142359.562
53.3860588 0.142355219 142183.391
53.1028519 0.14084889 141975.562
52.8226395 0.139366359 141653.984
52.5453644 0.137907088 141323.516
52.2709846 0.136470631 140993.5
51.9994583 0.135056511 140667.984
51.7307396 0.13366425 140343.594
51.4647827 0.132293403 140023.328
51.2015457 0.130943537 139704.188
50.9409866 0.129614234 139389.766
50.6830673 0.128305063 139076.328
50.4277458 0.12701562 138766.812
50.174984 0.125745535 138442.172
49.9247437 0.124494396 138006.297
49.6769905 0.123261839 137554.516
49.4316788 0.122047499 137106.672
49.1887817 0.12085101 136644.016
48.9482574 0.119672038 136184.016
48.7100754 0.118510224 135748.984
48.4742012 0.117365256 135318
48.2405968 0.116236798 134892.094
48.0092354 0.115124539 134467.938
47.7800827 0.114028163 134054.312
47.5531082 0.112947382 133596.203
47.3282776 0.111881889 133141.797
47.1055679 0.110831402 132598.281
46.8849373 0.109795645 132056.547
46.6663704 0.108774342 131522.703
46.4498291 0.107767217 130936.914
46.2352867 0.106774017 130389.789
46.0227165 0.105794482 129874.406
45.8120956 0.104828365 129364.203
45.6033897 0.103875428 128812.234
45.3965797 0.102935418 128269.773
45.1916351 0.102008112 127776.984
44.9885368 0.101093285 127291.961
44.7872505 0.100190707 126730.742
44.5877609 9.9300161E-2 126149.648
44.3900375 9.84214395E-2 125557.766
44.1940613 9.75543261E-2 124923.93
43.9998093 9.66986269E-2 124270.844
43.8072586 9.58541334E-2 123703.383
43.6163826 9.50206518E-2 123102.133
43.4271622 9.41980034E-2 122452.43
43.2395782 9.3385987E-2 121907.32
43.0536079 9.25844237E-2 121314.867
42.8692322 9.17931348E-2 120693.453
42.6864281 9.10119489E-2 120169.031
42.5051727 9.02406946E-2 119561.656
42.3254547 8.94792005E-2 118993.523
42.1472473 8.87273103E-2 118449.984
41.9705353 8.79848525E-2 117677.602
41.7952995 8.72516781E-2 117078.07
41.621521 8.65276232E-2 116405.398
41.4491806 8.58125538E-2 115732.352
41.2782593 8.51063058E-2 115150.555
41.1087456 8.44087377E-2 114414.797
40.9406166 8.37197155E-2 113864
40.7738571 8.30390975E-2 113173.883
40.6084518 8.23667422E-2 112590.594
40.4443817 8.17025229E-2 111967.023
40.2816353 8.10463056E-2 111344.281
40.1201897 8.03979561E-2 110770.992
39.9600334 7.97573626E-2 110129.617
39.8011551 7.91243911E-2 109562.672
39.6435318 7.84989297E-2 108802.555
39.4871521 7.78808519E-2 108205.648
39.3320007 7.72700459E-2 107444.18
39.1780624 7.66663924E-2 106865.977
39.0253258 7.60697946E-2 106115.641
38.8737755 7.54801258E-2 105550.492
38.7234001 7.48972893E-2 104820.492
38.5741806 7.43211806E-2 104253.703
38.4261093 7.37516955E-2 103558.195
38.2791672 7.31887221E-2 102979.539
38.1333466 7.26321787E-2 102325.93
37.9886322 7.20819533E-2 101726.227
37.8450127 7.15379566E-2 101126.328
37.7024727 7.10000992E-2 100491.188
37.5610046 7.04682842E-2 99921.2812
37.4205971 6.99424222E-2 99151.0312
37.2812309 6.94224238E-2 98574.9219
37.1428986 6.89081997E-2 97824.6094
37.0055923 6.83996752E-2 97215.3672
36.869297 6.78967535E-2 96564.6562
36.7340012 6.73993602E-2 95886.0078
36.5996933 6.69074133E-2 95328.1016
36.4663658 6.64208308E-2 94587.9141
36.3340034 6.59395382E-2 94031.1094
36.2026024 6.54634535E-2 93409.8672
36.0721436 6.49925098E-2 92757.9375
35.942627 6.45266324E-2 92223.6641
35.8140335 6.4065747E-2 91552.5
35.6863594 6.36097789E-2 90981.9453
35.5595894 6.31586611E-2 90455.2031
35.4337196 6.27123266E-2 89720.9688
35.3087349 6.22707047E-2 89149.9141
35.1846313 6.18337318E-2 88550.5312
35.0613976 6.14013448E-2 87843.4688
34.9390221 6.09734729E-2 87284.1328
34.8174973 6.05500638E-2 86693.9375
34.6968155 6.01310432E-2 86013.2578
34.5769691 5.97163625E-2 85469.7188
34.4579468 5.93059547E-2 84907.3984
34.3397408 5.8899764E-2 84236.5
34.2223434 5.84977306E-2 83706.7734
34.1057472 5.80998026E-2 83179.9766
33.9899406 5.77059165E-2 82519.4922
33.8749199 5.73160276E-2 81989.7578
33.7606735 5.69300726E-2 81477.8203
33.6471939 5.65480031E-2 80892.6562
33.5344772 5.61697707E-2 80314.5078
33.4225121 5.57953157E-2 79776.4219
33.3112907 5.54245971E-2 79238.2344
33.2008095 5.50575592E-2 78565.3828
33.0910568 5.46941534E-2 78030.7969
32.982029 5.4334335E-2 77505.5547
32.8737183 5.39780557E-2 76959.625
32.7661133 5.36252707E-2 76337.5312
32.659214 5.32759316E-2 75826.0469
32.5530052 5.29299937E-2 75320.3125
32.4474907 5.2587416E-2 74794.4297
32.3426552 5.22481538E-2 74196.3594
32.2384949 5.19121625E-2 73704.0391
32.1350021 5.15794046E-2 73214.2578
32.0321732 5.12498356E-2 72728.6875
31.9299984 5.09234108E-2 72151.7578
31.828476 5.06001003E-2 71660.9766
31.7275963 5.02798557E-2 71189.1641
31.6273537 4.99626435E-2 70708.0938
31.5277424 4.96484227E-2 70189.3281
31.4287567 4.93371561E-2 69614.0859
31.3303909 4.90288101E-2 69124.5547
31.2326393 4.87233438E-2 68638.1719
31.1354942 4.84207235E-2 68156.9453
31.0389519 4.81209122E-2 67668.4531
30.9430084 4.78238799E-2 67113.2422
30.8476543 4.75295894E-2 66647.6641
30.7528877 4.72380035E-2 66183.2266
30.658699 4.6949096E-2 65724.7969
30.5650883 4.66628298E-2 65268.5742
30.4720459 4.6379175E-2 64778.9648
30.3795681 4.60980982E-2 64289.1875
30.2876511 4.58195657E-2 63846.7539
30.1962872 4.55435552E-2 63407.6875
30.1054745 4.52700257E-2 62973.8789
30.0152054 4.49989587E-2 62541.7461
29.9254761 4.47303131E-2 62112.7227
29.8362808 4.44640703E-2 61607.2266
29.7476177 4.42001969E-2 61163.5586
29.6594791 4.39386666E-2 60721.7383
29.5718613 4.3679446E-2 60283.8984
29.4847584 4.34225164E-2 59849.9453
29.3981686 4.31678481E-2 59419.6836
29.3120842 4.29154113E-2 58994.6484
29.2265034 4.26651835E-2 58551.5039
29.1414223 4.24171351E-2 58098.6367
29.0568333 4.21712473E-2 57686.8867
28.9727345 4.19274904E-2 57277.1875
28.889122 4.16858383E-2 56871.1367
28.8059902 4.14462723E-2 56469.6719
28.7233334 4.12087664E-2 56071.332
28.6411514 4.09732945E-2 55676.7891
28.5594387 4.07398343E-2 55285.3672
28.4781914 4.05083634E-2 54898.2188
28.3974037 4.02788632E-2 54487.8945
28.3170738 4.00513038E-2 54093.8945
28.237196 3.98256704E-2 53717.5
28.1577682 3.96019369E-2 53335.0742
28.0787868 3.9380081E-2 52948.1562
28.000246 3.91600877E-2 52565.0469
27.9221439 3.8941931E-2 52185.0273
27.8444767 3.87255922E-2 51808.625
27.7672405 3.85110527E-2 51436.0547
27.6904316 3.82982902E-2 51067.4062
27.6140461 3.80872861E-2 50702.0625
27.5380802 3.78780216E-2 50339.2188
27.462532 3.76704782E-2 49980.3906
27.3873959 3.74646336E-2 49623.875
27.3126717 3.72604728E-2 49273.5664
27.2383537 3.70579734E-2 48922.1406
27.1644382 3.68571244E-2 48560.5
27.0909233 3.66578996E-2 48219.7227
27.0178051 3.64602916E-2 47881.0977
26.9450798 3.62642705E-2 47547.8125
26.8727455 3.60698327E-2 47215.2852
26.8008003 3.58769484E-2 46887.9141
26.7292366 3.568561E-2 46561.8906
26.6580563 3.5495799E-2 46238.1172
26.5872517 3.53074968E-2 45911.8281
26.5168247 3.51206884E-2 45583.7734
26.4467678 3.49353626E-2 45259.1133
26.3770809 3.47514972E-2 44936.0312
26.3077602 3.45690772E-2 44617.0352
26.2388039 3.43880914E-2 44301.4336
26.1702061 3.4208525E-2 43988.9766
26.1019669 3.40303592E-2 43678.7773
26.0340843 3.3853583E-2 43372.5273
25.9665527 3.36781815E-2 43068.4648
25.8993702 3.35041396E-2 42767.4727
25.8325348 3.33314426E-2 42469.6445
25.7660427 3.31600755E-2 42175.2266
25.699892 3.29900272E-2 41882.5586
25.6340809 3.28212865E-2 41593.0898
25.5686054 3.26538347E-2 41306.2031
25.5034637 3.24876606E-2 41022.2812
25.4386539 3.23227532E-2 40741.8516
25.3741722 3.21590975E-2 40464.0312
25.3100166 3.19966823E-2 40187.2461
25.2461853 3.18354927E-2 39915.0898
25.1826725 3.16755213E-2 39645.1562
25.119482 3.15167494E-2 39371.6523
25.0566044 3.13591696E-2 39083.8945
24.9940434 3.12027689E-2 38813.043
24.9317932 3.10475361E-2 38543.8984
24.8698521 3.08934581E-2 38278.3008
24.808218 3.07405237E-2 38014.5898
24.7468891 3.05887219E-2 37754.1523
24.6858616 3.04380432E-2 37496.4922
24.6251354 3.02884728E-2 37240.5547
24.5647068 3.01400051E-2 36987.5312
24.5045738 2.99926233E-2 36737.4648
24.4447346 2.98463218E-2 36489.3047
24.3851871 2.97010876E-2 36243.3789
24.3259296 2.95569114E-2 36000.2266
24.2669601 2.94137821E-2 35759.3398
24.2082729 2.92716902E-2 35521.6484
24.1498718 2.91306246E-2 35285.2188
24.0917511 2.89905779E-2 35045.3203
24.0339088 2.8851537E-2 34790.668
23.9763432 2.87134945E-2 34560.7266
23.919054 2.85764411E-2 34334.1367
23.8620358 2.84403656E-2 34108.6406
23.8052902 2.83052605E-2 33886.4375
23.7488136 2.81711146E-2 33665.0703
23.692606 2.80379225E-2 33443.2734
23.6366615 2.79056709E-2 33222.1641
23.5809822 2.77743526E-2 33003.3359
23.5255642 2.764396E-2 32787.1445
23.4704056 2.75144838E-2 32565.9512
23.4155045 2.73859147E-2 32321.8652
23.3608608 2.72582434E-2 32111.9453
23.3064709 2.71314643E-2 31902.8809
23.2523346 2.70055663E-2 31696.5977
23.1984482 2.68805437E-2 31492.1387
23.1448097 2.67563872E-2 31289.916
23.0914211 2.66330894E-2 31090.1543
23.0382767 2.6510641E-2 30891.1738
22.9853783 2.63890345E-2 30686.377
22.9327202 2.62682643E-2 30458.7461
22.8803043 2.61483211E-2 30265.793
22.8281269 2.60291956E-2 30075.0215
22.776186 2.59108841E-2 29885.9844
22.7244816 2.57933773E-2 29699.1113
22.6730118 2.56766677E-2 29514.5078
22.6217747 2.55607497E-2 29331.5781
22.5707684 2.54456121E-2 29130.3281
22.5199909 2.53312532E-2 28923.9668
22.4694424 2.52176635E-2 28746.3477
22.4191208 2.51048338E-2 28569.5078
22.3690224 2.49927621E-2 28392.7793
22.319149 2.48814374E-2 28216.8945
22.269495 2.47708559E-2 28043.1484
22.2200642 2.46610101E-2 27850.5898
22.1708508 2.45518927E-2 27650.6289
22.1218548 2.44434979E-2 27481.8848
22.0730762 2.43358202E-2 27314.6797
22.0245113 2.42288522E-2 27149.166
21.97616 2.41225883E-2 26985.3457
21.9280205 2.40170211E-2 26822.8379
21.8800907 2.39121448E-2 26611.5957
21.8323708 2.38079559E-2 26451.5762
21.7848587 2.3704445E-2 26294.3262
21.7375526 2.36016065E-2 26138.3711
21.6904526 2.34994385E-2 25983.8066
21.6435547 2.339793E-2 25831.2988
21.596859 2.32970808E-2 25626.7285
21.5503654 2.31968798E-2 25476.5254
21.5040722 2.30973251E-2 25328.3633
21.4579754 2.29984093E-2 25181.5918
21.412077 2.29001269E-2 25036.1465
21.366375 2.2802474E-2 24872.6641
21.3208656 2.27054432E-2 24694.6543
21.2755527 2.26090327E-2 24553.4453
21.2304306 2.25132331E-2 24414.1035
21.1854992 2.24180426E-2 24276.2656
21.1407566 2.23234538E-2 24138.6406
21.0962048 2.2229461E-2 23942.418
21.0518379 2.21360624E-2 23806.4922
21.0076599 2.20432505E-2 23671.6055
20.963665 2.19510216E-2 23537.9004
20.9198551 2.18593702E-2 23405.4883
20.8762264 2.17682905E-2 23220.2227
20.8327808 2.16777809E-2 23085.416
20.7895145 2.15878338E-2 22957
20.7464294 2.14984436E-2 22829.8516
20.7035217 2.14096103E-2 22703.791
20.6607895 2.13213246E-2 22518.9395
20.6182346 2.12335847E-2 22395.877
20.5758553 2.1146385E-2 22274.3027
20.5336494 2.10597198E-2 22153.8965
20.4916153 2.09735874E-2 22015.9961
20.4497547 2.0887984E-2 21854.4922
20.4080639 2.08029021E-2 21737.6641
20.3665428 2.07183398E-2 21621.7383
20.3251896 2.06342898E-2 21506.8789
20.2840042 2.05507521E-2 21348.1465
20.2429867 2.04677209E-2 21219.3301
20.2021332 2.03851908E-2 21108.3535
20.1614437 2.030316E-2 20998.459
20.1209202 2.02216227E-2 20868.4102
20.0805569 2.01405752E-2 20718.7344
20.0403576 2.00600158E-2 20612.5547
20.0003166 1.9979937E-2 20507.2266
19.9604359 1.99003369E-2 20400.1133
19.9207153 1.98212117E-2 20235.1543
19.8811512 1.97425578E-2 20133.4043
19.8417454 1.96643714E-2 20032.8125
19.802494 1.95866488E-2 19933.2539
19.7633972 1.95093844E-2 19777.168
19.7244549 1.94325782E-2 19671.8203
19.685667 1.93562228E-2 19575.0996
19.6470299 1.92803182E-2 19478.8457
19.6085453 1.92048587E-2 19331.5312
19.5702095 1.91298407E-2 19225.1934
19.5320244 1.90552622E-2 19132.5938
19.493988 1.89811178E-2 19040.7988
19.4561005 1.89074073E-2 18894.6152
19.4183578 1.88341234E-2 18794.0195
19.380764 1.8761266E-2 18705.3906
19.3433132 1.86888296E-2 18617.6426
19.3060074 1.86168123E-2 18467.623
19.2688465 1.85452104E-2 18378.3379
19.2318268 1.84740219E-2 18293.2422
19.1949482 1.84032414E-2 18199.0996
19.1582127 1.8332867E-2 18058.75
19.1216164 1.82628948E-2 17976.0977
19.0851612 1.81933232E-2 17894.4199
19.0488434 1.81241482E-2 17785.8965
19.0126648 1.80553682E-2 17667.8633
18.9766216 1.79869775E-2 17588.627
18.9407158 1.7918976E-2 17510.0078
18.9049454 1.78513583E-2 17382.1582
18.8693104 1.77841224E-2 17290.6055
18.8338089 1.77172665E-2 17218.7559
18.7984409 1.76507868E-2 17139.418
18.7632046 1.75846796E-2 17019.9668
18.7281017 1.75189432E-2 16953.418
18.6931286 1.74535755E-2 16887.3105
18.658287 1.73885729E-2 16780.5312
18.6235733 1.73239317E-2 16693.5469
18.5889912 1.72596518E-2 16629.8359
18.5545349 1.71957277E-2 16555.752
18.5202065 1.71321593E-2 16439.4121
18.4860058 1.7068943E-2 16377.8418
18.451931 1.7006075E-2 16316.7256
18.4179821 1.69435535E-2 16207.6309
18.3841572 1.68813765E-2 16131.917
18.3504562 1.68195404E-2 16072.626
18.3168774 1.67580452E-2 15988.75
18.2834225 1.66968852E-2 15891.1719
18.2500896 1.66360587E-2 15833.8457
18.2168789 1.65755656E-2 15773.0801
18.1837883 1.65154021E-2 15655.9121
18.150816 1.64555646E-2 15600.665
18.1179657 1.63960513E-2 15545.7422
18.0852318 1.63368601E-2 15439.584
18.052618 1.62779912E-2 15372.2549
18.0201206 1.62194371E-2 15319.4551
17.9877396 1.61611997E-2 15230.9229
17.9554749 1.61032751E-2 15149.3525
17.9233265 1.60456616E-2 15098.082
17.8912926 1.59883574E-2 15023.8838
17.8593731 1.59313586E-2 14931.4922
17.8275661 1.58746652E-2 14881.9756
17.7958736 1.58182718E-2 14819.3809
17.7642937 1.57621801E-2 14728.2266
17.7328243 1.57063864E-2 14686.7051
17.7014675 1.5650887E-2 14640.2715
17.6702194 1.5595682E-2 14543.9141
17.6390839 1.55407693E-2 14503.4434
17.608057 1.54861454E-2 14462.7129
17.5771389 1.54318083E-2 14363.1904
17.5463295 1.53777581E-2 14324.0879
17.5156269 1.532399E-2 14285.3037
17.485033 1.52705042E-2 14188.7285
17.454546 1.52172977E-2 14148.9111
17.4241638 1.51643688E-2 14111.5869
17.3938885 1.51117165E-2 14016.0381
17.3637161 1.5059337E-2 13976.7021
17.3336506 1.50072295E-2 13940.6836
17.303688 1.49553912E-2 13845.8428
17.2738285 1.4903822E-2 13808.6084
17.244072 1.48525191E-2 13772.5527
17.2144184 1.48014799E-2 13677.6689
17.184866 1.47507042E-2 13644.0703
17.1554146 1.47001892E-2 13604.9473
17.1260643 1.46499332E-2 13515.3809
17.0968151 1.45999342E-2 13482.8691
17.0676651 1.45501904E-2 13438.335
17.0386143 1.45007009E-2 13356.5303
17.0096607 1.44514637E-2 13325.1787
16.9808083 1.44024761E-2 13273.6309
16.9520512 1.43537372E-2 13201.2324
16.9233932 1.43052461E-2 13170.8887
16.8948307 1.42569998E-2 13110.3096
16.8663635 1.42089976E-2 13049.0078
16.8379936 1.41612366E-2 13019.8623
16.8097191 1.41137168E-2 12948.873
16.781538 1.40664354E-2 12903.3145
16.7534523 1.40193915E-2 12877.7314
16.725462 1.39725823E-2 12800.2588
16.6975632 1.39260078E-2 12767.4512
16.6697559 1.38796661E-2 12736.3623
16.6420441 1.38335554E-2 12658.9824
16.6144218 1.37876738E-2 12634.9932
16.5868931 1.37420194E-2 12589.9365
16.559454 1.36965923E-2 12527.3936
16.5321064 1.36513896E-2 12504.4219
16.5048485 1.36064105E-2 12444.4209
16.4776802 1.3561653E-2 12399.2588
16.4506016 1.35171162E-2 12377.0332
16.4236107 1.34727992E-2 12300.3008
16.3967094 1.34286992E-2 12273.751
16.3698959 1.33848153E-2 12238.25
16.3431702 1.33411456E-2 12171.2627
16.3165321 1.32976901E-2 12150.7979
16.2899799 1.3254446E-2 12096.207
16.2635136 1.32114133E-2 12050.1328
16.237133 1.31685892E-2 12030.541
16.2108383 1.31259728E-2 11955.0918
16.1846294 1.30835632E-2 11931.2842
16.1585045 1.30413584E-2 11895.1592
16.1324635 1.29993586E-2 11833.2471
16.1065063 1.29575608E-2 11815.0664
16.0806332 1.29159642E-2 11755.8281
16.0548439 1.28745669E-2 11718.7471
16.0291348 1.2833369E-2 11696.4268
16.0035095 1.27923684E-2 11623.4951
15.9779654 1.27515644E-2 11606.7686
15.9525032 1.2710955E-2 11559.1338
15.9271212 1.26705393E-2 11512.7871
15.9018202 1.26303155E-2 11496.8613
15.8766003 1.25902835E-2 11423.6016
15.8514595 1.25504415E-2 11405.2334
15.8263979 1.25107886E-2 11365.8193
15.8014154 1.24713229E-2 11315.0332
15.7765121 1.24320434E-2 11300.8223
15.751688 1.23929502E-2 11233.8584
15.7269402 1.23540405E-2 11212.665
15.7022715 1.23153133E-2 11177.4893
15.6776791 1.22767687E-2 11125.1289
15.6531639 1.22384038E-2 11112.1279
15.6287251 1.22002196E-2 11046.8135
15.6043625 1.21622132E-2 11026.1289
15.5800762 1.21243838E-2 10991.1074
15.5558653 1.20867314E-2 10941.0674
15.5317287 1.2049254E-2 10929.3682
15.5076675 1.20119499E-2 10862.5889
15.4836817 1.1974819E-2 10845.707
15.4597683 1.19378604E-2 10807.0732
15.4359293 1.19010732E-2 10762.9434
15.4121637 1.18644545E-2 10752.1074
15.3884716 1.18280053E-2 10681.1182
15.364852 1.17917238E-2 10671.0957
15.3413048 1.1755609E-2 10625.6123
15.3178291 1.1719659E-2 10590.3896
15.294426 1.16838748E-2 10571.3086
15.2710934 1.16482535E-2 10510.6074
15.2478323 1.16127953E-2 10501.8496
15.2246418 1.15774982E-2 10446.9238
15.2015228 1.15423622E-2 10423.6455
15.1784725 1.15073863E-2 10393.0664
15.1554928 1.14725688E-2 10346.0684
15.1325827 1.14379087E-2 10338.3623
15.1097412 1.1403406E-2 10269.9746
15.0869684 1.13690589E-2 10261.9404
15.0642643 1.13348663E-2 10217.3496
15.0416288 1.13008283E-2 10186.7744
15.0190611 1.12669431E-2 10164.126
14.9965611 1.12332106E-2 10112.0195
14.9741278 1.11996289E-2 10105.916
14.9517622 1.11661972E-2 10044.4717
14.9294634 1.11329155E-2 10033.8584
14.9072304 1.10997828E-2 9993.66895
14.8850641 1.10667972E-2 9963.29492
14.8629627 1.10339588E-2 9943.24414
14.8409281 1.10012656E-2 9893.16211
14.8189583 1.09687177E-2 9888.74316
14.7970524 1.09363152E-2 9827.24512
14.7752123 1.09040551E-2 9819.77344
14.7534361 1.08719375E-2 9777.55957
14.7317247 1.08399615E-2 9751.70215
14.7100763 1.08081261E-2 9727.19043
14.6884918 1.07764313E-2 9684.13184
14.6669703 1.07448762E-2 9677.5166
14.6455126 1.0713459E-2 9617.63672
14.6241169 1.06821787E-2 9615.05371
14.6027832 1.06510362E-2 9564.60156
14.5815125 1.06200287E-2 9549.30957
14.5603027 1.05891572E-2 9515.23633
14.539156 1.05584199E-2 9484.48047
14.5180693 1.05278166E-2 9466.58496
14.4970446 1.04973456E-2 9420.10352
14.4760799 1.04670068E-2 9417.37109
14.4551764 1.04367994E-2 9356.82715
14.4343328 1.04067223E-2 9355.9082
14.4135494 1.03767756E-2 9307.05957
14.3928251 1.03469575E-2 9293.31152
14.3721609 1.03172679E-2 9258.5918
14.3515558 1.02877058E-2 9231.56543
14.3310099 1.02582714E-2 9210.89258
14.310523 1.02289626E-2 9170.56445
14.2900944 1.01997787E-2 9162.95801
14.2697239 1.01707196E-2 9109.9707
14.2494116 1.01417853E-2 9110.59961
14.2291565 1.01129739E-2 9054.85547
14.2089596 1.00842845E-2 9051.39551
14.1888189 1.0055718E-2 9007.83105
14.1687365 1.00272717E-2 8992.68066
14.1487103 9.99894645E-3 8960.44043
14.1287403 9.97074135E-3 8935.0752
14.1088266 9.94265545E-3 8914.84668
14.0889692 9.91468783E-3 8878.875
14.0691681 9.88683756E-3 8869.10938
14.0494223 9.85910464E-3 8823.25879
14.0297318 9.83148906E-3 8823.66895
14.0100956 9.80398897E-3 8768.39355
13.9905157 9.77660343E-3 8771.3418
13.9709892 9.74933337E-3 8721.25586
13.9515181 9.72217694E-3 8717.40234
13.9321003 9.69513319E-3 8676.49414
13.9127369 9.66820307E-3 8664.1875
13.8934278 9.64138377E-3 8632.19238
13.8741713 9.61467717E-3 8611.62402
13.854969 9.58808046E-3 8587.71289
13.8358192 9.56159458E-3 8559.49707
13.8167219 9.53521859E-3 8543.52832
13.797678 9.50895064E-3 8508.10449
13.7786865 9.48279165E-3 8499.63184
13.7597466 9.45674069E-3 8457.28027
13.740859 9.43079684E-3 8455.82812
13.722024 9.40495916E-3 8407.1123
13.7032394 9.37922765E-3 8412.31055
13.6845064 9.35360137E-3 8357.46191
13.6658249 9.32808034E-3 8362.95801
13.6471939 9.30266362E-3 8314.25879
13.6286144 9.2773512E-3 8314.18848
13.6100845 9.25214123E-3 8271.55957
13.5916052 9.2270337E-3 8266.23535
13.5731764 9.20202862E-3 8228.89062
13.5547972 9.17712506E-3 8218.58789
13.5364676 9.15232208E-3 8186.00244
13.5181875 9.12761968E-3 8171.51367
13.4999571 9.10301786E-3 8144.04932
13.4817753 9.07851476E-3 8125.22266
13.4636431 9.05411039E-3 8101.69482
13.4455595 9.0298038E-3 8079.18457
13.4275236 9.00559593E-3 8059.62354
13.4095364 8.98148492E-3 8033.89111
13.3915977 8.95747077E-3 8017.97998
13.3737068 8.93355254E-3 7989.10498
13.3558636 8.90973024E-3 7976.2832
13.338068 8.88600294E-3 7941.27881
13.3203192 8.86236969E-3 7929.59131
13.302618 8.83883145E-3 7891.33301
13.2849636 8.81538633E-3 7882.0293
13.2673569 8.79203435E-3 7841.68311
13.2497959 8.7687755E-3 7834.75635
13.2322817 8.74560885E-3 7792.64014
13.2148132 8.72253347E-3 7787.68994
13.1973915 8.69954936E-3 7744.37354
13.1800146 8.67665652E-3 7741.08594
13.1626844 8.65385309E-3 7696.72998
13.1453991 8.63113999E-3 7694.68018
13.1281595 8.60851631E-3 7649.71631
13.1109648 8.58598109E-3 7648.56299
13.0938158 8.56353436E-3 7603.33789
13.0767107 8.5411761E-3 7602.72949
13.0596514 8.51890445E-3 7557.54053
13.042635 8.49672034E-3 7557.12207
13.0256643 8.47462192E-3 7512.40967
13.0087366 8.45261011E-3 7511.85107
12.9918537 8.43068399E-3 7467.96826
12.9750137 8.40884354E-3 7466.94385
12.9582176 8.38708784E-3 7424.14209
12.9414654 8.36541597E-3 7422.3125
12.9247561 8.34382791E-3 7380.80322
12.9080896 8.32232367E-3 7377.82275
12.8914671 8.30090232E-3 7337.97559
12.8748865 8.27956293E-3 7333.52832
12.8583488 8.25830642E-3 7295.93604
12.8418531 8.23713187E-3 7289.79932
12.8254004 8.21603835E-3 7254.38232
12.8089886 8.19502585E-3 7246.13037
12.7926197 8.17409344E-3 7213.48926
12.7762928 8.15324113E-3 7202.93896
12.7600069 8.13246891E-3 7173.08057
12.743762 8.11177585E-3 7159.80908
12.7275591 8.09116196E-3 7133.08643
12.7113981 8.0706263E-3 7116.82031
12.6952772 8.05016886E-3 7093.7793
12.6791973 8.02978873E-3 7074.42822
12.6631575 8.0094859E-3 7055.08057
12.6471586 7.98926037E-3 7032.17236
12.6312008 7.9691112E-3 7016.8291
12.6152821 7.94903841E-3 6990.10352
12.5994043 7.92904105E-3 6977.21436
12.5835657 7.90911913E-3 6942.76465
12.5677681 7.88927171E-3 6934.14502
12.5520086 7.86949974E-3 6892.91895
12.5362902 7.84980133E-3 6889.78613
12.5206099 7.83017743E-3 6843.33984
12.5049686 7.81062618E-3 6846.00928
12.4893675 7.7911485E-3 6794.26465
12.4738045 7.77174393E-3 6802.69043
12.4582806 7.75241107E-3 6745.92676
12.4427948 7.73315085E-3 6753.98535
12.4273472 7.71396235E-3 6703.78418
12.4119387 7.69484462E-3 6705.35205
12.3965683 7.67579814E-3 6662.6084
12.3812351 7.65682245E-3 6657.51514
12.365941 7.63791706E-3 6621.96484
12.3506832 7.61908153E-3 6609.88672
12.3354645 7.60031538E-3 6581.82471
12.320282 7.58161861E-3 6562.5
12.3051376 7.56299077E-3 6542.2373
12.2900305 7.54443184E-3 6515.56641
12.2749596 7.52594089E-3 6503.30127
12.2599268 7.50751747E-3 6468.90674
12.2449293 7.48916203E-3 6464.8999
12.22997 7.47087365E-3 6422.87158
12.2150459 7.45265232E-3 6427.28027
12.2001591 7.43449759E-3 6376.92969
12.1853085 7.41640897E-3 6384.63672
12.1704931 7.39838602E-3 6336.80176
12.155715 7.38042919E-3 6339.11328
12.1409712 7.36253755E-3 6300.55029
12.1262646 7.34471064E-3 6293.88818
12.1115923 7.32694846E-3 6264.93652
12.0969563 7.309251E-3 6249.10059
12.0823555 7.29161734E-3 6229.73291
12.06779 7.27404701E-3 6204.45557
12.0532589 7.25654047E-3 6195.02197
12.038764 7.23909726E-3 6160.3252
12.0243025 7.22171692E-3 6160.9165
12.0098772 7.20439851E-3 6116.53564
11.9954853 7.18714297E-3 6123.79834
11.9811277 7.16994889E-3 6076.60645
11.9668055 7.15281675E-3 6080.27783
11.9525166 7.1357456E-3 6043.87988
11.938262 7.11873593E-3 6037.04395
11.9240417 7.10178632E-3 6011.63672
11.9098549 7.08489772E-3 5994.06787
11.8957024 7.06806919E-3 5978.41699
11.8815832 7.05130072E-3 5947.72607
11.8674965 7.0345914E-3 5943.87109
11.8534441 7.01794168E-3 5900.22412
11.8394251 7.0013511E-3 5907.12598
11.8254385 6.98481919E-3 5854.9082
11.8114853 6.96834596E-3 5860.03467
11.7975655 6.95193047E-3 5820.89502
11.7836781 6.93557318E-3 5813.2251
11.7698231 6.91927364E-3 5787.55566
11.7560005 6.90303138E-3 5767.12402
11.7422113 6.88684639E-3 5754.68506
11.7284536 6.87071821E-3 5721.11426
11.7147284 6.85464637E-3 5722.18994
11.7010345 6.83863088E-3 5675.75439
11.6873732 6.82267174E-3 5682.29346
11.6737442 6.80676848E-3 5638.66016
11.6601467 6.79092063E-3 5636.98486
11.6465807 6.77512772E-3 5607.69287
11.6330462 6.75939023E-3 5592.21436
11.6195431 6.74370723E-3 5577.20361
11.6060705 6.7280787E-3 5547.8291
11.5926304 6.71250466E-3 5547.15527
11.5792208 6.69698464E-3 5503.7793
11.5658426 6.68151863E-3 5510.04248
11.552495 6.66610571E-3 5467.5415
11.5391779 6.65074633E-3 5466.19189
11.5258913 6.63543958E-3 5438.93115
11.5126362 6.62018592E-3 5423.00195
11.4994106 6.60498487E-3 5410.67822
11.4862156 6.58983598E-3 5379.90381
11.4730511 6.57473924E-3 5382.7334
11.4599171 6.55969419E-3 5337.27197
11.4468126 6.54470082E-3 5343.27002
11.4337378 6.52975868E-3 5307.04004
11.4206934 6.51486777E-3 5300.92676
11.4076786 6.50002761E-3 5280.51367
11.3946934 6.48523821E-3 5259.01807
11.3817377 6.47049909E-3 5254.31738
11.3688116 6.45581027E-3 5217.36035
11.3559141 6.44117128E-3 5223.1665
11.3430462 6.42658258E-3 5181.51416
11.3302078 6.41204277E-3 5181.89893
11.3173981 6.39755232E-3 5156.50781
11.3046179 6.38311123E-3 5140.9209
11.2918663 6.36871858E-3 5131.89062
11.2791424 6.35437481E-3 5100.28271
11.266448 6.34007948E-3 5105.90234
11.2537823 6.3258321E-3 5061.6543
11.2411451 6.31163316E-3 5065.45361
11.2285357 6.29748171E-3 5036.52588
11.2159548 6.28337776E-3 5022.86475
11.2034025 6.26932085E-3 5010.87158
11.1908779 6.25531143E-3 4977.99414
11.178381 6.24134904E-3 4983.42529
11.1659126 6.22743322E-3 4934.95459
11.153471 6.21356349E-3 4939.12646
11.141058 6.19974034E-3 4909.61572
11.1286726 6.18596328E-3 4895.02686
11.1163139 6.17223233E-3 4884.65137
11.1039829 6.15854701E-3 4851.43066
11.0916796 6.14490686E-3 4856.67041
11.0794039 6.13131188E-3 4811.71045
11.0671549 6.11776207E-3 4813.45117
11.0549326 6.10425742E-3 4788.03369
11.042737 6.09079702E-3 4770.68604
11.0305691 6.07738132E-3 4764.73486
11.0184278 6.06401032E-3 4728.17676
11.0063133 6.05068263E-3 4733.23193
10.9942245 6.03739917E-3 4694.51172
10.9821634 6.02415949E-3 4691.08838
10.9701281 6.01096312E-3 4672.33301
10.9581194 5.99781051E-3 4649.39209
10.9461374 5.98470028E-3 4650.45459
10.9341803 5.97163383E-3 4608.05713
10.9222507 5.95860928E-3 4612.93506
10.910346 5.94562804E-3 4583.07812
10.898468 5.93268871E-3 4571.92334
10.8866158 5.91979176E-3 4562.30322
10.8747883 5.90693671E-3 4531.32568
10.8629875 5.89412358E-3 4536.08838
10.8512125 5.88135188E-3 4496.87598
10.8394623 5.8686221E-3 4495.86279
10.8277378 5.8559333E-3 4477.12451
10.8160381 5.84328547E-3 4455.84717
10.8043642 5.83067862E-3 4457.61377
10.792716 5.81811275E-3 4416.28613
10.7810917 5.8055874E-3 4420.88232
10.7694931 5.79310255E-3 4394.61719
10.7579193 5.78065775E-3 4381.56299
10.7463703 5.768253E-3 4376.13184
10.7348461 5.75588783E-3 4342.86914
10.7233467 5.74356318E-3 4347.35693
10.7118721 5.73127717E-3 4315.03076
10.7004223 5.71903121E-3 4308.70898
10.6889963 5.70682436E-3 4297.46826
10.6775942 5.69465617E-3 4270.47168
10.6662178 5.68252709E-3 4274.85352
10.6548643 5.67043666E-3 4237.99658
10.6435356 5.65838488E-3 4236.97412
10.6322308 5.64637175E-3 4221.39014
10.6209497 5.63439634E-3 4199.4248
10.6096935 5.62245911E-3 4203.70508
10.5984602 5.61056007E-3 4165.09033
10.5872507 5.59869828E-3 4168.0542
10.5760651 5.58687467E-3 4151.41064
10.5649033 5.57508785E-3 4135.04932
10.5537653 5.56333875E-3 4137.96973
10.5426502 5.55162644E-3 4102.37842
10.531558 5.53995138E-3 4106.52197
10.5204897 5.52831311E-3 4088.25854
10.5094452 5.51671116E-3 4074.12988
10.4984236 5.50514599E-3 4075.61353
10.4874249 5.49361669E-3 4041.84888
10.476449 5.48212416E-3 4045.90503
10.4654961 5.47066703E-3 4027.03296
10.454566 5.45924623E-3 4013.91113
10.4436588 5.44786127E-3 4015.01392
10.4327745 5.43651171E-3 3982.23462
10.4219131 5.42519754E-3 3986.20776
10.4110737 5.41391876E-3 3967.81641
10.4002571 5.4026749E-3 3954.69434
10.3894634 5.39146597E-3 3956.44482
10.3786917 5.38029196E-3 3923.29199
10.3679419 5.36915287E-3 3927.18506
10.3572149 5.35804825E-3 3910.29272
10.3465099 5.34697808E-3 3896.19507
10.3358269 5.33594191E-3 3899.62061
10.3251657 5.3249402E-3 3865.3623
10.3145266 5.31397248E-3 3869.17871
10.3039103 5.30303828E-3 3854.66626
10.2933149 5.29213808E-3 3838.5271
10.2827415 5.28127141E-3 3842.30591
10.2721891 5.27043827E-3 3810.44336
10.2616596 5.25963819E-3 3811.91162
10.2511511 5.24887163E-3 3800.81226
10.2406635 5.23813767E-3 3781.80615
10.2301979 5.22743678E-3 3785.51294
10.2197542 5.21676848E-3 3757.65869
10.2093315 5.20613324E-3 3755.46094
10.1989298 5.19553013E-3 3748.61792
10.188549 5.18495962E-3 3725.82642
10.1781893 5.17442124E-3 3729.46533
10.1678514 5.16391452E-3 3706.63379
10.1575336 5.1534404E-3 3699.92896
10.1472378 5.14299795E-3 3698.14722
10.1369619 5.13258716E-3 3670.57031
10.1267071 5.12220757E-3 3674.14429
10.1164732 5.11186011E-3 3657.1416
10.1062593 5.10154339E-3 3645.07983
10.0960674 5.09125832E-3 3648.62402
10.0858946 5.081004E-3 3616.98413
10.0757427 5.07078087E-3 3619.90918
10.0656118 5.06058848E-3 3609.48975
10.055501 5.05042681E-3 3591.28711
10.0454102 5.04029542E-3 3594.77197
10.0353394 5.03019476E-3 3570.09766
10.0252886 5.02012437E-3 3566.17505
10.0152588 5.01008425E-3 3563.5271
10.005249 5.00007439E-3 3540.26709
9.99525833 4.99009434E-3 3543.69849
9.98528862 4.98014409E-3 3530.07446
9.97533798 4.97022318E-3 3520.80469
9.96540737 4.96033253E-3 3524.21582
9.95549679 4.95047122E-3 3499.38428
9.94560528 4.94063925E-3 3501.43042
9.9357338 4.93083615E-3 3495.17651
9.92588234 4.92106285E-3 3478.81641
9.91604996 4.91131796E-3 3482.1853
9.90623665 4.9016024E-3 3465.22778
9.89644337 4.89191571E-3 3459.6814
9.88666916 4.88225743E-3 3461.41626
9.87691402 4.87262802E-3 3437.32471
9.86717892 4.86302655E-3 3440.65405
9.85746193 4.85345395E-3 3432.20605
9.84776497 4.84390929E-3 3418.44702
9.83808613 4.83439304E-3 3421.75879
9.82842731 4.82490426E-3 3403.52734
9.81878662 4.81544388E-3 3399.81274
9.809165 4.80601145E-3 3400.4231
9.79956245 4.79660649E-3 3377.73657
9.78997898 4.787229E-3 3381.01074
9.78041363 4.77787899E-3 3372.26807
9.77086735 4.76855645E-3 3359.34302
9.76133919 4.75926092E-3 3362.60156
9.7518301 4.74999286E-3 3344.69067
9.74233913 4.74075181E-3 3340.93335
9.73286724 4.73153731E-3 3342.19922
9.72341347 4.72234981E-3 3319.3728
9.71397781 4.71318932E-3 3322.5957
9.70456028 4.70405538E-3 3315.15454
9.69516182 4.69494797E-3 3301.05273
9.68578053 4.68586665E-3 3304.25952
9.6764183 4.67681233E-3 3288.60132
9.66707325 4.66778362E-3 3283.13574
9.65774727 4.65878146E-3 3286.3269
9.64843845 4.64980491E-3 3262.56812
9.63914776 4.64085443E-3 3265.28784
9.62987518 4.63192957E-3 3260.95166
9.62061977 4.62303078E-3 3244.14282
9.61138248 4.6141576E-3 3247.29858
9.60216331 4.60531004E-3 3235.31812
9.59296131 4.59648762E-3 3226.40161
9.58377743 4.58769035E-3 3229.54102
9.57461071 4.57891868E-3 3210.27856
9.56546116 4.57017217E-3 3208.90161
9.55632973 4.56145033E-3 3209.29077
9.54721546 4.55275364E-3 3188.26123
9.53811836 4.5440821E-3 3191.36426
9.52903938 4.53543477E-3 3184.76343
9.51997662 4.52681258E-3 3170.84033
9.51093197 4.51821461E-3 3173.92627
9.50190449 4.50964132E-3 3160.61963
9.49289322 4.50109225E-3 3153.53955
9.48390007 4.49256739E-3 3156.60791
9.47492313 4.48406674E-3 3136.82031
9.46596336 4.47559031E-3 3136.3208
9.45702076 4.46713809E-3 3137.30713
9.44809532 4.45870962E-3 3122.9812
9.4391861 4.4503049E-3 3126.01758
9.43029404 4.44192393E-3 3126.46777
9.42141819 4.4335667E-3 3124.44873
9.41255951 4.42523323E-3 3127.48462
9.40371704 4.41692304E-3 3126.27197
9.39489174 4.40863613E-3 3126.03003
9.38608265 4.40037251E-3 3129.0647
9.37728977 4.39213216E-3 3126.08179
9.36851406 4.3839151E-3 3127.45215
9.35975456 4.37572086E-3 3130.48511
9.35101128 4.36754944E-3 3125.78198
9.3422842 4.3594013E-3 3128.7688
9.33357334 4.35127551E-3 3130.32495
9.32487869 4.343173E-3 3127.40991
9.31620121 4.33509285E-3 3130.43579
9.30753899 4.32703504E-3 3130.39062
9.29889297 4.31899959E-3 3128.70972
9.29026318 4.31098696E-3 3131.73242
9.28164864 4.30299621E-3 3130.26416
9.27305031 4.29502781E-3 3130.09497
9.26446819 4.2870813E-3 3133.11353
9.25590229 4.27915715E-3 3130.37085
9.24735165 4.27125487E-3 3131.63062
9.23881721 4.26337402E-3 3134.64502
9.23029804 4.25551552E-3 3130.30176
9.22179508 4.24767844E-3 3132.85791
9.21330738 4.23986325E-3 3135.04468
9.20483589 4.23206948E-3 3131.33862
9.19637966 4.22429712E-3 3134.34155
9.18793869 4.21654619E-3 3135.27808
9.17951298 4.20881668E-3 3132.66162
9.17110348 4.20110812E-3 3135.65942
9.16270828 4.19342099E-3 3135.49121
9.1543293 4.18575481E-3 3134.12915
9.14596558 4.17810958E-3 3137.12109
9.13761711 4.17048531E-3 3135.68677
9.12928391 4.16288199E-3 3135.28662
9.12096596 4.15529963E-3 3138.27197
9.11266232 4.14773775E-3 3135.94971
9.10437489 4.14019637E-3 3136.69531
9.09610176 4.13267547E-3 3139.67407
9.08784389 4.12517553E-3 3136.14917
9.07960129 4.11769561E-3 3137.82715
9.07137299 4.11023619E-3 3140.79834
9.06315994 4.10279678E-3 3136.53564
9.05496216 4.0953774E-3 3139.17407
9.04677868 4.08797851E-3 3141.59717
9.0386095 4.08059964E-3 3137.55444
9.03045559 4.07324079E-3 3140.51123
9.02231693 4.06590151E-3 3142.07031
9.01419258 4.05858224E-3 3138.62378
9.00608253 4.05128254E-3 3141.57275
8.99798775 4.04400285E-3 3142.40771
8.98990631 4.03674273E-3 3139.90405
8.98184013 4.0295017E-3 3142.84546
8.97378826 4.02228069E-3 3142.88574
8.96575069 4.01507877E-3 3140.92114
8.95772839 4.00789594E-3 3143.85352
8.94971943 4.00073268E-3 3143.33252
8.94172478 3.99358897E-3 3142.14917
8.93374538 3.98646388E-3 3145.073
8.92577934 3.97935789E-3 3144.3562
8.91782761 3.97227099E-3 3144.09058
8.90989017 3.96520272E-3 3147.00732
8.90196705 3.95815354E-3 3146.6106
8.89405727 3.95112345E-3 3147.34302
8.88616276 3.94411152E-3 3150.25317
8.87828159 3.93711869E-3 3149.67065
8.87041378 3.93014401E-3 3150.82129
8.86256027 3.92318796E-3 3153.72461
8.85472107 3.91625054E-3 3152.7644
8.84689522 3.90933175E-3 3154.15967
8.83908367 3.90243065E-3 3157.05688
8.83128548 3.89554817E-3 3155.86206
8.82350159 3.88868386E-3 3157.50513
8.81573105 3.88183771E-3 3160.39551
8.80797386 3.87500948E-3 3158.9812
8.80023098 3.86819942E-3 3160.82495
8.79250145 3.86140705E-3 3163.70825
8.78478527 3.85463284E-3 3162.24902
8.77708244 3.84787633E-3 3164.27612
8.76939392 3.84113751E-3 3167.15332
8.7617178 3.83441639E-3 3165.34497
8.75405598 3.82771296E-3 3167.45239
8.74640751 3.821027E-3 3170.32251
8.73877239 3.81435873E-3 3168.64771
8.73114967 3.80770769E-3 3170.86475
8.72354126 3.80107411E-3 3173.72827
8.71594524 3.79445776E-3 3172.03198
8.70836353 3.78785888E-3 3174.28467
8.70079422 3.78127699E-3 3177.14185
8.69323826 3.77471233E-3 3175.19604
8.68569565 3.7681649E-3 3177.41211
8.67816544 3.76163423E-3 3180.26245
8.67064857 3.75512056E-3 3178.62598
8.66314507 3.74862389E-3 3180.82666
8.65565395 3.74214421E-3 3183.67041
8.64817619 3.73568106E-3 3181.96753
8.64071178 3.72923468E-3 3184.06201
8.63325977 3.72280506E-3 3186.89966
8.62582016 3.71639198E-3 3185.35034
8.6183939 3.70999542E-3 3187.31836
8.61098003 3.70361563E-3 3190.14868
8.60357952 3.6972519E-3 3188.83765
8.59619141 3.69090494E-3 3190.65527
8.58881569 3.68457404E-3 3193.47925
8.58145332 3.67825944E-3 3192.30493
8.5741024 3.67196114E-3 3193.89038
8.56676483 3.6656789E-3 3196.70801
8.55943966 3.65941296E-3 3195.77222
8.55212784 3.65316286E-3 3197.10303
8.54482746 3.64692882E-3 3199.91406
8.53753948 3.64071084E-3 3199.26831
8.53026485 3.6345087E-3 3200.3064
8.52300167 3.62832216E-3 3203.11084
8.51575089 3.62215168E-3 3202.80786
8.50851345 3.6159968E-3 3203.51904
8.50128746 3.60985775E-3 3206.31787
8.49407387 3.60373408E-3 3206.42944
8.48687172 3.59762623E-3 3206.8147
8.47968292 3.59153375E-3 3209.60693
8.47250557 3.58545664E-3 3210.12744
8.46534157 3.57939512E-3 3210.11401
8.45818806 3.57334898E-3 3212.8999
8.4510479 3.56731797E-3 3213.77466
8.44391918 3.56130232E-3 3213.16089
8.43680286 3.55530181E-3 3215.94067
8.42969799 3.54931667E-3 3217.12134
8.42260551 3.54334642E-3 3215.44775
8.41552448 3.53739131E-3 3218.22095
8.40845585 3.5314511E-3 3219.47363
8.40139866 3.5255258E-3 3214.34546
8.39435387 3.51961562E-3 3217.10864
8.38732052 3.51372012E-3 3219.40869
8.38029861 3.50783952E-3 3213.2981
8.37328911 3.50197358E-3 3216.05225
8.36629105 3.49612231E-3 3218.80566
8.35930443 3.49028572E-3 3213.05762
8.35232925 3.48446378E-3 3215.15918
8.34536648 3.47865652E-3 3217.90308
8.33841515 3.47286346E-3 3213.1792
8.33147526 3.46708507E-3 3214.06812
8.32454681 3.46132112E-3 3216.80273
[truncated: 315,810 more chars]
